# Supplementary material for: The DREAM complex promotes gene body H2A.Z for target repression
Source: Genes Dev. 2015 Mar 1;29(5):495–500. doi: 10.1101/gad.255810.114 (PMC4358402; doi:10.1101/gad.255810.114)
Supplement: Supplemental Material [file supp_29.5.495_Supplemental_TableS1.xlsx]

## Sheet: L3 8 DRM peak regions
chrI	27021	27341
chrI	108191	108421
chrI	182921	183141
chrI	315061	315441
chrI	316041	316311
chrI	534231	534451
chrI	535271	535631
chrI	536711	537061
chrI	637931	638081
chrI	719841	720181
chrI	1034232	1034442
chrI	1067102	1067302
chrI	1340072	1340332
chrI	1823172	1823452
chrI	1894962	1895292
chrI	2010482	2010732
chrI	2306822	2307012
chrI	2321802	2322082
chrI	2401582	2401812
chrI	2433632	2433842
chrI	2620442	2620571
chrI	2639612	2639962
chrI	2776142	2776452
chrI	2996232	2996582
chrI	3147832	3148082
chrI	3227952	3228242
chrI	3266622	3266952
chrI	3438812	3439122
chrI	3466722	3467052
chrI	3481492	3481672
chrI	3600782	3601062
chrI	3605652	3605942
chrI	3741152	3741472
chrI	3781662	3782002
chrI	3865992	3866182
chrI	3910622	3910862
chrI	3982792	3983032
chrI	4215741	4215961
chrI	4769521	4769721
chrI	4788471	4788671
chrI	4788911	4789051
chrI	4789901	4790211
chrI	4829811	4830041
chrI	4967551	4967831
chrI	5082361	5082591
chrI	5164941	5165181
chrI	5176091	5176531
chrI	5244131	5244441
chrI	5619171	5619471
chrI	5659081	5659341
chrI	5807421	5807721
chrI	5871911	5872181
chrI	5937121	5937271
chrI	6011811	6012091
chrI	6038061	6038281
chrI	6314741	6315011
chrI	6317251	6317431
chrI	6407251	6407591
chrI	6446501	6446811
chrI	6460751	6461071
chrI	6541891	6542231
chrI	6626781	6627131
chrI	6724421	6724721
chrI	6780171	6780371
chrI	6835191	6835491
chrI	7015741	7015981
chrI	7283721	7284001
chrI	7314331	7314671
chrI	7472431	7472671
chrI	7559602	7559802
chrI	7640012	7640172
chrI	7643192	7643452
chrI	7814682	7814852
chrI	7935652	7935862
chrI	7940642	7940882
chrI	7961742	7962022
chrI	8018512	8018722
chrI	8082812	8083072
chrI	8406622	8406922
chrI	8511332	8511622
chrI	8759852	8760042
chrI	8813242	8813611
chrI	8852262	8852512
chrI	8970052	8970222
chrI	9150252	9150552
chrI	9163342	9163712
chrI	9393722	9393972
chrI	9581452	9581812
chrI	9619852	9620142
chrI	9669062	9669412
chrI	9979752	9980062
chrI	9984922	9985072
chrI	10185722	10185922
chrI	10474731	10474901
chrI	10551521	10551681
chrI	10565851	10566181
chrI	10591701	10591881
chrI	10598371	10598671
chrI	10622731	10623051
chrI	10633111	10633411
chrI	10687131	10687311
chrI	11182431	11182731
chrI	11416601	11416941
chrI	11517181	11517341
chrI	11611312	11611582
chrI	11909992	11910112
chrI	12183112	12183462
chrI	12426802	12427022
chrI	12491032	12491312
chrI	12513582	12513782
chrI	12532022	12532592
chrI	12664852	12665202
chrI	12741212	12741432
chrI	12966732	12967132
chrI	12995642	12995942
chrI	13161862	13162152
chrI	13338842	13339142
chrI	13588812	13589152
chrI	13628592	13628832
chrI	13663272	13663522
chrI	13839982	13840162
chrI	14101052	14101322
chrI	14163212	14163512
chrI	14405592	14405862
chrI	14839703	14840003
chrI	15013923	15014123
chrI	15034023	15034183
chrII	24481	24801
chrII	156031	156301
chrII	216612	216962
chrII	255252	255432
chrII	285702	285922
chrII	385982	386282
chrII	410892	411112
chrII	1130372	1130522
chrII	1131672	1131782
chrII	1320432	1320792
chrII	1437642	1437952
chrII	1509302	1509421
chrII	2204155	2204455
chrII	2919188	2919388
chrII	3808160	3808350
chrII	4044450	4044730
chrII	4047960	4048130
chrII	4698390	4698630
chrII	4740030	4740230
chrII	4791318	4791538
chrII	4828098	4828398
chrII	4851659	4851909
chrII	4999149	4999549
chrII	5055208	5055488
chrII	5346331	5346661
chrII	5389981	5390301
chrII	5421041	5421231
chrII	5455951	5456201
chrII	5473991	5474301
chrII	5501341	5501591
chrII	5714883	5715143
chrII	6061565	6061815
chrII	6245367	6245517
chrII	6250737	6251097
chrII	6269848	6270178
chrII	6321048	6321348
chrII	6489813	6490048
chrII	6535949	6536269
chrII	6913370	6913650
chrII	6974070	6974360
chrII	7781099	7781409
chrII	7860299	7860539
chrII	7863769	7864039
chrII	7945169	7945489
chrII	8137539	8137729
chrII	8276069	8276399
chrII	8328939	8329299
chrII	8566069	8566399
chrII	8569279	8569619
chrII	8940359	8940679
chrII	8969319	8969559
chrII	9054630	9054880
chrII	9108460	9108740
chrII	9169470	9169720
chrII	9242809	9243069
chrII	9319369	9319629
chrII	9706210	9706510
chrII	9716640	9716970
chrII	9940400	9940730
chrII	10197130	10197360
chrII	10300910	10301240
chrII	10350510	10350770
chrII	10563350	10563710
chrII	10578860	10579080
chrII	10783210	10783440
chrII	10785060	10785410
chrII	10798460	10798800
chrII	10824120	10824310
chrII	10926189	10926359
chrII	11021989	11022299
chrII	11132519	11132869
chrII	11290470	11290640
chrII	11345610	11345900
chrII	11348210	11348460
chrII	11534811	11535131
chrII	11599741	11600051
chrII	11778062	11778352
chrII	11874682	11874992
chrII	12006682	12006962
chrII	12107792	12108112
chrII	12459382	12459682
chrII	12678393	12678693
chrII	12738773	12738963
chrII	12787793	12787963
chrII	12799943	12800153
chrII	12914683	12914903
chrII	13083713	13084023
chrII	13156973	13157133
chrII	13199633	13199913
chrII	13596543	13596873
chrII	13722843	13723003
chrII	13908573	13908913
chrII	14059713	14059983
chrII	14251283	14251923
chrII	14357863	14358223
chrII	14383593	14383933
chrII	14389973	14390243
chrII	14408043	14408203
chrII	14441073	14441413
chrII	14479903	14480033
chrII	14794843	14795213
chrII	14814893	14815113
chrII	15010383	15010763
chrII	15025053	15025395
chrII	15089443	15089613
chrIII	491151	491351
chrIII	845603	845823
chrIII	901973	902153
chrIII	1080603	1080903
chrIII	1142803	1143113
chrIII	1207903	1208203
chrIII	1429383	1429533
chrIII	1533113	1533453
chrIII	1534483	1534753
chrIII	1616663	1617053
chrIII	1859573	1859863
chrIII	1950213	1950583
chrIII	2151523	2151823
chrIII	2331243	2331611
chrIII	2375913	2376243
chrIII	2401243	2401513
chrIII	2418193	2418533
chrIII	2805113	2805443
chrIII	2966643	2966903
chrIII	3068013	3068183
chrIII	3070153	3070313
chrIII	3309803	3310043
chrIII	3310683	3310903
chrIII	3404534	3404694
chrIII	3456311	3456504
chrIII	3459374	3459514
chrIII	3460064	3460334
chrIII	3650734	3650974
chrIII	3862884	3863214
chrIII	3867334	3867734
chrIII	3887624	3887834
chrIII	3916704	3916924
chrIII	3921764	3921984
chrIII	4019864	4020084
chrIII	4057944	4058234
chrIII	4087602	4087942
chrIII	4150832	4151191
chrIII	4419372	4419672
chrIII	4508432	4508652
chrIII	4587212	4587482
chrIII	4720842	4721212
chrIII	4756962	4757312
chrIII	4878332	4878562
chrIII	4918022	4918262
chrIII	4930392	4930552
chrIII	4962942	4963262
chrIII	4986962	4987132
chrIII	5068772	5069092
chrIII	5190213	5190433
chrIII	5308233	5308523
chrIII	5349344	5349574
chrIII	5405654	5405964
chrIII	5448215	5448465
chrIII	5483764	5484024
chrIII	5499004	5499214
chrIII	5586935	5587225
chrIII	5678915	5679235
chrIII	5719815	5720055
chrIII	5855855	5856145
chrIII	5871845	5872075
chrIII	6442527	6442807
chrIII	6608118	6608448
chrIII	6615088	6615378
chrIII	6709998	6710318
chrIII	6869269	6869609
chrIII	6971890	6972220
chrIII	7068680	7068970
chrIII	7073960	7074290
chrIII	7084950	7085140
chrIII	7162330	7162620
chrIII	7198900	7199150
chrIII	7277180	7277550
chrIII	7498411	7498721
chrIII	7854418	7854818
chrIII	7940767	7941137
chrIII	8020897	8021217
chrIII	8163840	8164080
chrIII	8250250	8250560
chrIII	8319220	8319400
chrIII	8358190	8358430
chrIII	8614493	8614783
chrIII	8628403	8628573
chrIII	8700523	8700753
chrIII	8741513	8741713
chrIII	8809513	8809853
chrIII	8850673	8850953
chrIII	8904034	8904354
chrIII	9054413	9054563
chrIII	9089423	9089733
chrIII	9228214	9228434
chrIII	9393276	9393486
chrIII	9443536	9443716
chrIII	9570926	9571086
chrIII	9614176	9614456
chrIII	9616416	9616596
chrIII	9631256	9631586
chrIII	9747166	9747386
chrIII	9775896	9776196
chrIII	9868146	9868306
chrIII	10093096	10093356
chrIII	10248376	10248656
chrIII	10357786	10358036
chrIII	10642820	10643050
chrIII	10758970	10759360
chrIII	10848760	10849030
chrIII	11007610	11007950
chrIII	11063240	11063550
chrIII	11119200	11119520
chrIII	11142070	11142400
chrIII	11286100	11286340
chrIII	11317150	11317500
chrIII	11565550	11565870
chrIII	11580490	11580750
chrIII	11719370	11719690
chrIII	11746640	11746890
chrIII	12152090	12152370
chrIII	12226030	12226350
chrIII	12250090	12250460
chrIII	12377300	12377530
chrIII	12429640	12429990
chrIII	12453230	12453440
chrIII	12527980	12528270
chrIII	12626200	12626480
chrIII	12687980	12688190
chrIII	12711200	12711410
chrIII	12874680	12874890
chrIII	12904930	12905240
chrIII	13256390	13256690
chrIII	13423400	13423690
chrIII	13462830	13463191
chrIII	13530030	13530250
chrIII	13643570	13643820
chrIV	255501	255841
chrIV	261731	261961
chrIV	443701	444001
chrIV	519461	519721
chrIV	772971	773191
chrIV	807161	807421
chrIV	854311	854631
chrIV	874721	875041
chrIV	992061	992341
chrIV	1058631	1058771
chrIV	1177731	1177991
chrIV	1239801	1240051
chrIV	1309911	1310201
chrIV	1595912	1596072
chrIV	1709842	1710092
chrIV	1738312	1738632
chrIV	1953132	1953272
chrIV	2177622	2177822
chrIV	2275612	2275902
chrIV	2308752	2308902
chrIV	2314172	2314352
chrIV	2316932	2317152
chrIV	2384382	2384531
chrIV	2384781	2384962
chrIV	2676322	2676582
chrIV	2902042	2902252
chrIV	3050392	3050592
chrIV	3050782	3050992
chrIV	3213452	3213732
chrIV	3384911	3385211
chrIV	3385271	3385561
chrIV	3694731	3695021
chrIV	4042301	4042491
chrIV	4049531	4049811
chrIV	4176811	4177011
chrIV	4357311	4357621
chrIV	4390481	4390861
chrIV	4445851	4446031
chrIV	4720632	4720812
chrIV	4725522	4725722
chrIV	4727962	4728152
chrIV	5183693	5184033
chrIV	5209414	5209724
chrIV	5731645	5731955
chrIV	6206546	6206736
chrIV	6321706	6321946
chrIV	6415166	6415496
chrIV	6548636	6548916
chrIV	6631916	6632066
chrIV	7039496	7039822
chrIV	7165756	7166066
chrIV	7508256	7508506
chrIV	7632576	7632826
chrIV	7791276	7791556
chrIV	7816466	7816756
chrIV	8498826	8499046
chrIV	8687876	8688126
chrIV	9074236	9074556
chrIV	9147116	9147246
chrIV	9386037	9386377
chrIV	9403817	9404107
chrIV	9440857	9441117
chrIV	9525097	9525307
chrIV	9777647	9777837
chrIV	9899358	9899508
chrIV	10085788	10085968
chrIV	10129048	10129358
chrIV	10222318	10222608
chrIV	10697619	10697869
chrIV	10734559	10734879
chrIV	11125618	11125858
chrIV	11142618	11142788
chrIV	11480538	11480708
chrIV	11566218	11566468
chrIV	11822548	11822748
chrIV	11961708	11962008
chrIV	12156679	12156869
chrIV	12209079	12209229
chrIV	12334779	12335019
chrIV	12371879	12372209
chrIV	12404109	12404469
chrIV	12559088	12559338
chrIV	12724628	12724988
chrIV	13093718	13094008
chrIV	13240509	13240779
chrIV	13788649	13788979
chrIV	14464048	14464388
chrIV	14959488	14959848
chrIV	15025408	15025718
chrIV	15036998	15037238
chrIV	15039598	15039748
chrIV	15526588	15526758
chrIV	16415119	16415439
chrIV	16415639	16415899
chrIV	16995409	16995709
chrIV	17249699	17250009
chrV	8151	8321
chrV	156121	156681
chrV	773250	773610
chrV	904620	904910
chrV	965020	965230
chrV	1868690	1868980
chrV	1893030	1893190
chrV	2127120	2127270
chrV	2600600	2600930
chrV	2603160	2603410
chrV	2638550	2638840
chrV	3579821	3580021
chrV	3743221	3743471
chrV	3759631	3759771
chrV	4346841	4347161
chrV	4450571	4450881
chrV	5049491	5049791
chrV	5204191	5204531
chrV	5269031	5269321
chrV	5433041	5433321
chrV	5596461	5596741
chrV	5917821	5918041
chrV	5939591	5939791
chrV	6043371	6043571
chrV	6107491	6107711
chrV	6593731	6594041
chrV	6785131	6785401
chrV	7084831	7085101
chrV	7237171	7237461
chrV	7734951	7735281
chrV	7955261	7955471
chrV	8031201	8031461
chrV	8221211	8221411
chrV	8302612	8302822
chrV	9175214	9175524
chrV	9220494	9220814
chrV	9346834	9347184
chrV	9544224	9544534
chrV	9645554	9645834
chrV	9930635	9930915
chrV	10031465	10031705
chrV	10356006	10356276
chrV	10536956	10537246
chrV	10661486	10661696
chrV	10813806	10813986
chrV	10897196	10897576
chrV	10965496	10965786
chrV	11000686	11001016
chrV	11029406	11029616
chrV	11078456	11078606
chrV	11503445	11503605
chrV	11521425	11521715
chrV	11610585	11610845
chrV	11644245	11644405
chrV	11733555	11733805
chrV	11982395	11982655
chrV	12041115	12041455
chrV	12184435	12184625
chrV	12291675	12291965
chrV	12343645	12343885
chrV	12450455	12450745
chrV	12870016	12870286
chrV	13312336	13312586
chrV	13556747	13557017
chrV	13568607	13568837
chrV	14355798	14356028
chrV	14456658	14456928
chrV	14645908	14646078
chrV	14734398	14734578
chrV	15059628	15059848
chrV	15136858	15137008
chrV	15189538	15189878
chrV	15394948	15395238
chrV	15395438	15395648
chrV	15569718	15570028
chrV	15578428	15578698
chrV	15766308	15766538
chrV	16401558	16401778
chrV	16965618	16966028
chrV	17921388	17921748
chrV	18086788	18087098
chrV	18967628	18967968
chrX	2089600	2089850
chrX	5984706	5984896
chrX	6804937	6805197

## Sheet: L3 8 DRM peak regions no HOT
chrI	27021	27341
chrI	108191	108421
chrI	182921	183141
chrI	316041	316311
chrI	534231	534451
chrI	637931	638081
chrI	719841	720181
chrI	1034232	1034442
chrI	1067102	1067302
chrI	1340072	1340332
chrI	1823172	1823452
chrI	1894962	1895292
chrI	2010482	2010732
chrI	2306822	2307012
chrI	2321802	2322082
chrI	2401582	2401812
chrI	2433632	2433842
chrI	2620442	2620571
chrI	2776142	2776452
chrI	2996232	2996582
chrI	3147832	3148082
chrI	3227952	3228242
chrI	3266622	3266952
chrI	3438812	3439122
chrI	3466722	3467052
chrI	3481492	3481672
chrI	3600782	3601062
chrI	3605652	3605942
chrI	3741152	3741472
chrI	3781662	3782002
chrI	3865992	3866182
chrI	3910622	3910862
chrI	3982792	3983032
chrI	4215741	4215961
chrI	4769521	4769721
chrI	4788471	4788671
chrI	4788911	4789051
chrI	4789901	4790211
chrI	4829811	4830041
chrI	4967551	4967831
chrI	5082361	5082591
chrI	5164941	5165181
chrI	5176091	5176531
chrI	5244131	5244441
chrI	5619171	5619471
chrI	5659081	5659341
chrI	5807421	5807721
chrI	5871911	5872181
chrI	5937121	5937271
chrI	6011811	6012091
chrI	6038061	6038281
chrI	6314741	6315011
chrI	6317251	6317431
chrI	6407251	6407591
chrI	6446501	6446811
chrI	6460751	6461071
chrI	6541891	6542231
chrI	6626781	6627131
chrI	6724421	6724721
chrI	6780171	6780371
chrI	6835191	6835491
chrI	7015741	7015981
chrI	7283721	7284001
chrI	7314331	7314671
chrI	7472431	7472671
chrI	7559602	7559802
chrI	7640012	7640172
chrI	7643192	7643452
chrI	7814682	7814852
chrI	7935652	7935862
chrI	7940642	7940882
chrI	7961742	7962022
chrI	8018512	8018722
chrI	8082812	8083072
chrI	8406622	8406922
chrI	8511332	8511622
chrI	8759852	8760042
chrI	8852262	8852512
chrI	8970052	8970222
chrI	9150252	9150552
chrI	9393722	9393972
chrI	9581452	9581812
chrI	9669062	9669412
chrI	9984922	9985072
chrI	10185722	10185922
chrI	10474731	10474901
chrI	10551521	10551681
chrI	10565851	10566181
chrI	10591701	10591881
chrI	10598371	10598671
chrI	10622731	10623051
chrI	10633111	10633411
chrI	10687131	10687311
chrI	11416601	11416941
chrI	11517181	11517341
chrI	11611312	11611582
chrI	11909992	11910112
chrI	12183112	12183462
chrI	12426802	12427022
chrI	12491032	12491312
chrI	12513582	12513782
chrI	12532022	12532592
chrI	12664852	12665202
chrI	12741212	12741432
chrI	12995642	12995942
chrI	13161862	13162152
chrI	13338842	13339142
chrI	13588812	13589152
chrI	13628592	13628832
chrI	13839982	13840162
chrI	14101052	14101322
chrI	14163212	14163512
chrI	14405592	14405862
chrI	14839703	14840003
chrI	15013923	15014123
chrI	15034023	15034183
chrII	24481	24801
chrII	216612	216962
chrII	285702	285922
chrII	385982	386282
chrII	410892	411112
chrII	1130372	1130522
chrII	1131672	1131782
chrII	1437642	1437952
chrII	1509302	1509421
chrII	2204155	2204455
chrII	2919188	2919388
chrII	3808160	3808350
chrII	4044450	4044730
chrII	4047960	4048130
chrII	4698390	4698630
chrII	4740030	4740230
chrII	4791318	4791538
chrII	4828098	4828398
chrII	4851659	4851909
chrII	4999149	4999549
chrII	5346331	5346661
chrII	5389981	5390301
chrII	5421041	5421231
chrII	5455951	5456201
chrII	5473991	5474301
chrII	5501341	5501591
chrII	5714883	5715143
chrII	6061565	6061815
chrII	6245367	6245517
chrII	6250737	6251097
chrII	6269848	6270178
chrII	6321048	6321348
chrII	6489813	6490048
chrII	6535949	6536269
chrII	6913370	6913650
chrII	6974070	6974360
chrII	7781099	7781409
chrII	7860299	7860539
chrII	7863769	7864039
chrII	7945169	7945489
chrII	8137539	8137729
chrII	8276069	8276399
chrII	8328939	8329299
chrII	8566069	8566399
chrII	8940359	8940679
chrII	8969319	8969559
chrII	9054630	9054880
chrII	9108460	9108740
chrII	9169470	9169720
chrII	9242809	9243069
chrII	9319369	9319629
chrII	9706210	9706510
chrII	9716640	9716970
chrII	9940400	9940730
chrII	10197130	10197360
chrII	10300910	10301240
chrII	10350510	10350770
chrII	10578860	10579080
chrII	10783210	10783440
chrII	10785060	10785410
chrII	10798460	10798800
chrII	10824120	10824310
chrII	10926189	10926359
chrII	11021989	11022299
chrII	11132519	11132869
chrII	11290470	11290640
chrII	11345610	11345900
chrII	11348210	11348460
chrII	11534811	11535131
chrII	11599741	11600051
chrII	11778062	11778352
chrII	11874682	11874992
chrII	12006682	12006962
chrII	12107792	12108112
chrII	12459382	12459682
chrII	12678393	12678693
chrII	12738773	12738963
chrII	12787793	12787963
chrII	12799943	12800153
chrII	12914683	12914903
chrII	13083713	13084023
chrII	13156973	13157133
chrII	13199633	13199913
chrII	13596543	13596873
chrII	13722843	13723003
chrII	13908573	13908913
chrII	14059713	14059983
chrII	14357863	14358223
chrII	14383593	14383933
chrII	14389973	14390243
chrII	14408043	14408203
chrII	14441073	14441413
chrII	14479903	14480033
chrII	14814893	14815113
chrII	15010383	15010763
chrII	15025053	15025395
chrII	15089443	15089613
chrIII	491151	491351
chrIII	845603	845823
chrIII	901973	902153
chrIII	1142803	1143113
chrIII	1207903	1208203
chrIII	1429383	1429533
chrIII	1533113	1533453
chrIII	1534483	1534753
chrIII	1616663	1617053
chrIII	2151523	2151823
chrIII	2331243	2331611
chrIII	2375913	2376243
chrIII	2401243	2401513
chrIII	2418193	2418533
chrIII	2805113	2805443
chrIII	2966643	2966903
chrIII	3068013	3068183
chrIII	3070153	3070313
chrIII	3309803	3310043
chrIII	3310683	3310903
chrIII	3404534	3404694
chrIII	3459374	3459514
chrIII	3460064	3460334
chrIII	3650734	3650974
chrIII	3887624	3887834
chrIII	3916704	3916924
chrIII	3921764	3921984
chrIII	4019864	4020084
chrIII	4057944	4058234
chrIII	4087602	4087942
chrIII	4150832	4151191
chrIII	4419372	4419672
chrIII	4508432	4508652
chrIII	4587212	4587482
chrIII	4720842	4721212
chrIII	4878332	4878562
chrIII	4918022	4918262
chrIII	4930392	4930552
chrIII	4962942	4963262
chrIII	4986962	4987132
chrIII	5068772	5069092
chrIII	5190213	5190433
chrIII	5308233	5308523
chrIII	5349344	5349574
chrIII	5405654	5405964
chrIII	5448215	5448465
chrIII	5483764	5484024
chrIII	5499004	5499214
chrIII	5586935	5587225
chrIII	5719815	5720055
chrIII	5855855	5856145
chrIII	5871845	5872075
chrIII	6442527	6442807
chrIII	6608118	6608448
chrIII	6615088	6615378
chrIII	6709998	6710318
chrIII	6869269	6869609
chrIII	7068680	7068970
chrIII	7073960	7074290
chrIII	7084950	7085140
chrIII	7198900	7199150
chrIII	7277180	7277550
chrIII	7940767	7941137
chrIII	8020897	8021217
chrIII	8250250	8250560
chrIII	8319220	8319400
chrIII	8358190	8358430
chrIII	8614493	8614783
chrIII	8628403	8628573
chrIII	8700523	8700753
chrIII	8741513	8741713
chrIII	8809513	8809853
chrIII	8850673	8850953
chrIII	9054413	9054563
chrIII	9089423	9089733
chrIII	9228214	9228434
chrIII	9393276	9393486
chrIII	9443536	9443716
chrIII	9570926	9571086
chrIII	9614176	9614456
chrIII	9616416	9616596
chrIII	9631256	9631586
chrIII	9747166	9747386
chrIII	9775896	9776196
chrIII	9868146	9868306
chrIII	10093096	10093356
chrIII	10248376	10248656
chrIII	10357786	10358036
chrIII	10642820	10643050
chrIII	11063240	11063550
chrIII	11119200	11119520
chrIII	11142070	11142400
chrIII	11286100	11286340
chrIII	11317150	11317500
chrIII	11565550	11565870
chrIII	11580490	11580750
chrIII	11719370	11719690
chrIII	11746640	11746890
chrIII	12152090	12152370
chrIII	12226030	12226350
chrIII	12377300	12377530
chrIII	12429640	12429990
chrIII	12453230	12453440
chrIII	12527980	12528270
chrIII	12626200	12626480
chrIII	12687980	12688190
chrIII	12711200	12711410
chrIII	12874680	12874890
chrIII	13256390	13256690
chrIII	13423400	13423690
chrIII	13462830	13463191
chrIII	13530030	13530250
chrIV	255501	255841
chrIV	261731	261961
chrIV	443701	444001
chrIV	519461	519721
chrIV	772971	773191
chrIV	807161	807421
chrIV	854311	854631
chrIV	874721	875041
chrIV	992061	992341
chrIV	1058631	1058771
chrIV	1177731	1177991
chrIV	1239801	1240051
chrIV	1309911	1310201
chrIV	1595912	1596072
chrIV	1709842	1710092
chrIV	1738312	1738632
chrIV	1953132	1953272
chrIV	2177622	2177822
chrIV	2275612	2275902
chrIV	2308752	2308902
chrIV	2314172	2314352
chrIV	2316932	2317152
chrIV	2384382	2384531
chrIV	2384781	2384962
chrIV	2676322	2676582
chrIV	2902042	2902252
chrIV	3050782	3050992
chrIV	3213452	3213732
chrIV	3384911	3385211
chrIV	3385271	3385561
chrIV	3694731	3695021
chrIV	4042301	4042491
chrIV	4176811	4177011
chrIV	4357311	4357621
chrIV	4720632	4720812
chrIV	4725522	4725722
chrIV	4727962	4728152
chrIV	5209414	5209724
chrIV	5731645	5731955
chrIV	6206546	6206736
chrIV	6321706	6321946
chrIV	6415166	6415496
chrIV	6548636	6548916
chrIV	6631916	6632066
chrIV	7039496	7039822
chrIV	7165756	7166066
chrIV	7508256	7508506
chrIV	7632576	7632826
chrIV	7816466	7816756
chrIV	8498826	8499046
chrIV	8687876	8688126
chrIV	9074236	9074556
chrIV	9147116	9147246
chrIV	9386037	9386377
chrIV	9403817	9404107
chrIV	9440857	9441117
chrIV	9525097	9525307
chrIV	9777647	9777837
chrIV	9899358	9899508
chrIV	10085788	10085968
chrIV	10129048	10129358
chrIV	10222318	10222608
chrIV	10697619	10697869
chrIV	10734559	10734879
chrIV	11125618	11125858
chrIV	11142618	11142788
chrIV	11480538	11480708
chrIV	11566218	11566468
chrIV	11822548	11822748
chrIV	11961708	11962008
chrIV	12156679	12156869
chrIV	12209079	12209229
chrIV	12334779	12335019
chrIV	12371879	12372209
chrIV	12404109	12404469
chrIV	12559088	12559338
chrIV	12724628	12724988
chrIV	13093718	13094008
chrIV	13788649	13788979
chrIV	14959488	14959848
chrIV	15025408	15025718
chrIV	15036998	15037238
chrIV	15039598	15039748
chrIV	15526588	15526758
chrIV	16415119	16415439
chrIV	16415639	16415899
chrIV	16995409	16995709
chrV	8151	8321
chrV	156121	156681
chrV	904620	904910
chrV	965020	965230
chrV	1868690	1868980
chrV	1893030	1893190
chrV	2127120	2127270
chrV	2600600	2600930
chrV	2603160	2603410
chrV	2638550	2638840
chrV	3579821	3580021
chrV	3743221	3743471
chrV	3759631	3759771
chrV	4346841	4347161
chrV	4450571	4450881
chrV	5204191	5204531
chrV	5269031	5269321
chrV	5433041	5433321
chrV	5596461	5596741
chrV	5917821	5918041
chrV	5939591	5939791
chrV	6043371	6043571
chrV	6107491	6107711
chrV	6593731	6594041
chrV	6785131	6785401
chrV	7084831	7085101
chrV	7237171	7237461
chrV	7734951	7735281
chrV	7955261	7955471
chrV	8031201	8031461
chrV	8221211	8221411
chrV	8302612	8302822
chrV	9175214	9175524
chrV	9220494	9220814
chrV	9346834	9347184
chrV	9544224	9544534
chrV	9645554	9645834
chrV	9930635	9930915
chrV	10031465	10031705
chrV	10356006	10356276
chrV	10661486	10661696
chrV	10813806	10813986
chrV	11000686	11001016
chrV	11029406	11029616
chrV	11078456	11078606
chrV	11503445	11503605
chrV	11521425	11521715
chrV	11610585	11610845
chrV	11644245	11644405
chrV	11733555	11733805
chrV	11982395	11982655
chrV	12041115	12041455
chrV	12184435	12184625
chrV	12291675	12291965
chrV	12343645	12343885
chrV	12450455	12450745
chrV	12870016	12870286
chrV	13312336	13312586
chrV	13556747	13557017
chrV	13568607	13568837
chrV	14355798	14356028
chrV	14456658	14456928
chrV	14645908	14646078
chrV	14734398	14734578
chrV	15059628	15059848
chrV	15136858	15137008
chrV	15189538	15189878
chrV	15394948	15395238
chrV	15395438	15395648
chrV	15569718	15570028
chrV	15578428	15578698
chrV	16401558	16401778
chrV	16965618	16966028
chrV	17921388	17921748
chrV	18086788	18087098
chrX	2089600	2089850
chrX	5984706	5984896
chrX	6804937	6805197

## Sheet: Embryo 8 DRM peak regions
chrI	16931	17151
chrI	27041	27331
chrI	182881	183101
chrI	315061	315421
chrI	316081	316231
chrI	382421	382671
chrI	535291	535651
chrI	536701	537071
chrI	719871	720231
chrI	1340092	1340352
chrI	1444102	1444312
chrI	1823212	1823402
chrI	1894992	1895272
chrI	2010532	2010682
chrI	2321812	2322032
chrI	2401592	2401792
chrI	2639652	2639922
chrI	2776212	2776392
chrI	2996222	2996572
chrI	3147862	3148072
chrI	3227982	3228212
chrI	3266622	3266942
chrI	3438852	3439062
chrI	3466722	3467012
chrI	3600802	3601032
chrI	3741182	3741452
chrI	3781682	3781982
chrI	3910672	3910842
chrI	4647191	4647331
chrI	4769541	4769761
chrI	4789901	4790171
chrI	4967521	4967801
chrI	5082361	5082581
chrI	5175671	5175821
chrI	5176241	5176591
chrI	5244131	5244431
chrI	5807361	5807671
chrI	6011831	6012081
chrI	6407281	6407521
chrI	6446481	6446831
chrI	6460771	6461031
chrI	6541901	6542221
chrI	6564581	6564711
chrI	6626791	6627091
chrI	6724491	6724711
chrI	6799551	6799771
chrI	6835231	6835481
chrI	7283751	7283971
chrI	7314361	7314661
chrI	7643242	7643422
chrI	7772592	7772772
chrI	7961762	7962032
chrI	8082832	8083072
chrI	8406652	8406882
chrI	8511342	8511612
chrI	8759882	8760002
chrI	8813292	8813572
chrI	8816452	8816682
chrI	8852332	8852482
chrI	9150292	9150592
chrI	9163362	9163692
chrI	9422282	9422482
chrI	9581462	9581792
chrI	9619882	9620082
chrI	9625912	9626242
chrI	9665142	9665292
chrI	9669072	9669402
chrI	9979752	9980052
chrI	9988872	9989102
chrI	10185772	10185942
chrI	10553831	10554001
chrI	10565881	10566181
chrI	10598411	10598651
chrI	10633111	10633301
chrI	11182391	11182791
chrI	11416621	11416941
chrI	11517081	11517431
chrI	11611302	11611542
chrI	11910912	11911122
chrI	12183162	12183422
chrI	12532092	12532572
chrI	12664882	12665212
chrI	12741222	12741382
chrI	12966732	12967112
chrI	12995652	12995922
chrI	13161882	13162132
chrI	13338902	13339112
chrI	13588842	13589092
chrI	13628612	13628772
chrI	13663232	13663522
chrI	14163242	14163472
chrI	14405712	14405862
chrI	14469202	14469452
chrI	14756673	14756983
chrI	15013933	15014183
chrI	15034013	15034203
chrI	15035803	15036113
chrII	24491	24831
chrII	156031	156271
chrII	216642	216952
chrII	255202	255492
chrII	285702	285932
chrII	385982	386302
chrII	410782	411152
chrII	1134892	1135132
chrII	1320472	1320802
chrII	1437642	1437932
chrII	2204145	2204425
chrII	3808140	3808340
chrII	4044500	4044720
chrII	4698400	4698610
chrII	4740040	4740230
chrII	4828158	4828328
chrII	4851689	4851909
chrII	4955489	4955669
chrII	4999199	4999519
chrII	5055208	5055498
chrII	5061888	5062048
chrII	5346361	5346651
chrII	5390021	5390261
chrII	5474021	5474211
chrII	5501371	5501541
chrII	5714923	5715113
chrII	6250757	6251077
chrII	6269868	6270148
chrII	6321048	6321268
chrII	6489838	6490058
chrII	6535969	6536259
chrII	6913430	6913620
chrII	6974080	6974330
chrII	7152080	7152250
chrII	7781129	7781369
chrII	7863809	7864009
chrII	7945179	7945479
chrII	8137519	8137719
chrII	8185049	8185269
chrII	8328959	8329269
chrII	8561239	8561499
chrII	8566099	8566399
chrII	8569329	8569609
chrII	8940409	8940619
chrII	8969319	8969509
chrII	9054660	9054900
chrII	9057280	9057480
chrII	9242819	9243049
chrII	9319379	9319609
chrII	9706280	9706480
chrII	9716650	9716960
chrII	9940430	9940710
chrII	10300930	10301260
chrII	10350540	10350760
chrII	10563380	10563690
chrII	10578860	10579090
chrII	10783270	10783420
chrII	10785110	10785390
chrII	10798470	10798780
chrII	10868839	10868989
chrII	11022039	11022279
chrII	11132569	11132829
chrII	11345610	11345890
chrII	11534801	11535071
chrII	11599771	11600031
chrII	11778062	11778302
chrII	11874692	11875012
chrII	12006702	12006932
chrII	12107832	12108092
chrII	12459412	12459662
chrII	12678433	12678673
chrII	13083733	13084033
chrII	13157013	13157203
chrII	13199643	13199863
chrII	13596633	13596833
chrII	13725833	13726013
chrII	13908573	13908893
chrII	14059713	14060013
chrII	14143713	14143983
chrII	14154373	14154593
chrII	14251273	14251903
chrII	14349583	14349733
chrII	14357863	14358213
chrII	14383603	14383913
chrII	14389993	14390203
chrII	14441093	14441353
chrII	14794843	14795243
chrII	14814923	14815143
chrII	15010383	15010743
chrII	15025823	15025983
chrIII	491201	491361
chrIII	1080613	1080863
chrIII	1142693	1143133
chrIII	1202283	1202483
chrIII	1207953	1208203
chrIII	1533133	1533443
chrIII	1533643	1533833
chrIII	1618993	1619283
chrIII	1859573	1859973
chrIII	1950233	1950593
chrIII	2151583	2151793
chrIII	2331253	2331563
chrIII	2375933	2376303
chrIII	2401253	2401493
chrIII	2418173	2418553
chrIII	2805143	2805393
chrIII	2966663	2966863
chrIII	3067963	3068223
chrIII	3070153	3070303
chrIII	3404454	3404784
chrIII	3456344	3456534
chrIII	3460094	3460374
chrIII	3505284	3505424
chrIII	3650774	3650994
chrIII	3862944	3863184
chrIII	3867364	3867724
chrIII	3887644	3887794
chrIII	3916714	3916934
chrIII	4019834	4020104
chrIII	4057954	4058194
chrIII	4087592	4087932
chrIII	4150852	4151132
chrIII	4419382	4419632
chrIII	4475532	4475762
chrIII	4508442	4508602
chrIII	4587222	4587502
chrIII	4720852	4721162
chrIII	4756972	4757342
chrIII	4878332	4878532
chrIII	4918042	4918202
chrIII	4962922	4963242
chrIII	5068772	5069062
chrIII	5172533	5172753
chrIII	5308293	5308523
chrIII	5349384	5349554
chrIII	5405654	5405954
chrIII	5448205	5448425
chrIII	5483804	5483964
chrIII	5499014	5499214
chrIII	5586945	5587205
chrIII	5678905	5679235
chrIII	5855845	5856155
chrIII	5959145	5959295
chrIII	6431847	6431977
chrIII	6442567	6442767
chrIII	6608178	6608398
chrIII	6615098	6615318
chrIII	6710058	6710338
chrIII	6869279	6869529
chrIII	6971890	6972190
chrIII	7068730	7068890
chrIII	7073990	7074270
chrIII	7162340	7162540
chrIII	7198920	7199090
chrIII	7207990	7208120
chrIII	7277200	7277550
chrIII	7498461	7498671
chrIII	7854378	7854808
chrIII	7940817	7941127
chrIII	8020897	8021197
chrIII	8043808	8044018
chrIII	8250290	8250520
chrIII	8446940	8447220
chrIII	8614553	8614773
chrIII	8628383	8628563
chrIII	8741473	8741693
chrIII	8809533	8809843
chrIII	8850723	8850893
chrIII	8904084	8904314
chrIII	9089473	9089663
chrIII	9631296	9631536
chrIII	9747246	9747426
chrIII	9775956	9776126
chrIII	9947046	9947206
chrIII	10093136	10093326
chrIII	10248386	10248666
chrIII	10460548	10460778
chrIII	10642840	10643030
chrIII	10742470	10742630
chrIII	10758980	10759340
chrIII	10848790	10849080
chrIII	10869020	10869170
chrIII	11007630	11007930
chrIII	11063240	11063580
chrIII	11119220	11119520
chrIII	11142080	11142400
chrIII	11316980	11317400
chrIII	11565610	11565850
chrIII	11580540	11580690
chrIII	11719380	11719690
chrIII	11746660	11746870
chrIII	12152080	12152310
chrIII	12226030	12226310
chrIII	12250130	12250410
chrIII	12377300	12377460
chrIII	12429650	12429980
chrIII	12453230	12453410
chrIII	12528020	12528230
chrIII	12626190	12626480
chrIII	12688020	12688170
chrIII	12711150	12711390
chrIII	12874660	12874930
chrIII	12904800	12905240
chrIII	13256410	13256640
chrIII	13296280	13296470
chrIII	13462850	13463180
chrIII	13529990	13530150
chrIII	13643530	13643780
chrIV	255541	255801
chrIV	261781	261961
chrIV	443731	443961
chrIV	519481	519711
chrIV	654801	655041
chrIV	772981	773191
chrIV	854271	854581
chrIV	874751	875011
chrIV	992081	992341
chrIV	1094241	1094431
chrIV	1177761	1177941
chrIV	1239841	1240021
chrIV	1309941	1310191
chrIV	1595852	1596112
chrIV	1659122	1659412
chrIV	1709872	1710062
chrIV	1738432	1738632
chrIV	2033082	2033312
chrIV	2177642	2177852
chrIV	2317002	2317132
chrIV	2676322	2676602
chrIV	3050362	3050652
chrIV	3294642	3294892
chrIV	3384891	3385141
chrIV	3385271	3385561
chrIV	3694731	3695051
chrIV	4049531	4049821
chrIV	4357351	4357521
chrIV	4390491	4390851
chrIV	4445831	4446001
chrIV	4650702	4650842
chrIV	4725532	4725702
chrIV	4749932	4750172
chrIV	5183713	5184043
chrIV	5209424	5209734
chrIV	5731705	5731925
chrIV	6323796	6323986
chrIV	6415206	6415426
chrIV	6548646	6548916
chrIV	7039566	7039766
chrIV	7165816	7166096
chrIV	7508186	7508446
chrIV	7791346	7791596
chrIV	7816546	7816716
chrIV	7947026	7947176
chrIV	8687836	8688136
chrIV	9074316	9074486
chrIV	9386047	9386367
chrIV	9403857	9404107
chrIV	9440927	9441077
chrIV	9899368	9899528
chrIV	10129088	10129358
chrIV	10697649	10697859
chrIV	10734569	10734839
chrIV	11480508	11480658
chrIV	11566198	11566468
chrIV	11822548	11822718
chrIV	11961718	11961998
chrIV	12371889	12372179
chrIV	12391199	12391379
chrIV	12404139	12404469
chrIV	12559108	12559308
chrIV	12724648	12724998
chrIV	13093788	13093938
chrIV	13240479	13240789
chrIV	13386179	13386329
chrIV	13788699	13788939
chrIV	14464068	14464388
chrIV	14767788	14767958
chrIV	14959518	14959838
chrIV	15025438	15025688
chrIV	15037038	15037208
chrIV	15471458	15471608
chrIV	16415099	16415429
chrIV	16415649	16415879
chrIV	16995479	16995659
chrIV	17087539	17087759
chrIV	17249699	17250019
chrIV	17278439	17278679
chrV	8141	8321
chrV	104581	104761
chrV	156161	156651
chrV	773240	773610
chrV	904530	904910
chrV	1383620	1383780
chrV	1868680	1868970
chrV	2600610	2600910
chrV	2603150	2603350
chrV	2638560	2638870
chrV	2672710	2672910
chrV	3743251	3743451
chrV	4346891	4347161
chrV	4371681	4371861
chrV	4450431	4450831
chrV	5049491	5049721
chrV	5204201	5204461
chrV	5269051	5269271
chrV	5596521	5596701
chrV	6593771	6594001
chrV	6785181	6785361
chrV	7084881	7085041
chrV	7196551	7196721
chrV	7237181	7237471
chrV	7735001	7735271
chrV	8031211	8031411
chrV	9175264	9175504
chrV	9220534	9220774
chrV	9344204	9344364
chrV	9346884	9347114
chrV	9544264	9544504
chrV	9546884	9547054
chrV	9930675	9930865
chrV	10031435	10031695
chrV	10356036	10356206
chrV	10536946	10537236
chrV	10897216	10897576
chrV	10965516	10965796
chrV	11000686	11000986
chrV	11029446	11029636
chrV	11078426	11078606
chrV	11521425	11521745
chrV	11610575	11610795
chrV	11733615	11733785
chrV	11982395	11982595
chrV	12041175	12041365
chrV	12291655	12291945
chrV	12343645	12343885
chrV	12450515	12450725
chrV	12870086	12870236
chrV	13556767	13557047
chrV	14355838	14356058
chrV	14456678	14456958
chrV	14685668	14685898
chrV	15002148	15002418
chrV	15189588	15189848
chrV	15394988	15395208
chrV	15569778	15569948
chrV	15578448	15578668
chrV	15766278	15766518
chrV	16965658	16966008
chrV	17921388	17921718
chrV	18086868	18087068
chrV	18533708	18533898
chrV	18967648	18967958
chrX	2089630	2089800
chrX	5984736	5984986

## Sheet: Embryo 8DRM peak regions no HOT
chrI	27041	27331
chrI	182881	183101
chrI	316081	316231
chrI	719871	720231
chrI	1340092	1340352
chrI	1444102	1444312
chrI	1823212	1823402
chrI	1894992	1895272
chrI	2010532	2010682
chrI	2321812	2322032
chrI	2401592	2401792
chrI	2776212	2776392
chrI	2996222	2996572
chrI	3147862	3148072
chrI	3227982	3228212
chrI	3266622	3266942
chrI	3438852	3439062
chrI	3466722	3467012
chrI	3600802	3601032
chrI	3741182	3741452
chrI	3781682	3781982
chrI	3910672	3910842
chrI	4769541	4769761
chrI	4789901	4790171
chrI	4967521	4967801
chrI	5082361	5082581
chrI	5175671	5175821
chrI	5176241	5176591
chrI	5244131	5244431
chrI	5807361	5807671
chrI	6011831	6012081
chrI	6407281	6407521
chrI	6446481	6446831
chrI	6460771	6461031
chrI	6541901	6542221
chrI	6626791	6627091
chrI	6724491	6724711
chrI	6835231	6835481
chrI	7283751	7283971
chrI	7314361	7314661
chrI	7643242	7643422
chrI	7772592	7772772
chrI	7961762	7962032
chrI	8082832	8083072
chrI	8406652	8406882
chrI	8511342	8511612
chrI	8759882	8760002
chrI	8852332	8852482
chrI	9150292	9150592
chrI	9581462	9581792
chrI	9665142	9665292
chrI	9669072	9669402
chrI	9988872	9989102
chrI	10185772	10185942
chrI	10565881	10566181
chrI	10598411	10598651
chrI	10633111	10633301
chrI	11416621	11416941
chrI	11517081	11517431
chrI	11611302	11611542
chrI	11910912	11911122
chrI	12183162	12183422
chrI	12532092	12532572
chrI	12664882	12665212
chrI	12741222	12741382
chrI	12995652	12995922
chrI	13161882	13162132
chrI	13338902	13339112
chrI	13588842	13589092
chrI	13628612	13628772
chrI	14163242	14163472
chrI	14405712	14405862
chrI	14756673	14756983
chrI	15013933	15014183
chrI	15034013	15034203
chrI	15035803	15036113
chrII	24491	24831
chrII	216642	216952
chrII	285702	285932
chrII	385982	386302
chrII	410782	411152
chrII	1134892	1135132
chrII	1437642	1437932
chrII	2204145	2204425
chrII	3808140	3808340
chrII	4044500	4044720
chrII	4698400	4698610
chrII	4740040	4740230
chrII	4828158	4828328
chrII	4851689	4851909
chrII	4955489	4955669
chrII	4999199	4999519
chrII	5061888	5062048
chrII	5346361	5346651
chrII	5390021	5390261
chrII	5474021	5474211
chrII	5501371	5501541
chrII	5714923	5715113
chrII	6250757	6251077
chrII	6269868	6270148
chrII	6321048	6321268
chrII	6489838	6490058
chrII	6535969	6536259
chrII	6913430	6913620
chrII	6974080	6974330
chrII	7781129	7781369
chrII	7863809	7864009
chrII	7945179	7945479
chrII	8137519	8137719
chrII	8328959	8329269
chrII	8566099	8566399
chrII	8940409	8940619
chrII	8969319	8969509
chrII	9054660	9054900
chrII	9242819	9243049
chrII	9319379	9319609
chrII	9706280	9706480
chrII	9716650	9716960
chrII	9940430	9940710
chrII	10300930	10301260
chrII	10350540	10350760
chrII	10578860	10579090
chrII	10783270	10783420
chrII	10785110	10785390
chrII	10798470	10798780
chrII	11022039	11022279
chrII	11132569	11132829
chrII	11345610	11345890
chrII	11534801	11535071
chrII	11599771	11600031
chrII	11778062	11778302
chrII	11874692	11875012
chrII	12006702	12006932
chrII	12107832	12108092
chrII	12459412	12459662
chrII	12678433	12678673
chrII	13083733	13084033
chrII	13157013	13157203
chrII	13199643	13199863
chrII	13596633	13596833
chrII	13725833	13726013
chrII	13908573	13908893
chrII	14059713	14060013
chrII	14143713	14143983
chrII	14357863	14358213
chrII	14383603	14383913
chrII	14389993	14390203
chrII	14441093	14441353
chrII	14814923	14815143
chrII	15010383	15010743
chrIII	491201	491361
chrIII	1142693	1143133
chrIII	1202283	1202483
chrIII	1207953	1208203
chrIII	1533133	1533443
chrIII	1533643	1533833
chrIII	2151583	2151793
chrIII	2331253	2331563
chrIII	2375933	2376303
chrIII	2401253	2401493
chrIII	2418173	2418553
chrIII	2805143	2805393
chrIII	2966663	2966863
chrIII	3067963	3068223
chrIII	3070153	3070303
chrIII	3404454	3404784
chrIII	3460094	3460374
chrIII	3505284	3505424
chrIII	3650774	3650994
chrIII	3887644	3887794
chrIII	3916714	3916934
chrIII	4019834	4020104
chrIII	4057954	4058194
chrIII	4087592	4087932
chrIII	4150852	4151132
chrIII	4419382	4419632
chrIII	4508442	4508602
chrIII	4587222	4587502
chrIII	4720852	4721162
chrIII	4878332	4878532
chrIII	4918042	4918202
chrIII	4962922	4963242
chrIII	5068772	5069062
chrIII	5308293	5308523
chrIII	5349384	5349554
chrIII	5405654	5405954
chrIII	5448205	5448425
chrIII	5483804	5483964
chrIII	5499014	5499214
chrIII	5586945	5587205
chrIII	5855845	5856155
chrIII	5959145	5959295
chrIII	6431847	6431977
chrIII	6442567	6442767
chrIII	6608178	6608398
chrIII	6615098	6615318
chrIII	6710058	6710338
chrIII	6869279	6869529
chrIII	7068730	7068890
chrIII	7073990	7074270
chrIII	7198920	7199090
chrIII	7277200	7277550
chrIII	7940817	7941127
chrIII	8020897	8021197
chrIII	8250290	8250520
chrIII	8614553	8614773
chrIII	8628383	8628563
chrIII	8741473	8741693
chrIII	8809533	8809843
chrIII	8850723	8850893
chrIII	9089473	9089663
chrIII	9631296	9631536
chrIII	9747246	9747426
chrIII	9775956	9776126
chrIII	9947046	9947206
chrIII	10093136	10093326
chrIII	10248386	10248666
chrIII	10460548	10460778
chrIII	10642840	10643030
chrIII	10742470	10742630
chrIII	10869020	10869170
chrIII	11063240	11063580
chrIII	11119220	11119520
chrIII	11142080	11142400
chrIII	11316980	11317400
chrIII	11565610	11565850
chrIII	11580540	11580690
chrIII	11719380	11719690
chrIII	11746660	11746870
chrIII	12152080	12152310
chrIII	12226030	12226310
chrIII	12377300	12377460
chrIII	12429650	12429980
chrIII	12453230	12453410
chrIII	12528020	12528230
chrIII	12626190	12626480
chrIII	12688020	12688170
chrIII	12711150	12711390
chrIII	12874660	12874930
chrIII	13256410	13256640
chrIII	13296280	13296470
chrIII	13462850	13463180
chrIII	13529990	13530150
chrIV	255541	255801
chrIV	261781	261961
chrIV	443731	443961
chrIV	519481	519711
chrIV	772981	773191
chrIV	854271	854581
chrIV	874751	875011
chrIV	992081	992341
chrIV	1177761	1177941
chrIV	1239841	1240021
chrIV	1309941	1310191
chrIV	1595852	1596112
chrIV	1709872	1710062
chrIV	1738432	1738632
chrIV	2033082	2033312
chrIV	2177642	2177852
chrIV	2317002	2317132
chrIV	2676322	2676602
chrIV	3384891	3385141
chrIV	3385271	3385561
chrIV	3694731	3695051
chrIV	4357351	4357521
chrIV	4650702	4650842
chrIV	4725532	4725702
chrIV	5209424	5209734
chrIV	5731705	5731925
chrIV	6415206	6415426
chrIV	6548646	6548916
chrIV	7039566	7039766
chrIV	7165816	7166096
chrIV	7508186	7508446
chrIV	7816546	7816716
chrIV	7947026	7947176
chrIV	8687836	8688136
chrIV	9074316	9074486
chrIV	9386047	9386367
chrIV	9403857	9404107
chrIV	9440927	9441077
chrIV	9899368	9899528
chrIV	10129088	10129358
chrIV	10697649	10697859
chrIV	10734569	10734839
chrIV	11480508	11480658
chrIV	11566198	11566468
chrIV	11822548	11822718
chrIV	11961718	11961998
chrIV	12371889	12372179
chrIV	12404139	12404469
chrIV	12559108	12559308
chrIV	12724648	12724998
chrIV	13093788	13093938
chrIV	13386179	13386329
chrIV	13788699	13788939
chrIV	14767788	14767958
chrIV	14959518	14959838
chrIV	15025438	15025688
chrIV	15037038	15037208
chrIV	16415099	16415429
chrIV	16415649	16415879
chrIV	16995479	16995659
chrIV	17087539	17087759
chrV	8141	8321
chrV	104581	104761
chrV	156161	156651
chrV	904530	904910
chrV	1383620	1383780
chrV	1868680	1868970
chrV	2600610	2600910
chrV	2603150	2603350
chrV	2638560	2638870
chrV	2672710	2672910
chrV	3743251	3743451
chrV	4346891	4347161
chrV	4371681	4371861
chrV	4450431	4450831
chrV	5204201	5204461
chrV	5269051	5269271
chrV	5596521	5596701
chrV	6593771	6594001
chrV	6785181	6785361
chrV	7084881	7085041
chrV	7196551	7196721
chrV	7237181	7237471
chrV	7735001	7735271
chrV	8031211	8031411
chrV	9175264	9175504
chrV	9220534	9220774
chrV	9346884	9347114
chrV	9544264	9544504
chrV	9930675	9930865
chrV	10031435	10031695
chrV	10356036	10356206
chrV	11000686	11000986
chrV	11029446	11029636
chrV	11078426	11078606
chrV	11521425	11521745
chrV	11610575	11610795
chrV	11733615	11733785
chrV	11982395	11982595
chrV	12041175	12041365
chrV	12291655	12291945
chrV	12343645	12343885
chrV	12450515	12450725
chrV	12870086	12870236
chrV	13556767	13557047
chrV	14355838	14356058
chrV	14456678	14456958
chrV	15002148	15002418
chrV	15189588	15189848
chrV	15394988	15395208
chrV	15569778	15569948
chrV	15578448	15578668
chrV	16965658	16966008
chrV	17921388	17921718
chrV	18086868	18087068
chrV	18533708	18533898
chrX	2089630	2089800
chrX	5984736	5984986

## Sheet: L3 DRM member peak regions
chrI	16891	17171	LIN35
chrI	27011	27351	LIN35
chrI	108191	108421	LIN35
chrI	182861	183181	LIN35
chrI	315061	315461	LIN35
chrI	316031	316341	LIN35
chrI	519891	520071	LIN35
chrI	534211	534501	LIN35
chrI	535261	535631	LIN35
chrI	536701	537071	LIN35
chrI	637911	638101	LIN35
chrI	719821	720201	LIN35
chrI	1034212	1034542	LIN35
chrI	1050742	1050952	LIN35
chrI	1062752	1062922	LIN35
chrI	1067052	1067332	LIN35
chrI	1067952	1068112	LIN35
chrI	1340042	1340372	LIN35
chrI	1435622	1435782	LIN35
chrI	1444112	1444312	LIN35
chrI	1823142	1823462	LIN35
chrI	1839802	1839962	LIN35
chrI	1894942	1895302	LIN35
chrI	2010452	2010742	LIN35
chrI	2306772	2307092	LIN35
chrI	2321772	2322142	LIN35
chrI	2401522	2401832	LIN35
chrI	2433582	2433882	LIN35
chrI	2620412	2620642	LIN35
chrI	2639582	2639982	LIN35
chrI	2776132	2776592	LIN35
chrI	2830402	2830542	LIN35
chrI	2876482	2876652	LIN35
chrI	2996212	2996612	LIN35
chrI	3147792	3148102	LIN35
chrI	3210352	3210562	LIN35
chrI	3227922	3228272	LIN35
chrI	3266592	3266972	LIN35
chrI	3438812	3439172	LIN35
chrI	3466712	3467052	LIN35
chrI	3481422	3481722	LIN35
chrI	3600752	3601072	LIN35
chrI	3605642	3605972	LIN35
chrI	3723482	3723732	LIN35
chrI	3741132	3741502	LIN35
chrI	3781522	3782042	LIN35
chrI	3865942	3866202	LIN35
chrI	3910572	3910882	LIN35
chrI	3982772	3983092	LIN35
chrI	3987232	3987562	LIN35
chrI	4215701	4216041	LIN35
chrI	4302291	4302511	LIN35
chrI	4450991	4451291	LIN35
chrI	4647171	4647321	LIN35
chrI	4745371	4745551	LIN35
chrI	4769511	4769761	LIN35
chrI	4788461	4788711	LIN35
chrI	4788881	4789101	LIN35
chrI	4789871	4790221	LIN35
chrI	4829801	4830081	LIN35
chrI	4958271	4958431	LIN35
chrI	4967521	4967841	LIN35
chrI	5082321	5082641	LIN35
chrI	5138031	5138201	LIN35
chrI	5164881	5165221	LIN35
chrI	5175591	5175891	LIN35
chrI	5176061	5176601	LIN35
chrI	5244111	5244461	LIN35
chrI	5281811	5282011	LIN35
chrI	5471031	5471231	LIN35
chrI	5619171	5619481	LIN35
chrI	5659051	5659351	LIN35
chrI	5807391	5807721	LIN35
chrI	5871911	5872191	LIN35
chrI	5937031	5937291	LIN35
chrI	5986291	5986471	LIN35
chrI	6011781	6012101	LIN35
chrI	6038041	6038301	LIN35
chrI	6314731	6315081	LIN35
chrI	6317231	6317491	LIN35
chrI	6407251	6407591	LIN35
chrI	6446481	6446811	LIN35
chrI	6460731	6461091	LIN35
chrI	6541881	6542251	LIN35
chrI	6626761	6627131	LIN35
chrI	6724411	6724721	LIN35
chrI	6780111	6780451	LIN35
chrI	6799591	6799801	LIN35
chrI	6835171	6835521	LIN35
chrI	6835841	6835921	LIN35
chrI	6970211	6970461	LIN35
chrI	7015681	7015981	LIN35
chrI	7079731	7079901	LIN35
chrI	7233061	7233221	LIN35
chrI	7251651	7251881	LIN35
chrI	7283691	7284031	LIN35
chrI	7314321	7314671	LIN35
chrI	7472401	7472711	LIN35
chrI	7559602	7559822	LIN35
chrI	7639972	7640192	LIN35
chrI	7643162	7643492	LIN35
chrI	7814652	7814852	LIN35
chrI	7935612	7935952	LIN35
chrI	7940632	7940942	LIN35
chrI	7961732	7962072	LIN35
chrI	8018502	8018762	LIN35
chrI	8082792	8083122	LIN35
chrI	8406592	8406932	LIN35
chrI	8511312	8511662	LIN35
chrI	8664712	8664942	LIN35
chrI	8759782	8760082	LIN35
chrI	8813232	8813612	LIN35
chrI	8852202	8852532	LIN35
chrI	8970022	8970292	LIN35
chrI	9150202	9150572	LIN35
chrI	9163342	9163712	LIN35
chrI	9307612	9307792	LIN35
chrI	9393712	9393972	LIN35
chrI	9581452	9581822	LIN35
chrI	9585202	9585382	LIN35
chrI	9619832	9620152	LIN35
chrI	9625992	9626152	LIN35
chrI	9669052	9669422	LIN35
chrI	9788622	9788802	LIN35
chrI	9962032	9962262	LIN35
chrI	9979732	9980082	LIN35
chrI	9984902	9985172	LIN35
chrI	10173132	10173392	LIN35
chrI	10185672	10185942	LIN35
chrI	10190962	10191242	LIN35
chrI	10474661	10474901	LIN35
chrI	10551501	10551681	LIN35
chrI	10553771	10554021	LIN35
chrI	10565831	10566201	LIN35
chrI	10591591	10592021	LIN35
chrI	10598361	10598711	LIN35
chrI	10622721	10623051	LIN35
chrI	10633091	10633451	LIN35
chrI	10687101	10687361	LIN35
chrI	11169901	11170071	LIN35
chrI	11182391	11182881	LIN35
chrI	11416591	11416941	LIN35
chrI	11517111	11517401	LIN35
chrI	11611282	11611612	LIN35
chrI	11897212	11897382	LIN35
chrI	11909992	11910152	LIN35
chrI	11910952	11911142	LIN35
chrI	11952562	11952762	LIN35
chrI	12183102	12183512	LIN35
chrI	12426782	12427072	LIN35
chrI	12491032	12491342	LIN35
chrI	12513582	12513852	LIN35
chrI	12513952	12514212	LIN35
chrI	12532012	12532602	LIN35
chrI	12664842	12665222	LIN35
chrI	12741172	12741432	LIN35
chrI	12827602	12827802	LIN35
chrI	12858432	12858652	LIN35
chrI	12966722	12967152	LIN35
chrI	12995602	12995962	LIN35
chrI	13161862	13162352	LIN35
chrI	13337282	13337522	LIN35
chrI	13338172	13338422	LIN35
chrI	13338812	13339152	LIN35
chrI	13542312	13542542	LIN35
chrI	13588812	13589152	LIN35
chrI	13628542	13628842	LIN35
chrI	13663222	13663572	LIN35
chrI	13839932	13840212	LIN35
chrI	14101042	14101322	LIN35
chrI	14163202	14163532	LIN35
chrI	14405552	14405872	LIN35
chrI	14469232	14469382	LIN35
chrI	14560232	14560482	LIN35
chrI	14605982	14606142	LIN35
chrI	14756413	14756583	LIN35
chrI	14839703	14840023	LIN35
chrI	15013843	15014213	LIN35
chrI	15033933	15034223	LIN35
chrI	15035773	15036093	LIN35
chrII	24461	24811	LIN35
chrII	155991	156331	LIN35
chrII	216602	216972	LIN35
chrII	255192	255472	LIN35
chrII	285662	285962	LIN35
chrII	385972	386302	LIN35
chrII	410872	411182	LIN35
chrII	1124902	1125052	LIN35
chrII	1130312	1130562	LIN35
chrII	1131242	1131442	LIN35
chrII	1131632	1131832	LIN35
chrII	1134852	1135112	LIN35
chrII	1320422	1320822	LIN35
chrII	1346412	1346612	LIN35
chrII	1437612	1437952	LIN35
chrII	1509262	1509482	LIN35
chrII	2204155	2204465	LIN35
chrII	2451105	2451365	LIN35
chrII	2504465	2504705	LIN35
chrII	2638175	2638375	LIN35
chrII	2919158	2919408	LIN35
chrII	3523670	3523830	LIN35
chrII	3682880	3683150	LIN35
chrII	3808120	3808400	LIN35
chrII	4044410	4044740	LIN35
chrII	4047930	4048160	LIN35
chrII	4603170	4603340	LIN35
chrII	4698320	4698630	LIN35
chrII	4701770	4701920	LIN35
chrII	4740010	4740310	LIN35
chrII	4791268	4791598	LIN35
chrII	4828098	4828418	LIN35
chrII	4851639	4851949	LIN35
chrII	4999139	4999549	LIN35
chrII	5055208	5055508	LIN35
chrII	5061848	5062118	LIN35
chrII	5346291	5346671	LIN35
chrII	5389961	5390301	LIN35
chrII	5421011	5421291	LIN35
chrII	5455921	5456211	LIN35
chrII	5473981	5474301	LIN35
chrII	5501311	5501611	LIN35
chrII	5543541	5543721	LIN35
chrII	5714883	5715163	LIN35
chrII	6061535	6061835	LIN35
chrII	6245367	6245527	LIN35
chrII	6250727	6251097	LIN35
chrII	6269838	6270208	LIN35
chrII	6321038	6321358	LIN35
chrII	6489798	6490068	LIN35
chrII	6535929	6536279	LIN35
chrII	6913320	6913670	LIN35
chrII	6974040	6974380	LIN35
chrII	7353100	7353320	LIN35
chrII	7537691	7537841	LIN35
chrII	7667924	7668084	LIN35
chrII	7781079	7781419	LIN35
chrII	7860299	7860609	LIN35
chrII	7863729	7864039	LIN35
chrII	7945149	7945499	LIN35
chrII	8028819	8028999	LIN35
chrII	8086909	8087079	LIN35
chrII	8137499	8137789	LIN35
chrII	8158039	8158259	LIN35
chrII	8276059	8276399	LIN35
chrII	8328919	8329309	LIN35
chrII	8561259	8561509	LIN35
chrII	8566049	8566409	LIN35
chrII	8569269	8569629	LIN35
chrII	8891129	8891279	LIN35
chrII	8940329	8940689	LIN35
chrII	8969299	8969559	LIN35
chrII	9054630	9054880	LIN35
chrII	9108450	9108740	LIN35
chrII	9169440	9169740	LIN35
chrII	9242799	9243069	LIN35
chrII	9319359	9319649	LIN35
chrII	9706180	9706510	LIN35
chrII	9716600	9716990	LIN35
chrII	9940380	9940750	LIN35
chrII	10174430	10174640	LIN35
chrII	10197110	10197400	LIN35
chrII	10300890	10301260	LIN35
chrII	10350460	10350820	LIN35
chrII	10563330	10563730	LIN35
chrII	10578820	10579120	LIN35
chrII	10714320	10714540	LIN35
chrII	10783160	10783490	LIN35
chrII	10784980	10785430	LIN35
chrII	10798440	10798810	LIN35
chrII	10824050	10824340	LIN35
chrII	10926149	10926429	LIN35
chrII	11021969	11022329	LIN35
chrII	11106359	11106559	LIN35
chrII	11132509	11132879	LIN35
chrII	11290410	11290670	LIN35
chrII	11293660	11293720	LIN35
chrII	11345590	11345930	LIN35
chrII	11348170	11348480	LIN35
chrII	11534811	11535131	LIN35
chrII	11599721	11600081	LIN35
chrII	11778032	11778402	LIN35
chrII	11782592	11782782	LIN35
chrII	11874672	11875032	LIN35
chrII	12006642	12006972	LIN35
chrII	12107792	12108132	LIN35
chrII	12184942	12185082	LIN35
chrII	12459262	12459712	LIN35
chrII	12672313	12672623	LIN35
chrII	12678383	12678723	LIN35
chrII	12679623	12679903	LIN35
chrII	12738763	12738983	LIN35
chrII	12787793	12787973	LIN35
chrII	12799903	12800203	LIN35
chrII	12914643	12914963	LIN35
chrII	13083713	13084033	LIN35
chrII	13156893	13157233	LIN35
chrII	13199633	13199933	LIN35
chrII	13237863	13238133	LIN35
chrII	13596533	13596883	LIN35
chrII	13722843	13723033	LIN35
chrII	13725813	13726053	LIN35
chrII	13888283	13888553	LIN35
chrII	13908543	13908923	LIN35
chrII	13976243	13976393	LIN35
chrII	14059683	14060023	LIN35
chrII	14063173	14063373	LIN35
chrII	14143703	14143963	LIN35
chrII	14154373	14154573	LIN35
chrII	14234403	14234553	LIN35
chrII	14251243	14251953	LIN35
chrII	14357843	14358233	LIN35
chrII	14383583	14383943	LIN35
chrII	14389953	14390263	LIN35
chrII	14407963	14408273	LIN35
chrII	14441073	14441423	LIN35
chrII	14479903	14480113	LIN35
chrII	14561703	14561893	LIN35
chrII	14794783	14795233	LIN35
chrII	14814863	14815153	LIN35
chrII	15010373	15010933	LIN35
chrII	15024953	15025413	LIN35
chrII	15025773	15026003	LIN35
chrII	15089363	15089673	LIN35
chrII	15208173	15208433	LIN35
chrIII	349321	349611	LIN35
chrIII	472141	472301	LIN35
chrIII	491121	491411	LIN35
chrIII	845563	845853	LIN35
chrIII	901953	902193	LIN35
chrIII	1080583	1080943	LIN35
chrIII	1142663	1143123	LIN35
chrIII	1207883	1208223	LIN35
chrIII	1428543	1428733	LIN35
chrIII	1429363	1429563	LIN35
chrIII	1533103	1533463	LIN35
chrIII	1534463	1534763	LIN35
chrIII	1616633	1617073	LIN35
chrIII	1619053	1619243	LIN35
chrIII	1859323	1859913	LIN35
chrIII	1950063	1950593	LIN35
chrIII	2111483	2111633	LIN35
chrIII	2151523	2151843	LIN35
chrIII	2331223	2331613	LIN35
chrIII	2375893	2376283	LIN35
chrIII	2401203	2401543	LIN35
chrIII	2418163	2418623	LIN35
chrIII	2805113	2805443	LIN35
chrIII	2966593	2966923	LIN35
chrIII	3067963	3068223	LIN35
chrIII	3070043	3070343	LIN35
chrIII	3309743	3310083	LIN35
chrIII	3310633	3310923	LIN35
chrIII	3311733	3311883	LIN35
chrIII	3404404	3404754	LIN35
chrIII	3456284	3456554	LIN35
chrIII	3459334	3459564	LIN35
chrIII	3460054	3460374	LIN35
chrIII	3505294	3505424	LIN35
chrIII	3650704	3651014	LIN35
chrIII	3735004	3735304	LIN35
chrIII	3862874	3863244	LIN35
chrIII	3867334	3867744	LIN35
chrIII	3887584	3887874	LIN35
chrIII	3916654	3916944	LIN35
chrIII	3921694	3922004	LIN35
chrIII	4019834	4020134	LIN35
chrIII	4057914	4058244	LIN35
chrIII	4087582	4087952	LIN35
chrIII	4150692	4151192	LIN35
chrIII	4291322	4291572	LIN35
chrIII	4419362	4419832	LIN35
chrIII	4508432	4508702	LIN35
chrIII	4587172	4587512	LIN35
chrIII	4720842	4721212	LIN35
chrIII	4756962	4757382	LIN35
chrIII	4878272	4878602	LIN35
chrIII	4905282	4905522	LIN35
chrIII	4917972	4918312	LIN35
chrIII	4930292	4930592	LIN35
chrIII	4962922	4963262	LIN35
chrIII	4986902	4987142	LIN35
chrIII	5068752	5069112	LIN35
chrIII	5190193	5190453	LIN35
chrIII	5308223	5308543	LIN35
chrIII	5349294	5349614	LIN35
chrIII	5405624	5405974	LIN35
chrIII	5448155	5448485	LIN35
chrIII	5483734	5484034	LIN35
chrIII	5498954	5499224	LIN35
chrIII	5586915	5587245	LIN35
chrIII	5678865	5679245	LIN35
chrIII	5719815	5720055	LIN35
chrIII	5721915	5722145	LIN35
chrIII	5803065	5803235	LIN35
chrIII	5853275	5853505	LIN35
chrIII	5855805	5856185	LIN35
chrIII	5871775	5872105	LIN35
chrIII	5959035	5959365	LIN35
chrIII	5989435	5989595	LIN35
chrIII	6008865	6009265	LIN35
chrIII	6442497	6442847	LIN35
chrIII	6608118	6608468	LIN35
chrIII	6615028	6615378	LIN35
chrIII	6709968	6710358	LIN35
chrIII	6869249	6869619	LIN35
chrIII	6968320	6968560	LIN35
chrIII	6971890	6972230	LIN35
chrIII	7068630	7068970	LIN35
chrIII	7073930	7074290	LIN35
chrIII	7084940	7085180	LIN35
chrIII	7133580	7133750	LIN35
chrIII	7162310	7162630	LIN35
chrIII	7198830	7199170	LIN35
chrIII	7277180	7277560	LIN35
chrIII	7498381	7498731	LIN35
chrIII	7499491	7499701	LIN35
chrIII	7854398	7854818	LIN35
chrIII	7940767	7941137	LIN35
chrIII	7952137	7952367	LIN35
chrIII	8020877	8021237	LIN35
chrIII	8100959	8101269	LIN35
chrIII	8163830	8164120	LIN35
chrIII	8250250	8250580	LIN35
chrIII	8319110	8319410	LIN35
chrIII	8358190	8358430	LIN35
chrIII	8441270	8441550	LIN35
chrIII	8614453	8614803	LIN35
chrIII	8628363	8628663	LIN35
chrIII	8700493	8700793	LIN35
chrIII	8741443	8741743	LIN35
chrIII	8809493	8809873	LIN35
chrIII	8850643	8850963	LIN35
chrIII	8904014	8904354	LIN35
chrIII	8982433	8982603	LIN35
chrIII	8985513	8985703	LIN35
chrIII	9054383	9054563	LIN35
chrIII	9089413	9089743	LIN35
chrIII	9191083	9191253	LIN35
chrIII	9228144	9228454	LIN35
chrIII	9393256	9393526	LIN35
chrIII	9443486	9443756	LIN35
chrIII	9570876	9571116	LIN35
chrIII	9614166	9614476	LIN35
chrIII	9616356	9616676	LIN35
chrIII	9631236	9631596	LIN35
chrIII	9747146	9747466	LIN35
chrIII	9775876	9776206	LIN35
chrIII	9794016	9794196	LIN35
chrIII	9868136	9868396	LIN35
chrIII	9946996	9947216	LIN35
chrIII	10093056	10093386	LIN35
chrIII	10218546	10218736	LIN35
chrIII	10248346	10248686	LIN35
chrIII	10320796	10320946	LIN35
chrIII	10357756	10358046	LIN35
chrIII	10642760	10643090	LIN35
chrIII	10721070	10721230	LIN35
chrIII	10730560	10730740	LIN35
chrIII	10742460	10742700	LIN35
chrIII	10747920	10748150	LIN35
chrIII	10758950	10759370	LIN35
chrIII	10848760	10849040	LIN35
chrIII	11007580	11007970	LIN35
chrIII	11063210	11063600	LIN35
chrIII	11119180	11119540	LIN35
chrIII	11142050	11142430	LIN35
chrIII	11286060	11286390	LIN35
chrIII	11317090	11317510	LIN35
chrIII	11565530	11565880	LIN35
chrIII	11580470	11580800	LIN35
chrIII	11719330	11719780	LIN35
chrIII	11746550	11746940	LIN35
chrIII	11974440	11974610	LIN35
chrIII	11981370	11981540	LIN35
chrIII	12152090	12152390	LIN35
chrIII	12226010	12226350	LIN35
chrIII	12250070	12250510	LIN35
chrIII	12377220	12377530	LIN35
chrIII	12429630	12430020	LIN35
chrIII	12453190	12453510	LIN35
chrIII	12527960	12528300	LIN35
chrIII	12626150	12626520	LIN35
chrIII	12687950	12688240	LIN35
chrIII	12711160	12711460	LIN35
chrIII	12874680	12874910	LIN35
chrIII	12904930	12905260	LIN35
chrIII	13256370	13256710	LIN35
chrIII	13296290	13296630	LIN35
chrIII	13307100	13307290	LIN35
chrIII	13423380	13423700	LIN35
chrIII	13439390	13439570	LIN35
chrIII	13462810	13463210	LIN35
chrIII	13529980	13530280	LIN35
chrIII	13643500	13643820	LIN35
chrIV	255501	255841	LIN35
chrIV	261721	261971	LIN35
chrIV	379651	379921	LIN35
chrIV	443671	444031	LIN35
chrIV	519431	519761	LIN35
chrIV	654831	655011	LIN35
chrIV	772951	773291	LIN35
chrIV	807131	807421	LIN35
chrIV	854221	854661	LIN35
chrIV	874711	875051	LIN35
chrIV	992051	992351	LIN35
chrIV	1058591	1058781	LIN35
chrIV	1177711	1178041	LIN35
chrIV	1239751	1240061	LIN35
chrIV	1309871	1310231	LIN35
chrIV	1595912	1596102	LIN35
chrIV	1659152	1659372	LIN35
chrIV	1709802	1710092	LIN35
chrIV	1738292	1738642	LIN35
chrIV	1953052	1953272	LIN35
chrIV	1997842	1998042	LIN35
chrIV	2033142	2033302	LIN35
chrIV	2177392	2177892	LIN35
chrIV	2275592	2275932	LIN35
chrIV	2308352	2308562	LIN35
chrIV	2308752	2308902	LIN35
chrIV	2314152	2314422	LIN35
chrIV	2316862	2317182	LIN35
chrIV	2384302	2384552	LIN35
chrIV	2384722	2385062	LIN35
chrIV	2613212	2613392	LIN35
chrIV	2640932	2641232	LIN35
chrIV	2642182	2642402	LIN35
chrIV	2676302	2676612	LIN35
chrIV	2677892	2678042	LIN35
chrIV	2890612	2890712	LIN35
chrIV	2896442	2896592	LIN35
chrIV	2902032	2902272	LIN35
chrIV	3050312	3050642	LIN35
chrIV	3050762	3051072	LIN35
chrIV	3132292	3132512	LIN35
chrIV	3213432	3213772	LIN35
chrIV	3294632	3294902	LIN35
chrIV	3313402	3313612	LIN35
chrIV	3384911	3385581	LIN35
chrIV	3694691	3695051	LIN35
chrIV	4042261	4042571	LIN35
chrIV	4049511	4049831	LIN35
chrIV	4176791	4177031	LIN35
chrIV	4177681	4177831	LIN35
chrIV	4357301	4357621	LIN35
chrIV	4390481	4390871	LIN35
chrIV	4406061	4406321	LIN35
chrIV	4445761	4446081	LIN35
chrIV	4471011	4471221	LIN35
chrIV	4720572	4720862	LIN35
chrIV	4725492	4725732	LIN35
chrIV	4727942	4728182	LIN35
chrIV	4749972	4750172	LIN35
chrIV	5183683	5184053	LIN35
chrIV	5188123	5188293	LIN35
chrIV	5209404	5209744	LIN35
chrIV	5656115	5656285	LIN35
chrIV	5731635	5731965	LIN35
chrIV	6117906	6118066	LIN35
chrIV	6206466	6206776	LIN35
chrIV	6321706	6321996	LIN35
chrIV	6369646	6369826	LIN35
chrIV	6415156	6415506	LIN35
chrIV	6548586	6548946	LIN35
chrIV	6555876	6556036	LIN35
chrIV	6631836	6632076	LIN35
chrIV	7039486	7039836	LIN35
chrIV	7165746	7166066	LIN35
chrIV	7508166	7508556	LIN35
chrIV	7508976	7509156	LIN35
chrIV	7632556	7632866	LIN35
chrIV	7791266	7791556	LIN35
chrIV	7816466	7816776	LIN35
chrIV	8112726	8112906	LIN35
chrIV	8498806	8499106	LIN35
chrIV	8511136	8511386	LIN35
chrIV	8687846	8688146	LIN35
chrIV	8869696	8869996	LIN35
chrIV	9074226	9074556	LIN35
chrIV	9147086	9147286	LIN35
chrIV	9386027	9386407	LIN35
chrIV	9403797	9404217	LIN35
chrIV	9440817	9441167	LIN35
chrIV	9525027	9525307	LIN35
chrIV	9777577	9777887	LIN35
chrIV	9825287	9825507	LIN35
chrIV	9899358	9899548	LIN35
chrIV	10085738	10085968	LIN35
chrIV	10129018	10129398	LIN35
chrIV	10222288	10222608	LIN35
chrIV	10242788	10243038	LIN35
chrIV	10284548	10284758	LIN35
chrIV	10697609	10697879	LIN35
chrIV	10734549	10734889	LIN35
chrIV	11111338	11111548	LIN35
chrIV	11125608	11125908	LIN35
chrIV	11142588	11142788	LIN35
chrIV	11210908	11211138	LIN35
chrIV	11371758	11371918	LIN35
chrIV	11480508	11480708	LIN35
chrIV	11566218	11566478	LIN35
chrIV	11822518	11822808	LIN35
chrIV	11961688	11962038	LIN35
chrIV	12156649	12156939	LIN35
chrIV	12209049	12209309	LIN35
chrIV	12334749	12335039	LIN35
chrIV	12371869	12372219	LIN35
chrIV	12404109	12404479	LIN35
chrIV	12559038	12559358	LIN35
chrIV	12724618	12725008	LIN35
chrIV	13093678	13094028	LIN35
chrIV	13205929	13206189	LIN35
chrIV	13240489	13240799	LIN35
chrIV	13788629	13788989	LIN35
chrIV	14464048	14464408	LIN35
chrIV	14824988	14825218	LIN35
chrIV	14959478	14959848	LIN35
chrIV	15025398	15025758	LIN35
chrIV	15036978	15037298	LIN35
chrIV	15039568	15039808	LIN35
chrIV	15526528	15526798	LIN35
chrIV	16415089	16415449	LIN35
chrIV	16415579	16415939	LIN35
chrIV	16490329	16490489	LIN35
chrIV	16995399	16995719	LIN35
chrIV	17249669	17250039	LIN35
chrV	8111	8371	LIN35
chrV	104591	104771	LIN35
chrV	156081	156721	LIN35
chrV	724930	725750	LIN35
chrV	725890	726090	LIN35
chrV	726280	726620	LIN35
chrV	726700	726900	LIN35
chrV	773230	773610	LIN35
chrV	904590	904940	LIN35
chrV	964980	965240	LIN35
chrV	1383590	1383760	LIN35
chrV	1471650	1471800	LIN35
chrV	1868650	1869010	LIN35
chrV	1892960	1893260	LIN35
chrV	2127030	2127320	LIN35
chrV	2600570	2600960	LIN35
chrV	2603100	2603470	LIN35
chrV	2638470	2638870	LIN35
chrV	2672710	2672930	LIN35
chrV	3578941	3579121	LIN35
chrV	3579781	3580041	LIN35
chrV	3743141	3743471	LIN35
chrV	3759591	3759821	LIN35
chrV	4063551	4063811	LIN35
chrV	4346821	4347191	LIN35
chrV	4450561	4450881	LIN35
chrV	5049431	5049811	LIN35
chrV	5204071	5204541	LIN35
chrV	5269021	5269351	LIN35
chrV	5433031	5433321	LIN35
chrV	5477871	5478041	LIN35
chrV	5596401	5596891	LIN35
chrV	5917771	5918101	LIN35
chrV	5939511	5939831	LIN35
chrV	6043321	6043611	LIN35
chrV	6101321	6101511	LIN35
chrV	6107471	6107781	LIN35
chrV	6593701	6594051	LIN35
chrV	6785131	6785401	LIN35
chrV	6793101	6793281	LIN35
chrV	6838721	6838861	LIN35
chrV	7084811	7085141	LIN35
chrV	7196521	7196731	LIN35
chrV	7237141	7237481	LIN35
chrV	7734941	7735301	LIN35
chrV	7955201	7955501	LIN35
chrV	8031171	8031491	LIN35
chrV	8221171	8221471	LIN35
chrV	8302582	8302912	LIN35
chrV	9175094	9175524	LIN35
chrV	9220474	9220824	LIN35
chrV	9344134	9344304	LIN35
chrV	9346824	9347204	LIN35
chrV	9544214	9544554	LIN35
chrV	9645534	9645844	LIN35
chrV	9729855	9730055	LIN35
chrV	9930615	9930935	LIN35
chrV	10031415	10031765	LIN35
chrV	10355976	10356286	LIN35
chrV	10361846	10362036	LIN35
chrV	10536916	10537266	LIN35
chrV	10661486	10661726	LIN35
chrV	10736826	10737056	LIN35
chrV	10813776	10814016	LIN35
chrV	10897186	10897586	LIN35
chrV	10965476	10965816	LIN35
chrV	11000666	11001026	LIN35
chrV	11029356	11029676	LIN35
chrV	11078426	11078676	LIN35
chrV	11503405	11503635	LIN35
chrV	11521425	11521785	LIN35
chrV	11610515	11610865	LIN35
chrV	11644205	11644465	LIN35
chrV	11733515	11733875	LIN35
chrV	11896515	11896785	LIN35
chrV	11982355	11982675	LIN35
chrV	12041075	12041535	LIN35
chrV	12111545	12111685	LIN35
chrV	12184375	12184635	LIN35
chrV	12271505	12271805	LIN35
chrV	12291635	12291965	LIN35
chrV	12343615	12343905	LIN35
chrV	12450435	12450785	LIN35
chrV	12870006	12870336	LIN35
chrV	13094836	13095006	LIN35
chrV	13312306	13312616	LIN35
chrV	13409206	13409416	LIN35
chrV	13556717	13557127	LIN35
chrV	13568607	13568877	LIN35
chrV	14355788	14356028	LIN35
chrV	14456618	14456978	LIN35
chrV	14645878	14646088	LIN35
chrV	14734338	14734678	LIN35
chrV	15059578	15059898	LIN35
chrV	15136798	15137058	LIN35
chrV	15189508	15189898	LIN35
chrV	15394948	15395238	LIN35
chrV	15395398	15395648	LIN35
chrV	15569618	15570038	LIN35
chrV	15578408	15578698	LIN35
chrV	15766228	15766568	LIN35
chrV	16022628	16022898	LIN35
chrV	16401508	16401858	LIN35
chrV	16499058	16499318	LIN35
chrV	16538058	16538358	LIN35
chrV	16965498	16966038	LIN35
chrV	17538618	17538778	LIN35
chrV	17921388	17921748	LIN35
chrV	18086778	18087128	LIN35
chrV	18533708	18533858	LIN35
chrV	18967578	18967978	LIN35
chrV	18980998	18981258	LIN35
chrV	19119348	19119508	LIN35
chrV	20424802	20425032	LIN35
chrV	20704122	20704282	LIN35
chrX	59201	59401	LIN35
chrX	806580	806810	LIN35
chrX	1344930	1345180	LIN35
chrX	1627050	1627200	LIN35
chrX	2089540	2089860	LIN35
chrX	3678610	3678870	LIN35
chrX	4209121	4209391	LIN35
chrX	5429442	5429662	LIN35
chrX	5841186	5841386	LIN35
chrX	5984626	5984976	LIN35
chrX	6296377	6296677	LIN35
chrX	6804917	6805197	LIN35
chrX	11094009	11094289	LIN35
chrX	11937380	11937580	LIN35
chrX	12634960	12635160	LIN35
chrX	13669640	13669830	LIN35
chrX	13700710	13700910	LIN35
chrX	14101970	14102230	LIN35
chrX	14525710	14525950	LIN35
chrX	16056431	16056591	LIN35
chrX	16778971	16779091	LIN35
chrX	16930841	16931031	LIN35
chrX	16931321	16931461	LIN35
chrI	16861	17251	DPL1
chrI	22311	22471	DPL1
chrI	26991	27351	DPL1
chrI	81191	81431	DPL1
chrI	108101	108451	DPL1
chrI	182841	183211	DPL1
chrI	315061	315461	DPL1
chrI	316011	316401	DPL1
chrI	348281	348551	DPL1
chrI	382441	382661	DPL1
chrI	443561	443731	DPL1
chrI	519881	520151	DPL1
chrI	534191	534521	DPL1
chrI	535271	535641	DPL1
chrI	536701	537081	DPL1
chrI	637841	638121	DPL1
chrI	719811	720211	DPL1
chrI	835322	835532	DPL1
chrI	1034212	1034552	DPL1
chrI	1050722	1050962	DPL1
chrI	1062752	1062932	DPL1
chrI	1067042	1067332	DPL1
chrI	1156132	1156312	DPL1
chrI	1174882	1175152	DPL1
chrI	1183912	1184112	DPL1
chrI	1228612	1228762	DPL1
chrI	1340002	1340382	DPL1
chrI	1347182	1347462	DPL1
chrI	1435182	1435392	DPL1
chrI	1697652	1697842	DPL1
chrI	1823142	1823492	DPL1
chrI	1839782	1840022	DPL1
chrI	1894942	1895322	DPL1
chrI	1978732	1978932	DPL1
chrI	2010442	2010762	DPL1
chrI	2066302	2066512	DPL1
chrI	2077472	2077622	DPL1
chrI	2097062	2097172	DPL1
chrI	2306752	2307102	DPL1
chrI	2313012	2313212	DPL1
chrI	2321762	2322152	DPL1
chrI	2401512	2401862	DPL1
chrI	2433562	2433902	DPL1
chrI	2620362	2620662	DPL1
chrI	2639582	2639992	DPL1
chrI	2776122	2776472	DPL1
chrI	2830322	2830582	DPL1
chrI	2876462	2876662	DPL1
chrI	2996212	2996612	DPL1
chrI	3037972	3038152	DPL1
chrI	3147762	3148112	DPL1
chrI	3210312	3210612	DPL1
chrI	3227922	3228282	DPL1
chrI	3266592	3266982	DPL1
chrI	3409432	3409672	DPL1
chrI	3409822	3410002	DPL1
chrI	3438792	3439182	DPL1
chrI	3466702	3467072	DPL1
chrI	3481412	3481742	DPL1
chrI	3600742	3601092	DPL1
chrI	3605632	3606002	DPL1
chrI	3636552	3636772	DPL1
chrI	3723462	3723782	DPL1
chrI	3741122	3741512	DPL1
chrI	3781662	3782052	DPL1
chrI	3865922	3866202	DPL1
chrI	3866512	3866732	DPL1
chrI	3910522	3910902	DPL1
chrI	3931802	3932102	DPL1
chrI	3982762	3983122	DPL1
chrI	3987172	3987522	DPL1
chrI	4141002	4141192	DPL1
chrI	4171772	4171952	DPL1
chrI	4215681	4216001	DPL1
chrI	4247581	4247711	DPL1
chrI	4302271	4302551	DPL1
chrI	4385981	4386151	DPL1
chrI	4450981	4451301	DPL1
chrI	4647141	4647371	DPL1
chrI	4651491	4651691	DPL1
chrI	4745321	4745581	DPL1
chrI	4747451	4747721	DPL1
chrI	4765441	4765741	DPL1
chrI	4769491	4769851	DPL1
chrI	4769961	4770141	DPL1
chrI	4788441	4788781	DPL1
chrI	4788831	4789161	DPL1
chrI	4789881	4790231	DPL1
chrI	4829781	4830101	DPL1
chrI	4926461	4926731	DPL1
chrI	4958221	4958481	DPL1
chrI	4967511	4967871	DPL1
chrI	4992121	4992381	DPL1
chrI	5082301	5082671	DPL1
chrI	5137961	5138261	DPL1
chrI	5164861	5165241	DPL1
chrI	5175601	5175921	DPL1
chrI	5176011	5176611	DPL1
chrI	5189931	5190131	DPL1
chrI	5244101	5244471	DPL1
chrI	5281751	5282031	DPL1
chrI	5300451	5300711	DPL1
chrI	5319241	5319481	DPL1
chrI	5471011	5471231	DPL1
chrI	5485881	5486111	DPL1
chrI	5573001	5573201	DPL1
chrI	5579131	5579471	DPL1
chrI	5619161	5619481	DPL1
chrI	5659021	5659361	DPL1
chrI	5763121	5763371	DPL1
chrI	5807361	5807741	DPL1
chrI	5871851	5872191	DPL1
chrI	5937011	5937311	DPL1
chrI	5986211	5986521	DPL1
chrI	6011761	6012131	DPL1
chrI	6038031	6038381	DPL1
chrI	6314721	6315081	DPL1
chrI	6317221	6317511	DPL1
chrI	6407241	6407601	DPL1
chrI	6446481	6446821	DPL1
chrI	6460721	6461091	DPL1
chrI	6513771	6514031	DPL1
chrI	6533061	6533201	DPL1
chrI	6541871	6542261	DPL1
chrI	6554581	6554761	DPL1
chrI	6626751	6627141	DPL1
chrI	6660221	6660401	DPL1
chrI	6724391	6724741	DPL1
chrI	6780091	6780461	DPL1
chrI	6799541	6799811	DPL1
chrI	6835151	6835651	DPL1
chrI	6835741	6836051	DPL1
chrI	6970161	6970501	DPL1
chrI	7015661	7015991	DPL1
chrI	7079581	7079841	DPL1
chrI	7233061	7233331	DPL1
chrI	7251611	7251901	DPL1
chrI	7283681	7284041	DPL1
chrI	7314301	7314691	DPL1
chrI	7472381	7472741	DPL1
chrI	7492451	7492611	DPL1
chrI	7495081	7495301	DPL1
chrI	7518981	7519141	DPL1
chrI	7559522	7559862	DPL1
chrI	7639912	7640232	DPL1
chrI	7643142	7643512	DPL1
chrI	7657082	7657212	DPL1
chrI	7814602	7814902	DPL1
chrI	7868352	7868542	DPL1
chrI	7895332	7895542	DPL1
chrI	7935622	7935972	DPL1
chrI	7940612	7940972	DPL1
chrI	7961712	7962082	DPL1
chrI	8018482	8018802	DPL1
chrI	8082792	8083142	DPL1
chrI	8124692	8124852	DPL1
chrI	8406592	8406962	DPL1
chrI	8511292	8511672	DPL1
chrI	8664672	8664992	DPL1
chrI	8696302	8696472	DPL1
chrI	8759762	8760102	DPL1
chrI	8813222	8813642	DPL1
chrI	8816452	8816662	DPL1
chrI	8852182	8852542	DPL1
chrI	8918792	8918992	DPL1
chrI	8970002	8970322	DPL1
chrI	9080012	9080242	DPL1
chrI	9149302	9149482	DPL1
chrI	9150182	9150562	DPL1
chrI	9163332	9163722	DPL1
chrI	9226702	9227042	DPL1
chrI	9286682	9286862	DPL1
chrI	9307502	9307802	DPL1
chrI	9393672	9394012	DPL1
chrI	9422242	9422522	DPL1
chrI	9512302	9512542	DPL1
chrI	9581452	9581842	DPL1
chrI	9585132	9585382	DPL1
chrI	9619812	9620172	DPL1
chrI	9625972	9626222	DPL1
chrI	9665122	9665282	DPL1
chrI	9669052	9669422	DPL1
chrI	9734052	9734202	DPL1
chrI	9788582	9788832	DPL1
chrI	9961962	9962292	DPL1
chrI	9979722	9980112	DPL1
chrI	9984862	9985182	DPL1
chrI	9988882	9989052	DPL1
chrI	10173092	10173412	DPL1
chrI	10185562	10185962	DPL1
chrI	10190922	10191252	DPL1
chrI	10474641	10474951	DPL1
chrI	10484961	10485161	DPL1
chrI	10551471	10551761	DPL1
chrI	10553781	10554061	DPL1
chrI	10565831	10566211	DPL1
chrI	10591561	10591931	DPL1
chrI	10598361	10598741	DPL1
chrI	10622711	10623071	DPL1
chrI	10633071	10633421	DPL1
chrI	10653581	10653761	DPL1
chrI	10687061	10687361	DPL1
chrI	10788681	10788921	DPL1
chrI	11169891	11170101	DPL1
chrI	11182371	11182781	DPL1
chrI	11416581	11416951	DPL1
chrI	11517091	11517441	DPL1
chrI	11611272	11611622	DPL1
chrI	11839672	11839812	DPL1
chrI	11876672	11876842	DPL1
chrI	11897202	11897382	DPL1
chrI	11905542	11905772	DPL1
chrI	11909912	11910202	DPL1
chrI	11910922	11911172	DPL1
chrI	11931952	11932142	DPL1
chrI	11952442	11952762	DPL1
chrI	12183092	12183472	DPL1
chrI	12214742	12214982	DPL1
chrI	12426762	12427072	DPL1
chrI	12489192	12489402	DPL1
chrI	12489832	12490082	DPL1
chrI	12491012	12491342	DPL1
chrI	12492492	12492712	DPL1
chrI	12512422	12512712	DPL1
chrI	12513532	12514242	DPL1
chrI	12532012	12532602	DPL1
chrI	12652222	12652402	DPL1
chrI	12664842	12665232	DPL1
chrI	12732922	12733192	DPL1
chrI	12741142	12741452	DPL1
chrI	12827602	12827822	DPL1
chrI	12858382	12858662	DPL1
chrI	12966712	12967142	DPL1
chrI	12968512	12968662	DPL1
chrI	12995572	12995992	DPL1
chrI	13161802	13162352	DPL1
chrI	13284432	13284612	DPL1
chrI	13337262	13337552	DPL1
chrI	13338142	13338462	DPL1
chrI	13338832	13339182	DPL1
chrI	13367672	13367852	DPL1
chrI	13514292	13514462	DPL1
chrI	13542312	13542592	DPL1
chrI	13572012	13572262	DPL1
chrI	13588792	13589162	DPL1
chrI	13628522	13628862	DPL1
chrI	13663222	13663602	DPL1
chrI	13812412	13812562	DPL1
chrI	13839902	13840232	DPL1
chrI	13854102	13854252	DPL1
chrI	13854352	13854562	DPL1
chrI	14101022	14101372	DPL1
chrI	14163192	14163542	DPL1
chrI	14405582	14405922	DPL1
chrI	14469182	14469432	DPL1
chrI	14560182	14560532	DPL1
chrI	14605962	14606182	DPL1
chrI	14756333	14756623	DPL1
chrI	14790033	14790193	DPL1
chrI	14839683	14840043	DPL1
chrI	15013833	15014203	DPL1
chrI	15023013	15023193	DPL1
chrI	15033923	15034273	DPL1
chrI	15035773	15036133	DPL1
chrII	611	771	DPL1
chrII	24461	24841	DPL1
chrII	155971	156331	DPL1
chrII	216592	216982	DPL1
chrII	255182	255482	DPL1
chrII	285642	285992	DPL1
chrII	385962	386332	DPL1
chrII	410882	411202	DPL1
chrII	1124142	1124302	DPL1
chrII	1124852	1125062	DPL1
chrII	1126622	1126782	DPL1
chrII	1130282	1130592	DPL1
chrII	1131192	1131422	DPL1
chrII	1131582	1131892	DPL1
chrII	1132852	1133102	DPL1
chrII	1134802	1135132	DPL1
chrII	1164542	1164852	DPL1
chrII	1315232	1315412	DPL1
chrII	1320432	1320842	DPL1
chrII	1346352	1346662	DPL1
chrII	1346922	1347192	DPL1
chrII	1437592	1438222	DPL1
chrII	1496792	1497262	DPL1
chrII	1497702	1497912	DPL1
chrII	1509142	1509522	DPL1
chrII	2032385	2032605	DPL1
chrII	2204105	2204465	DPL1
chrII	2451045	2451395	DPL1
chrII	2504445	2504785	DPL1
chrII	2638115	2638425	DPL1
chrII	2919118	2919468	DPL1
chrII	3055089	3055239	DPL1
chrII	3523620	3523870	DPL1
chrII	3682840	3683160	DPL1
chrII	3808120	3808450	DPL1
chrII	3933920	3934180	DPL1
chrII	4044400	4044770	DPL1
chrII	4047910	4048220	DPL1
chrII	4306150	4306370	DPL1
chrII	4603170	4603410	DPL1
chrII	4698310	4698660	DPL1
chrII	4701720	4701970	DPL1
chrII	4739990	4740320	DPL1
chrII	4791258	4791638	DPL1
chrII	4828078	4828448	DPL1
chrII	4851639	4851979	DPL1
chrII	4902149	4902349	DPL1
chrII	4999109	4999559	DPL1
chrII	5055178	5055528	DPL1
chrII	5061818	5062128	DPL1
chrII	5081239	5081469	DPL1
chrII	5346311	5346681	DPL1
chrII	5389951	5390321	DPL1
chrII	5420981	5421311	DPL1
chrII	5455891	5456231	DPL1
chrII	5473961	5474321	DPL1
chrII	5501291	5501621	DPL1
chrII	5543511	5543711	DPL1
chrII	5649521	5649761	DPL1
chrII	5714843	5715193	DPL1
chrII	5819743	5819923	DPL1
chrII	5867002	5867252	DPL1
chrII	6061505	6061845	DPL1
chrII	6245307	6245627	DPL1
chrII	6250717	6251107	DPL1
chrII	6269838	6270218	DPL1
chrII	6320998	6321358	DPL1
chrII	6365258	6365458	DPL1
chrII	6489778	6490108	DPL1
chrII	6491818	6492018	DPL1
chrII	6519769	6519999	DPL1
chrII	6535919	6536289	DPL1
chrII	6776660	6776920	DPL1
chrII	6913300	6913670	DPL1
chrII	6974010	6974370	DPL1
chrII	7353060	7353390	DPL1
chrII	7397550	7397710	DPL1
chrII	7537621	7537901	DPL1
chrII	7664294	7664544	DPL1
chrII	7667894	7668184	DPL1
chrII	7781069	7781429	DPL1
chrII	7783609	7783799	DPL1
chrII	7806969	7807229	DPL1
chrII	7816219	7816419	DPL1
chrII	7860219	7860639	DPL1
chrII	7863749	7864069	DPL1
chrII	7945139	7945499	DPL1
chrII	8028779	8029039	DPL1
chrII	8086859	8087139	DPL1
chrII	8124929	8125189	DPL1
chrII	8137469	8137809	DPL1
chrII	8158009	8158299	DPL1
chrII	8162339	8162449	DPL1
chrII	8185069	8185269	DPL1
chrII	8276049	8276419	DPL1
chrII	8328909	8329309	DPL1
chrII	8460609	8460759	DPL1
chrII	8483429	8483609	DPL1
chrII	8561229	8561539	DPL1
chrII	8566029	8566409	DPL1
chrII	8569269	8569639	DPL1
chrII	8891039	8891329	DPL1
chrII	8933739	8933969	DPL1
chrII	8940319	8940689	DPL1
chrII	8969259	8969599	DPL1
chrII	9054600	9054900	DPL1
chrII	9057290	9057490	DPL1
chrII	9057660	9057820	DPL1
chrII	9108440	9108770	DPL1
chrII	9169420	9169780	DPL1
chrII	9242769	9243129	DPL1
chrII	9319359	9319679	DPL1
chrII	9706170	9706520	DPL1
chrII	9716600	9717010	DPL1
chrII	9938890	9939060	DPL1
chrII	9940370	9940760	DPL1
chrII	9968390	9968590	DPL1
chrII	9984730	9984900	DPL1
chrII	10174430	10174680	DPL1
chrII	10197060	10197420	DPL1
chrII	10248000	10248200	DPL1
chrII	10300890	10301270	DPL1
chrII	10350440	10350830	DPL1
chrII	10388100	10388300	DPL1
chrII	10533500	10533680	DPL1
chrII	10563320	10563730	DPL1
chrII	10578420	10578610	DPL1
chrII	10578820	10579150	DPL1
chrII	10714240	10714540	DPL1
chrII	10783160	10783530	DPL1
chrII	10785040	10785440	DPL1
chrII	10798430	10798810	DPL1
chrII	10824040	10824350	DPL1
chrII	10926129	10926479	DPL1
chrII	11021969	11022339	DPL1
chrII	11049949	11050189	DPL1
chrII	11097359	11097579	DPL1
chrII	11106049	11106609	DPL1
chrII	11132499	11132879	DPL1
chrII	11290350	11290690	DPL1
chrII	11293560	11293720	DPL1
chrII	11345580	11345960	DPL1
chrII	11348160	11348500	DPL1
chrII	11440261	11440461	DPL1
chrII	11534791	11535141	DPL1
chrII	11578391	11578631	DPL1
chrII	11599701	11600071	DPL1
chrII	11777992	11778402	DPL1
chrII	11782512	11782822	DPL1
chrII	11874642	11875032	DPL1
chrII	11961492	11961772	DPL1
chrII	11968252	11968532	DPL1
chrII	12006632	12006992	DPL1
chrII	12043692	12043902	DPL1
chrII	12052002	12052202	DPL1
chrII	12056882	12057062	DPL1
chrII	12107772	12108132	DPL1
chrII	12184872	12185132	DPL1
chrII	12459372	12459732	DPL1
chrII	12604183	12604443	DPL1
chrII	12671963	12672163	DPL1
chrII	12672313	12672653	DPL1
chrII	12677943	12678103	DPL1
chrII	12678353	12678753	DPL1
chrII	12679583	12679933	DPL1
chrII	12738753	12739013	DPL1
chrII	12787693	12788043	DPL1
chrII	12799003	12799243	DPL1
chrII	12799893	12800213	DPL1
chrII	12881533	12881733	DPL1
chrII	12914633	12914993	DPL1
chrII	13030633	13030843	DPL1
chrII	13083693	13084073	DPL1
chrII	13156883	13157243	DPL1
chrII	13199603	13200123	DPL1
chrII	13237813	13238153	DPL1
chrII	13596523	13596893	DPL1
chrII	13722773	13723033	DPL1
chrII	13725783	13726083	DPL1
chrII	13888283	13888563	DPL1
chrII	13908523	13908923	DPL1
chrII	13976163	13976423	DPL1
chrII	14059683	14060053	DPL1
chrII	14063113	14063393	DPL1
chrII	14143703	14144013	DPL1
chrII	14154343	14154623	DPL1
chrII	14234353	14234653	DPL1
chrII	14251243	14251973	DPL1
chrII	14349523	14349763	DPL1
chrII	14357833	14358233	DPL1
chrII	14383583	14383953	DPL1
chrII	14389953	14390293	DPL1
chrII	14407943	14408273	DPL1
chrII	14413033	14413283	DPL1
chrII	14441043	14441443	DPL1
chrII	14479823	14480113	DPL1
chrII	14561673	14561913	DPL1
chrII	14794773	14795273	DPL1
chrII	14814843	14815183	DPL1
chrII	14856873	14857183	DPL1
chrII	15010373	15010783	DPL1
chrII	15024923	15025423	DPL1
chrII	15025753	15026003	DPL1
chrII	15089383	15089713	DPL1
chrII	15208123	15208463	DPL1
chrII	15231213	15231373	DPL1
chrIII	349371	349631	DPL1
chrIII	472061	472351	DPL1
chrIII	491101	491461	DPL1
chrIII	845573	845883	DPL1
chrIII	901913	902223	DPL1
chrIII	1080573	1080943	DPL1
chrIII	1142733	1143163	DPL1
chrIII	1207863	1208233	DPL1
chrIII	1428483	1428813	DPL1
chrIII	1429293	1429633	DPL1
chrIII	1429763	1430003	DPL1
chrIII	1532323	1532533	DPL1
chrIII	1533093	1533473	DPL1
chrIII	1534453	1534793	DPL1
chrIII	1538163	1538383	DPL1
chrIII	1616633	1617093	DPL1
chrIII	1619003	1619283	DPL1
chrIII	1859533	1859923	DPL1
chrIII	1950193	1950613	DPL1
chrIII	2043353	2043533	DPL1
chrIII	2111483	2111723	DPL1
chrIII	2151483	2151863	DPL1
chrIII	2331223	2331613	DPL1
chrIII	2375883	2376273	DPL1
chrIII	2401183	2401523	DPL1
chrIII	2418153	2418533	DPL1
chrIII	2458403	2458573	DPL1
chrIII	2708283	2708463	DPL1
chrIII	2768683	2768893	DPL1
chrIII	2785943	2786113	DPL1
chrIII	2805103	2805473	DPL1
chrIII	2815553	2815713	DPL1
chrIII	2966553	2966923	DPL1
chrIII	2970293	2970583	DPL1
chrIII	3067953	3068263	DPL1
chrIII	3070043	3070383	DPL1
chrIII	3309693	3310133	DPL1
chrIII	3310573	3310983	DPL1
chrIII	3311673	3311953	DPL1
chrIII	3404304	3404774	DPL1
chrIII	3456264	3456564	DPL1
chrIII	3459264	3459574	DPL1
chrIII	3460034	3460384	DPL1
chrIII	3505234	3505434	DPL1
chrIII	3511864	3512114	DPL1
chrIII	3650684	3651024	DPL1
chrIII	3734984	3735354	DPL1
chrIII	3790924	3791154	DPL1
chrIII	3862864	3863244	DPL1
chrIII	3867324	3867754	DPL1
chrIII	3887564	3887894	DPL1
chrIII	3916644	3916974	DPL1
chrIII	3921664	3922014	DPL1
chrIII	4019804	4020164	DPL1
chrIII	4057894	4058264	DPL1
chrIII	4087552	4087962	DPL1
chrIII	4150762	4151212	DPL1
chrIII	4176252	4176492	DPL1
chrIII	4291292	4291612	DPL1
chrIII	4419332	4419882	DPL1
chrIII	4475512	4475732	DPL1
chrIII	4489012	4489242	DPL1
chrIII	4491402	4491712	DPL1
chrIII	4508372	4508722	DPL1
chrIII	4587142	4587512	DPL1
chrIII	4720832	4721212	DPL1
chrIII	4756932	4757382	DPL1
chrIII	4785792	4785992	DPL1
chrIII	4878272	4878622	DPL1
chrIII	4905292	4905582	DPL1
chrIII	4917952	4918312	DPL1
chrIII	4930282	4930622	DPL1
chrIII	4962892	4963282	DPL1
chrIII	4986832	4987162	DPL1
chrIII	5068752	5069132	DPL1
chrIII	5076642	5076882	DPL1
chrIII	5172593	5172743	DPL1
chrIII	5190173	5190503	DPL1
chrIII	5190683	5191003	DPL1
chrIII	5228063	5228223	DPL1
chrIII	5308203	5308573	DPL1
chrIII	5349284	5349604	DPL1
chrIII	5405614	5405994	DPL1
chrIII	5448165	5448525	DPL1
chrIII	5483704	5484044	DPL1
chrIII	5498934	5499284	DPL1
chrIII	5503704	5503874	DPL1
chrIII	5586915	5587265	DPL1
chrIII	5591795	5592025	DPL1
chrIII	5603595	5603845	DPL1
chrIII	5663545	5663815	DPL1
chrIII	5678865	5679255	DPL1
chrIII	5698285	5698495	DPL1
chrIII	5719795	5720095	DPL1
chrIII	5721845	5722195	DPL1
chrIII	5727855	5728105	DPL1
chrIII	5802955	5803295	DPL1
chrIII	5853225	5853555	DPL1
chrIII	5855795	5856165	DPL1
chrIII	5871755	5872105	DPL1
chrIII	5959015	5959375	DPL1
chrIII	5989405	5989635	DPL1
chrIII	6008835	6009355	DPL1
chrIII	6280335	6280625	DPL1
chrIII	6289435	6289685	DPL1
chrIII	6303815	6304095	DPL1
chrIII	6431817	6431997	DPL1
chrIII	6442477	6442857	DPL1
chrIII	6452807	6453007	DPL1
chrIII	6464397	6464577	DPL1
chrIII	6608098	6608468	DPL1
chrIII	6615018	6615378	DPL1
chrIII	6709958	6710348	DPL1
chrIII	6869249	6869619	DPL1
chrIII	6889350	6889600	DPL1
chrIII	6968280	6968580	DPL1
chrIII	6971880	6972240	DPL1
chrIII	7034490	7034760	DPL1
chrIII	7068610	7069000	DPL1
chrIII	7073920	7074300	DPL1
chrIII	7084870	7085210	DPL1
chrIII	7104080	7104300	DPL1
chrIII	7133550	7133860	DPL1
chrIII	7162310	7162640	DPL1
chrIII	7165790	7166030	DPL1
chrIII	7198820	7199180	DPL1
chrIII	7277170	7277550	DPL1
chrIII	7359071	7359241	DPL1
chrIII	7498361	7498751	DPL1
chrIII	7499451	7499741	DPL1
chrIII	7854398	7854828	DPL1
chrIII	7928587	7928817	DPL1
chrIII	7940757	7941157	DPL1
chrIII	7952107	7952387	DPL1
chrIII	8020867	8021257	DPL1
chrIII	8043818	8044008	DPL1
chrIII	8100949	8101289	DPL1
chrIII	8163820	8164150	DPL1
chrIII	8250240	8250600	DPL1
chrIII	8319090	8319440	DPL1
chrIII	8358130	8358440	DPL1
chrIII	8370180	8370380	DPL1
chrIII	8441240	8441580	DPL1
chrIII	8446990	8447180	DPL1
chrIII	8614453	8614803	DPL1
chrIII	8628313	8628673	DPL1
chrIII	8630803	8631013	DPL1
chrIII	8683743	8683903	DPL1
chrIII	8700493	8700813	DPL1
chrIII	8741393	8741753	DPL1
chrIII	8809483	8809873	DPL1
chrIII	8850623	8850963	DPL1
chrIII	8904004	8904364	DPL1
chrIII	8956324	8956494	DPL1
chrIII	8982353	8982673	DPL1
chrIII	8985453	8985773	DPL1
chrIII	9054363	9054633	DPL1
chrIII	9089383	9089763	DPL1
chrIII	9112413	9112633	DPL1
chrIII	9191033	9191273	DPL1
chrIII	9228124	9228484	DPL1
chrIII	9393236	9393566	DPL1
chrIII	9443466	9443786	DPL1
chrIII	9467156	9467326	DPL1
chrIII	9570826	9571146	DPL1
chrIII	9614146	9614516	DPL1
chrIII	9616346	9616696	DPL1
chrIII	9616936	9617126	DPL1
chrIII	9631226	9631606	DPL1
chrIII	9746676	9746896	DPL1
chrIII	9747116	9747476	DPL1
chrIII	9775846	9776216	DPL1
chrIII	9780636	9780856	DPL1
chrIII	9793946	9794246	DPL1
chrIII	9848636	9848826	DPL1
chrIII	9868106	9868416	DPL1
chrIII	9912486	9912686	DPL1
chrIII	9946976	9947296	DPL1
chrIII	10093036	10093386	DPL1
chrIII	10218536	10218806	DPL1
chrIII	10248336	10248696	DPL1
chrIII	10320736	10321046	DPL1
chrIII	10357736	10358086	DPL1
chrIII	10407177	10407447	DPL1
chrIII	10506848	10507068	DPL1
chrIII	10642760	10643100	DPL1
chrIII	10721040	10721290	DPL1
chrIII	10730500	10730770	DPL1
chrIII	10742430	10742750	DPL1
chrIII	10747860	10748180	DPL1
chrIII	10758930	10759370	DPL1
chrIII	10807200	10807410	DPL1
chrIII	10848730	10849070	DPL1
chrIII	10857410	10857590	DPL1
chrIII	11007590	11007980	DPL1
chrIII	11063200	11063580	DPL1
chrIII	11119180	11119560	DPL1
chrIII	11142040	11142430	DPL1
chrIII	11195850	11196000	DPL1
chrIII	11286050	11286370	DPL1
chrIII	11290590	11290810	DPL1
chrIII	11317010	11317540	DPL1
chrIII	11515190	11515350	DPL1
chrIII	11565530	11565900	DPL1
chrIII	11580450	11580810	DPL1
chrIII	11719320	11719710	DPL1
chrIII	11746610	11746960	DPL1
chrIII	11824600	11824800	DPL1
chrIII	11974370	11974620	DPL1
chrIII	12152070	12152420	DPL1
chrIII	12226010	12226370	DPL1
chrIII	12250060	12250490	DPL1
chrIII	12377200	12377550	DPL1
chrIII	12429610	12430080	DPL1
chrIII	12453180	12453520	DPL1
chrIII	12455600	12455850	DPL1
chrIII	12456050	12456250	DPL1
chrIII	12527950	12528310	DPL1
chrIII	12558710	12558890	DPL1
chrIII	12568760	12568960	DPL1
chrIII	12626140	12626530	DPL1
chrIII	12687950	12688260	DPL1
chrIII	12711160	12711470	DPL1
chrIII	12874670	12874930	DPL1
chrIII	12904900	12905290	DPL1
chrIII	13160610	13160900	DPL1
chrIII	13253870	13254060	DPL1
chrIII	13256350	13256730	DPL1
chrIII	13261240	13261430	DPL1
chrIII	13296270	13296700	DPL1
chrIII	13307060	13307340	DPL1
chrIII	13340910	13341160	DPL1
chrIII	13423350	13423710	DPL1
chrIII	13439360	13439660	DPL1
chrIII	13462810	13463200	DPL1
chrIII	13514550	13514780	DPL1
chrIII	13529950	13530300	DPL1
chrIII	13530420	13530580	DPL1
chrIII	13622380	13622610	DPL1
chrIII	13643500	13643890	DPL1
chrIV	255491	255851	DPL1
chrIV	261651	261981	DPL1
chrIV	379611	379931	DPL1
chrIV	385521	385731	DPL1
chrIV	443681	444041	DPL1
chrIV	519421	519771	DPL1
chrIV	654791	655041	DPL1
chrIV	772941	773291	DPL1
chrIV	806541	806791	DPL1
chrIV	807141	807461	DPL1
chrIV	842151	842381	DPL1
chrIV	854291	854671	DPL1
chrIV	874681	875061	DPL1
chrIV	991991	992361	DPL1
chrIV	1058491	1058861	DPL1
chrIV	1060421	1060691	DPL1
chrIV	1094241	1094421	DPL1
chrIV	1150841	1151291	DPL1
chrIV	1168281	1168411	DPL1
chrIV	1177701	1178071	DPL1
chrIV	1239731	1240101	DPL1
chrIV	1274531	1274851	DPL1
chrIV	1309851	1310201	DPL1
chrIV	1420291	1420441	DPL1
chrIV	1595872	1596102	DPL1
chrIV	1659122	1659412	DPL1
chrIV	1709782	1710132	DPL1
chrIV	1727482	1727672	DPL1
chrIV	1738282	1738642	DPL1
chrIV	1939752	1940012	DPL1
chrIV	1952422	1952612	DPL1
chrIV	1953052	1953372	DPL1
chrIV	1997802	1998082	DPL1
chrIV	2033092	2033282	DPL1
chrIV	2177532	2177912	DPL1
chrIV	2275582	2275902	DPL1
chrIV	2307422	2307632	DPL1
chrIV	2308322	2308632	DPL1
chrIV	2308682	2309002	DPL1
chrIV	2311962	2312172	DPL1
chrIV	2313682	2313852	DPL1
chrIV	2314102	2314442	DPL1
chrIV	2316832	2317222	DPL1
chrIV	2384282	2385202	DPL1
chrIV	2390312	2390512	DPL1
chrIV	2613152	2613472	DPL1
chrIV	2640962	2641252	DPL1
chrIV	2642152	2642372	DPL1
chrIV	2670712	2671022	DPL1
chrIV	2676292	2676642	DPL1
chrIV	2677842	2677972	DPL1
chrIV	2783132	2783292	DPL1
chrIV	2890562	2890822	DPL1
chrIV	2896022	2896632	DPL1
chrIV	2901992	2902332	DPL1
chrIV	2916112	2916362	DPL1
chrIV	2993842	2994022	DPL1
chrIV	2994312	2994452	DPL1
chrIV	3011672	3011942	DPL1
chrIV	3050322	3050652	DPL1
chrIV	3050742	3051092	DPL1
chrIV	3132252	3132562	DPL1
chrIV	3213412	3213782	DPL1
chrIV	3294612	3294922	DPL1
chrIV	3313392	3313682	DPL1
chrIV	3338782	3339012	DPL1
chrIV	3368402	3368632	DPL1
chrIV	3384901	3385621	DPL1
chrIV	3533121	3533261	DPL1
chrIV	3694671	3695051	DPL1
chrIV	4031161	4031381	DPL1
chrIV	4042271	4042591	DPL1
chrIV	4049501	4049861	DPL1
chrIV	4176431	4177071	DPL1
chrIV	4177661	4177911	DPL1
chrIV	4184811	4185011	DPL1
chrIV	4247511	4247631	DPL1
chrIV	4357301	4357661	DPL1
chrIV	4390471	4390881	DPL1
chrIV	4406051	4406341	DPL1
chrIV	4406761	4406961	DPL1
chrIV	4445721	4446101	DPL1
chrIV	4470971	4471251	DPL1
chrIV	4650702	4650902	DPL1
chrIV	4720562	4720922	DPL1
chrIV	4725482	4725732	DPL1
chrIV	4727912	4728202	DPL1
chrIV	4749922	4750192	DPL1
chrIV	5183673	5184063	DPL1
chrIV	5188043	5188363	DPL1
chrIV	5209384	5209754	DPL1
chrIV	5354174	5354454	DPL1
chrIV	5535845	5536015	DPL1
chrIV	5656035	5656335	DPL1
chrIV	5731625	5731985	DPL1
chrIV	6117896	6118136	DPL1
chrIV	6206426	6206786	DPL1
chrIV	6321656	6322016	DPL1
chrIV	6323756	6323936	DPL1
chrIV	6369536	6369856	DPL1
chrIV	6376596	6376826	DPL1
chrIV	6415156	6415516	DPL1
chrIV	6548606	6548976	DPL1
chrIV	6555796	6556056	DPL1
chrIV	6631836	6632166	DPL1
chrIV	6790586	6790746	DPL1
chrIV	6903696	6903866	DPL1
chrIV	6919366	6919606	DPL1
chrIV	7039476	7040076	DPL1
chrIV	7084876	7085036	DPL1
chrIV	7165726	7166096	DPL1
chrIV	7477796	7478036	DPL1
chrIV	7478216	7478446	DPL1
chrIV	7508146	7508506	DPL1
chrIV	7508906	7509206	DPL1
chrIV	7510946	7511126	DPL1
chrIV	7548316	7548466	DPL1
chrIV	7580266	7580456	DPL1
chrIV	7632536	7632896	DPL1
chrIV	7774276	7774496	DPL1
chrIV	7791246	7791606	DPL1
chrIV	7796276	7796606	DPL1
chrIV	7796736	7797046	DPL1
chrIV	7816416	7816776	DPL1
chrIV	7846436	7846726	DPL1
chrIV	7946536	7946736	DPL1
chrIV	7946906	7947196	DPL1
chrIV	8015626	8015916	DPL1
chrIV	8112656	8112946	DPL1
chrIV	8498746	8499096	DPL1
chrIV	8511116	8511436	DPL1
chrIV	8586986	8587246	DPL1
chrIV	8687796	8688156	DPL1
chrIV	8744066	8744236	DPL1
chrIV	8869656	8870006	DPL1
chrIV	9074206	9074576	DPL1
chrIV	9147036	9147306	DPL1
chrIV	9196297	9196507	DPL1
chrIV	9386027	9386417	DPL1
chrIV	9403787	9404157	DPL1
chrIV	9440817	9441167	DPL1
chrIV	9524987	9525337	DPL1
chrIV	9589177	9589377	DPL1
chrIV	9777557	9777927	DPL1
chrIV	9825307	9825517	DPL1
chrIV	9899258	9899568	DPL1
chrIV	10085718	10086038	DPL1
chrIV	10129008	10129398	DPL1
chrIV	10197408	10197608	DPL1
chrIV	10222268	10222628	DPL1
chrIV	10242708	10243038	DPL1
chrIV	10250718	10250938	DPL1
chrIV	10284508	10284758	DPL1
chrIV	10697589	10697939	DPL1
chrIV	10734539	10734909	DPL1
chrIV	10735089	10735249	DPL1
chrIV	10768309	10768549	DPL1
chrIV	11111278	11111558	DPL1
chrIV	11125588	11125938	DPL1
chrIV	11142478	11142798	DPL1
chrIV	11210908	11211188	DPL1
chrIV	11337058	11337338	DPL1
chrIV	11371708	11371968	DPL1
chrIV	11480458	11480758	DPL1
chrIV	11566188	11566518	DPL1
chrIV	11822468	11822808	DPL1
chrIV	11961668	11962038	DPL1
chrIV	12156639	12156959	DPL1
chrIV	12209029	12209359	DPL1
chrIV	12253029	12253179	DPL1
chrIV	12334719	12335059	DPL1
chrIV	12371859	12372259	DPL1
chrIV	12391189	12391399	DPL1
chrIV	12404109	12404489	DPL1
chrIV	12559008	12559388	DPL1
chrIV	12618038	12618208	DPL1
chrIV	12684458	12684628	DPL1
chrIV	12724618	12725008	DPL1
chrIV	12854748	12854998	DPL1
chrIV	13029058	13029228	DPL1
chrIV	13093668	13094038	DPL1
chrIV	13205909	13206219	DPL1
chrIV	13240469	13240839	DPL1
chrIV	13247859	13248009	DPL1
chrIV	13393939	13394129	DPL1
chrIV	13788619	13788999	DPL1
chrIV	13884518	13884678	DPL1
chrIV	14032538	14032778	DPL1
chrIV	14464038	14464418	DPL1
chrIV	14767768	14767978	DPL1
chrIV	14780528	14780718	DPL1
chrIV	14824948	14825238	DPL1
chrIV	14959478	14959858	DPL1
chrIV	15025378	15025768	DPL1
chrIV	15036968	15037328	DPL1
chrIV	15039518	15039838	DPL1
chrIV	15049498	15049728	DPL1
chrIV	15526498	15526808	DPL1
chrIV	15530588	15530788	DPL1
chrIV	16401499	16401719	DPL1
chrIV	16415079	16415469	DPL1
chrIV	16415589	16415949	DPL1
chrIV	16490229	16490469	DPL1
chrIV	16656279	16656489	DPL1
chrIV	16845489	16845659	DPL1
chrIV	16995399	16995749	DPL1
chrIV	17089659	17089809	DPL1
chrIV	17126549	17126789	DPL1
chrIV	17249659	17250059	DPL1
chrV	8091	8401	DPL1
chrV	104551	104801	DPL1
chrV	156071	156731	DPL1
chrV	185751	185941	DPL1
chrV	203621	203891	DPL1
chrV	311581	311781	DPL1
chrV	724470	724500	DPL1
chrV	724870	727280	DPL1
chrV	773220	773620	DPL1
chrV	775150	775400	DPL1
chrV	904580	904970	DPL1
chrV	964940	965260	DPL1
chrV	1155370	1155550	DPL1
chrV	1197490	1197810	DPL1
chrV	1207040	1207260	DPL1
chrV	1383520	1383810	DPL1
chrV	1390500	1390700	DPL1
chrV	1471580	1471880	DPL1
chrV	1820900	1821060	DPL1
chrV	1868650	1869000	DPL1
chrV	1892930	1893290	DPL1
chrV	2008490	2008660	DPL1
chrV	2127030	2127380	DPL1
chrV	2600560	2600990	DPL1
chrV	2603080	2603430	DPL1
chrV	2638520	2638890	DPL1
chrV	2672690	2672990	DPL1
chrV	3578861	3579151	DPL1
chrV	3579751	3580101	DPL1
chrV	3743221	3743571	DPL1
chrV	3759541	3759841	DPL1
chrV	4063541	4063891	DPL1
chrV	4067921	4068101	DPL1
chrV	4169791	4169951	DPL1
chrV	4175731	4175881	DPL1
chrV	4339551	4339781	DPL1
chrV	4346811	4347191	DPL1
chrV	4370171	4370411	DPL1
chrV	4450541	4450891	DPL1
chrV	4890011	4890311	DPL1
chrV	4963821	4963991	DPL1
chrV	5049411	5049831	DPL1
chrV	5204181	5204541	DPL1
chrV	5269011	5269371	DPL1
chrV	5433011	5433361	DPL1
chrV	5477831	5478081	DPL1
chrV	5596391	5596771	DPL1
chrV	5717321	5717561	DPL1
chrV	5917741	5918091	DPL1
chrV	5939511	5939861	DPL1
chrV	6043301	6043631	DPL1
chrV	6101291	6101571	DPL1
chrV	6107461	6107811	DPL1
chrV	6246631	6246781	DPL1
chrV	6433701	6433881	DPL1
chrV	6458421	6458581	DPL1
chrV	6593691	6594061	DPL1
chrV	6785111	6785431	DPL1
chrV	6787991	6788141	DPL1
chrV	6793021	6793321	DPL1
chrV	6838621	6838941	DPL1
chrV	7084791	7085131	DPL1
chrV	7196491	7196781	DPL1
chrV	7237151	7237501	DPL1
chrV	7734931	7735321	DPL1
chrV	7955191	7955521	DPL1
chrV	8031161	8031531	DPL1
chrV	8038491	8038741	DPL1
chrV	8221131	8221491	DPL1
chrV	8302572	8302892	DPL1
chrV	8500512	8500622	DPL1
chrV	9175184	9175564	DPL1
chrV	9220464	9220834	DPL1
chrV	9344134	9344334	DPL1
chrV	9346814	9347204	DPL1
chrV	9382634	9382814	DPL1
chrV	9544214	9544584	DPL1
chrV	9546884	9547084	DPL1
chrV	9645514	9645844	DPL1
chrV	9729845	9730095	DPL1
chrV	9930605	9930955	DPL1
chrV	10031405	10031755	DPL1
chrV	10031835	10032105	DPL1
chrV	10355956	10356316	DPL1
chrV	10361796	10362076	DPL1
chrV	10536916	10537246	DPL1
chrV	10537856	10538046	DPL1
chrV	10661436	10661856	DPL1
chrV	10736776	10737086	DPL1
chrV	10813736	10814056	DPL1
chrV	10897186	10897586	DPL1
chrV	10965466	10965826	DPL1
chrV	11000666	11001026	DPL1
chrV	11029336	11029696	DPL1
chrV	11078396	11078736	DPL1
chrV	11503375	11503715	DPL1
chrV	11521415	11521785	DPL1
chrV	11610495	11610875	DPL1
chrV	11644175	11644485	DPL1
chrV	11733485	11733875	DPL1
chrV	11770185	11770485	DPL1
chrV	11896495	11896825	DPL1
chrV	11982355	11982695	DPL1
chrV	12041085	12041645	DPL1
chrV	12111515	12111785	DPL1
chrV	12184345	12184665	DPL1
chrV	12271475	12271835	DPL1
chrV	12291625	12291985	DPL1
chrV	12303515	12303685	DPL1
chrV	12318195	12318465	DPL1
chrV	12343585	12343925	DPL1
chrV	12450425	12450795	DPL1
chrV	12647825	12647985	DPL1
chrV	12728365	12728515	DPL1
chrV	12869976	12870326	DPL1
chrV	12967916	12968146	DPL1
chrV	13000116	13000386	DPL1
chrV	13094806	13095046	DPL1
chrV	13312286	13312656	DPL1
chrV	13409126	13409416	DPL1
chrV	13437606	13437776	DPL1
chrV	13556697	13557057	DPL1
chrV	13568577	13568887	DPL1
chrV	14012178	14012328	DPL1
chrV	14133128	14133288	DPL1
chrV	14347298	14347488	DPL1
chrV	14355748	14356088	DPL1
chrV	14456608	14456988	DPL1
chrV	14645818	14646158	DPL1
chrV	14734348	14734708	DPL1
chrV	14990878	14991158	DPL1
chrV	15002138	15002388	DPL1
chrV	15059558	15059918	DPL1
chrV	15136788	15137088	DPL1
chrV	15187388	15187548	DPL1
chrV	15189508	15189918	DPL1
chrV	15394918	15395248	DPL1
chrV	15395358	15395668	DPL1
chrV	15569668	15570078	DPL1
chrV	15578368	15578718	DPL1
chrV	15766218	15766578	DPL1
chrV	16022618	16022938	DPL1
chrV	16356848	16357148	DPL1
chrV	16401518	16401898	DPL1
chrV	16499038	16499378	DPL1
chrV	16538018	16538358	DPL1
chrV	16965588	16966048	DPL1
chrV	17268088	17268288	DPL1
chrV	17538598	17538808	DPL1
chrV	17921388	17921778	DPL1
chrV	18086758	18087158	DPL1
chrV	18533698	18533878	DPL1
chrV	18967598	18967988	DPL1
chrV	18980978	18981278	DPL1
chrV	19119258	19119538	DPL1
chrV	20424782	20425102	DPL1
chrV	20704032	20704362	DPL1
chrX	11571	11751	DPL1
chrX	59131	59431	DPL1
chrX	104751	105051	DPL1
chrX	1391160	1391360	DPL1
chrX	1845550	1845820	DPL1
chrX	1856150	1856380	DPL1
chrX	2089530	2089880	DPL1
chrX	2842029	2842179	DPL1
chrX	3541020	3541290	DPL1
chrX	3678600	3678920	DPL1
chrX	5277202	5277382	DPL1
chrX	5506683	5506863	DPL1
chrX	5841186	5841386	DPL1
chrX	5953226	5953376	DPL1
chrX	5984626	5984956	DPL1
chrX	6804897	6805217	DPL1
chrX	6840927	6841097	DPL1
chrX	7788028	7788268	DPL1
chrX	8859618	8859758	DPL1
chrX	9113788	9113978	DPL1
chrX	10566809	10567039	DPL1
chrX	11605720	11605920	DPL1
chrX	11987970	11988160	DPL1
chrX	12408690	12408890	DPL1
chrX	12634950	12635210	DPL1
chrX	13669570	13669860	DPL1
chrX	13918160	13918400	DPL1
chrX	14101920	14102260	DPL1
chrX	14602749	14603049	DPL1
chrX	14810831	14811071	DPL1
chrX	14946691	14946881	DPL1
chrX	15707151	15707351	DPL1
chrX	15860701	15860871	DPL1
chrX	16778901	16779111	DPL1
chrX	16814001	16814241	DPL1
chrX	16930081	16930471	DPL1
chrX	16930731	16931101	DPL1
chrX	16931331	16931711	DPL1
chrI	16861	17261	EFL1
chrI	22301	22481	EFL1
chrI	27001	27351	EFL1
chrI	42181	42371	EFL1
chrI	81161	81481	EFL1
chrI	108091	108701	EFL1
chrI	182821	183231	EFL1
chrI	315051	315491	EFL1
chrI	316001	316371	EFL1
chrI	342931	343091	EFL1
chrI	348251	348571	EFL1
chrI	382441	382621	EFL1
chrI	443471	443771	EFL1
chrI	519851	520211	EFL1
chrI	534171	534541	EFL1
chrI	535251	535661	EFL1
chrI	536691	537091	EFL1
chrI	637861	638141	EFL1
chrI	670921	671091	EFL1
chrI	719811	720211	EFL1
chrI	721151	721411	EFL1
chrI	757252	757462	EFL1
chrI	1034192	1034582	EFL1
chrI	1067042	1067342	EFL1
chrI	1067912	1068252	EFL1
chrI	1158302	1158442	EFL1
chrI	1174892	1175132	EFL1
chrI	1183872	1184382	EFL1
chrI	1214472	1214652	EFL1
chrI	1340002	1340392	EFL1
chrI	1347172	1347502	EFL1
chrI	1435132	1435452	EFL1
chrI	1444052	1444322	EFL1
chrI	1695712	1695902	EFL1
chrI	1697622	1697832	EFL1
chrI	1823142	1823502	EFL1
chrI	1839782	1840062	EFL1
chrI	1841882	1842122	EFL1
chrI	1894942	1895312	EFL1
chrI	1978722	1978932	EFL1
chrI	2010432	2010782	EFL1
chrI	2077492	2077672	EFL1
chrI	2097122	2097232	EFL1
chrI	2306732	2307102	EFL1
chrI	2312972	2313172	EFL1
chrI	2321762	2322162	EFL1
chrI	2401512	2401862	EFL1
chrI	2433532	2433912	EFL1
chrI	2620352	2620682	EFL1
chrI	2639572	2639992	EFL1
chrI	2753732	2753952	EFL1
chrI	2776112	2776502	EFL1
chrI	2830322	2830582	EFL1
chrI	2869702	2869862	EFL1
chrI	2907022	2907212	EFL1
chrI	2996212	2996622	EFL1
chrI	3037972	3038142	EFL1
chrI	3147762	3148122	EFL1
chrI	3151402	3151592	EFL1
chrI	3210282	3210622	EFL1
chrI	3227922	3228272	EFL1
chrI	3266592	3266992	EFL1
chrI	3339712	3339882	EFL1
chrI	3409412	3409702	EFL1
chrI	3409782	3410032	EFL1
chrI	3438772	3439202	EFL1
chrI	3466712	3467092	EFL1
chrI	3481412	3481762	EFL1
chrI	3507982	3508192	EFL1
chrI	3516372	3516542	EFL1
chrI	3538472	3538642	EFL1
chrI	3553482	3553692	EFL1
chrI	3600732	3601102	EFL1
chrI	3605612	3606002	EFL1
chrI	3608272	3608522	EFL1
chrI	3636492	3636812	EFL1
chrI	3723442	3723802	EFL1
chrI	3741122	3741512	EFL1
chrI	3781662	3782042	EFL1
chrI	3817872	3818022	EFL1
chrI	3865882	3866222	EFL1
chrI	3866482	3866762	EFL1
chrI	3910512	3910932	EFL1
chrI	3931792	3932102	EFL1
chrI	3982742	3983112	EFL1
chrI	3987172	3987512	EFL1
chrI	4141032	4141232	EFL1
chrI	4171712	4171992	EFL1
chrI	4175002	4175192	EFL1
chrI	4215661	4216041	EFL1
chrI	4247501	4247781	EFL1
chrI	4259841	4259991	EFL1
chrI	4302241	4302551	EFL1
chrI	4311721	4311931	EFL1
chrI	4385901	4386191	EFL1
chrI	4444391	4444551	EFL1
chrI	4450961	4451331	EFL1
chrI	4474851	4475051	EFL1
chrI	4651471	4651731	EFL1
chrI	4745281	4745611	EFL1
chrI	4747461	4747741	EFL1
chrI	4765441	4765771	EFL1
chrI	4769491	4769851	EFL1
chrI	4769911	4770181	EFL1
chrI	4788421	4788781	EFL1
chrI	4788841	4789151	EFL1
chrI	4789871	4790241	EFL1
chrI	4829781	4830111	EFL1
chrI	4926471	4926711	EFL1
chrI	4958221	4958521	EFL1
chrI	4967511	4967851	EFL1
chrI	5082301	5082661	EFL1
chrI	5137941	5138281	EFL1
chrI	5164861	5165261	EFL1
chrI	5175581	5175931	EFL1
chrI	5176041	5176611	EFL1
chrI	5189911	5190151	EFL1
chrI	5244101	5244471	EFL1
chrI	5281761	5282031	EFL1
chrI	5300451	5300701	EFL1
chrI	5319241	5319541	EFL1
[truncated: 5,859 more rows]

## Sheet: Embryo DRM member peak regions
chrI	16831	17421	LIN35
chrI	26851	27361	LIN35
chrI	81221	81411	LIN35
chrI	108061	108431	LIN35
chrI	182801	183221	LIN35
chrI	315041	315531	LIN35
chrI	316011	316371	LIN35
chrI	342911	343121	LIN35
chrI	348251	348601	LIN35
chrI	361711	361871	LIN35
chrI	382341	382671	LIN35
chrI	418871	419121	LIN35
chrI	443511	443731	LIN35
chrI	488321	488481	LIN35
chrI	509871	510161	LIN35
chrI	519871	520151	LIN35
chrI	534161	534621	LIN35
chrI	535251	535681	LIN35
chrI	536681	537171	LIN35
chrI	568521	568681	LIN35
chrI	719811	720271	LIN35
chrI	721161	721411	LIN35
chrI	1034192	1034732	LIN35
chrI	1066962	1067392	LIN35
chrI	1156072	1156342	LIN35
chrI	1158282	1158452	LIN35
chrI	1174862	1175182	LIN35
chrI	1183842	1184162	LIN35
chrI	1340002	1340402	LIN35
chrI	1347232	1347432	LIN35
chrI	1435112	1435452	LIN35
chrI	1435502	1435842	LIN35
chrI	1444032	1444332	LIN35
chrI	1558822	1558982	LIN35
chrI	1695692	1695952	LIN35
chrI	1697622	1697862	LIN35
chrI	1823122	1823522	LIN35
chrI	1841972	1842182	LIN35
chrI	1894662	1894852	LIN35
chrI	1894932	1895342	LIN35
chrI	1978682	1979042	LIN35
chrI	2010412	2010792	LIN35
chrI	2049072	2049272	LIN35
chrI	2063792	2064072	LIN35
chrI	2066312	2066512	LIN35
chrI	2070792	2070982	LIN35
chrI	2077422	2077672	LIN35
chrI	2097002	2097302	LIN35
chrI	2306742	2307112	LIN35
chrI	2312932	2313262	LIN35
chrI	2321732	2322162	LIN35
chrI	2401502	2401872	LIN35
chrI	2433492	2433922	LIN35
chrI	2485602	2485772	LIN35
chrI	2620362	2620692	LIN35
chrI	2639542	2639982	LIN35
chrI	2752632	2752782	LIN35
chrI	2776082	2776582	LIN35
chrI	2830282	2830622	LIN35
chrI	2876422	2876612	LIN35
chrI	2906632	2906802	LIN35
chrI	2907092	2907252	LIN35
chrI	2996212	2996642	LIN35
chrI	3037972	3038152	LIN35
chrI	3147742	3148242	LIN35
chrI	3227892	3228302	LIN35
chrI	3266012	3266202	LIN35
chrI	3266582	3266992	LIN35
chrI	3348722	3348942	LIN35
chrI	3409392	3410052	LIN35
chrI	3438742	3439242	LIN35
chrI	3466672	3467182	LIN35
chrI	3481402	3481752	LIN35
chrI	3516312	3516592	LIN35
chrI	3553492	3553692	LIN35
chrI	3600622	3601112	LIN35
chrI	3605602	3606002	LIN35
chrI	3636562	3636722	LIN35
chrI	3723532	3723692	LIN35
chrI	3741122	3741542	LIN35
chrI	3781602	3782062	LIN35
chrI	3787712	3787882	LIN35
chrI	3817992	3818112	LIN35
chrI	3865872	3866202	LIN35
chrI	3910522	3910912	LIN35
chrI	3927552	3927762	LIN35
chrI	3982722	3983112	LIN35
chrI	3987172	3987572	LIN35
chrI	4140962	4141222	LIN35
chrI	4175012	4175192	LIN35
chrI	4215651	4216111	LIN35
chrI	4242421	4242681	LIN35
chrI	4247551	4247771	LIN35
chrI	4270451	4270691	LIN35
chrI	4302241	4302581	LIN35
chrI	4444341	4444621	LIN35
chrI	4450971	4451321	LIN35
chrI	4474831	4475101	LIN35
chrI	4647111	4647361	LIN35
chrI	4747451	4747721	LIN35
chrI	4769501	4770231	LIN35
chrI	4788401	4789171	LIN35
chrI	4789821	4790261	LIN35
chrI	4829741	4830121	LIN35
chrI	4926431	4926761	LIN35
chrI	4958191	4958561	LIN35
chrI	4958711	4958901	LIN35
chrI	4967391	4967891	LIN35
chrI	4992101	4992361	LIN35
chrI	4994951	4995191	LIN35
chrI	5082291	5082691	LIN35
chrI	5137931	5138301	LIN35
chrI	5164861	5165251	LIN35
chrI	5175561	5175921	LIN35
chrI	5176051	5176611	LIN35
chrI	5189891	5190141	LIN35
chrI	5244091	5244591	LIN35
chrI	5276881	5277031	LIN35
chrI	5281731	5282071	LIN35
chrI	5291861	5292011	LIN35
chrI	5319241	5319531	LIN35
chrI	5429861	5429991	LIN35
chrI	5471011	5471221	LIN35
chrI	5485851	5486111	LIN35
chrI	5659021	5659381	LIN35
chrI	5763131	5763411	LIN35
chrI	5807351	5807811	LIN35
chrI	5871851	5872281	LIN35
chrI	5936971	5937341	LIN35
chrI	5986171	5986551	LIN35
chrI	6011771	6012151	LIN35
chrI	6038011	6038391	LIN35
chrI	6220911	6221121	LIN35
chrI	6252891	6253081	LIN35
chrI	6314721	6315111	LIN35
chrI	6358431	6358741	LIN35
chrI	6407231	6407621	LIN35
chrI	6446451	6446841	LIN35
chrI	6446971	6447141	LIN35
chrI	6460711	6461111	LIN35
chrI	6493911	6494071	LIN35
chrI	6541821	6542361	LIN35
chrI	6554551	6554781	LIN35
chrI	6564531	6564761	LIN35
chrI	6626751	6627171	LIN35
chrI	6660241	6660451	LIN35
chrI	6724431	6724741	LIN35
chrI	6738571	6738751	LIN35
chrI	6780091	6780461	LIN35
chrI	6790011	6790261	LIN35
chrI	6799541	6799841	LIN35
chrI	6812281	6812421	LIN35
chrI	6835141	6835511	LIN35
chrI	6835731	6836071	LIN35
chrI	6970141	6970531	LIN35
chrI	7015641	7016011	LIN35
chrI	7079621	7079811	LIN35
chrI	7098231	7098421	LIN35
chrI	7201711	7201941	LIN35
chrI	7232981	7233351	LIN35
chrI	7251561	7251941	LIN35
chrI	7283661	7284051	LIN35
chrI	7314281	7314721	LIN35
chrI	7472421	7472761	LIN35
chrI	7494271	7494511	LIN35
chrI	7494621	7494631	LIN35
chrI	7495051	7495301	LIN35
chrI	7518951	7519181	LIN35
chrI	7559402	7559892	LIN35
chrI	7639892	7640252	LIN35
chrI	7643122	7643522	LIN35
chrI	7772572	7772772	LIN35
chrI	7814552	7814922	LIN35
chrI	7883842	7884022	LIN35
chrI	7935632	7935942	LIN35
chrI	7936112	7936272	LIN35
chrI	7940602	7940972	LIN35
chrI	7961702	7962082	LIN35
chrI	8018472	8018792	LIN35
chrI	8082752	8083142	LIN35
chrI	8124732	8124902	LIN35
chrI	8256642	8256952	LIN35
chrI	8329662	8329892	LIN35
chrI	8406572	8407032	LIN35
chrI	8416212	8416472	LIN35
chrI	8434292	8434492	LIN35
chrI	8511272	8511692	LIN35
chrI	8664692	8665002	LIN35
chrI	8696272	8696492	LIN35
chrI	8728492	8728742	LIN35
chrI	8759762	8760122	LIN35
chrI	8813222	8813632	LIN35
chrI	8816412	8816722	LIN35
chrI	8852182	8852552	LIN35
chrI	8969982	8970342	LIN35
chrI	9064722	9064922	LIN35
chrI	9079942	9080302	LIN35
chrI	9150192	9150622	LIN35
chrI	9163312	9163742	LIN35
chrI	9226692	9227062	LIN35
chrI	9286662	9286842	LIN35
chrI	9307482	9307802	LIN35
chrI	9393672	9394022	LIN35
chrI	9422242	9422552	LIN35
chrI	9512352	9512502	LIN35
chrI	9581422	9581852	LIN35
chrI	9585172	9585352	LIN35
chrI	9619822	9620172	LIN35
chrI	9625902	9626292	LIN35
chrI	9665072	9665312	LIN35
chrI	9668922	9669502	LIN35
chrI	9768372	9768552	LIN35
chrI	9788642	9788802	LIN35
chrI	9961982	9962312	LIN35
chrI	9979712	9980112	LIN35
chrI	9984812	9985162	LIN35
chrI	9988872	9989102	LIN35
chrI	10025972	10026202	LIN35
chrI	10173062	10173442	LIN35
chrI	10178362	10178542	LIN35
chrI	10185462	10186072	LIN35
chrI	10190812	10191352	LIN35
chrI	10435752	10435962	LIN35
chrI	10474591	10475001	LIN35
chrI	10484931	10485211	LIN35
chrI	10551341	10551811	LIN35
chrI	10553731	10554031	LIN35
chrI	10565811	10566221	LIN35
chrI	10591551	10592031	LIN35
chrI	10598301	10598771	LIN35
chrI	10622701	10623061	LIN35
chrI	10633061	10633511	LIN35
chrI	10687051	10687401	LIN35
chrI	10927651	10927771	LIN35
chrI	11056231	11056471	LIN35
chrI	11169881	11170141	LIN35
chrI	11182341	11182881	LIN35
chrI	11416551	11416981	LIN35
chrI	11516911	11517511	LIN35
chrI	11578292	11578472	LIN35
chrI	11611202	11611642	LIN35
chrI	11795402	11795622	LIN35
chrI	11876632	11876902	LIN35
chrI	11897172	11897462	LIN35
chrI	11905552	11905802	LIN35
chrI	11909902	11910182	LIN35
chrI	11910902	11911152	LIN35
chrI	11952532	11952782	LIN35
chrI	12009792	12009992	LIN35
chrI	12065242	12065432	LIN35
chrI	12183082	12183532	LIN35
chrI	12214742	12215012	LIN35
chrI	12426712	12427112	LIN35
chrI	12491062	12491302	LIN35
chrI	12512442	12512702	LIN35
chrI	12513582	12514242	LIN35
chrI	12524942	12525182	LIN35
chrI	12531892	12532612	LIN35
chrI	12664772	12665252	LIN35
chrI	12732922	12733202	LIN35
chrI	12741142	12741492	LIN35
chrI	12827632	12827822	LIN35
chrI	12858332	12858662	LIN35
chrI	12915002	12915232	LIN35
chrI	12918132	12918422	LIN35
chrI	12966552	12967172	LIN35
chrI	12968502	12968672	LIN35
chrI	12995542	12996192	LIN35
chrI	13002682	13002862	LIN35
chrI	13161782	13162412	LIN35
chrI	13284392	13284632	LIN35
chrI	13337252	13337682	LIN35
chrI	13338132	13338492	LIN35
chrI	13338782	13339222	LIN35
chrI	13514252	13514502	LIN35
chrI	13542282	13542622	LIN35
chrI	13571972	13572252	LIN35
chrI	13588772	13589172	LIN35
chrI	13628502	13628992	LIN35
chrI	13653852	13654092	LIN35
chrI	13663152	13663652	LIN35
chrI	13756462	13756662	LIN35
chrI	13812332	13812632	LIN35
chrI	13814772	13815102	LIN35
chrI	13827572	13827752	LIN35
chrI	13839842	13840252	LIN35
chrI	13854502	13854622	LIN35
chrI	13951802	13951952	LIN35
chrI	13988262	13988462	LIN35
chrI	14100972	14101342	LIN35
chrI	14141002	14141202	LIN35
chrI	14163172	14163562	LIN35
chrI	14181412	14181682	LIN35
chrI	14185302	14185452	LIN35
chrI	14405442	14405942	LIN35
chrI	14469182	14469472	LIN35
chrI	14522212	14522402	LIN35
chrI	14522922	14523182	LIN35
chrI	14560182	14560552	LIN35
chrI	14594072	14594312	LIN35
chrI	14594432	14594762	LIN35
chrI	14605942	14606172	LIN35
chrI	14756263	14756983	LIN35
chrI	14759433	14759663	LIN35
chrI	14789993	14790243	LIN35
chrI	14839643	14840143	LIN35
chrI	14867703	14867893	LIN35
chrI	14897363	14897653	LIN35
chrI	15013803	15014273	LIN35
chrI	15022903	15023233	LIN35
chrI	15033923	15034313	LIN35
chrI	15035683	15036173	LIN35
chrII	571	781	LIN35
chrII	24381	24931	LIN35
chrII	155941	156401	LIN35
chrII	216552	217002	LIN35
chrII	255152	255512	LIN35
chrII	285572	286002	LIN35
chrII	385812	386352	LIN35
chrII	410742	411242	LIN35
chrII	452442	452652	LIN35
chrII	506162	506312	LIN35
chrII	672832	673072	LIN35
chrII	1124122	1124332	LIN35
chrII	1124832	1125072	LIN35
chrII	1126602	1126782	LIN35
chrII	1129662	1129832	LIN35
chrII	1130302	1130592	LIN35
chrII	1131182	1131472	LIN35
chrII	1131592	1131862	LIN35
chrII	1132882	1133092	LIN35
chrII	1134822	1135162	LIN35
chrII	1320352	1320872	LIN35
chrII	1346362	1346632	LIN35
chrII	1347012	1347162	LIN35
chrII	1437572	1438232	LIN35
chrII	1496782	1497322	LIN35
chrII	1497722	1497892	LIN35
chrII	1506812	1506972	LIN35
chrII	1509132	1509512	LIN35
chrII	1736424	1736624	LIN35
chrII	1861434	1861714	LIN35
chrII	1928645	1928905	LIN35
chrII	1930595	1930785	LIN35
chrII	2032365	2032645	LIN35
chrII	2204075	2204505	LIN35
chrII	2232615	2232785	LIN35
chrII	2342095	2342285	LIN35
chrII	2451015	2451395	LIN35
chrII	2504425	2504805	LIN35
chrII	2565065	2565265	LIN35
chrII	2638105	2638425	LIN35
chrII	2919148	2919488	LIN35
chrII	3077029	3077199	LIN35
chrII	3523630	3523830	LIN35
chrII	3682830	3683180	LIN35
chrII	3808070	3808470	LIN35
chrII	3930610	3930750	LIN35
chrII	3931320	3931480	LIN35
chrII	3933960	3934110	LIN35
chrII	4044380	4044880	LIN35
chrII	4047920	4048190	LIN35
chrII	4174300	4174470	LIN35
chrII	4305660	4305840	LIN35
chrII	4603080	4603500	LIN35
chrII	4698310	4698720	LIN35
chrII	4701690	4702020	LIN35
chrII	4739930	4740360	LIN35
chrII	4791238	4791618	LIN35
chrII	4828068	4828448	LIN35
chrII	4851609	4852009	LIN35
chrII	4902099	4902389	LIN35
chrII	4955489	4955669	LIN35
chrII	4999049	4999629	LIN35
chrII	5055158	5055528	LIN35
chrII	5061788	5062198	LIN35
chrII	5081199	5081499	LIN35
chrII	5346291	5346671	LIN35
chrII	5373301	5373561	LIN35
chrII	5389931	5390341	LIN35
chrII	5391561	5391751	LIN35
chrII	5418041	5418191	LIN35
chrII	5420991	5421311	LIN35
chrII	5473941	5474471	LIN35
chrII	5501271	5501711	LIN35
chrII	5649471	5649851	LIN35
chrII	5714843	5715223	LIN35
chrII	5819713	5819933	LIN35
chrII	5867022	5867242	LIN35
chrII	5921732	5921922	LIN35
chrII	6047715	6047935	LIN35
chrII	6061515	6061895	LIN35
chrII	6244887	6245097	LIN35
chrII	6245287	6245627	LIN35
chrII	6250707	6251137	LIN35
chrII	6269828	6270408	LIN35
chrII	6320978	6321378	LIN35
chrII	6489768	6490118	LIN35
chrII	6519709	6520029	LIN35
chrII	6535899	6536299	LIN35
chrII	6776470	6776960	LIN35
chrII	6898390	6898640	LIN35
chrII	6913290	6913700	LIN35
chrII	6974010	6974460	LIN35
chrII	7022650	7022820	LIN35
chrII	7050180	7050440	LIN35
chrII	7105070	7105270	LIN35
chrII	7151990	7152290	LIN35
chrII	7353080	7353370	LIN35
chrII	7397520	7397780	LIN35
chrII	7537591	7537931	LIN35
chrII	7664244	7664594	LIN35
chrII	7667884	7668184	LIN35
chrII	7781059	7781449	LIN35
chrII	7783539	7783839	LIN35
chrII	7816169	7816479	LIN35
chrII	7860199	7860639	LIN35
chrII	7863749	7864049	LIN35
chrII	7945119	7945519	LIN35
chrII	8028729	8029069	LIN35
chrII	8039439	8039659	LIN35
chrII	8049499	8049659	LIN35
chrII	8086789	8087179	LIN35
chrII	8124989	8125229	LIN35
chrII	8137389	8137809	LIN35
chrII	8157979	8158319	LIN35
chrII	8162229	8162589	LIN35
chrII	8185029	8185289	LIN35
chrII	8276019	8276409	LIN35
chrII	8328879	8329349	LIN35
chrII	8457029	8457339	LIN35
chrII	8483429	8483719	LIN35
chrII	8561219	8561499	LIN35
chrII	8566019	8566449	LIN35
chrII	8569249	8569639	LIN35
chrII	8602309	8602579	LIN35
chrII	8891079	8891269	LIN35
chrII	8940319	8940699	LIN35
chrII	8969219	8969669	LIN35
chrII	9054610	9054910	LIN35
chrII	9057280	9057510	LIN35
chrII	9057630	9057840	LIN35
chrII	9099010	9099270	LIN35
chrII	9108420	9108810	LIN35
chrII	9169410	9169780	LIN35
chrII	9242749	9243189	LIN35
chrII	9319309	9319699	LIN35
chrII	9706160	9706540	LIN35
chrII	9716580	9717090	LIN35
chrII	9940370	9940770	LIN35
chrII	9968330	9968650	LIN35
chrII	9980230	9980470	LIN35
chrII	10172500	10172680	LIN35
chrII	10174450	10174680	LIN35
chrII	10197110	10197410	LIN35
chrII	10248420	10248580	LIN35
chrII	10300830	10301280	LIN35
chrII	10350440	10350900	LIN35
chrII	10388070	10388310	LIN35
chrII	10416490	10416720	LIN35
chrII	10563320	10563850	LIN35
chrII	10578410	10578610	LIN35
chrII	10578770	10579180	LIN35
chrII	10658720	10658980	LIN35
chrII	10667650	10667830	LIN35
chrII	10714230	10714570	LIN35
chrII	10783130	10783520	LIN35
chrII	10784910	10785450	LIN35
chrII	10798430	10798840	LIN35
chrII	10824050	10824430	LIN35
chrII	10868789	10869039	LIN35
chrII	10926129	10926469	LIN35
chrII	10948709	10948959	LIN35
chrII	11021939	11022519	LIN35
chrII	11049939	11050259	LIN35
chrII	11097309	11097639	LIN35
chrII	11106109	11106619	LIN35
chrII	11132489	11132979	LIN35
chrII	11239030	11239200	LIN35
chrII	11290390	11290690	LIN35
chrII	11293470	11293680	LIN35
chrII	11345570	11345960	LIN35
chrII	11348140	11348530	LIN35
chrII	11440171	11440521	LIN35
chrII	11534801	11535151	LIN35
chrII	11567401	11567681	LIN35
chrII	11578331	11578681	LIN35
chrII	11599691	11600151	LIN35
chrII	11652791	11653021	LIN35
chrII	11675921	11676201	LIN35
chrII	11753042	11753282	LIN35
chrII	11777962	11778432	LIN35
chrII	11782552	11782812	LIN35
chrII	11874602	11875082	LIN35
chrII	11963262	11963482	LIN35
chrII	11967612	11967782	LIN35
chrII	11980132	11980302	LIN35
chrII	12006622	12007012	LIN35
chrII	12107692	12108142	LIN35
chrII	12184822	12185212	LIN35
chrII	12224952	12225172	LIN35
chrII	12281102	12281282	LIN35
chrII	12341572	12341742	LIN35
chrII	12459252	12459772	LIN35
chrII	12461712	12461932	LIN35
chrII	12500042	12500202	LIN35
chrII	12519592	12519862	LIN35
chrII	12604203	12604413	LIN35
chrII	12672393	12672573	LIN35
chrII	12677883	12678753	LIN35
chrII	12679383	12680133	LIN35
chrII	12738593	12739073	LIN35
chrII	12799893	12800163	LIN35
chrII	12801123	12801383	LIN35
chrII	12873333	12873573	LIN35
chrII	12914643	12914963	LIN35
chrII	12919213	12919363	LIN35
chrII	13083673	13084073	LIN35
chrII	13156183	13156383	LIN35
chrII	13156803	13157263	LIN35
chrII	13199583	13200183	LIN35
chrII	13237793	13238173	LIN35
chrII	13369293	13369493	LIN35
chrII	13575543	13575773	LIN35
chrII	13596503	13596933	LIN35
chrII	13722733	13723083	LIN35
chrII	13725733	13726213	LIN35
chrII	13847333	13847513	LIN35
chrII	13872543	13872713	LIN35
chrII	13888253	13888583	LIN35
chrII	13907733	13907913	LIN35
chrII	13908473	13908983	LIN35
chrII	13976073	13976413	LIN35
chrII	14058883	14059073	LIN35
chrII	14059593	14060093	LIN35
chrII	14060143	14060213	LIN35
chrII	14063043	14063433	LIN35
chrII	14143633	14144033	LIN35
chrII	14154323	14154643	LIN35
chrII	14234353	14234673	LIN35
chrII	14251203	14251993	LIN35
chrII	14349513	14349783	LIN35
chrII	14357803	14358233	LIN35
chrII	14365283	14365443	LIN35
chrII	14383553	14383973	LIN35
chrII	14389843	14390333	LIN35
chrII	14407973	14408263	LIN35
chrII	14413063	14413333	LIN35
chrII	14441023	14441473	LIN35
chrII	14479803	14480143	LIN35
chrII	14488593	14488913	LIN35
chrII	14561683	14561893	LIN35
chrII	14794743	14795303	LIN35
chrII	14814813	14815263	LIN35
chrII	14856823	14857223	LIN35
chrII	14969273	14969563	LIN35
chrII	15010283	15010933	LIN35
chrII	15024843	15025413	LIN35
chrII	15025733	15026063	LIN35
chrII	15089343	15089713	LIN35
chrII	15208113	15208493	LIN35
chrII	15230773	15230953	LIN35
chrII	15231153	15231423	LIN35
chrIII	86451	86621	LIN35
chrIII	235251	235431	LIN35
chrIII	348551	348751	LIN35
chrIII	349321	349611	LIN35
chrIII	472051	472401	LIN35
chrIII	491051	491461	LIN35
chrIII	793632	793952	LIN35
chrIII	845453	845913	LIN35
chrIII	901903	902233	LIN35
chrIII	1080563	1080993	LIN35
chrIII	1142623	1143253	LIN35
chrIII	1202233	1202513	LIN35
chrIII	1207853	1208283	LIN35
chrIII	1343123	1343323	LIN35
chrIII	1428513	1428713	LIN35
chrIII	1429343	1429623	LIN35
chrIII	1429783	1430053	LIN35
chrIII	1532313	1532573	LIN35
chrIII	1533093	1533493	LIN35
chrIII	1533593	1533923	LIN35
chrIII	1534463	1534753	LIN35
chrIII	1539643	1539903	LIN35
chrIII	1616633	1617083	LIN35
chrIII	1618983	1619293	LIN35
chrIII	1859303	1859973	LIN35
chrIII	1949463	1949613	LIN35
chrIII	1950063	1950613	LIN35
chrIII	2043293	2043543	LIN35
chrIII	2111523	2111733	LIN35
chrIII	2151473	2151893	LIN35
chrIII	2331183	2331643	LIN35
chrIII	2375883	2376353	LIN35
chrIII	2401143	2401653	LIN35
chrIII	2418133	2418723	LIN35
chrIII	2477393	2477623	LIN35
chrIII	2528683	2528923	LIN35
chrIII	2582523	2582703	LIN35
chrIII	2597173	2597373	LIN35
chrIII	2768613	2768963	LIN35
chrIII	2785913	2786153	LIN35
chrIII	2805073	2805513	LIN35
chrIII	2815503	2815723	LIN35
chrIII	2966573	2966943	LIN35
chrIII	2970283	2970553	LIN35
chrIII	3037583	3037803	LIN35
chrIII	3067903	3068283	LIN35
chrIII	3070003	3070413	LIN35
chrIII	3309773	3310163	LIN35
chrIII	3310623	3310993	LIN35
chrIII	3311663	3311953	LIN35
chrIII	3396174	3396474	LIN35
chrIII	3404284	3404804	LIN35
chrIII	3437684	3437834	LIN35
chrIII	3456254	3456574	LIN35
chrIII	3459274	3459564	LIN35
chrIII	3459914	3460444	LIN35
chrIII	3488324	3488534	LIN35
chrIII	3505214	3505434	LIN35
chrIII	3511864	3512124	LIN35
chrIII	3650634	3651014	LIN35
chrIII	3734984	3735344	LIN35
chrIII	3735674	3735804	LIN35
chrIII	3790894	3791174	LIN35
chrIII	3862784	3863234	LIN35
chrIII	3867314	3867744	LIN35
chrIII	3887594	3887874	LIN35
chrIII	3916614	3916984	LIN35
chrIII	3921634	3922014	LIN35
chrIII	4004294	4004434	LIN35
chrIII	4019774	4020184	LIN35
chrIII	4057884	4058334	LIN35
chrIII	4087512	4087992	LIN35
chrIII	4095502	4095862	LIN35
chrIII	4120442	4120622	LIN35
chrIII	4150662	4151312	LIN35
chrIII	4171082	4171252	LIN35
chrIII	4269592	4269812	LIN35
chrIII	4275762	4276002	LIN35
chrIII	4291272	4291622	LIN35
chrIII	4404432	4404572	LIN35
chrIII	4419312	4419882	LIN35
chrIII	4475532	4475772	LIN35
chrIII	4491442	4491622	LIN35
chrIII	4508352	4508732	LIN35
chrIII	4520752	4520932	LIN35
chrIII	4587122	4587642	LIN35
chrIII	4720802	4721292	LIN35
chrIII	4754192	4754422	LIN35
chrIII	4756922	4757402	LIN35
chrIII	4785762	4786042	LIN35
chrIII	4850162	4850472	LIN35
chrIII	4878172	4878642	LIN35
chrIII	4905232	4905682	LIN35
chrIII	4917932	4918352	LIN35
chrIII	4930252	4930812	LIN35
chrIII	4934982	4935132	LIN35
chrIII	4962882	4963302	LIN35
chrIII	4986782	4987232	LIN35
chrIII	5018182	5018372	LIN35
chrIII	5068652	5069142	LIN35
chrIII	5076592	5076892	LIN35
chrIII	5085472	5085682	LIN35
chrIII	5172533	5172823	LIN35
chrIII	5181143	5181423	LIN35
chrIII	5190123	5190543	LIN35
chrIII	5190683	5190983	LIN35
chrIII	5228043	5228253	LIN35
chrIII	5274993	5275223	LIN35
chrIII	5308183	5308583	LIN35
chrIII	5349234	5349654	LIN35
chrIII	5405604	5406014	LIN35
chrIII	5448105	5448545	LIN35
chrIII	5483594	5484064	LIN35
chrIII	5498834	5499444	LIN35
chrIII	5503664	5503884	LIN35
chrIII	5586755	5587305	LIN35
chrIII	5591775	5592065	LIN35
chrIII	5603685	5603845	LIN35
chrIII	5678845	5679265	LIN35
chrIII	5706275	5706515	LIN35
chrIII	5719775	5720115	LIN35
chrIII	5721885	5722175	LIN35
chrIII	5802945	5803395	LIN35
chrIII	5853215	5853565	LIN35
chrIII	5855765	5856215	LIN35
chrIII	5871755	5872125	LIN35
chrIII	5959045	5959395	LIN35
chrIII	5989395	5989655	LIN35
chrIII	6008765	6009385	LIN35
chrIII	6019805	6019975	LIN35
chrIII	6280375	6280655	LIN35
chrIII	6289495	6289685	LIN35
chrIII	6303815	6304115	LIN35
chrIII	6431827	6431977	LIN35
chrIII	6442487	6442847	LIN35
chrIII	6452737	6453037	LIN35
chrIII	6464337	6464597	LIN35
chrIII	6551638	6551848	LIN35
chrIII	6551898	6552108	LIN35
chrIII	6608098	6608488	LIN35
chrIII	6615028	6615418	LIN35
chrIII	6709938	6710458	LIN35
chrIII	6731318	6731528	LIN35
chrIII	6869239	6869679	LIN35
chrIII	6889300	6889640	LIN35
chrIII	6968260	6968630	LIN35
chrIII	6971860	6972250	LIN35
chrIII	7034530	7034740	LIN35
chrIII	7068600	7069100	LIN35
chrIII	7073920	7074350	LIN35
chrIII	7084890	7085170	LIN35
chrIII	7133530	7133850	LIN35
chrIII	7162290	7162710	LIN35
chrIII	7165730	7166040	LIN35
chrIII	7179670	7179930	LIN35
chrIII	7189730	7190000	LIN35
chrIII	7198820	7199190	LIN35
chrIII	7207970	7208150	LIN35
chrIII	7277170	7277570	LIN35
chrIII	7336190	7336450	LIN35
chrIII	7358981	7359331	LIN35
chrIII	7498411	7498751	LIN35
chrIII	7499411	7499801	LIN35
chrIII	7643948	7644098	LIN35
chrIII	7710058	7710248	LIN35
chrIII	7795308	7795588	LIN35
chrIII	7828948	7829168	LIN35
chrIII	7854358	7854828	LIN35
chrIII	7928517	7928947	LIN35
chrIII	7940737	7941277	LIN35
chrIII	7952087	7952427	LIN35
chrIII	7973157	7973437	LIN35
chrIII	8020847	8021297	LIN35
chrIII	8029497	8029687	LIN35
chrIII	8043808	8044018	LIN35
chrIII	8080189	8080419	LIN35
chrIII	8100949	8101289	LIN35
chrIII	8130399	8130549	LIN35
chrIII	8163800	8164170	LIN35
chrIII	8250220	8250710	LIN35
chrIII	8307340	8307550	LIN35
chrIII	8319050	8319470	LIN35
chrIII	8358090	8358460	LIN35
chrIII	8363450	8363620	LIN35
chrIII	8370130	8370450	LIN35
chrIII	8441360	8441550	LIN35
chrIII	8446940	8447220	LIN35
chrIII	8614413	8614933	LIN35
chrIII	8628273	8628723	LIN35
chrIII	8630733	8631133	LIN35
chrIII	8700473	8700823	LIN35
chrIII	8741383	8741803	LIN35
chrIII	8809483	8809983	LIN35
chrIII	8850613	8851003	LIN35
chrIII	8852493	8852643	LIN35
chrIII	8887253	8887423	LIN35
chrIII	8899714	8899944	LIN35
chrIII	8903884	8904374	LIN35
chrIII	8956244	8956554	LIN35
chrIII	8982383	8982643	LIN35
chrIII	8985533	8985683	LIN35
chrIII	9054383	9054643	LIN35
chrIII	9072483	9072693	LIN35
chrIII	9089283	9089833	LIN35
chrIII	9112323	9112613	LIN35
chrIII	9190933	9191303	LIN35
chrIII	9228114	9228494	LIN35
chrIII	9393196	9393566	LIN35
chrIII	9443476	9443946	LIN35
chrIII	9467076	9467366	LIN35
chrIII	9521686	9521956	LIN35
chrIII	9542786	9542976	LIN35
chrIII	9570816	9571136	LIN35
chrIII	9600706	9600956	LIN35
chrIII	9614136	9614516	LIN35
chrIII	9616286	9616716	LIN35
chrIII	9616966	9617126	LIN35
chrIII	9631226	9631666	LIN35
chrIII	9746676	9746916	LIN35
chrIII	9747106	9747506	LIN35
chrIII	9775836	9776216	LIN35
chrIII	9793926	9794266	LIN35
chrIII	9848566	9848836	LIN35
chrIII	9868076	9868456	LIN35
chrIII	9912476	9912686	LIN35
chrIII	9946956	9947336	LIN35
chrIII	10076016	10076286	LIN35
chrIII	10093046	10093406	LIN35
chrIII	10218446	10218796	LIN35
chrIII	10248326	10248726	LIN35
chrIII	10320706	10321076	LIN35
chrIII	10333906	10334166	LIN35
chrIII	10357726	10358086	LIN35
chrIII	10407107	10407477	LIN35
chrIII	10435967	10436197	LIN35
chrIII	10460548	10460778	LIN35
chrIII	10506778	10507108	LIN35
chrIII	10621290	10621520	LIN35
chrIII	10642730	10643120	LIN35
chrIII	10707020	10707250	LIN35
chrIII	10721020	10721300	LIN35
chrIII	10742430	10742760	LIN35
chrIII	10747800	10748250	LIN35
chrIII	10758920	10759420	LIN35
chrIII	10844830	10845120	LIN35
chrIII	10848700	10849120	LIN35
chrIII	10857310	10857620	LIN35
chrIII	10868960	10869170	LIN35
chrIII	11007580	11007990	LIN35
chrIII	11063190	11063680	LIN35
chrIII	11119150	11119810	LIN35
chrIII	11142040	11142470	LIN35
chrIII	11285980	11286440	LIN35
chrIII	11290530	11290850	LIN35
chrIII	11316970	11317650	LIN35
chrIII	11510170	11510410	LIN35
chrIII	11515240	11515360	LIN35
chrIII	11565510	11565980	LIN35
chrIII	11580440	11580800	LIN35
chrIII	11719230	11719790	LIN35
chrIII	11746510	11747010	LIN35
chrIII	11825620	11825860	LIN35
chrIII	11850000	11850290	LIN35
chrIII	11915690	11915900	LIN35
chrIII	11920280	11920470	LIN35
chrIII	11974320	11974680	LIN35
chrIII	12151940	12152450	LIN35
chrIII	12223190	12223460	LIN35
chrIII	12225970	12226380	LIN35
chrIII	12247340	12247560	LIN35
chrIII	12250040	12250470	LIN35
chrIII	12251170	12251370	LIN35
chrIII	12278730	12279000	LIN35
chrIII	12368390	12368560	LIN35
chrIII	12377070	12377590	LIN35
chrIII	12429610	12430170	LIN35
chrIII	12453100	12453550	LIN35
chrIII	12455570	12455900	LIN35
chrIII	12456030	12456260	LIN35
chrIII	12527950	12528380	LIN35
chrIII	12533840	12534130	LIN35
chrIII	12625850	12626670	LIN35
chrIII	12687760	12688290	LIN35
chrIII	12711070	12711480	LIN35
chrIII	12738950	12739160	LIN35
chrIII	12874640	12874970	LIN35
chrIII	12904750	12905280	LIN35
chrIII	12978740	12978980	LIN35
chrIII	12980100	12980320	LIN35
chrIII	13152690	13152870	LIN35
chrIII	13160580	13160900	LIN35
chrIII	13169450	13169740	LIN35
chrIII	13176900	13177100	LIN35
chrIII	13253880	13254060	LIN35
chrIII	13256350	13256740	LIN35
chrIII	13261220	13261470	LIN35
chrIII	13268800	13268940	LIN35
chrIII	13296270	13296750	LIN35
chrIII	13307060	13307380	LIN35
chrIII	13313750	13314000	LIN35
chrIII	13316920	13317190	LIN35
chrIII	13317440	13317640	LIN35
chrIII	13340830	13341190	LIN35
chrIII	13423370	13423720	LIN35
chrIII	13439310	13439650	LIN35
chrIII	13462790	13463210	LIN35
chrIII	13514570	13514770	LIN35
chrIII	13529870	13530310	LIN35
chrIII	13622300	13622640	LIN35
chrIII	13643470	13643910	LIN35
chrIII	13768090	13768260	LIN35
chrIV	255461	255881	LIN35
chrIV	261601	262051	LIN35
chrIV	327491	327771	LIN35
chrIV	379641	379871	LIN35
chrIV	385511	385741	LIN35
chrIV	425611	425891	LIN35
chrIV	443631	444051	LIN35
chrIV	519381	519781	LIN35
chrIV	654781	655061	LIN35
chrIV	770091	770291	LIN35
chrIV	772881	773331	LIN35
chrIV	806581	806941	LIN35
chrIV	807131	807421	LIN35
chrIV	842151	842411	LIN35
chrIV	854191	854721	LIN35
chrIV	874651	875071	LIN35
chrIV	991981	992541	LIN35
chrIV	1030861	1031011	LIN35
chrIV	1094201	1094491	LIN35
chrIV	1151051	1151361	LIN35
chrIV	1177491	1178211	LIN35
chrIV	1239701	1240131	LIN35
chrIV	1274521	1274881	LIN35
chrIV	1309841	1310311	LIN35
chrIV	1310411	1310671	LIN35
chrIV	1347181	1347421	LIN35
chrIV	1496741	1496941	LIN35
chrIV	1595772	1596142	LIN35
chrIV	1659102	1659422	LIN35
chrIV	1709752	1710142	LIN35
chrIV	1738262	1738662	LIN35
chrIV	1851522	1851722	LIN35
chrIV	1939702	1939992	LIN35
chrIV	1949252	1949442	LIN35
chrIV	1952962	1953412	LIN35
chrIV	1997832	1998072	LIN35
chrIV	2033052	2033352	LIN35
chrIV	2177522	2177932	LIN35
chrIV	2275542	2275972	LIN35
chrIV	2308362	2308552	LIN35
chrIV	2308712	2309002	LIN35
chrIV	2311652	2311812	LIN35
chrIV	2311902	2312132	LIN35
chrIV	2313602	2313832	LIN35
chrIV	2314182	2314382	LIN35
chrIV	2316932	2317242	LIN35
chrIV	2384322	2385142	LIN35
chrIV	2390272	2390552	LIN35
chrIV	2613132	2613462	LIN35
chrIV	2640822	2641412	LIN35
chrIV	2642092	2642452	LIN35
chrIV	2642872	2643012	LIN35
chrIV	2670682	2671042	LIN35
chrIV	2676262	2676682	LIN35
chrIV	2677802	2678062	LIN35
chrIV	2725892	2726122	LIN35
chrIV	2783062	2783392	LIN35
chrIV	2890492	2890912	LIN35
chrIV	2896392	2896652	LIN35
chrIV	2901982	2902322	LIN35
chrIV	2916072	2916412	LIN35
chrIV	3011562	3012042	LIN35
chrIV	3050272	3050652	LIN35
chrIV	3050732	3051192	LIN35
chrIV	3132252	3132522	LIN35
chrIV	3213372	3213832	LIN35
chrIV	3220702	3220972	LIN35
chrIV	3294582	3294932	LIN35
chrIV	3313412	3313672	LIN35
chrIV	3338712	3339082	LIN35
chrIV	3368382	3368562	LIN35
chrIV	3384851	3385651	LIN35
chrIV	3533061	3533301	LIN35
chrIV	3539311	3539591	LIN35
chrIV	3694661	3695141	LIN35
chrIV	3725881	3726221	LIN35
chrIV	4042171	4042691	LIN35
chrIV	4049391	4049891	LIN35
chrIV	4176431	4177041	LIN35
chrIV	4177671	4177911	LIN35
chrIV	4178551	4178741	LIN35
chrIV	4178941	4179121	LIN35
chrIV	4184951	4185151	LIN35
chrIV	4247411	4247731	LIN35
chrIV	4307341	4307491	LIN35
chrIV	4357211	4357811	LIN35
chrIV	4390471	4390901	LIN35
chrIV	4401581	4401731	LIN35
chrIV	4406041	4406361	LIN35
chrIV	4406761	4406991	LIN35
chrIV	4445671	4446141	LIN35
chrIV	4513561	4513821	LIN35
chrIV	4650622	4650972	LIN35
chrIV	4720572	4720932	LIN35
chrIV	4725492	4725732	LIN35
chrIV	4727942	4728202	LIN35
chrIV	4749922	4750192	LIN35
chrIV	5183663	5184103	LIN35
chrIV	5188053	5188343	LIN35
chrIV	5209334	5209764	LIN35
chrIV	5354014	5354474	LIN35
chrIV	5394774	5395004	LIN35
chrIV	5561125	5561415	LIN35
chrIV	5656055	5656355	LIN35
chrIV	5696325	5696475	LIN35
chrIV	5731605	5731995	LIN35
chrIV	5790515	5790785	LIN35
chrIV	6117866	6118196	LIN35
chrIV	6206426	6206816	LIN35
chrIV	6321646	6322076	LIN35
chrIV	6323756	6323996	LIN35
chrIV	6369526	6369896	LIN35
chrIV	6376556	6376836	LIN35
chrIV	6415096	6415556	LIN35
chrIV	6548556	6549036	LIN35
chrIV	6555776	6556126	LIN35
chrIV	6585506	6585716	LIN35
chrIV	6600616	6600866	LIN35
chrIV	6631776	6632166	LIN35
chrIV	6790476	6790746	LIN35
chrIV	6910116	6910366	LIN35
chrIV	6919326	6919636	LIN35
chrIV	7039476	7039916	LIN35
chrIV	7084796	7085046	LIN35
chrIV	7159686	7159836	LIN35
chrIV	7165716	7166096	LIN35
chrIV	7478186	7478536	LIN35
chrIV	7508136	7508596	LIN35
chrIV	7508956	7509206	LIN35
chrIV	7510956	7511136	LIN35
chrIV	7561886	7562046	LIN35
chrIV	7580186	7580496	LIN35
chrIV	7632356	7632916	LIN35
chrIV	7654436	7654706	LIN35
chrIV	7774226	7774546	LIN35
chrIV	7791246	7791626	LIN35
chrIV	7796186	7796926	LIN35
chrIV	7816416	7816806	LIN35
chrIV	7846496	7846696	LIN35
chrIV	7946506	7947196	LIN35
chrIV	8015626	8015916	LIN35
chrIV	8112606	8113006	LIN35
chrIV	8289616	8289886	LIN35
chrIV	8498736	8499116	LIN35
chrIV	8511076	8511446	LIN35
chrIV	8587016	8587176	LIN35
chrIV	8687776	8688236	LIN35
chrIV	8743996	8744306	LIN35
chrIV	8749076	8749276	LIN35
chrIV	8869636	8870116	LIN35
chrIV	8891186	8891486	LIN35
chrIV	9074166	9074586	LIN35
chrIV	9096226	9096476	LIN35
chrIV	9104396	9104676	LIN35
chrIV	9147006	9147346	LIN35
chrIV	9386007	9386427	LIN35
chrIV	9403667	9404207	LIN35
chrIV	9440787	9441167	LIN35
chrIV	9524857	9525497	LIN35
chrIV	9771977	9772277	LIN35
chrIV	9777547	9777937	LIN35
chrIV	9825227	9825587	LIN35
chrIV	9858168	9858388	LIN35
chrIV	9899258	9899548	LIN35
chrIV	9902998	9903078	LIN35
chrIV	10085688	10086048	LIN35
chrIV	10128988	10129458	LIN35
chrIV	10197408	10197658	LIN35
chrIV	10222268	10222648	LIN35
chrIV	10242728	10242978	LIN35
chrIV	10284448	10284728	LIN35
chrIV	10697589	10697969	LIN35
chrIV	10734469	10735319	LIN35
chrIV	10768279	10768569	LIN35
chrIV	11111228	11111618	LIN35
chrIV	11125548	11125938	LIN35
chrIV	11142478	11142898	LIN35
chrIV	11210838	11211218	LIN35
chrIV	11371708	11372018	LIN35
chrIV	11432138	11432338	LIN35
chrIV	11480428	11480788	LIN35
chrIV	11521068	11521248	LIN35
chrIV	11558498	11558708	LIN35
chrIV	11561758	11561958	LIN35
chrIV	11566178	11566548	LIN35
chrIV	11602238	11602388	LIN35
chrIV	11822268	11822888	LIN35
chrIV	11961658	11962058	LIN35
chrIV	12078928	12079148	LIN35
chrIV	12156649	12156959	LIN35
chrIV	12208909	12209529	LIN35
chrIV	12228449	12228639	LIN35
chrIV	12334699	12335069	LIN35
chrIV	12371809	12372259	LIN35
chrIV	12391189	12391389	LIN35
chrIV	12404099	12404499	LIN35
chrIV	12451288	12451528	LIN35
chrIV	12490548	12490738	LIN35
chrIV	12558998	12559408	LIN35
chrIV	12617998	12618218	LIN35
chrIV	12684458	12684738	LIN35
chrIV	12724618	12725088	LIN35
chrIV	12854688	12855048	LIN35
chrIV	13029018	13029238	LIN35
chrIV	13093658	13094078	LIN35
chrIV	13098768	13098958	LIN35
chrIV	13205879	13206249	LIN35
chrIV	13240449	13240839	LIN35
chrIV	13244569	13245029	LIN35
chrIV	13247849	13248049	LIN35
chrIV	13297779	13297939	LIN35
chrIV	13386159	13386329	LIN35
chrIV	13500359	13500529	LIN35
chrIV	13777549	13777809	LIN35
chrIV	13788569	13789009	LIN35
chrIV	13922448	13922528	LIN35
chrIV	14032548	14032728	LIN35
chrIV	14070208	14070458	LIN35
chrIV	14070958	14071208	LIN35
chrIV	14119348	14119598	LIN35
chrIV	14464018	14464468	LIN35
chrIV	14767728	14767998	LIN35
chrIV	14780518	14780738	LIN35
chrIV	14824938	14825348	LIN35
chrIV	14959468	14959908	LIN35
chrIV	15009888	15010048	LIN35
chrIV	15025378	15025768	LIN35
chrIV	15027908	15028128	LIN35
chrIV	15036938	15037348	LIN35
chrIV	15039498	15039898	LIN35
chrIV	15382588	15382838	LIN35
chrIV	15471458	15471738	LIN35
chrIV	15472438	15472658	LIN35
chrIV	15474288	15474458	LIN35
chrIV	15526508	15526848	LIN35
chrIV	15530618	15530778	LIN35
chrIV	16415049	16416069	LIN35
chrIV	16656279	16656489	LIN35
chrIV	16657799	16657969	LIN35
chrIV	16995309	16995769	LIN35
chrIV	17087539	17087779	LIN35
chrIV	17089649	17089849	LIN35
chrIV	17126549	17126789	LIN35
chrIV	17249639	17250069	LIN35
chrIV	17277179	17277449	LIN35
chrIV	17278429	17278679	LIN35
chrV	8061	8461	LIN35
chrV	104521	104881	LIN35
chrV	156041	156771	LIN35
chrV	185711	185961	LIN35
chrV	311561	311791	LIN35
chrV	356181	356461	LIN35
chrV	773100	773650	LIN35
chrV	775100	775450	LIN35
chrV	904520	904970	LIN35
chrV	960230	960450	LIN35
chrV	964930	965330	LIN35
chrV	1047370	1047570	LIN35
chrV	1197170	1197320	LIN35
chrV	1197490	1197830	LIN35
chrV	1207010	1207280	LIN35
chrV	1209220	1209440	LIN35
chrV	1383470	1383870	LIN35
chrV	1390430	1390770	LIN35
chrV	1471500	1471910	LIN35
chrV	1820880	1821110	LIN35
chrV	1868470	1869050	LIN35
chrV	1892920	1893280	LIN35
chrV	2127000	2127370	LIN35
chrV	2600560	2600990	LIN35
chrV	2603050	2603500	LIN35
chrV	2638420	2638990	LIN35
chrV	2672650	2673030	LIN35
chrV	2694450	2694740	LIN35
chrV	3578911	3579171	LIN35
chrV	3579741	3580071	LIN35
chrV	3743111	3743621	LIN35
chrV	3759491	3759871	LIN35
chrV	4063541	4063901	LIN35
chrV	4067891	4068131	LIN35
chrV	4162311	4162491	LIN35
chrV	4169681	4170021	LIN35
chrV	4339211	4339461	LIN35
chrV	4339521	4339821	LIN35
chrV	4346811	4347241	LIN35
chrV	4350181	4350361	LIN35
chrV	4370161	4370401	LIN35
chrV	4371661	4371891	LIN35
chrV	4450391	4450911	LIN35
chrV	4552131	4552391	LIN35
chrV	4827071	4827261	LIN35
chrV	4890071	4890241	LIN35
chrV	5049381	5049781	LIN35
chrV	5204101	5204551	LIN35
chrV	5268991	5269391	LIN35
chrV	5433001	5433361	LIN35
chrV	5477821	5478131	LIN35
chrV	5596391	5596811	LIN35
chrV	5684631	5684821	LIN35
chrV	5825621	5825771	LIN35
chrV	5917721	5918141	LIN35
chrV	5939461	5939901	LIN35
chrV	6017701	6017931	LIN35
chrV	6043281	6043631	LIN35
chrV	6101291	6101521	LIN35
chrV	6107311	6107821	LIN35
chrV	6433701	6433911	LIN35
chrV	6516981	6517281	LIN35
chrV	6593681	6594071	LIN35
chrV	6785051	6785451	LIN35
chrV	6788041	6788201	LIN35
chrV	6793101	6793291	LIN35
chrV	6838621	6838921	LIN35
chrV	7084771	7085181	LIN35
chrV	7196471	7196791	LIN35
chrV	7237121	7237531	LIN35
chrV	7575661	7575791	LIN35
chrV	7587741	7587911	LIN35
chrV	7734921	7735331	LIN35
chrV	7955271	7955461	LIN35
chrV	8031101	8031541	LIN35
chrV	8038511	8038711	LIN35
chrV	8221121	8221511	LIN35
chrV	8302522	8303062	LIN35
chrV	9175144	9175564	LIN35
chrV	9220444	9220854	LIN35
chrV	9344204	9344364	LIN35
chrV	9346804	9347374	LIN35
chrV	9382594	9382824	LIN35
chrV	9544194	9544584	LIN35
chrV	9546884	9547054	LIN35
chrV	9645504	9645894	LIN35
chrV	9729805	9730145	LIN35
chrV	9856255	9856485	LIN35
chrV	9930585	9930955	LIN35
chrV	10031385	10032135	LIN35
chrV	10246615	10246815	LIN35
chrV	10342086	10342306	LIN35
chrV	10355946	10356326	LIN35
chrV	10361736	10362156	LIN35
chrV	10536886	10537296	LIN35
chrV	10537766	10538096	LIN35
chrV	10661336	10661806	LIN35
chrV	10736706	10737106	LIN35
chrV	10807936	10808156	LIN35
chrV	10813726	10814056	LIN35
chrV	10897186	10897606	LIN35
chrV	10965386	10965856	LIN35
chrV	11000636	11001116	LIN35
chrV	11029316	11029746	LIN35
chrV	11078366	11078746	LIN35
chrV	11228786	11229006	LIN35
chrV	11503375	11503705	LIN35
chrV	11521385	11521815	LIN35
chrV	11548525	11548715	LIN35
chrV	11610495	11610885	LIN35
chrV	11644185	11644515	LIN35
chrV	11733485	11733865	LIN35
chrV	11770255	11770445	LIN35
chrV	11896505	11896845	LIN35
chrV	11982315	11982715	LIN35
chrV	12034275	12034415	LIN35
chrV	12041015	12041705	LIN35
chrV	12111495	12111675	LIN35
chrV	12184315	12184675	LIN35
chrV	12246145	12246465	LIN35
chrV	12271475	12271815	LIN35
chrV	12291595	12291995	LIN35
chrV	12318155	12318475	LIN35
chrV	12343555	12343955	LIN35
chrV	12450415	12450795	LIN35
chrV	12647765	12648025	LIN35
chrV	12728335	12728525	LIN35
chrV	12763605	12763795	LIN35
chrV	12869976	12870426	LIN35
chrV	13094806	13095026	LIN35
chrV	13152626	13152936	LIN35
chrV	13312276	13312636	LIN35
chrV	13313146	13313296	LIN35
chrV	13409106	13409486	LIN35
chrV	13437446	13437996	LIN35
chrV	13556677	13557087	LIN35
chrV	13568547	13568937	LIN35
chrV	13664397	13664747	LIN35
chrV	13678598	13678808	LIN35
chrV	14012178	14012378	LIN35
chrV	14055038	14055358	LIN35
chrV	14133058	14133328	LIN35
chrV	14347238	14347498	LIN35
chrV	14355738	14356168	LIN35
chrV	14456578	14456988	LIN35
chrV	14457218	14457368	LIN35
chrV	14460238	14460438	LIN35
chrV	14645808	14646158	LIN35
chrV	14685668	14685898	LIN35
chrV	14734298	14734708	LIN35
chrV	14990838	14991208	LIN35
chrV	15002128	15002428	LIN35
chrV	15059538	15059908	LIN35
chrV	15085508	15085678	LIN35
chrV	15136748	15137108	LIN35
chrV	15143868	15144098	LIN35
chrV	15187268	15187818	LIN35
chrV	15189398	15189948	LIN35
chrV	15394898	15395698	LIN35
chrV	15511718	15511888	LIN35
chrV	15544968	15545108	LIN35
chrV	15569618	15570088	LIN35
chrV	15578328	15578798	LIN35
chrV	15766178	15766678	LIN35
chrV	16022578	16022948	LIN35
chrV	16356828	16357148	LIN35
chrV	16401428	16402008	LIN35
chrV	16499038	16499378	LIN35
chrV	16538008	16538458	LIN35
chrV	16795048	16795218	LIN35
chrV	16965468	16966218	LIN35
chrV	17155528	17155698	LIN35
chrV	17538648	17538818	LIN35
chrV	17871158	17871308	LIN35
chrV	17921058	17921228	LIN35
chrV	17921298	17921898	LIN35
chrV	18086338	18086558	LIN35
chrV	18086728	18087238	LIN35
chrV	18533668	18533958	LIN35
chrV	18895088	18895248	LIN35
chrV	18967518	18967988	LIN35
chrV	18980858	18981338	LIN35
chrV	18990288	18990538	LIN35
chrV	19119158	19119618	LIN35
chrV	19190198	19190388	LIN35
chrV	19477338	19477488	LIN35
chrV	19673368	19673538	LIN35
chrV	20180812	20181102	LIN35
chrV	20269822	20270042	LIN35
chrV	20424612	20425122	LIN35
chrV	20431352	20431502	LIN35
chrV	20479182	20479372	LIN35
chrV	20704002	20704472	LIN35
chrX	11561	11751	LIN35
chrX	104741	105051	LIN35
chrX	1391130	1391380	LIN35
chrX	1845530	1845850	LIN35
chrX	1856130	1856330	LIN35
chrX	2089590	2089880	LIN35
chrX	2664619	2664769	LIN35
chrX	2809659	2809859	LIN35
chrX	2842019	2842209	LIN35
chrX	3099959	3100109	LIN35
chrX	3106179	3106399	LIN35
chrX	3541060	3541310	LIN35
chrX	3678590	3678850	LIN35
chrX	4469421	4469581	LIN35
chrX	4501691	4501851	LIN35
chrX	5004481	5004651	LIN35
chrX	5841216	5841456	LIN35
chrX	5953186	5953436	LIN35
chrX	5984656	5984986	LIN35
chrX	6804877	6805257	LIN35
chrX	6840877	6841127	LIN35
chrX	8027539	8027869	LIN35
chrX	8737018	8737218	LIN35
chrX	8859518	8859808	LIN35
chrX	9113798	9113988	LIN35
chrX	9900869	9901059	LIN35
chrX	10566769	10567079	LIN35
chrX	11662520	11662870	LIN35
chrX	11987990	11988190	LIN35
chrX	12282980	12283180	LIN35
chrX	12318960	12319120	LIN35
chrX	12408700	12408880	LIN35
chrX	12634940	12635200	LIN35
chrX	13396620	13396790	LIN35
chrX	13584840	13585110	LIN35
chrX	13669560	13669900	LIN35
chrX	13918100	13918460	LIN35
chrX	13999860	13999980	LIN35
chrX	14101920	14102270	LIN35
chrX	14231430	14231580	LIN35
chrX	14602819	14603059	LIN35
chrX	14810841	14811111	LIN35
chrX	14946651	14946891	LIN35
chrX	15707021	15707311	LIN35
chrX	15849421	15849561	LIN35
chrX	15860641	15860891	LIN35
chrX	16275421	16275611	LIN35
chrX	16505191	16505381	LIN35
chrX	16813941	16814221	LIN35
chrX	17610412	17610712	LIN35
chrI	16821	17431	DPL1
chrI	22291	22481	DPL1
chrI	26731	27371	DPL1
chrI	42241	42441	DPL1
chrI	81201	81441	DPL1
chrI	107991	108651	DPL1
chrI	110671	110901	DPL1
chrI	182801	183231	DPL1
chrI	314901	315581	DPL1
chrI	315991	316391	DPL1
chrI	323541	323731	DPL1
chrI	342881	343161	DPL1
chrI	348251	348611	DPL1
chrI	361711	361931	DPL1
chrI	366131	366381	DPL1
chrI	382331	382711	DPL1
chrI	385531	385701	DPL1
chrI	418891	419131	DPL1
chrI	443511	443761	DPL1
chrI	509881	510161	DPL1
chrI	519841	520161	DPL1
chrI	534151	534731	DPL1
chrI	535241	535701	DPL1
chrI	536641	537231	DPL1
chrI	637901	638101	DPL1
chrI	717441	717601	DPL1
chrI	719791	720271	DPL1
chrI	721131	721461	DPL1
chrI	835312	835532	DPL1
chrI	853242	853422	DPL1
chrI	1034162	1034732	DPL1
chrI	1052392	1052532	DPL1
chrI	1066952	1067542	DPL1
chrI	1067892	1068062	DPL1
chrI	1136112	1136282	DPL1
chrI	1156052	1156362	DPL1
chrI	1158242	1158482	DPL1
chrI	1162322	1162482	DPL1
chrI	1174522	1175182	DPL1
chrI	1183832	1184302	DPL1
chrI	1339982	1340412	DPL1
chrI	1347262	1347412	DPL1
chrI	1435112	1435842	DPL1
chrI	1444022	1444392	DPL1
chrI	1558802	1559002	DPL1
chrI	1695672	1695962	DPL1
chrI	1697612	1697892	DPL1
chrI	1753122	1753322	DPL1
chrI	1823112	1823522	DPL1
chrI	1835542	1835702	DPL1
chrI	1894922	1895512	DPL1
chrI	1978562	1979052	DPL1
chrI	2010402	2010792	DPL1
chrI	2049052	2049292	DPL1
chrI	2063802	2064212	DPL1
chrI	2066202	2066502	DPL1
chrI	2070772	2070962	DPL1
chrI	2077402	2077742	DPL1
chrI	2081722	2081882	DPL1
chrI	2096982	2097292	DPL1
chrI	2291082	2291292	DPL1
chrI	2306712	2307122	DPL1
chrI	2312912	2313272	DPL1
chrI	2321692	2322212	DPL1
chrI	2322262	2322352	DPL1
chrI	2401472	2401892	DPL1
chrI	2421782	2421962	DPL1
chrI	2433532	2433942	DPL1
chrI	2485542	2485832	DPL1
chrI	2493782	2493982	DPL1
chrI	2620332	2620692	DPL1
chrI	2629322	2629532	DPL1
chrI	2639542	2639992	DPL1
chrI	2775882	2776562	DPL1
chrI	2829572	2829732	DPL1
chrI	2830132	2830652	DPL1
chrI	2876402	2876692	DPL1
chrI	2906592	2906882	DPL1
chrI	2906972	2907272	DPL1
chrI	2996192	2996652	DPL1
chrI	3037952	3038152	DPL1
chrI	3147712	3148252	DPL1
chrI	3151332	3151602	DPL1
chrI	3227882	3228312	DPL1
chrI	3265992	3266252	DPL1
chrI	3266572	3267032	DPL1
chrI	3343822	3344042	DPL1
chrI	3348722	3348902	DPL1
chrI	3349972	3350172	DPL1
chrI	3409392	3410092	DPL1
chrI	3438712	3439212	DPL1
chrI	3466662	3467272	DPL1
chrI	3481372	3481772	DPL1
chrI	3507972	3508172	DPL1
chrI	3516272	3516632	DPL1
chrI	3538432	3538602	DPL1
chrI	3546992	3547162	DPL1
chrI	3553482	3553692	DPL1
chrI	3600622	3601112	DPL1
chrI	3601582	3601762	DPL1
chrI	3605602	3606022	DPL1
chrI	3636572	3636732	DPL1
chrI	3723492	3723802	DPL1
chrI	3741112	3741612	DPL1
chrI	3781562	3782092	DPL1
chrI	3787712	3787932	DPL1
chrI	3817912	3818092	DPL1
chrI	3865862	3866252	DPL1
chrI	3876862	3877092	DPL1
chrI	3910512	3910922	DPL1
chrI	3927502	3927752	DPL1
chrI	3935072	3935232	DPL1
chrI	3982712	3983182	DPL1
chrI	3987162	3987602	DPL1
chrI	4140942	4141252	DPL1
chrI	4172192	4172332	DPL1
chrI	4175022	4175202	DPL1
chrI	4215631	4216121	DPL1
chrI	4242411	4242671	DPL1
chrI	4247531	4247721	DPL1
chrI	4270491	4270681	DPL1
chrI	4302231	4302581	DPL1
chrI	4444301	4444661	DPL1
chrI	4450941	4451331	DPL1
chrI	4474821	4475131	DPL1
chrI	4584751	4584961	DPL1
chrI	4633571	4633821	DPL1
chrI	4647101	4647421	DPL1
chrI	4651541	4651691	DPL1
chrI	4672111	4672251	DPL1
chrI	4745341	4745541	DPL1
chrI	4747431	4747761	DPL1
chrI	4769491	4770251	DPL1
chrI	4788411	4789211	DPL1
chrI	4789821	4790261	DPL1
chrI	4829731	4830141	DPL1
chrI	4926431	4926761	DPL1
chrI	4958161	4958561	DPL1
chrI	4958671	4958911	DPL1
chrI	4967321	4967911	DPL1
chrI	4992111	4992331	DPL1
chrI	4994911	4995231	DPL1
chrI	5082231	5082701	DPL1
chrI	5137921	5138311	DPL1
chrI	5164841	5165331	DPL1
chrI	5175551	5175931	DPL1
chrI	5176031	5176631	DPL1
chrI	5189891	5190141	DPL1
chrI	5244081	5244601	DPL1
chrI	5281721	5282101	DPL1
chrI	5291861	5292021	DPL1
chrI	5300481	5300651	DPL1
chrI	5319231	5319561	DPL1
chrI	5429831	5430061	DPL1
chrI	5471021	5471211	DPL1
chrI	5485821	5486121	DPL1
chrI	5550521	5550741	DPL1
chrI	5637821	5638041	DPL1
chrI	5658991	5659381	DPL1
chrI	5747221	5747381	DPL1
chrI	5763121	5763381	DPL1
chrI	5807251	5807831	DPL1
chrI	5871821	5872331	DPL1
chrI	5936801	5937341	DPL1
chrI	5986171	5986571	DPL1
chrI	6011751	6012311	DPL1
chrI	6037971	6038631	DPL1
chrI	6091061	6091221	DPL1
chrI	6215471	6215621	DPL1
chrI	6220861	6221151	DPL1
chrI	6252861	6253121	DPL1
chrI	6314701	6315131	DPL1
chrI	6317241	6317541	DPL1
chrI	6317741	6318051	DPL1
chrI	6358441	6358751	DPL1
chrI	6407211	6407631	DPL1
chrI	6421911	6422081	DPL1
chrI	6446431	6446861	DPL1
chrI	6446921	6447201	DPL1
chrI	6460711	6461121	DPL1
chrI	6493851	6494081	DPL1
chrI	6541821	6542361	DPL1
chrI	6554561	6554781	DPL1
chrI	6564531	6564771	DPL1
chrI	6626721	6627251	DPL1
chrI	6660171	6660491	DPL1
chrI	6724411	6724741	DPL1
chrI	6738471	6738741	DPL1
chrI	6756471	6756661	DPL1
chrI	6780081	6780471	DPL1
chrI	6790021	6790291	DPL1
chrI	6799521	6799851	DPL1
chrI	6835141	6835561	DPL1
chrI	6835711	6836081	DPL1
chrI	6948841	6949041	DPL1
chrI	6970101	6970601	DPL1
chrI	7015621	7016021	DPL1
chrI	7021301	7021491	DPL1
chrI	7079611	7079841	DPL1
chrI	7090281	7090471	DPL1
chrI	7098191	7098431	DPL1
chrI	7201691	7201951	DPL1
chrI	7224631	7224821	DPL1
chrI	7232991	7233401	DPL1
chrI	7251441	7251951	DPL1
chrI	7283501	7284061	DPL1
chrI	7314271	7314721	DPL1
chrI	7472371	7472771	DPL1
chrI	7494241	7494861	DPL1
chrI	7495061	7495311	DPL1
chrI	7518941	7519211	DPL1
chrI	7559352	7559952	DPL1
chrI	7639892	7640262	DPL1
chrI	7642932	7643532	DPL1
chrI	7772542	7772832	DPL1
chrI	7814522	7814922	DPL1
chrI	7841552	7841752	DPL1
chrI	7883842	7884132	DPL1
chrI	7935592	7935972	DPL1
chrI	7936062	7936292	DPL1
chrI	7940592	7940992	DPL1
chrI	7961692	7962182	DPL1
chrI	8018452	8018812	DPL1
chrI	8082732	8083152	DPL1
chrI	8124702	8124932	DPL1
chrI	8125352	8125512	DPL1
chrI	8256652	8256972	DPL1
chrI	8329652	8329902	DPL1
chrI	8369772	8369902	DPL1
chrI	8406552	8407012	DPL1
chrI	8416212	8416482	DPL1
chrI	8434272	8434532	DPL1
chrI	8487342	8487502	DPL1
chrI	8511082	8511692	DPL1
chrI	8615142	8615302	DPL1
chrI	8664672	8665002	DPL1
chrI	8696252	8696532	DPL1
chrI	8728482	8728792	DPL1
chrI	8759672	8760112	DPL1
chrI	8760212	8760382	DPL1
chrI	8813222	8813682	DPL1
chrI	8816392	8816732	DPL1
chrI	8852172	8852562	DPL1
chrI	8969972	8970372	DPL1
chrI	9064612	9064892	DPL1
chrI	9079932	9080282	DPL1
chrI	9108762	9108992	DPL1
chrI	9149182	9149612	DPL1
chrI	9150162	9150632	DPL1
chrI	9163312	9163762	DPL1
chrI	9226522	9227182	DPL1
chrI	9286662	9286912	DPL1
chrI	9307472	9307802	DPL1
chrI	9393632	9394032	DPL1
chrI	9422232	9422552	DPL1
chrI	9512302	9512562	DPL1
chrI	9581412	9582012	DPL1
chrI	9585132	9585442	DPL1
chrI	9611562	9611792	DPL1
chrI	9619792	9620172	DPL1
chrI	9625872	9626302	DPL1
chrI	9665052	9665392	DPL1
chrI	9668952	9669502	DPL1
chrI	9688812	9689012	DPL1
chrI	9768352	9768502	DPL1
chrI	9788512	9788822	DPL1
chrI	9938422	9938582	DPL1
chrI	9961952	9962392	DPL1
chrI	9979572	9980122	DPL1
chrI	9984772	9985182	DPL1
chrI	9988802	9989122	DPL1
chrI	10025972	10026212	DPL1
chrI	10106242	10106402	DPL1
chrI	10122072	10122252	DPL1
chrI	10173032	10173462	DPL1
chrI	10178332	10178572	DPL1
chrI	10185392	10186152	DPL1
chrI	10190762	10191302	DPL1
chrI	10330542	10330702	DPL1
chrI	10349822	10350012	DPL1
chrI	10435742	10436012	DPL1
chrI	10474551	10475001	DPL1
chrI	10484941	10485231	DPL1
chrI	10551271	10551821	DPL1
chrI	10553711	10554071	DPL1
chrI	10565811	10566341	DPL1
chrI	10567621	10567781	DPL1
chrI	10591541	10592031	DPL1
chrI	10598251	10598801	DPL1
chrI	10622691	10623081	DPL1
chrI	10633041	10633571	DPL1
chrI	10687021	10687451	DPL1
chrI	10713271	10713431	DPL1
chrI	10723581	10723751	DPL1
chrI	10733681	10733861	DPL1
chrI	10788641	10788931	DPL1
chrI	10801351	10801491	DPL1
chrI	10927621	10927891	DPL1
chrI	11052951	11053111	DPL1
chrI	11056221	11056501	DPL1
chrI	11063141	11063351	DPL1
chrI	11104711	11104881	DPL1
chrI	11169861	11170151	DPL1
chrI	11182331	11182871	DPL1
chrI	11416531	11417001	DPL1
chrI	11516901	11517631	DPL1
chrI	11578272	11578542	DPL1
chrI	11611142	11611662	DPL1
chrI	11795382	11795652	DPL1
chrI	11876642	11876922	DPL1
chrI	11876972	11877212	DPL1
chrI	11897172	11897492	DPL1
chrI	11905492	11905862	DPL1
chrI	11909872	11910202	DPL1
chrI	11910862	11911192	DPL1
chrI	11930002	11930202	DPL1
chrI	11952412	11952762	DPL1
chrI	12009762	12009972	DPL1
chrI	12065222	12065462	DPL1
chrI	12106092	12106262	DPL1
chrI	12182892	12183522	DPL1
chrI	12214752	12215022	DPL1
chrI	12426702	12427132	DPL1
chrI	12489172	12489402	DPL1
chrI	12489872	12490112	DPL1
chrI	12491022	12491332	DPL1
chrI	12492502	12492702	DPL1
chrI	12495512	12495752	DPL1
chrI	12512392	12512762	DPL1
chrI	12513492	12514282	DPL1
chrI	12524852	12525202	DPL1
chrI	12531842	12532762	DPL1
chrI	12664732	12665302	DPL1
chrI	12732742	12733222	DPL1
chrI	12739892	12740072	DPL1
chrI	12741122	12741492	DPL1
chrI	12824002	12824192	DPL1
chrI	12827622	12827822	DPL1
chrI	12858322	12858672	DPL1
chrI	12915002	12915242	DPL1
chrI	12918142	12918392	DPL1
chrI	12966482	12967162	DPL1
chrI	12968432	12968752	DPL1
chrI	12995522	12996222	DPL1
chrI	13066072	13066252	DPL1
chrI	13161722	13162502	DPL1
chrI	13284382	13284672	DPL1
chrI	13289782	13289982	DPL1
chrI	13337172	13337652	DPL1
chrI	13338092	13339242	DPL1
chrI	13367682	13367902	DPL1
chrI	13434442	13434682	DPL1
chrI	13514192	13514532	DPL1
chrI	13542252	13542632	DPL1
chrI	13571922	13572302	DPL1
chrI	13588692	13589182	DPL1
chrI	13628472	13628992	DPL1
chrI	13653842	13654122	DPL1
chrI	13663152	13663692	DPL1
chrI	13756462	13756652	DPL1
chrI	13812342	13812672	DPL1
chrI	13814722	13815082	DPL1
chrI	13827562	13827802	DPL1
chrI	13839852	13840282	DPL1
chrI	13854362	13854662	DPL1
chrI	13951762	13952002	DPL1
chrI	13988242	13988482	DPL1
chrI	13996902	13997092	DPL1
chrI	14100942	14101382	DPL1
chrI	14113192	14113352	DPL1
chrI	14140982	14141492	DPL1
chrI	14163172	14163572	DPL1
chrI	14181412	14181682	DPL1
chrI	14185282	14185542	DPL1
chrI	14405432	14405972	DPL1
chrI	14434332	14434502	DPL1
chrI	14469172	14469482	DPL1
chrI	14522892	14523222	DPL1
chrI	14560172	14560552	DPL1
chrI	14594002	14594322	DPL1
chrI	14594422	14594752	DPL1
chrI	14605912	14606202	DPL1
chrI	14646203	14646353	DPL1
chrI	14731723	14731903	DPL1
chrI	14756103	14757013	DPL1
chrI	14759443	14759723	DPL1
chrI	14789973	14790243	DPL1
chrI	14839663	14840253	DPL1
chrI	14897343	14897673	DPL1
chrI	15013753	15014283	DPL1
chrI	15022863	15023283	DPL1
chrI	15033883	15034323	DPL1
chrI	15035683	15036203	DPL1
chrII	531	821	DPL1
chrII	24391	24941	DPL1
chrII	97951	98391	DPL1
chrII	155931	156451	DPL1
chrII	216522	217012	DPL1
chrII	255122	255512	DPL1
chrII	285532	286012	DPL1
chrII	385922	386582	DPL1
chrII	410722	411262	DPL1
chrII	452442	452652	DPL1
chrII	506152	506372	DPL1
chrII	672822	673112	DPL1
chrII	960352	960522	DPL1
chrII	973812	973992	DPL1
chrII	1121822	1121942	DPL1
chrII	1124092	1124372	DPL1
chrII	1124732	1125102	DPL1
chrII	1126592	1126862	DPL1
chrII	1129622	1129902	DPL1
chrII	1130282	1130702	DPL1
chrII	1130962	1131892	DPL1
chrII	1132842	1133122	DPL1
chrII	1134792	1135162	DPL1
chrII	1164052	1164212	DPL1
chrII	1164552	1164812	DPL1
chrII	1274532	1274712	DPL1
chrII	1320402	1320882	DPL1
chrII	1330662	1330922	DPL1
chrII	1346322	1346682	DPL1
chrII	1346882	1347252	DPL1
chrII	1437532	1438282	DPL1
chrII	1496732	1497912	DPL1
chrII	1506772	1507022	DPL1
chrII	1509102	1509552	DPL1
chrII	1736414	1736624	DPL1
chrII	1819954	1820184	DPL1
chrII	1861434	1861734	DPL1
chrII	1928615	1928895	DPL1
chrII	1930575	1930775	DPL1
chrII	2032375	2032665	DPL1
chrII	2059095	2059285	DPL1
chrII	2204065	2204535	DPL1
chrII	2232695	2232795	DPL1
chrII	2342115	2342325	DPL1
chrII	2451015	2451425	DPL1
chrII	2504425	2504815	DPL1
chrII	2565015	2565285	DPL1
chrII	2638095	2638475	DPL1
chrII	2919058	2919488	DPL1
chrII	3054399	3054549	DPL1
chrII	3502839	3502999	DPL1
chrII	3523620	3523900	DPL1
chrII	3553640	3553800	DPL1
chrII	3682810	3683190	DPL1
chrII	3807970	3808480	DPL1
chrII	3930590	3930740	DPL1
chrII	3931280	3931510	DPL1
chrII	3933920	3934170	DPL1
chrII	4044210	4044910	DPL1
chrII	4047900	4048230	DPL1
chrII	4111320	4111470	DPL1
chrII	4173990	4174190	DPL1
chrII	4299450	4299620	DPL1
chrII	4305630	4305900	DPL1
chrII	4603090	4603490	DPL1
chrII	4698280	4698690	DPL1
chrII	4701690	4702010	DPL1
chrII	4706410	4706640	DPL1
chrII	4739940	4740410	DPL1
chrII	4791238	4791628	DPL1
chrII	4828068	4828648	DPL1
chrII	4851599	4852019	DPL1
chrII	4902049	4902409	DPL1
chrII	4955419	4955709	DPL1
chrII	4999019	4999709	DPL1
chrII	5055138	5055568	DPL1
chrII	5061768	5062208	DPL1
chrII	5081159	5081519	DPL1
chrII	5346271	5346691	DPL1
chrII	5358261	5358461	DPL1
chrII	5373291	5373571	DPL1
chrII	5389921	5390431	DPL1
chrII	5391621	5391811	DPL1
chrII	5420961	5421331	DPL1
chrII	5455971	5456141	DPL1
chrII	5473931	5474541	DPL1
chrII	5501241	5501741	DPL1
chrII	5594311	5594501	DPL1
chrII	5649471	5649851	DPL1
chrII	5661121	5661291	DPL1
chrII	5714813	5715223	DPL1
chrII	5819703	5820003	DPL1
chrII	5866992	5867272	DPL1
chrII	5921712	5921962	DPL1
chrII	6047725	6047955	DPL1
chrII	6061495	6061885	DPL1
chrII	6244887	6245117	DPL1
chrII	6245267	6245647	DPL1
chrII	6250687	6251157	DPL1
chrII	6269818	6270328	DPL1
chrII	6320858	6321448	DPL1
chrII	6331428	6331658	DPL1
chrII	6489748	6490138	DPL1
chrII	6491838	6491998	DPL1
chrII	6519699	6520049	DPL1
chrII	6535899	6536309	DPL1
chrII	6776490	6776940	DPL1
chrII	6898380	6898670	DPL1
chrII	6913150	6913690	DPL1
chrII	6973990	6974480	DPL1
chrII	7022620	7022870	DPL1
chrII	7050180	7050420	DPL1
chrII	7072590	7072770	DPL1
chrII	7104980	7105280	DPL1
chrII	7111710	7111880	DPL1
chrII	7147640	7147760	DPL1
chrII	7152020	7152300	DPL1
chrII	7353060	7353400	DPL1
chrII	7397530	7397810	DPL1
chrII	7537581	7537951	DPL1
chrII	7664224	7664594	DPL1
chrII	7667864	7668194	DPL1
chrII	7781039	7781449	DPL1
chrII	7783559	7783869	DPL1
chrII	7807059	7807219	DPL1
chrII	7816159	7816459	DPL1
chrII	7857469	7857659	DPL1
chrII	7860189	7860669	DPL1
chrII	7863709	7864089	DPL1
chrII	7945099	7945549	DPL1
chrII	8015419	8015609	DPL1
chrII	8028699	8029079	DPL1
chrII	8039449	8039649	DPL1
chrII	8049419	8049699	DPL1
chrII	8086759	8087189	DPL1
chrII	8124919	8125229	DPL1
chrII	8137359	8137829	DPL1
chrII	8143359	8143519	DPL1
chrII	8157969	8158319	DPL1
chrII	8162229	8162609	DPL1
chrII	8185019	8185309	DPL1
chrII	8276009	8276559	DPL1
chrII	8328689	8329409	DPL1
chrII	8456979	8457369	DPL1
chrII	8483399	8483729	DPL1
chrII	8516819	8517009	DPL1
chrII	8561209	8561539	DPL1
chrII	8566009	8566459	DPL1
chrII	8569249	8569679	DPL1
chrII	8602269	8602609	DPL1
chrII	8811089	8811239	DPL1
chrII	8884309	8884439	DPL1
chrII	8891069	8891319	DPL1
chrII	8940299	8940709	DPL1
chrII	8969179	8969739	DPL1
chrII	9054560	9054930	DPL1
chrII	9057230	9057540	DPL1
chrII	9057600	9057880	DPL1
chrII	9061220	9061450	DPL1
chrII	9099010	9099330	DPL1
chrII	9108390	9108820	DPL1
chrII	9169410	9169800	DPL1
chrII	9242729	9243229	DPL1
chrII	9319289	9319739	DPL1
chrII	9686990	9687180	DPL1
chrII	9706160	9706550	DPL1
chrII	9716560	9717090	DPL1
chrII	9868760	9868910	DPL1
chrII	9938890	9939060	DPL1
chrII	9940360	9940980	DPL1
chrII	9968320	9968680	DPL1
chrII	9980230	9980460	DPL1
chrII	9984730	9984910	DPL1
chrII	10100020	10100170	DPL1
chrII	10172480	10172710	DPL1
chrII	10174410	10174700	DPL1
chrII	10197090	10197420	DPL1
chrII	10248390	10248590	DPL1
chrII	10300800	10301310	DPL1
chrII	10350420	10350960	DPL1
chrII	10388050	10388330	DPL1
chrII	10416420	10416760	DPL1
chrII	10563150	10563890	DPL1
chrII	10578410	10578610	DPL1
chrII	10578750	10579200	DPL1
chrII	10658710	10659010	DPL1
chrII	10667590	10667850	DPL1
chrII	10714220	10714570	DPL1
chrII	10783120	10783540	DPL1
chrII	10784900	10785490	DPL1
chrII	10798260	10798860	DPL1
chrII	10824000	10824450	DPL1
chrII	10843900	10844120	DPL1
chrII	10868779	10869069	DPL1
chrII	10926119	10926459	DPL1
chrII	10948689	10948959	DPL1
chrII	11021929	11022549	DPL1
chrII	11049909	11050269	DPL1
chrII	11097309	11097649	DPL1
chrII	11106019	11106769	DPL1
chrII	11132419	11132909	DPL1
chrII	11168989	11169139	DPL1
chrII	11290350	11290710	DPL1
chrII	11293450	11293800	DPL1
chrII	11345530	11345970	DPL1
chrII	11348020	11348530	DPL1
chrII	11440141	11440521	DPL1
chrII	11452991	11453241	DPL1
chrII	11473691	11473841	DPL1
chrII	11534481	11534691	DPL1
chrII	11534781	11535171	DPL1
chrII	11567351	11567691	DPL1
chrII	11578301	11578691	DPL1
chrII	11599651	11600201	DPL1
chrII	11652791	11653041	DPL1
chrII	11675901	11676191	DPL1
chrII	11753062	11753292	DPL1
chrII	11777962	11778452	DPL1
chrII	11782532	11782842	DPL1
chrII	11874582	11875102	DPL1
chrII	11961532	11961692	DPL1
chrII	11963252	11963492	DPL1
chrII	11967572	11967812	DPL1
chrII	11980112	11980302	DPL1
chrII	12006602	12007022	DPL1
chrII	12043702	12043942	DPL1
chrII	12056872	12057062	DPL1
chrII	12107552	12108152	DPL1
chrII	12184792	12185192	DPL1
chrII	12224952	12225122	DPL1
chrII	12281122	12281362	DPL1
chrII	12341512	12341732	DPL1
chrII	12459222	12459782	DPL1
chrII	12461672	12461982	DPL1
chrII	12500002	12500262	DPL1
chrII	12519572	12519892	DPL1
chrII	12604153	12604423	DPL1
chrII	12672333	12672613	DPL1
chrII	12677823	12678773	DPL1
chrII	12679273	12680173	DPL1
chrII	12691123	12691313	DPL1
chrII	12738583	12739103	DPL1
chrII	12768273	12768443	DPL1
chrII	12787733	12788003	DPL1
[truncated: 10,046 more rows]
