# Supplementary material for: The DREAM complex promotes gene body H2A.Z for target repression
Source: Genes Dev. 2015 Mar 1;29(5):495–500. doi: 10.1101/gad.255810.114 (PMC4358402; doi:10.1101/gad.255810.114)
Supplement: Supplemental Material [file supp_29.5.495_Supplemental_TableS3.xlsx]

## Sheet: L3 promoter DREAM peaks
chrI	27180	27182
chrI	108305	108307
chrI	183030	183032
chrI	534340	534342
chrI	638005	638007
chrI	720010	720012
chrI	1034336	1034338
chrI	1067201	1067203
chrI	1340201	1340203
chrI	1823311	1823313
chrI	1895126	1895128
chrI	2010606	2010608
chrI	2306916	2306918
chrI	2321941	2321943
chrI	2401696	2401698
chrI	2433736	2433738
chrI	2620505	2620507
chrI	2776296	2776298
chrI	2996406	2996408
chrI	3147956	3147958
chrI	3228096	3228098
chrI	3266786	3266788
chrI	3438966	3438968
chrI	3466886	3466888
chrI	3481581	3481583
chrI	3600921	3600923
chrI	3605796	3605798
chrI	3741311	3741313
chrI	3781831	3781833
chrI	3866086	3866088
chrI	3910741	3910743
chrI	3982911	3982913
chrI	4215850	4215852
chrI	4769620	4769622
chrI	4829925	4829927
chrI	4967690	4967692
chrI	5082475	5082477
chrI	5165060	5165062
chrI	5176310	5176312
chrI	5619320	5619322
chrI	5659210	5659212
chrI	5807570	5807572
chrI	5872045	5872047
chrI	5937195	5937197
chrI	6011950	6011952
chrI	6038170	6038172
chrI	6314875	6314877
chrI	6317340	6317342
chrI	6407420	6407422
chrI	6446655	6446657
chrI	6542060	6542062
chrI	6626955	6626957
chrI	6724570	6724572
chrI	6780270	6780272
chrI	7283860	7283862
chrI	7314500	7314502
chrI	7559701	7559703
chrI	7640091	7640093
chrI	7643321	7643323
chrI	7814766	7814768
chrI	7935756	7935758
chrI	7940761	7940763
chrI	7961881	7961883
chrI	8406771	8406773
chrI	8511476	8511478
chrI	8759946	8759948
chrI	8970136	8970138
chrI	9581631	9581633
chrI	9669236	9669238
chrI	9984996	9984998
chrI	10185821	10185823
chrI	10474815	10474817
chrI	10551600	10551602
chrI	10566015	10566017
chrI	10598520	10598522
chrI	10622890	10622892
chrI	10633260	10633262
chrI	10687220	10687222
chrI	11416770	11416772
chrI	11517260	11517262
chrI	11611446	11611448
chrI	12183286	12183288
chrI	12426911	12426913
chrI	12532306	12532308
chrI	12665026	12665028
chrI	12741321	12741323
chrI	12995791	12995793
chrI	13162006	13162008
chrI	13338991	13338993
chrI	13588981	13588983
chrI	13628711	13628713
chrI	13840071	13840073
chrI	14101186	14101188
chrI	14163361	14163363
chrI	14405726	14405728
chrI	14839852	14839854
chrI	15014022	15014024
chrI	15034102	15034104
chrII	24640	24642
chrII	216786	216788
chrII	386131	386133
chrII	411001	411003
chrII	1437796	1437798
chrII	2204304	2204306
chrII	2919287	2919289
chrII	3808254	3808256
chrII	4044589	4044591
chrII	4698509	4698511
chrII	4740129	4740131
chrII	4828247	4828249
chrII	4851783	4851785
chrII	4999348	4999350
chrII	5346495	5346497
chrII	5390140	5390142
chrII	5421135	5421137
chrII	5456075	5456077
chrII	5474145	5474147
chrII	5501465	5501467
chrII	5715012	5715014
chrII	6245441	6245443
chrII	6250916	6250918
chrII	6270012	6270014
chrII	6321197	6321199
chrII	6489929	6489931
chrII	6536108	6536110
chrII	6913509	6913511
chrII	6974214	6974216
chrII	7781253	7781255
chrII	7860418	7860420
chrII	7863903	7863905
chrII	7945328	7945330
chrII	8137633	8137635
chrII	8276233	8276235
chrII	8329118	8329120
chrII	8566233	8566235
chrII	8940518	8940520
chrII	8969438	8969440
chrII	9054754	9054756
chrII	9108599	9108601
chrII	9169594	9169596
chrII	9319498	9319500
chrII	9706359	9706361
chrII	9716804	9716806
chrII	9940564	9940566
chrII	10197244	10197246
chrII	10301074	10301076
chrII	10350639	10350641
chrII	10578969	10578971
chrII	10783324	10783326
chrII	10785234	10785236
chrII	10798629	10798631
chrII	10824214	10824216
chrII	10926273	10926275
chrII	11022143	11022145
chrII	11132693	11132695
chrII	11290554	11290556
chrII	11345754	11345756
chrII	11348334	11348336
chrII	11599895	11599897
chrII	11778206	11778208
chrII	11874836	11874838
chrII	12006821	12006823
chrII	12107951	12107953
chrII	12459531	12459533
chrII	12678542	12678544
chrII	12914792	12914794
chrII	13083867	13083869
chrII	13157052	13157054
chrII	13199772	13199774
chrII	13596707	13596709
chrII	13908742	13908744
chrII	14059847	14059849
chrII	14358042	14358044
chrII	14383762	14383764
chrII	14390107	14390109
chrII	14441242	14441244
chrII	14479967	14479969
chrII	14815002	14815004
chrII	15010572	15010574
chrIII	491250	491252
chrIII	845712	845714
chrIII	1142957	1142959
chrIII	1208052	1208054
chrIII	2151672	2151674
chrIII	2331426	2331428
chrIII	2376077	2376079
chrIII	2401377	2401379
chrIII	2418362	2418364
chrIII	2805277	2805279
chrIII	3068097	3068099
chrIII	3070232	3070234
chrIII	3404613	3404615
chrIII	3460198	3460200
chrIII	3650853	3650855
chrIII	3887728	3887730
chrIII	3916813	3916815
chrIII	3921873	3921875
chrIII	4019973	4019975
chrIII	4058088	4058090
chrIII	4419521	4419523
chrIII	4508541	4508543
chrIII	4587346	4587348
chrIII	4721026	4721028
chrIII	4878446	4878448
chrIII	4918141	4918143
chrIII	4930471	4930473
chrIII	4963101	4963103
chrIII	4987046	4987048
chrIII	5068931	5068933
chrIII	5308377	5308379
chrIII	5349458	5349460
chrIII	5405808	5405810
chrIII	5483893	5483895
chrIII	5499108	5499110
chrIII	5587079	5587081
chrIII	5855999	5856001
chrIII	6608282	6608284
chrIII	6615232	6615234
chrIII	6710157	6710159
chrIII	6869438	6869440
chrIII	7068824	7068826
chrIII	7074124	7074126
chrIII	7085044	7085046
chrIII	7199024	7199026
chrIII	7277364	7277366
chrIII	7940951	7940953
chrIII	8021056	8021058
chrIII	8250404	8250406
chrIII	8319309	8319311
chrIII	8358309	8358311
chrIII	8614637	8614639
chrIII	8628487	8628489
chrIII	8700637	8700639
chrIII	8741612	8741614
chrIII	8809682	8809684
chrIII	8850812	8850814
chrIII	9054487	9054489
chrIII	9089577	9089579
chrIII	9228323	9228325
chrIII	9393380	9393382
chrIII	9443625	9443627
chrIII	9614315	9614317
chrIII	9616505	9616507
chrIII	9631420	9631422
chrIII	9747275	9747277
chrIII	9776045	9776047
chrIII	10093225	10093227
chrIII	10357910	10357912
chrIII	10642934	10642936
chrIII	11063394	11063396
chrIII	11119359	11119361
chrIII	11142234	11142236
chrIII	11286219	11286221
chrIII	11317324	11317326
chrIII	11565709	11565711
chrIII	11719529	11719531
chrIII	11746764	11746766
chrIII	12226189	12226191
chrIII	12377414	12377416
chrIII	12453334	12453336
chrIII	12626339	12626341
chrIII	12688084	12688086
chrIII	12711304	12711306
chrIII	12874784	12874786
chrIII	13256539	13256541
chrIII	13423544	13423546
chrIII	13463009	13463011
chrIV	255670	255672
chrIV	261845	261847
chrIV	443850	443852
chrIV	519590	519592
chrIV	773080	773082
chrIV	854470	854472
chrIV	992200	992202
chrIV	1177860	1177862
chrIV	1239925	1239927
chrIV	1310055	1310057
chrIV	1595991	1595993
chrIV	1709966	1709968
chrIV	1953201	1953203
chrIV	2177721	2177723
chrIV	2275756	2275758
chrIV	2676451	2676453
chrIV	3213591	3213593
chrIV	3385415	3385417
chrIV	3694875	3694877
chrIV	4042395	4042397
chrIV	4357465	4357467
chrIV	5209568	5209570
chrIV	6206640	6206642
chrIV	6321825	6321827
chrIV	6415330	6415332
chrIV	6548775	6548777
chrIV	6631990	6631992
chrIV	7039658	7039660
chrIV	7165910	7165912
chrIV	7508380	7508382
chrIV	7632700	7632702
chrIV	8498935	8498937
chrIV	8688000	8688002
chrIV	9074395	9074397
chrIV	9147180	9147182
chrIV	9386206	9386208
chrIV	9440986	9440988
chrIV	9525201	9525203
chrIV	9777741	9777743
chrIV	9899432	9899434
chrIV	10085877	10085879
chrIV	10129202	10129204
chrIV	10222462	10222464
chrIV	10734718	10734720
chrIV	11125737	11125739
chrIV	11142702	11142704
chrIV	11480622	11480624
chrIV	11566342	11566344
chrIV	11961857	11961859
chrIV	12156773	12156775
chrIV	12209153	12209155
chrIV	12334898	12334900
chrIV	12372043	12372045
chrIV	12404288	12404290
chrIV	12559212	12559214
chrIV	12724807	12724809
chrIV	13093862	13093864
chrIV	13788813	13788815
chrIV	15025562	15025564
chrIV	15037117	15037119
chrIV	15039672	15039674
chrIV	16995558	16995560
chrV	8235	8237
chrV	156400	156402
chrV	904764	904766
chrV	965124	965126
chrV	1868834	1868836
chrV	2127194	2127196
chrV	2603284	2603286
chrV	2638694	2638696
chrV	3743345	3743347
chrV	3759700	3759702
chrV	4347000	4347002
chrV	4450725	4450727
chrV	5204360	5204362
chrV	5269175	5269177
chrV	5433180	5433182
chrV	5596600	5596602
chrV	5917930	5917932
chrV	5939690	5939692
chrV	6043470	6043472
chrV	6107600	6107602
chrV	6593885	6593887
chrV	6785265	6785267
chrV	7084965	7084967
chrV	7237315	7237317
chrV	7735115	7735117
chrV	7955365	7955367
chrV	8031330	8031332
chrV	8221310	8221312
chrV	8302716	8302718
chrV	9175368	9175370
chrV	9347008	9347010
chrV	9544378	9544380
chrV	9645693	9645695
chrV	9930774	9930776
chrV	10356140	10356142
chrV	10661590	10661592
chrV	10813895	10813897
chrV	11000850	11000852
chrV	11029510	11029512
chrV	11078530	11078532
chrV	11503524	11503526
chrV	11521569	11521571
chrV	11610714	11610716
chrV	11644324	11644326
chrV	11733679	11733681
chrV	11982524	11982526
chrV	12041284	12041286
chrV	12184529	12184531
chrV	12291819	12291821
chrV	12343764	12343766
chrV	12450599	12450601
chrV	12870150	12870152
chrV	13312460	13312462
chrV	13556881	13556883
chrV	13568721	13568723
chrV	14355912	14355914
chrV	14456792	14456794
chrV	14645992	14645994
chrV	14734487	14734489
chrV	15059737	15059739
chrV	15136932	15136934
chrV	15189707	15189709
chrV	15395092	15395094
chrV	15395542	15395544
chrV	15569872	15569874
chrV	15578562	15578564
chrV	16401667	16401669
chrV	16965822	16965824
chrV	17921567	17921569
chrV	18086942	18086944
chrX	2089724	2089726
chrX	5984800	5984802

## Sheet: L3 gene body DREAM peaks
chrI	5244285	5244287
chrI	6460910	6460912
chrI	8018616	8018618
chrI	9150401	9150403
chrI	10591790	10591792
chrI	11910051	11910053
chrI	12491171	12491173
chrI	12513681	12513683
chrII	285811	285813
chrII	1130446	1130448
chrII	1131726	1131728
chrII	1509360	1509362
chrII	4791427	4791429
chrII	9242938	9242940
chrII	12787877	12787879
chrII	13722922	13722924
chrII	15025223	15025225
chrII	15089527	15089529
chrIII	1534617	1534619
chrIII	3459443	3459445
chrIII	4151010	4151012
chrIII	5448339	5448341
chrIII	5871959	5871961
chrIII	6442666	6442668
chrIII	9571005	9571007
chrIII	10248515	10248517
chrIII	11580619	11580621
chrIII	12429814	12429816
chrIII	13530139	13530141
chrIV	874880	874882
chrIV	2308826	2308828
chrIV	2314261	2314263
chrIV	2384455	2384457
chrIV	2384870	2384872
chrIV	4176910	4176912
chrIV	5731799	5731801
chrIV	9403961	9403963
chrIV	15526672	15526674
chrIV	16415278	16415280
chrIV	16415768	16415770
chrV	3579920	3579922

## Sheet: L3 intergenic DREAM peaks
chrI	316175	316177
chrI	4788570	4788572
chrI	4788980	4788982
chrI	4790055	4790057
chrI	6835340	6835342
chrI	7015860	7015862
chrI	7472550	7472552
chrI	8082941	8082943
chrI	8852386	8852388
chrI	9393846	9393848
chrII	4048044	4048046
chrII	6061689	6061691
chrII	11534970	11534972
chrII	12738867	12738869
chrII	12800047	12800049
chrII	14408122	14408124
chrIII	902062	902064
chrIII	1429457	1429459
chrIII	1533282	1533284
chrIII	1616857	1616859
chrIII	2966772	2966774
chrIII	3309922	3309924
chrIII	3310792	3310794
chrIII	4087771	4087773
chrIII	5190322	5190324
chrIII	5719934	5719936
chrIII	9868225	9868227
chrIII	12152229	12152231
chrIII	12528124	12528126
chrIV	807290	807292
chrIV	1058700	1058702
chrIV	1738471	1738473
chrIV	2317041	2317043
chrIV	2902146	2902148
chrIV	3050886	3050888
chrIV	3385060	3385062
chrIV	4720721	4720723
chrIV	4725621	4725623
chrIV	4728056	4728058
chrIV	7816610	7816612
chrIV	10697743	10697745
chrIV	11822647	11822649
chrIV	14959667	14959669
chrV	1893109	1893111
chrV	2600764	2600766
chrV	9220653	9220655
chrV	10031584	10031586
chrX	6805066	6805068

## Sheet: L3 genes DREAM bound
B0001.6
B0207.4
B0207.6
B0238.11
B0240.4
B0252.4
B0261.4
B0303.8
B0303.9
B0348.6
B0361.11
B0361.6
B0414.8
B0432.10
B0491.1
B0491.5
B0491.6
B0511.7
B0546.1
C01B10.4
C01B10.9
C01B12.8
C01G5.8
C02F5.1
C03D6.8
C03H5.3
C04E6.11
C05C10.6
C05C8.6
C05C8.9
C05D11.11
C06A1.5
C06A5.1
C06A5.9
C06A8.2
C06A8.5
C06E1.10
C06G3.10
C07E3.9
C07G2.3
C10C5.6
C13B4.1
C13G3.3
C15F1.7
C17D12.1
C17D12.7
C18A3.5
C18A3.9
C18E3.9
C18E9.3
C18E9.5
C24B5.2
C24F3.2
C24H12.4
C24H12.5
C25A1.8
C25A1.9
C25D7.6
C26D10.2
C26E6.9
C27A12.3
C27F2.1
C27F2.10
C27F2.9
C28C12.2
C28C12.9
C29A12.3
C29E4.12
C30F8.2
C32D5.3
C32E8.5
C32E8.7
C32F10.2
C33A12.1
C33F10.13
C33F10.2
C34B2.2
C34B2.8
C34C12.8
C34G6.5
C35D10.13
C35D10.16
C37A2.5
C37A5.7
C38C10.4
C38C10.5
C39E9.11
C39E9.12
C41C4.8
C42D4.8
C43H8.2
C45G9.11
C45G9.2
C46F11.2
C46F11.3
C47G2.3
C49A9.10
C50B6.2
C50B8.2
C50B8.3
C50F4.11
C52E4.4
C54G10.2
C54G4.1
C55A6.12
C55A6.9
C56A3.6
C56A3.7
C56E6.9
CC4.3
CD4.7
D2005.3
D2005.4
D2013.2
D2013.3
D2092.2
DY3.1
E01B7.2
E03A3.2
E03H4.8
EEED8.1
EEED8.8
F01F1.11
F01F1.6
F01F1.8
F01G4.1
F01G4.3
F02A9.4
F02E9.1
F07A11.3
F08B4.7
F08F3.2
F09E5.9
F10C2.2
F10C2.4
F10E9.11
F10G7.4
F10G7.8
F11G11.7
F12A10.8
F12F6.6
F13A7.14
F13B10.1
F13G3.10
F13H8.2
F15A4.11
F15D4.1
F17A9.2
F19B6.1
F20H11.3
F20H11.4
F21C3.5
F22B7.13
F22B7.6
F22F4.3
F22F7.1
F22G12.5
F23B12.8
F23B2.13
F23B2.6
F23C8.4
F23C8.9
F23H12.2
F25F2.1
F25H2.4
F25H2.9
F26A3.2
F26B1.2
F26B1.3
F26D11.12
F26F4.11
F26H11.1
F28C1.1
F28D1.1
F28D1.10
F28F8.3
F28F8.9
F28H1.3
F29D11.2
F29F11.1
F30H5.1
F32A11.1
F32A11.2
F32A7.4
F32B4.4
F32B6.8
F32D1.10
F32D1.2
F32H2.10
F32H2.3
F33A8.1
F33H2.3
F33H2.5
F35B12.5
F35C5.12
F35F11.1
F35G12.7
F35G12.8
F35G2.2
F37A4.8
F38A1.8
F40F8.11
F41C3.4
F42H11.2
F43G6.1
F43G6.9
F44B9.6
F44E2.9
F45E4.6
F45G2.3
F46F11.2
F48A11.4
F48E8.7
F49H12.1
F52C12.2
F52C9.7
F53B7.3
F53E10.6
F53H1.1
F53H1.4
F54C8.4
F54C9.2
F54D10.5
F54F2.8
F55C5.8
F55C5.9
F55F8.6
F56A3.3
F56A8.3
F56B3.8
F56C11.3
F56D1.3
F56D1.7
F56D2.2
F57C9.4
F58A4.10
F58A4.3
F58A4.4
F58A4.6
F59A2.1
F59A2.5
F59A6.5
F59B8.2
H06I04.3
H06I04.4
H14E04.2
H14E04.5
H21P03.1
H21P03.2
H24K24.4
K01C8.5
K01C8.7
K02B12.3
K02F3.2
K04B12.3
K06A5.4
K07B1.1
K07B1.7
K07C11.2
K07C11.9
K07C5.6
K07D4.3
K08D12.1
K08D12.3
K08F4.2
K08F4.3
K08F9.2
K09H9.2
K09H9.6
K11D2.5
K12C11.2
K12D12.1
K12D12.2
M03F8.3
M04F3.1
M106.1
M4.1
M70.5
R01B10.2
R01H10.1
R01H2.6
R01H2.8
R02D3.7
R02F2.4
R02F2.7
R02F2.9
R03D7.1
R05D3.4
R05D3.8
R05D7.4
R05D7.5
R05G6.5
R05G6.7
R05H5.3
R06A4.7
R06A4.9
R06F6.1
R06F6.12
R06F6.5
R07E5.7
R07E5.8
R09B3.2
R107.6
R10E11.3
R13F6.1
R13F6.10
R151.9
T02C12.2
T03F1.9
T04A8.14
T04C12.5
T05B11.3
T05B11.6
T05G5.10
T05G5.3
T06E4.1
T06E4.3
T06E6.1
T06E6.2
T07C12.12
T07C12.14
T07C4.1
T07F10.3
T09A5.10
T09A5.11
T10B5.3
T10B5.6
T10E9.2
T12F5.1
T13F2.7
T16H12.5
T19E10.1
T20F5.3
T21B10.4
T21B10.5
T21D12.3
T22A3.5
T22C1.1
T22C1.10
T22C1.12
T22C1.4
T22C1.5
T23D8.9
T23F6.3
T23F6.4
T23G5.1
T23G7.1
T23H2.3
T24B8.2
T24H10.3
T24H7.1
T24H7.4
T25G3.3
T26E3.4
T27E9.1
T27E9.2
T27F2.3
T27F6.6
T28D9.10
T28D9.2
VC5.4
W01B11.3
W01B6.7
W01B6.9
W01D2.1
W01G7.3
W02A11.2
W02A11.4
W02B8.2
W02D3.3
W02D7.7
W02D9.1
W02D9.2
W02H5.11
W02H5.2
W03A5.2
W03B1.4
W03B1.9
W03F9.5
W03G1.6
W03G9.4
W04A8.1
W04B5.3
W04B5.5
W08E3.1
W08E3.4
W09C5.1
Y102A5C.18
Y104H12D.2
Y105E8A.8
Y105E8A.9
Y106G6H.15
Y106G6H.16
Y110A2AR.1
Y110A2AR.3
Y110A7A.1
Y110A7A.19
Y111B2A.14
Y111B2A.18
Y111B2A.19
Y111B2A.20
Y116A8C.16
Y119D3B.11
Y17G7B.18
Y17G7B.5
Y18H1A.6
Y18H1A.7
Y20F4.3
Y23H5A.3
Y32H12A.2
Y34D9A.10
Y34D9A.3
Y37D8A.10
Y37D8A.9
Y37E11AL.3
Y37E11AL.8
Y38E10A.24
Y38F2AL.3
Y38F2AR.3
Y39A1A.11
Y39A1A.12
Y39G10AR.13
Y39G10AR.14
Y39G10AR.18
Y39G10AR.9
Y39H10A.3
Y39H10A.7
Y40D12A.1
Y41C4A.10
Y41C4A.11
Y41C4A.14
Y41D4B.19
Y41E3.10
Y41E3.11
Y41E3.9
Y44E3B.1
Y45F10D.7
Y45F10D.9
Y46G5A.35
Y47A7.1
Y47D3A.23
Y47D3A.27
Y47D3A.28
Y47D3A.29
Y47D7A.14
Y47G6A.10
Y47G6A.12
Y47G6A.24
Y47G6A.28
Y47G6A.29
Y47G6A.3
Y47G6A.8
Y48A6B.11
Y48A6C.3
Y48A6C.4
Y48E1B.11
Y48E1B.12
Y48G1BL.2
Y48G1C.8
Y48G9A.3
Y49A3A.5
Y49E10.19
Y49E10.3
Y50D4C.4
Y50E8A.4
Y51H7C.11
Y53C12A.1
Y53C12A.3
Y53F4B.11
Y53F4B.9
Y53H1C.2
Y54E10A.15
Y54E10BL.4
Y54F10BM.1
Y54F10BM.13
Y54G9A.5
Y55F3AM.6
Y55F3BR.1
Y55F3BR.8
Y59A8B.13
Y59C2A.2
Y59E9AL.36
Y59E9AL.7
Y63D3A.4
Y63D3A.5
Y65B4A.2
Y65B4BR.8
Y66D12A.10
Y66D12A.7
Y66H1A.3
Y71D11A.2
Y71F9AR.3
Y71F9B.10
Y71G10AL.1
Y71G12A.2
Y71G12A.4
Y71G12B.1
Y71G12B.30
Y71H2AM.3
Y73B6BL.12
Y73B6BL.29
Y73B6BL.3
Y74C9A.4
Y75B12B.5
Y75B8A.18
Y75B8A.19
Y81G3A.1
Y81G3A.3
Y87G2A.10
Y94H6A.3
ZC168.3
ZC328.4
ZC328.5
ZC404.3
ZC404.8
ZC410.2
ZC513.4
ZK1055.1
ZK1058.4
ZK1058.5
ZK1058.6
ZK177.6
ZK370.5
ZK418.5
ZK418.8
ZK669.4
ZK795.2
ZK795.3
ZK829.7
ZK863.4
ZK863.5
ZK970.3

## Sheet: Embryo promoter DREAM peaks
chrI	27185	27187
chrI	182990	182992
chrI	720050	720052
chrI	1340221	1340223
chrI	1444206	1444208
chrI	1823306	1823308
chrI	1895131	1895133
chrI	2010606	2010608
chrI	2321921	2321923
chrI	2401691	2401693
chrI	2776301	2776303
chrI	2996396	2996398
chrI	3147966	3147968
chrI	3228096	3228098
chrI	3266781	3266783
chrI	3438956	3438958
chrI	3466866	3466868
chrI	3600916	3600918
chrI	3741316	3741318
chrI	3781831	3781833
chrI	3910756	3910758
chrI	4769650	4769652
chrI	4967660	4967662
chrI	5082470	5082472
chrI	5175745	5175747
chrI	5176415	5176417
chrI	5244280	5244282
chrI	5807515	5807517
chrI	6011955	6011957
chrI	6407400	6407402
chrI	6446655	6446657
chrI	6542060	6542062
chrI	6626940	6626942
chrI	6724600	6724602
chrI	7283860	7283862
chrI	7314510	7314512
chrI	7643331	7643333
chrI	7772681	7772683
chrI	7961896	7961898
chrI	8406766	8406768
chrI	8511476	8511478
chrI	8759941	8759943
chrI	9581626	9581628
chrI	9665216	9665218
chrI	9669236	9669238
chrI	9988986	9988988
chrI	10185856	10185858
chrI	10566030	10566032
chrI	10598530	10598532
chrI	10633205	10633207
chrI	11416780	11416782
chrI	11517255	11517257
chrI	11611421	11611423
chrI	11911016	11911018
chrI	12183291	12183293
chrI	12532331	12532333
chrI	12665046	12665048
chrI	12741301	12741303
chrI	12995786	12995788
chrI	13162006	13162008
chrI	13339006	13339008
chrI	13588966	13588968
chrI	13628691	13628693
chrI	14163356	14163358
chrI	14405786	14405788
chrI	14756827	14756829
chrI	15014057	15014059
chrI	15034107	15034109
chrI	15035957	15035959
chrII	24660	24662
chrII	216796	216798
chrII	386141	386143
chrII	410966	410968
chrII	1437786	1437788
chrII	2204284	2204286
chrII	3808239	3808241
chrII	4044609	4044611
chrII	4698504	4698506
chrII	4740134	4740136
chrII	4828242	4828244
chrII	4851798	4851800
chrII	4955578	4955580
chrII	4999358	4999360
chrII	5061967	5061969
chrII	5346505	5346507
chrII	5390140	5390142
chrII	5474115	5474117
chrII	5501455	5501457
chrII	5715017	5715019
chrII	6250916	6250918
chrII	6270007	6270009
chrII	6321157	6321159
chrII	6489947	6489949
chrII	6536113	6536115
chrII	6913524	6913526
chrII	6974204	6974206
chrII	7781248	7781250
chrII	7863908	7863910
chrII	7945328	7945330
chrII	8137618	8137620
chrII	8329113	8329115
chrII	8566248	8566250
chrII	8940513	8940515
chrII	8969413	8969415
chrII	9054779	9054781
chrII	9319493	9319495
chrII	9706379	9706381
chrII	9716804	9716806
chrII	9940569	9940571
chrII	10301094	10301096
chrII	10350649	10350651
chrII	10578974	10578976
chrII	10783344	10783346
chrII	10785249	10785251
chrII	10798624	10798626
chrII	11022158	11022160
chrII	11132698	11132700
chrII	11345749	11345751
chrII	11599900	11599902
chrII	11778181	11778183
chrII	11874851	11874853
chrII	12006816	12006818
chrII	12107961	12107963
chrII	12459536	12459538
chrII	12678552	12678554
chrII	13083882	13083884
chrII	13157107	13157109
chrII	13199752	13199754
chrII	13596732	13596734
chrII	13725922	13725924
chrII	13908732	13908734
chrII	14059862	14059864
chrII	14143847	14143849
chrII	14358037	14358039
chrII	14383757	14383759
chrII	14390097	14390099
chrII	14441222	14441224
chrII	14815032	14815034
chrII	15010562	15010564
chrIII	491280	491282
chrIII	1142912	1142914
chrIII	1202382	1202384
chrIII	1208077	1208079
chrIII	1533737	1533739
chrIII	2151687	2151689
chrIII	2331407	2331409
chrIII	2376117	2376119
chrIII	2401372	2401374
chrIII	2418362	2418364
chrIII	2805267	2805269
chrIII	3068092	3068094
chrIII	3070227	3070229
chrIII	3404618	3404620
chrIII	3460233	3460235
chrIII	3505353	3505355
chrIII	3650883	3650885
chrIII	3887718	3887720
chrIII	3916823	3916825
chrIII	4019968	4019970
chrIII	4058073	4058075
chrIII	4419506	4419508
chrIII	4508521	4508523
chrIII	4587361	4587363
chrIII	4721006	4721008
chrIII	4878431	4878433
chrIII	4918121	4918123
chrIII	4963081	4963083
chrIII	5068916	5068918
chrIII	5308407	5308409
chrIII	5349468	5349470
chrIII	5405803	5405805
chrIII	5483883	5483885
chrIII	5499113	5499115
chrIII	5587074	5587076
chrIII	5855999	5856001
chrIII	5959219	5959221
chrIII	6431911	6431913
chrIII	6608287	6608289
chrIII	6615207	6615209
chrIII	6710197	6710199
chrIII	6869403	6869405
chrIII	7068809	7068811
chrIII	7074129	7074131
chrIII	7199004	7199006
chrIII	7277374	7277376
chrIII	7940971	7940973
chrIII	8021046	8021048
chrIII	8250404	8250406
chrIII	8614662	8614664
chrIII	8628472	8628474
chrIII	8741582	8741584
chrIII	8809687	8809689
chrIII	8850807	8850809
chrIII	9089567	9089569
chrIII	9631415	9631417
chrIII	9747335	9747337
chrIII	9776040	9776042
chrIII	10093230	10093232
chrIII	10460662	10460664
chrIII	10642934	10642936
chrIII	10742549	10742551
chrIII	10869094	10869096
chrIII	11063409	11063411
chrIII	11119369	11119371
chrIII	11142239	11142241
chrIII	11317189	11317191
chrIII	11565729	11565731
chrIII	11719534	11719536
chrIII	11746764	11746766
chrIII	12226169	12226171
chrIII	12377379	12377381
chrIII	12453319	12453321
chrIII	12626334	12626336
chrIII	12688094	12688096
chrIII	12711269	12711271
chrIII	12874794	12874796
chrIII	13256524	13256526
chrIII	13296374	13296376
chrIII	13463014	13463016
chrIV	255670	255672
chrIV	261870	261872
chrIV	443845	443847
chrIV	519595	519597
chrIV	773085	773087
chrIV	854425	854427
chrIV	992210	992212
chrIV	1177850	1177852
chrIV	1239930	1239932
chrIV	1310065	1310067
chrIV	1595981	1595983
chrIV	1709966	1709968
chrIV	2033196	2033198
chrIV	2177746	2177748
chrIV	2676461	2676463
chrIV	3385415	3385417
chrIV	3694890	3694892
chrIV	4357435	4357437
chrIV	4650771	4650773
chrIV	5209578	5209580
chrIV	6415315	6415317
chrIV	6548780	6548782
chrIV	7039665	7039667
chrIV	7165955	7165957
chrIV	7508315	7508317
chrIV	7947100	7947102
chrIV	8687985	8687987
chrIV	9074400	9074402
chrIV	9386206	9386208
chrIV	9441001	9441003
chrIV	9899447	9899449
chrIV	10129222	10129224
chrIV	10734703	10734705
chrIV	11480582	11480584
chrIV	11566332	11566334
chrIV	11961857	11961859
chrIV	12372033	12372035
chrIV	12404303	12404305
chrIV	12559207	12559209
chrIV	12724822	12724824
chrIV	13093862	13093864
chrIV	13386253	13386255
chrIV	13788818	13788820
chrIV	14767872	14767874
chrIV	15025562	15025564
chrIV	15037122	15037124
chrIV	16995568	16995570
chrIV	17087648	17087650
chrV	8230	8232
chrV	8230	8232
chrV	104670	104672
chrV	156405	156407
chrV	904719	904721
chrV	1383699	1383701
chrV	1868824	1868826
chrV	2603249	2603251
chrV	2638714	2638716
chrV	3743350	3743352
chrV	4347025	4347027
chrV	4371770	4371772
chrV	4450630	4450632
chrV	5204330	5204332
chrV	5269160	5269162
chrV	5596610	5596612
chrV	6593885	6593887
chrV	6785270	6785272
chrV	7084960	7084962
chrV	7196635	7196637
chrV	7237325	7237327
chrV	7735135	7735137
chrV	8031310	8031312
chrV	9175383	9175385
chrV	9346998	9347000
chrV	9544383	9544385
chrV	9930769	9930771
chrV	10031564	10031566
chrV	10356120	10356122
chrV	11000835	11000837
chrV	11029540	11029542
chrV	11078515	11078517
chrV	11521584	11521586
chrV	11610684	11610686
chrV	11733699	11733701
chrV	11982494	11982496
chrV	12041269	12041271
chrV	12291799	12291801
chrV	12343764	12343766
chrV	12450619	12450621
chrV	12870160	12870162
chrV	13556906	13556908
chrV	14355947	14355949
chrV	14456817	14456819
chrV	15002282	15002284
chrV	15189717	15189719
chrV	15395097	15395099
chrV	15569862	15569864
chrV	15578557	15578559
chrV	16965832	16965834
chrV	17921552	17921554
chrV	18086967	18086969
chrV	18533802	18533804
chrX	2089714	2089716
chrX	5984860	5984862

## Sheet: Embryo gene body DREAM peaks
chrI	6460900	6460902
chrI	9150441	9150443
chrII	285816	285818
chrII	9242933	9242935
chrIII	4150991	4150993
chrIII	5448314	5448316
chrIII	6442666	6442668
chrIII	9947125	9947127
chrIII	10248525	10248527
chrIII	11580614	11580616
chrIII	12429814	12429816
chrIII	13530069	13530071
chrIV	874880	874882
chrIV	5731814	5731816
chrIV	9403981	9403983
chrIV	16415263	16415265
chrIV	16415763	16415765
chrV	2672809	2672811

## Sheet: Embryo intergenic DREAM peaks
chrI	316155	316157
chrI	4790035	4790037
chrI	6835355	6835357
chrI	8082951	8082953
chrI	8852406	8852408
chrII	1135011	1135013
chrII	11534935	11534937
chrIII	1533287	1533289
chrIII	2966762	2966764
chrIII	4087761	4087763
chrIII	12152194	12152196
chrIII	12528124	12528126
chrIV	1738531	1738533
chrIV	2317066	2317068
chrIV	3385015	3385017
chrIV	4725616	4725618
chrIV	7816630	7816632
chrIV	10697753	10697755
chrIV	11822632	11822634
chrIV	14959677	14959679
chrV	2600759	2600761
chrV	9220653	9220655

## Sheet: Embryo genes DREAM bound
B0238.11
B0240.4
B0252.4
B0261.4
B0348.6
B0361.11
B0361.6
B0414.8
B0432.10
B0491.5
B0511.7
B0546.1
C01B12.8
C01G5.8
C02F5.1
C03D6.3
C03D6.4
C03D6.8
C03H5.3
C05C10.6
C05C8.6
C05C8.9
C05D11.10
C05D11.11
C05D11.3
C06A1.5
C06A5.1
C06A5.9
C06A8.2
C06A8.5
C06E1.10
C06G3.10
C07E3.9
C07G2.3
C10C5.6
C13G3.3
C15F1.7
C17D12.1
C17D12.7
C18A3.5
C18A3.9
C18E9.3
C24B5.2
C24H12.4
C24H12.5
C25A1.8
C25A1.9
C26D10.2
C27A2.1
C27F2.9
C29E4.12
C30F8.2
C32D5.3
C32E8.5
C32E8.7
C32F10.2
C33F10.13
C33F10.2
C34C12.8
C35D10.13
C35D10.16
C37A5.7
C39E9.11
C39E9.12
C41C4.8
C42D4.8
C44B9.1
C45G9.11
C45G9.2
C46F11.2
C46F11.3
C50F4.11
C52E4.4
C55A6.9
C56A3.7
C56E6.9
CC4.3
CD4.7
D2013.2
D2013.3
D2045.2
D2092.2
DY3.1
E01B7.2
E03A3.2
EEED8.8
F01F1.6
F01F1.8
F02A9.4
F02E9.1
F07A11.3
F08B4.7
F09E5.9
F09G2.2
F10C2.2
F10C2.4
F10G7.4
F10G7.8
F11G11.7
F12A10.8
F12F6.6
F13B10.1
F13G3.10
F13H8.2
F15A4.11
F15D4.1
F20D12.4
F20H11.3
F20H11.4
F21C3.5
F22B7.13
F22B7.6
F22F4.3
F22G12.5
F23B12.8
F23H12.2
F25B5.2
F25F2.1
F25H2.9
F26A3.2
F26F4.11
F26H11.1
F28C1.1
F28D1.1
F28D1.10
F28F8.3
F28F8.9
F29B9.6
F30H5.1
F31C3.2
F32A11.1
F32A11.2
F32B4.4
F32B6.8
F32D1.10
F32D1.2
F32D1.5
F32D1.9
F33A8.1
F33H2.3
F33H2.5
F35B12.5
F35G12.7
F35G12.8
F37A4.8
F37F2.2
F38A1.8
F39B2.10
F39B2.11
F40F8.11
F41C3.4
F42H11.2
F43G6.1
F43G6.9
F44B9.6
F44E2.9
F48A11.4
F48E8.7
F49H12.1
F52C9.7
F53B7.3
F53E10.6
F53H1.1
F53H1.4
F54C9.2
F54D10.5
F54F2.8
F55C5.8
F55C5.9
F56A3.3
F56A3.4
F56A8.3
F56B3.8
F56C11.3
F56D1.3
F56D2.2
F56E10.1
F58A4.10
F59A2.1
F59A2.5
F59A6.5
F59B8.2
H06I04.3
H06I04.4
H14E04.2
H14E04.5
H15N14.2
H21P03.1
H21P03.2
H24K24.4
K01G5.6
K01G5.7
K02B12.3
K03H1.7
K04B12.3
K06A5.4
K07B1.1
K07B1.7
K07C5.6
K07D4.3
K08D12.1
K08D12.3
K08F4.2
K08F4.3
K09H9.2
K09H9.6
K12C11.2
K12D12.1
K12D12.2
M01F1.3
M04F3.1
R01H10.1
R01H2.6
R01H2.8
R02D3.7
R02F2.4
R02F2.7
R02F2.9
R05D7.4
R05D7.5
R05G6.5
R05G6.7
R06A4.7
R06A4.9
R06F6.1
R06F6.5
R07E5.7
R07E5.8
R09B3.3
R09B3.4
R10E11.3
R13F6.1
R13F6.10
R151.9
T01C3.7
T01C3.8
T02C12.2
T04A8.14
T04C12.5
T05B11.3
T05B11.6
T05G5.10
T05G5.3
T06E6.1
T06E8.1
T07C12.12
T07C12.14
T07F10.3
T09A5.11
T10B5.3
T10B5.6
T10E9.2
T12F5.1
T16H12.5
T19E10.1
T20F5.3
T21B10.4
T21B10.5
T21D12.3
T22A3.5
T22C1.10
T22C1.12
T23D8.5
T23D8.6
T23F6.3
T23F6.4
T23H2.3
T24B8.2
T24H7.1
T26E3.4
T27E9.1
T27E9.2
T28D9.10
T28D9.2
VC5.4
W01B11.3
W01D2.1
W01G7.3
W02A11.2
W02A11.4
W02B8.2
W02D3.3
W02D9.1
W02D9.2
W02H5.11
W02H5.2
W03A5.2
W03B1.4
W03B1.9
W03F9.5
W03G1.6
W03G9.4
W03H9.2
W04B5.3
W04B5.5
W08E3.1
W08E3.4
W09C5.1
Y102A5C.18
Y104H12D.2
Y105E8A.8
Y105E8A.9
Y111B2A.14
Y111B2A.18
Y111B2A.19
Y111B2A.20
Y116A8C.16
Y116A8C.26
Y116A8C.42
Y119D3B.11
Y119D3B.12
Y119D3B.16
Y17G7B.18
Y17G7B.5
Y18H1A.6
Y18H1A.7
Y20F4.3
Y32H12A.2
Y37D8A.10
Y37D8A.9
Y37E11AL.3
Y37E11AL.8
Y38A8.2
Y38E10A.24
Y39A1A.11
Y39A1A.12
Y39A1C.3
Y39G10AR.14
Y39G10AR.18
Y39H10A.3
Y40D12A.1
Y41C4A.10
Y41C4A.11
Y41C4A.14
Y41D4B.19
Y41E3.10
Y41E3.9
Y43F4B.4
Y44E3B.1
Y45F10D.7
Y45F10D.9
Y47A7.1
Y47D3A.27
Y47D3A.28
Y47D3A.29
Y47D7A.14
Y47G6A.10
Y47G6A.12
Y47G6A.28
Y47G6A.29
Y47G6A.3
Y48A6B.11
Y48A6C.3
Y48A6C.4
Y48E1B.11
Y48E1B.12
Y48G1BL.2
Y48G9A.3
Y49A3A.5
Y49E10.19
Y49E10.3
Y51A2D.7
Y51H7C.11
Y53C12A.1
Y53C12A.3
Y53F4B.11
Y53F4B.9
Y53H1C.2
Y54E10A.15
Y54E10BL.4
Y54F10BM.1
Y54F10BM.13
Y54G9A.6
Y54G9A.7
Y55F3AM.6
Y55F3BR.1
Y55F3BR.8
Y57G11C.3
Y57G11C.34
Y59A8B.13
Y59C2A.2
Y59E9AL.36
Y59E9AL.7
Y62E10A.11
Y62E10A.20
Y66D12A.10
Y66D12A.7
Y66H1A.3
Y67D2.4
Y71D11A.2
Y71F9AR.3
Y71F9B.10
Y71G10AL.1
Y71G12A.2
Y71G12A.4
Y71G12B.1
Y71G12B.30
Y71H2AM.3
Y73B6BL.3
Y74C9A.4
Y75B12B.5
Y75B7AL.4
Y75B8A.18
Y75B8A.19
Y76B12C.7
Y81G3A.1
Y81G3A.3
Y87G2A.10
Y94H6A.3
ZC168.3
ZC328.4
ZC328.5
ZC404.3
ZC404.8
ZC410.2
ZC513.4
ZK1055.1
ZK1058.4
ZK177.6
ZK370.5
ZK418.5
ZK669.4
ZK795.2
ZK795.3
ZK829.7
ZK970.3
