# Supplementary material for: The DREAM complex promotes gene body H2A.Z for target repression
Source: Genes Dev. 2015 Mar 1;29(5):495–500. doi: 10.1101/gad.255810.114 (PMC4358402; doi:10.1101/gad.255810.114)
Supplement: Supplemental Material [file supp_29.5.495_Supplemental_TableS4.xlsx]

## Sheet: genes upregulated in lin-35
Gene name	RPKM N2 Rep1	RPKM N2 Rep2	RPKM lin-35 Rep1	RPKM lin-35 Rep2	Avg RPKM N2	Avg RPKM lin-35	Log2FC lin35 vs N2	Pval lin35 vs N2	AdjP FDR lin35 vs N2	Gene bound by 8 L3 DREAM members	Gene bound by any L3 DREAM member
B0207.4	9.21212	9.15139	29.8647	27.0077	9.18176	28.4362	1.39225	3.77729e-26	2.19262e-24	x	x
B0212.3	2.82345	2.1534	10.5401	7.47967	2.48842	9.00988	1.54496	2.51149e-08	3.33787e-07
B0222.9	6.2566	5.27139	13.8079	15.1589	5.764	14.4834	1.08041	1.32315e-14	3.42805e-13
B0280.10	4.98012	4.65365	13.3681	10.02	4.81689	11.694	1.02572	5.30131e-07	5.78476e-06		x
B0280.5	7.33776	11.3125	22.74	24.8174	9.32511	23.7787	1.07978	3.9349e-05	0.000313544		x
B0284.1	1.05544	1.52433	59.1965	33.8621	1.28988	46.5293	4.12571	2.34004e-22	1.07309e-20
B0284.3	1.33919	1.08146	8.64311	5.49667	1.21033	7.06989	1.90118	7.31291e-07	7.83075e-06
B0348.2	4.25759	2.79353	53.6958	36.1923	3.52556	44.9441	3.18767	1.27055e-19	4.87567e-18
B0353.1	15.0561	13.237	25.7907	24.2342	14.1466	25.0125	0.588391	8.78991e-05	0.000647613
B0393.3	7.6909	7.90459	15.7079	16.912	7.79774	16.3099	0.838021	1.59039e-12	3.36476e-11
B0432.6	4.47779	3.71759	9.55644	7.53134	4.09769	8.54389	0.799746	0.000113807	0.000819941
B0432.8	2.2138	2.64275	5.15052	5.46116	2.42827	5.30584	0.885118	6.46518e-06	5.89417e-05
B0507.8	1.49872	2.0229	258.749	152.132	1.76081	205.44	6.10819	3.88835e-73	1.82882e-70
C01A2.4	22.2525	20.1732	38.9061	39.7813	21.2128	39.3437	0.657306	0.000126626	0.000902369
C01B10.4	1.5092	2.05197	7.47319	7.73375	1.78058	7.60347	1.6861	8.71888e-08	1.06549e-06	x	x
C01B12.8	5.81709	5.66224	20.4944	17.0543	5.73966	18.7743	1.44028	1.43149e-11	2.78746e-10	x	x
C01G5.8	4.12333	3.71583	6.95686	7.26209	3.91958	7.10948	0.627979	2.90996e-06	2.83265e-05	x	x
C01H6.9	4.75754	4.61911	12.706	11.0481	4.68832	11.8771	1.10442	7.61095e-16	2.18478e-14
C02A12.4	50.4108	44.3322	110.769	189.883	47.3715	150.326	1.31292	4.38369e-05	0.000346147
C02F5.1	11.6196	11.7837	31.3039	31.4033	11.7017	31.3536	1.19015	9.14115e-24	4.56883e-22	x	x
C03A7.12	1.30801	1.36836	6.19295	7.24914	1.33818	6.72105	1.76617	9.69031e-06	8.52924e-05
C04A11.4	6.53569	5.8453	12.2211	12.6319	6.1905	12.4265	0.76667	6.20602e-07	6.71209e-06
C04A11.5	1.13124	1.78138	6.65409	8.74004	1.45631	7.69706	1.96182	1.1403e-07	1.36978e-06
C04F12.1	7.76758	7.4112	59.2853	42.8601	7.58939	51.0727	2.46235	2.56712e-38	3.07769e-36
C04F12.9	1.48246	3.07838	107.702	69.0279	2.28042	88.3648	4.53086	1.92427e-33	1.70516e-31
C04G6.5	5.11013	4.52345	36.1277	22.7775	4.81679	29.4526	2.17472	3.05921e-11	5.69697e-10
C06A5.9	4.9864	5.47705	15.6906	16.0691	5.23172	15.8798	1.36164	2.88273e-19	1.08356e-17	x	x
C06A8.5	8.07678	8.32019	36.8833	25.1673	8.19848	31.0253	1.63439	6.70053e-14	1.61721e-12	x	x
C06B3.6	58.054	66.3541	146.084	220.217	62.204	183.15	1.2936	7.53053e-06	6.77785e-05
C06B8.2	3.09797	3.55805	19.6849	15.1256	3.32801	17.4053	2.108	2.48933e-27	1.56376e-25
C06G3.2	9.73718	9.72353	17.8306	16.877	9.73036	17.3538	0.606038	8.18325e-06	7.31151e-05		x
C06G3.3	6.36208	5.43988	28.8923	27.1068	5.90098	27.9996	1.97439	2.97842e-15	8.19087e-14
C07B5.5	46.9896	41.7702	121.415	97.3765	44.3799	109.396	1.06241	8.41263e-13	1.83052e-11
C07E3.3	2.28711	2.14671	7.99725	5.50751	2.21691	6.75238	1.29411	2.57513e-08	3.41298e-07
C07E3.9	3.10657	4.53778	26.0885	23.0529	3.82218	24.5707	2.32891	5.63189e-20	2.22642e-18	x	x
C07G3.2	1.95139	2.99409	7.97104	7.45976	2.47274	7.7154	1.35452	1.64455e-07	1.93e-06
C08C3.4	8.20551	8.69217	20.7022	24.9778	8.44884	22.84	1.19224	1.75178e-12	3.68076e-11		x
C08F11.7	0.61949	1.95104	21.0284	17.8735	1.28526	19.4509	3.25308	1.02034e-12	2.2045e-11
C09E7.8	3.88429	3.57958	8.97859	8.86331	3.73193	8.92095	1.02774	6.44789e-19	2.38455e-17
C09F12.1	9.79323	9.0417	40.3204	29.6279	9.41747	34.9742	1.62157	4.74922e-16	1.38498e-14
C09G4.3	34.8995	34.4316	89.4047	79.6858	34.6656	84.5452	1.05537	8.38629e-20	3.27297e-18
C09G4.5	12.9536	12.2303	31.1112	31.0792	12.592	31.0952	1.07522	1.31873e-24	6.91128e-23		x
C09H10.6	27.3195	33.4226	59.4694	64.0338	30.3711	61.7516	0.790052	6.71859e-07	7.23234e-06		x
C09H10.7	12.468	11.9298	23.4959	21.3121	12.1989	22.404	0.650006	1.59287e-07	1.87535e-06
C13B4.2	44.4497	39.8013	85.1954	83.236	42.1255	84.2157	0.77568	2.26731e-22	1.04234e-20		x
C14B9.4	14.5667	15.6825	41.4535	36.6574	15.1246	39.0554	1.13625	1.41484e-19	5.40676e-18		x
C14F5.2	5.29492	4.91272	17.464	11.696	5.10382	14.58	1.23566	9.76178e-07	1.02849e-05
C16C10.3	21.2336	24.1266	197.792	181.778	22.6801	189.785	2.8263	4.53603e-153	2.77348e-149		x
C16C4.5	3.79438	2.56074	21.8539	9.61916	3.17756	15.7366	1.92732	7.8154e-06	7.01016e-05
C17D12.7	6.44166	6.96687	27.417	28.5364	6.70426	27.9767	1.82413	7.71381e-46	1.29811e-43	x	x
C17H1.7	1.70114	1.37375	89.7389	63.5641	1.53745	76.6515	4.94902	2.89732e-49	5.71457e-47
C18E3.7	22.7387	19.8892	65.2395	56.6716	21.314	60.9556	1.28484	2.16307e-27	1.36818e-25
C18G1.4	9.65013	10.6812	219.367	213.033	10.1657	216.2	4.092	8.68897e-110	1.44893e-106
C24F3.2	4.42134	5.75236	12.1071	11.7291	5.08685	11.9181	0.98191	9.39327e-05	0.000688102	x	x
C24H12.5	5.38049	5.65859	11.6535	10.473	5.51954	11.0633	0.77446	1.55877e-09	2.42927e-08	x	x
C25A1.9	5.59976	6.26131	15.3485	14.64	5.93053	14.9942	1.09678	1.99145e-10	3.42998e-09	x	x
C25D7.6	14.8416	16.1528	36.0057	38.903	15.4972	37.4543	1.04128	6.12576e-15	1.63559e-13	x	x
C25F9.12	2.51828	1.66387	13.8402	11.239	2.09108	12.5396	2.16093	5.85639e-11	1.06996e-09
C25F9.6	5.72777	5.61288	18.4545	13.9844	5.67033	16.2195	1.26767	5.57457e-09	8.09615e-08
C26D10.4	2.52679	2.74682	8.31005	7.5867	2.6368	7.94837	1.32874	5.95982e-11	1.08669e-09
C27A2.1	16.4496	17.043	35.5277	34.4553	16.7463	34.9915	0.843266	2.16502e-36	2.24367e-34		x
C27A2.3	9.46211	9.94464	21.94	21.1094	9.70338	21.5247	0.920843	5.96974e-15	1.59625e-13
C27A2.6	6.72078	6.3965	15.6963	15.4627	6.55864	15.5795	1.01946	2.3711e-20	9.49629e-19
C27D9.1	2.21588	1.55398	5.93107	7.67304	1.88493	6.80205	1.5397	1.78137e-08	2.42581e-07
C28C12.2	1.99359	2.9515	10.134	11.4093	2.47255	10.7716	1.79827	2.78176e-09	4.21006e-08	x	x
C28D4.3	3.80198	3.80295	33.1431	34.9098	3.80246	34.0264	2.90341	2.80033e-85	1.90246e-82
C29A12.1	3.47703	3.68531	50.7502	49.8448	3.58117	50.2975	3.42492	6.63658e-43	9.81733e-41
C29A12.3	14.9917	16.087	48.3471	48.6602	15.5394	48.5036	1.41251	4.80132e-34	4.38162e-32	x	x
C29E4.2	10.9354	12.2309	20.708	21.4577	11.5832	21.0829	0.640876	3.12539e-08	4.092e-07
C32E12.4	8.00724	8.909	20.715	21.9389	8.45812	21.327	1.098	8.80378e-15	2.32852e-13
C32E8.7	4.75122	4.56765	10.4432	12.8369	4.65944	11.6401	1.07026	1.70138e-07	1.99288e-06	x	x
C33D9.6	3.47899	3.43013	6.87414	5.92533	3.45456	6.39973	0.656172	3.26503e-05	0.000262678
C33H5.13	26.3376	22.1084	48.4127	42.5323	24.223	45.4725	0.669009	5.18289e-05	0.000403351
C33H5.15	5.39398	4.23489	10.4046	9.76738	4.81444	10.086	0.808976	0.000128544	0.000914266		x
C33H5.4	4.92492	5.50675	9.47481	9.31298	5.21583	9.39389	0.627386	8.76573e-08	1.07051e-06		x
C34G6.5	3.4501	4.22459	12.9134	11.7252	3.83734	12.3193	1.42526	1.92006e-12	4.01593e-11	x	x
C34H4.2	21.1933	23.2651	48.6056	38.51	22.2292	43.5578	0.746528	0.000119861	0.000858831
C34H4.3	6.3773	6.13011	20.4702	17.831	6.2537	19.1506	1.27144	8.3531e-05	0.000618825
C35D10.13	20.3798	22.2391	60.7132	53.9769	21.3095	57.345	1.1848	1.63476e-10	2.84231e-09	x	x
C36A4.8	3.05158	3.56897	9.89683	10.1306	3.31027	10.0137	1.35918	1.70231e-17	5.6262e-16
C37A2.4	7.72291	7.35991	16.4733	17.4639	7.54141	16.9686	0.93787	4.93801e-12	9.93273e-11
C38C10.4	8.79249	9.01489	34.3634	33.397	8.90369	33.8802	1.69362	1.02502e-49	2.0891e-47	x	x
C38C3.10	5.35677	5.51544	12.8006	11.1011	5.4361	11.9508	0.886654	1.81659e-05	0.000152572
C38D4.1	4.72525	5.59219	17.0387	19.3421	5.15872	18.1904	1.53145	1.00782e-09	1.61172e-08
C38D4.3	17.9968	17.9304	39.567	39.7492	17.9636	39.6581	0.91947	2.93304e-27	1.82375e-25		x
C39E9.12	16.1308	17.0915	43.0468	42.4947	16.6112	42.7708	1.12887	1.96647e-15	5.49862e-14	x	x
C39E9.13	16.9712	18.7525	40.2755	38.3267	17.8619	39.3011	0.910966	4.32417e-15	1.17508e-13
C42C1.8	5.3987	7.1082	16.6833	18.9537	6.25345	17.8185	1.25584	3.90247e-09	5.75889e-08
C44B7.12	8.97569	9.21881	32.2028	26.4499	9.09725	29.3264	1.44716	4.24167e-21	1.76829e-19
C44H4.7	5.42906	5.93201	9.68726	10.6501	5.68053	10.1687	0.613835	2.20079e-05	0.000182997		x
C44H9.4	2.90633	2.1123	9.31773	7.49114	2.50931	8.40444	1.48241	2.77354e-11	5.2126e-10
C45G3.1	11.526	11.8586	28.3024	25.9965	11.6923	27.1495	0.984633	1.48678e-15	4.19568e-14		x
C47E8.8	2.39125	2.35827	4.29177	5.0709	2.37476	4.68133	0.746232	4.48615e-06	4.20488e-05
C48E7.10	23.9359	20.6449	81.3924	62.9343	22.2904	72.1633	1.41173	2.18023e-11	4.13567e-10
C48G7.3	9.62444	8.86618	17.4906	16.5249	9.24531	17.0077	0.65644	6.92895e-21	2.86256e-19
C54D10.13	1.36826	1.65739	6.48329	4.73502	1.51283	5.60916	1.47739	7.45868e-06	6.72308e-05
C54D10.7	2.96462	2.86378	83.1901	50.2854	2.9142	66.7378	4.00209	2.76807e-42	3.93603e-40
C56A3.7	7.9373	7.04098	16.2602	12.8242	7.48914	14.5422	0.724654	3.34685e-05	0.000269024	x	x
C56E6.3	4.90977	5.45374	10.7351	10.0588	5.18176	10.3969	0.779637	8.82862e-10	1.42056e-08		x
C56G7.1	87.2366	83.7971	162.795	144.102	85.5169	153.449	0.611767	1.25854e-05	0.000109254
D1005.3	19.4041	23.7785	50.5501	73.1129	21.5913	61.8315	1.2317	5.8293e-06	5.35974e-05
D1046.5	6.29914	6.15733	13.362	12.5615	6.22823	12.9618	0.832124	4.31264e-16	1.26571e-14
D1081.7	8.65163	8.6648	96.3364	98.8646	8.65822	97.6005	3.21657	6.29667e-86	4.4423e-83
D1081.9	2.74989	2.31721	51.2798	45.7534	2.53355	48.5166	3.92034	2.26897e-91	2.08099e-88
D2005.5	13.5973	12.7265	23.894	23.4252	13.1619	23.6596	0.623687	3.70163e-14	9.0653e-13
D2013.3	1.07897	1.2547	8.88526	6.09583	1.16683	7.49054	2.2851	1.03187e-11	2.03742e-10	x	x
E02H9.3	18.9516	14.5885	126.119	81.4115	16.7701	103.765	2.28918	9.26286e-18	3.13485e-16
E03H4.10	5.49748	2.89751	16.8163	13.2731	4.19749	15.0447	1.48159	0.000105183	0.000762299
E04F6.7	2.64672	2.55395	6.43181	6.22775	2.60033	6.32978	1.01342	1.30611e-07	1.55471e-06
EEED8.1	10.9596	11.7363	21.7512	27.4194	11.348	24.5853	0.874959	2.63322e-06	2.58433e-05	x	x
EGAP1.3	2.07729	2.09688	4.82119	4.29348	2.08709	4.55734	0.87216	5.75584e-06	5.30017e-05
EGAP9.3	6.2058	4.7477	18.3545	14.4763	5.47675	16.4154	1.29159	8.14936e-09	1.16239e-07
F01D4.5	4.97519	4.10658	8.90239	8.2915	4.54089	8.59695	0.681312	0.000113009	0.000814828
F01D5.1	32.3336	26.9055	66.9568	65.7337	29.6195	66.3452	0.932691	2.83396e-13	6.44955e-12
F01G10.7	10.3449	10.343	20.575	17.6917	10.3439	19.1334	0.656915	9.52068e-08	1.15884e-06
F01G4.4	5.01019	6.25991	11.9788	13.5346	5.63505	12.7567	0.946242	3.4494e-07	3.86278e-06
F02A9.6	8.9861	8.16761	20.0513	20.3342	8.57685	20.1928	1.00863	3.02702e-28	2.0045e-26
F08H9.1	5.2314	5.98484	20.8835	17.3831	5.60812	19.1333	1.52652	2.25476e-21	9.59605e-20		x
F10B5.5	5.02838	5.5634	14.3617	15.6296	5.29589	14.9957	1.26244	4.50037e-16	1.31449e-14		x
F10C2.2	23.2083	23.8824	87.5422	77.8605	23.5454	82.7013	1.58339	2.11018e-54	5.23068e-52	x	x
F10C2.3	3.04974	2.88707	6.02988	5.75448	2.9684	5.89218	0.740337	3.63317e-06	3.47281e-05
F10C2.5	11.7777	10.65	27.0251	19.9229	11.2139	23.474	0.824107	8.48818e-06	7.56921e-05
F10E9.7	5.69559	4.79434	14.3141	11.071	5.24496	12.6925	1.00381	1.70453e-05	0.000144283		x
F10G7.4	5.88617	6.72702	15.3358	16.1579	6.3066	15.7468	1.0898	6.86132e-16	1.98827e-14	x	x
F10G8.8	14.5432	14.3973	27.2157	24.2899	14.4702	25.7528	0.600708	8.45275e-07	8.97273e-06
F11A10.6	12.0579	11.2896	22.8781	21.0256	11.6737	21.9519	0.682142	8.55858e-11	1.53761e-09
F11A5.10	10.6986	10.6873	26.5614	35.3492	10.6929	30.9553	1.23887	1.0779e-06	1.13111e-05
F11E6.6	3.6714	3.13922	10.4978	7.21301	3.40531	8.85542	1.08907	9.1735e-05	0.000673078
F11E6.7	9.5888	9.12614	22.3049	22.593	9.35747	22.449	1.03601	1.22671e-25	6.81866e-24
F11G11.5	33.5007	32.2493	57.8568	71.3081	32.875	64.5825	0.7423	5.5497e-06	5.13095e-05
F11H8.4	5.57926	5.3878	10.1536	13.9927	5.48353	12.0732	0.871714	5.51846e-05	0.00042675
F14E5.2	37.1145	37.1525	71.6211	61.8198	37.1335	66.7205	0.61935	3.81449e-10	6.38405e-09
F17C11.10	15.5022	15.632	31.529	30.021	15.5671	30.775	0.762673	6.16173e-31	4.67044e-29
F17C11.11	16.5289	19.0085	46.2916	82.763	17.7687	64.5273	1.4896	5.47494e-05	0.000423742
F19B10.1	4.78022	4.71309	20.9793	20.3315	4.74666	20.6554	1.87013	7.34618e-27	4.44723e-25		x
F19C7.2	6.49434	6.01366	28.2612	25.2969	6.254	26.779	1.85854	2.98179e-49	5.81861e-47
F20C5.1	15.0067	13.8336	33.5391	30.3264	14.4202	31.9328	0.919817	5.39519e-18	1.86373e-16
F20D12.4	23.8734	24.0165	44.9473	43.8097	23.9449	44.3785	0.665002	2.20275e-08	2.95791e-07		x
F21D12.1	20.0734	19.8378	53.5475	74.5529	19.9556	64.0502	1.42716	2.75788e-09	4.17736e-08
F22B5.7	26.3564	26.3321	48.1027	51.2139	26.3443	49.6583	0.690755	1.74534e-09	2.70624e-08		x
F22B7.13	8.01804	7.44094	29.6749	25.1741	7.72949	27.4245	1.58493	6.57456e-34	5.94075e-32	x	x
F22B7.6	4.30211	4.31946	16.0978	16.2192	4.31078	16.1585	1.66856	2.89135e-36	2.94644e-34	x	x
F22G12.7	1.09766	0.984899	12.654	10.159	1.04128	11.4065	3.09455	1.81643e-31	1.40586e-29
F23B12.8	11.3135	12.1953	34.4612	33.9482	11.7544	34.2047	1.30433	1.6983e-20	6.90729e-19	x	x
F23B2.6	53.9483	59.9935	111.736	125.666	56.9709	118.701	0.826635	2.45658e-07	2.81985e-06	x	x
F23C8.9	9.39316	9.29478	83.5744	72.3484	9.34397	77.9614	2.80245	4.0699e-90	3.55496e-87	x	x
F23H12.3	3.70724	3.38526	9.29567	7.16058	3.54625	8.22812	0.957201	2.25297e-05	0.000186743
F25B5.2	6.70935	7.51884	13.6621	14.356	7.1141	14.0091	0.751714	3.50425e-09	5.2174e-08		x
F25H5.5	10.5116	11.7811	27.298	26.8403	11.1464	27.0691	1.05619	2.20227e-25	1.22043e-23
F26B1.3	35.6861	35.5401	108.909	100.383	35.6131	104.646	1.30156	4.50763e-13	1.00711e-11	x	x
F26D10.10	1.9209	2.99902	7.3757	8.86337	2.45996	8.11954	1.42034	8.0215e-07	8.53471e-06
F26D2.2	9.27504	9.8412	61.8292	62.2558	9.55812	62.0425	2.46502	1.77163e-132	5.41618e-129
F26F4.8	2.65433	3.33656	8.34658	7.79912	2.99544	8.07285	1.18078	1.40895e-08	1.9359e-07		x
F26H11.1	10.4507	11.9711	134.61	99.9685	11.2109	117.289	3.06282	3.17677e-45	5.06709e-43	x	x
F26H11.4	1.35318	1.50622	11.3387	10.2428	1.4297	10.7908	2.61916	1.54634e-34	1.43256e-32
F26H9.4	4.50772	4.21931	10.0435	11.1307	4.36352	10.5871	1.02621	7.45262e-07	7.97105e-06
F27E5.1	13.6921	12.9867	29.9168	45.7406	13.3394	37.8287	1.21386	1.70382e-05	0.000144283
F28F8.5	13.2533	15.0991	28.5578	25.9914	14.1762	27.2746	0.72057	3.09258e-08	4.05194e-07
F28F8.6	9.38632	10.1681	28.8961	29.8018	9.77722	29.3489	1.35162	1.13256e-22	5.31318e-21
F28F8.7	3.6426	3.9379	84.0439	71.7285	3.79025	77.8862	4.06822	3.79818e-135	1.3934e-131
F28F8.9	3.45703	2.99112	15.405	12.7367	3.22407	14.0709	1.85539	4.08705e-21	1.70772e-19
F28G4.1	1.05392	1.91494	11.8254	14.7108	1.48443	13.2681	2.62431	1.85798e-18	6.61766e-17
F31E3.3	23.6989	25.6311	55.951	50.3498	24.665	53.1504	0.883418	1.1656e-18	4.22542e-17
F32A11.2	3.88618	4.74763	9.52455	10.0644	4.31691	9.79448	0.94778	6.11118e-08	7.67265e-07	x	x
F32A5.5	56.7569	63.2779	153.291	156.69	60.0174	154.991	1.14312	1.46115e-30	1.07208e-28
F32D1.10	25.4645	26.8367	79.3045	78.5056	26.1506	78.905	1.37163	3.96681e-88	3.06406e-85	x	x
F32E10.2	15.0285	17.866	30.466	31.4288	16.4472	30.9474	0.687054	9.60539e-06	8.46668e-05
F32E10.5	3.97204	4.39467	8.12526	8.07981	4.18336	8.10254	0.720959	5.40508e-06	5.00481e-05
F32H2.3	14.4884	15.4825	33.8067	33.6389	14.9854	33.7228	0.948605	4.53727e-31	3.4678e-29	x	x
F33A8.6	2.42464	1.70757	7.80817	6.60281	2.0661	7.20549	1.48183	5.50069e-08	6.95856e-07		x
F33E11.1	3.90969	3.09878	10.4102	9.49777	3.50423	9.954	1.22323	1.18459e-06	1.2304e-05
F33H1.2	42.5671	44.9261	189.701	186.467	43.7466	188.084	1.87867	7.926e-102	9.69245e-99
F33H2.1	7.50789	6.57027	18.2882	18.9223	7.03908	18.6053	1.15575	1.80289e-11	3.46287e-10		x
F33H2.3	88.3006	88.4193	201.244	191.843	88.36	196.544	0.933505	9.01468e-53	2.06695e-50	x	x
F33H2.5	11.7616	12.4623	27.2874	27.821	12.112	27.5542	0.943873	6.76498e-08	8.42431e-07	x	x
F34D10.2	5.7707	4.89606	12.8006	11.6106	5.33338	12.2056	0.952024	7.07218e-10	1.14801e-08		x
F34D10.4	6.10444	7.29027	13.2228	18.3193	6.69736	15.7711	0.968205	4.96011e-05	0.000387328		x
F35B12.5	5.22841	5.54815	12.8671	13.6928	5.38828	13.2799	1.05929	8.99105e-10	1.44416e-08	x	x
F35C5.5	19.1123	16.3396	77.6714	69.5699	17.7259	73.6207	1.80755	8.77958e-37	9.41777e-35
F35C5.6	563.295	464.077	1479.3	1574.27	513.686	1526.78	1.33843	7.8622e-23	3.70736e-21
F35C5.7	2.40431	2.17001	7.51025	9.16269	2.28716	8.33647	1.55402	1.17536e-07	1.41005e-06
F35C5.9	10.9192	10.4035	20.7852	22.143	10.6614	21.4641	0.781515	5.15686e-07	5.64393e-06
F35D11.4	27.7004	27.682	109.303	93.2134	27.6912	101.258	1.56824	3.65699e-09	5.42719e-08		x
F35E12.7	4.71438	6.26326	19.2484	15.9982	5.48882	17.6233	1.41856	2.21248e-08	2.96663e-07
F35G12.11	9.5777	11.8812	19.8678	21.9402	10.7294	20.904	0.731903	4.44014e-05	0.000349851
F35G12.8	19.7023	18.8413	36.1212	38.9794	19.2718	37.5503	0.740158	2.44376e-14	6.12193e-13	x	x
F36D3.1	7.58876	5.16525	17.2706	17.7115	6.377	17.491	1.17765	1.95804e-05	0.000163852		x
F37D6.1	11.5554	10.5024	33.5695	32.3157	11.0289	32.9426	1.3298	6.16442e-14	1.48977e-12		x
F39H2.5	4.49503	3.7804	12.6436	11.5556	4.13772	12.0996	1.30854	1.26783e-20	5.16795e-19
F40F12.7	17.5211	15.7513	38.8648	33.459	16.6362	36.1619	0.889218	1.08126e-13	2.55586e-12
F40F9.10	4.24172	3.61406	8.50175	8.54876	3.92789	8.52525	0.85019	2.93215e-05	0.000237669
F42C5.4	3.35461	3.53729	9.43428	6.75915	3.44595	8.09671	0.974865	6.72484e-06	6.1036e-05
F42G2.2	6.72134	7.28466	18.5619	14.908	7.003	16.7349	1.00925	1.28303e-09	2.02361e-08
F42G2.4	5.05917	2.39002	42.8399	34.5679	3.7246	38.7039	2.89689	1.80397e-13	4.19394e-12
F42G2.8	3.50403	3.30926	9.60684	7.59974	3.40664	8.60329	1.07215	9.13235e-06	8.073e-05
F42G9.7	10.97	9.96612	20.8367	19.9153	10.4681	20.376	0.730024	3.13018e-10	5.31145e-09		x
F43G6.1	5.60992	6.1624	15.482	17.0698	5.88616	16.2759	1.23464	1.79436e-20	7.25141e-19	x	x
F43G6.8	8.45468	9.3356	17.4792	18.3994	8.89514	17.9393	0.778493	1.31353e-07	1.56252e-06
F44B9.6	13.2968	13.8339	23.092	26.0374	13.5653	24.5647	0.633942	2.14195e-07	2.48422e-06	x	x
F44C4.5	6.01084	3.8701	18.4479	11.44	4.94047	14.944	1.24867	0.000118214	0.000848024
F44E2.2	14.8497	14.5343	38.7644	33.6085	14.692	36.1865	1.0739	8.47449e-25	4.47976e-23
F44G3.10	2.72256	1.81953	35.5492	21.08	2.27105	28.3146	3.12694	1.64554e-16	5.03069e-15
F45G2.3	8.37974	8.36861	26.5896	22.3249	8.37418	24.4572	1.27831	6.66561e-08	8.32884e-07	x	x
F46A9.4	45.6097	55.0609	113.959	124.374	50.3353	119.166	1.00974	7.52821e-10	1.21772e-08
F46B6.8	6.41231	9.02315	46.3945	36.8968	7.71773	41.6456	1.93724	5.3968e-09	7.8504e-08
F47B8.2	34.566	33.1396	71.5155	71.1058	33.8528	71.3107	0.846226	7.88478e-13	1.71974e-11
F47H4.2	7.63099	5.0009	23.9262	21.3389	6.31595	22.6326	1.51421	9.28129e-09	1.3106e-07
F47H4.8	1.86499	2.32015	10.3153	6.20657	2.09257	8.26093	1.60771	5.942e-07	6.44554e-06
F47H4.9	3.5787	2.3997	10.1022	6.596	2.9892	8.34912	1.15978	0.000108249	0.000782663
F48E8.7	6.18445	6.89062	13.4057	13.523	6.53753	13.4643	0.810373	1.05634e-07	1.27477e-06	x	x
F49E11.10	72.1898	71.8583	940.177	794.489	72.024	867.333	3.32017	9.48915e-136	4.35148e-132
F49F1.5	19.4548	14.29	46.54	55.8411	16.8724	51.1906	1.35235	2.88699e-09	4.35495e-08
F52B10.1	40.0635	35.7778	77.2352	72.3142	37.9206	74.7747	0.749797	4.12866e-10	6.87224e-09
F52D1.1	43.1424	37.8172	88.6426	75.233	40.4798	81.9378	0.774036	4.37013e-06	4.11083e-05
F53A3.2	8.20825	8.70464	39.8552	31.8956	8.45644	35.8754	1.83581	4.55569e-33	3.90491e-31
F53B1.2	7.52168	6.27724	28.0528	23.4747	6.89946	25.7637	1.58557	2.67794e-12	5.53794e-11
F53E10.2	1.39944	1.80572	4.36188	5.2151	1.60258	4.78849	1.32453	2.56521e-07	2.93535e-06
F53F8.6	2.90119	1.75713	10.4682	7.19917	2.32916	8.83367	1.49929	7.36172e-05	0.000552881
F54D10.2	3.95035	3.17216	12.2926	15.6461	3.56125	13.9694	1.66679	1.65091e-12	3.48075e-11
F54D10.5	2.85219	3.04845	6.03091	6.61625	2.95032	6.32358	0.851184	0.000121415	0.000869285	x	x
F54D5.3	233.239	206.136	543.028	440.702	219.688	491.865	0.931602	3.45207e-12	7.05923e-11
F54E12.2	7.79033	9.60277	20.5877	21.6431	8.69655	21.1154	1.04293	2.62847e-11	4.9552e-10		x
F54E7.8	6.6633	7.65026	13.3487	14.0593	7.15678	13.704	0.707609	1.73127e-05	0.000146277
F54E7.9	18.3881	16.1645	30.7744	30.6968	17.2763	30.7356	0.599342	3.15962e-05	0.000254868
F55A12.3	29.3157	29.0441	75.875	68.6039	29.1799	72.2394	1.08486	7.03222e-43	1.03194e-40
F55C5.4	6.44426	6.16594	24.5732	21.9936	6.3051	23.2834	1.65081	5.68077e-56	1.44725e-53		x
F55G1.4	14.6784	15.9542	31.573	33.7651	15.3163	32.6691	0.865917	7.28986e-13	1.59568e-11		x
F55G11.5	1.26608	2.01287	10.4726	10.1256	1.63948	10.2991	2.08511	6.94101e-08	8.62595e-07
F55G11.8	6.35783	7.58554	27.7668	20.3708	6.97168	24.0688	1.45194	1.11815e-06	1.16867e-05
F56A3.1	3.22185	2.72653	11.8716	10.0698	2.97419	10.9707	1.59375	1.17808e-11	2.31861e-10		x
F56A3.4	26.6521	27.2947	55.8764	55.5817	26.9734	55.7291	0.827411	2.65054e-42	3.79834e-40		x
F56A6.1	20.4621	17.2704	57.0525	48.2526	18.8662	52.6526	1.24396	1.21371e-16	3.7702e-15
F56D6.2	11.9589	12.7799	41.9782	38.6585	12.3694	40.3183	1.45582	2.41771e-19	9.12511e-18
F56H9.2	70.3503	71.3976	136.979	112.47	70.874	124.725	0.5897	1.29155e-06	1.33395e-05
F58A4.2	5.59143	5.3471	26.927	24.3945	5.46927	25.6607	1.95122	2.00042e-22	9.24276e-21		x
F58A4.3	10.3561	12.8712	21.6139	26.4361	11.6136	24.025	0.804008	0.000136146	0.000961617	x	x
F58A4.4	7.63177	8.75324	20.6473	18.7376	8.19251	19.6924	1.01511	4.9578e-08	6.30222e-07	x	x
F58B6.3	4.90112	5.10159	11.1214	12.0357	5.00135	11.5785	0.983332	7.077e-15	1.88409e-13
F59A6.5	6.93162	7.5091	19.1994	19.3393	7.22036	19.2693	1.19275	3.45137e-37	3.83688e-35	x	x
H04D03.1	4.8195	4.72283	33.9097	34.0586	4.77117	33.9842	2.5721	5.85929e-65	2.19341e-62		x
H04D03.2	3.31864	3.07237	18.0391	16.3398	3.19551	17.1894	2.17564	1.62072e-50	3.34033e-48
H14E04.2	11.2258	9.48045	18.5391	19.7576	10.3531	19.1483	0.656658	5.53474e-06	5.11971e-05	x	x
H16D19.1	4.39928	3.4638	23.9362	19.1719	3.93154	21.5541	1.988	2.40158e-08	3.19682e-07
H26D21.2	14.5845	15.4261	27.6232	26.7933	15.0053	27.2083	0.636815	3.78486e-10	6.34024e-09
H37A05.4	3.9397	4.69399	13.2964	11.5391	4.31684	12.4177	1.27206	1.93824e-09	2.99268e-08
K01A2.10	9.83874	8.84469	19.5638	23.3811	9.34172	21.4724	0.949077	2.14252e-07	2.48422e-06
K01G5.3	5.12824	4.63071	17.7675	18.9663	4.87947	18.3669	1.65604	8.0534e-21	3.30478e-19
K02E7.10	1.88201	1.91202	7.14205	4.54391	1.89702	5.84298	1.31611	4.74763e-05	0.000371685
K03H1.10	10.345	8.0746	29.1485	31.0891	9.2098	30.1188	1.45808	9.21457e-20	3.57342e-18
K03H4.2	4.12621	4.27262	20.715	20.8887	4.19942	20.8018	2.04229	6.86584e-30	4.93883e-28
K04C2.4	3.89643	3.31735	10.1772	10.2945	3.60689	10.2358	1.25713	2.0325e-17	6.64567e-16		x
K04F10.6	2.38576	2.73285	4.70318	5.32188	2.5593	5.01253	0.732202	0.000139212	0.000979876		x
K04G7.1	6.1982	6.56103	12.8645	13.1111	6.37961	12.9878	0.799212	2.92829e-10	4.98271e-09
K05F6.10	1.4442	1.21485	6.53836	8.18446	1.32953	7.36141	2.0534	6.53881e-13	1.43815e-11
K06A5.4	11.3109	12.3973	24.7259	25.9215	11.8541	25.3237	0.869772	3.51499e-16	1.04161e-14	x	x
K06G5.1	100.593	87.6641	232.359	181.237	94.1284	206.798	0.900123	1.33627e-08	1.84434e-07
K07A1.12	51.8059	54.1738	92.9955	101.22	52.9899	97.1078	0.651873	4.96037e-10	8.20452e-09
K07C11.2	19.7584	22.24	88.3739	87.4136	20.9992	87.8938	1.83506	2.16821e-74	1.10477e-71	x	x
K07D4.9	29.4898	25.3607	49.7482	48.6994	27.4252	49.2238	0.612823	1.17597e-05	0.000102572
K08A8.2	4.98351	4.64983	8.6103	8.91571	4.81667	8.763	0.629152	1.09231e-05	9.55471e-05
K08D8.5	3.85568	5.34644	16.5371	16.3522	4.60106	16.4447	1.57769	1.02144e-14	2.68429e-13
K08E3.6	18.6024	18.9684	44.7663	54.4604	18.7854	49.6133	1.16321	8.60292e-14	2.04939e-12
K08F4.3	7.20592	8.72866	45.0093	38.2585	7.96729	41.6339	2.12427	1.91067e-33	1.70133e-31	x	x
K08F9.2	33.0767	34.9019	76.8738	74.1558	33.9893	75.5148	0.926867	6.86592e-17	2.16023e-15	x	x
K09F5.6	5.57503	4.63137	9.39379	9.54953	5.1032	9.47166	0.654316	9.60456e-05	0.000702458
K09F6.10	11.9299	10.212	22.8062	27.4273	11.071	25.1168	0.936403	0.000109837	0.000793133
K09H9.2	6.3071	7.80332	27.0307	24.7961	7.05521	25.9134	1.62171	3.19385e-18	1.11378e-16	x	x
K10D3.6	11.107	8.46303	42.3694	48.2265	9.78499	45.2979	1.83433	2.14505e-09	3.28985e-08
K11G9.2	2.40729	2.18699	5.7447	5.04737	2.29714	5.39603	0.937818	6.71945e-05	0.000509739
K12C11.2	168.403	175.426	365.936	366.737	171.915	366.337	0.870353	3.17395e-29	2.19697e-27
K12D12.1	38.0225	39.289	74.2862	85.8023	38.6557	80.0442	0.823423	7.37967e-11	1.33628e-09	x	x
K12D12.5	3.08467	3.2771	17.3821	14.1016	3.18089	15.7418	2.00161	2.73136e-17	8.85182e-16
M01A10.1	4.37227	6.19621	21.3267	22.1477	5.28424	21.7372	1.77353	4.67104e-17	1.48494e-15
M01G12.12	2.40786	2.14259	16.5993	17.5508	2.27522	17.0751	2.63131	1.7516e-54	4.40131e-52		x
M01G12.9	5.83822	6.76741	20.2993	15.7144	6.30281	18.0068	1.22495	5.75546e-06	5.30017e-05
M02D8.3	4.10862	3.15275	7.51811	7.45108	3.63068	7.48459	0.796639	2.1704e-05	0.000180552		x
M02H5.1	1.80175	2.38551	5.85358	6.7781	2.09363	6.31584	1.28925	8.24891e-09	1.17568e-07
M02H5.8	37.6735	37.6259	105.174	119.722	37.6497	112.448	1.33134	5.24783e-13	1.1668e-11
M03D4.1	7.8426	7.46773	22.5473	24.5992	7.65517	23.5732	1.3896	4.09481e-32	3.2657e-30		x
M106.1	15.135	16.0155	31.2999	34.1126	15.5752	32.7063	0.841143	2.08875e-09	3.20887e-08	x	x
M57.1	4.60876	4.29188	12.9278	10.6771	4.45032	11.8024	1.16343	1.3623e-13	3.1914e-12		x
R01H10.1	9.2317	9.62694	24.2291	27.6125	9.42932	25.9208	1.21679	7.49327e-14	1.79438e-12	x	x
R02F2.2	2.95591	2.84982	5.4519	5.04303	2.90286	5.24747	0.615315	0.000123011	0.000879344
R02F2.4	1.07286	1.25316	43.6674	33.4888	1.16301	38.5781	4.59965	9.94795e-71	4.24361e-68	x	x
R03E9.3	8.02779	6.81812	15.2813	17.3135	7.42295	16.2974	0.890844	6.16003e-07	6.67416e-06
R05D7.5	5.11293	5.24863	13.4338	13.6	5.18078	13.5169	1.12921	4.64984e-09	6.78537e-08	x	x
R05G6.5	1.63821	1.98439	8.62053	7.56155	1.8113	8.09104	1.83161	3.61698e-09	5.38088e-08	x	x
R05H5.3	43.1456	48.6185	106.261	91.6757	45.882	98.9682	0.877259	1.1564e-10	2.04156e-09	x	x
R06B9.1	1.38274	0.964356	3.23487	4.04662	1.17355	3.64075	1.2335	3.77447e-05	0.000301284
R06C7.8	21.0246	22.2706	53.2114	50.3957	21.6476	51.8035	1.03735	1.82794e-48	3.45669e-46		x
R06F6.1	17.6435	17.835	42.1002	42.3359	17.7393	42.218	1.02657	4.86559e-33	4.15114e-31	x	x
R07E5.8	8.46082	8.92719	23.9287	22.9543	8.694	23.4415	1.20799	8.5821e-38	9.96338e-36	x	x
R08E3.1	37.61	35.1976	68.599	64.1318	36.4038	66.3654	0.645289	7.17289e-16	2.06875e-14
R09B3.1	8.11873	9.7688	22.1531	21.4966	8.94376	21.8249	1.04768	5.47643e-10	8.99321e-09
R107.4	14.382	16.1431	26.0439	28.0065	15.2626	27.0252	0.603515	5.27164e-07	5.75598e-06
R10E4.4	23.4257	23.5835	45.6245	47.6098	23.5046	46.6172	0.758721	2.07717e-08	2.80364e-07		x
R119.7	5.90303	6.16217	19.6136	19.6982	6.0326	19.6559	1.46364	2.57725e-23	1.2408e-21
R12B2.4	6.30208	7.21396	19.4229	20.9596	6.75802	20.1912	1.33466	4.15834e-17	1.3335e-15		x
R13F6.1	5.46391	5.93385	29.6688	23.6546	5.69888	26.6617	1.94663	2.65428e-20	1.06073e-18	x	x
R53.6	4.58628	4.11514	11.8649	10.0478	4.35071	10.9563	1.07328	2.51055e-08	3.33787e-07		x
T01C3.1	5.91145	6.87074	23.668	25.6848	6.3911	24.6764	1.69303	2.44239e-21	1.03706e-19		x
T02C12.3	9.98821	9.80345	20.6579	18.3487	9.89583	19.5033	0.752032	3.29251e-10	5.55608e-09
T02E1.3	4.91711	5.56075	15.4516	15.0984	5.23893	15.275	1.30377	4.43372e-16	1.29709e-14
T03F1.9	16.1622	16.6541	31.3936	33.0994	16.4082	32.2465	0.752624	4.2062e-16	1.23645e-14	x	x
T04C10.2	43.9168	47.569	75.4701	87.8837	45.7429	81.6769	0.608747	1.43582e-05	0.000123244
T04H1.5	6.94663	9.97021	23.1058	20.5773	8.45842	21.8415	1.10784	6.74844e-07	7.26022e-06
T04H1.9	2.40128	1.23978	36.3728	36.1164	1.82053	36.2446	3.83402	1.70179e-42	2.45794e-40
T05G5.3	26.9894	26.2483	82.0422	75.711	26.6189	78.8766	1.34156	7.90633e-68	3.22279e-65	x	x
T05G5.7	3.6873	2.60545	14.8222	10.0154	3.14638	12.4188	1.6653	1.7161e-08	2.3404e-07
T06D10.2	10.8108	12.4237	29.6286	29.5965	11.6172	29.6125	1.08882	8.12299e-07	8.63768e-06		x
T06E4.1	9.32894	9.76372	20.5971	22.2685	9.54633	21.4328	0.938845	1.77767e-15	4.98589e-14	x	x
T06E6.2	26.2871	29.4598	49.7255	53.3773	27.8734	51.5514	0.663012	2.80383e-08	3.69473e-07	x	x
T07C4.10	10.6693	11.4832	21.7345	23.9495	11.0763	22.842	0.807398	1.78131e-06	1.79926e-05		x
T07D10.4	4.61924	3.78354	23.7206	18.3753	4.20139	21.048	1.89744	1.89915e-08	2.58043e-07
T07F10.5	1.63218	0.847322	6.28612	3.94071	1.23975	5.11342	1.54226	6.9461e-05	0.000525412
T07G12.8	3.6426	4.60011	11.6818	10.2916	4.12136	10.9867	1.16443	4.24163e-07	4.68418e-06
T07H3.2	2.66532	2.10558	12.8517	10.492	2.38545	11.6719	1.91157	2.01835e-11	3.84851e-10
T08A9.12	51.7054	75.6614	149.192	216.325	63.6834	182.759	1.19228	8.0233e-05	0.000597771
T08B1.4	10.3589	8.54964	19.8805	17.7193	9.45429	18.7999	0.747231	4.46335e-06	4.18564e-05
T08D2.8	5.38431	4.08341	11.475	9.439	4.73386	10.457	0.904448	3.98587e-05	0.000317105
T08E11.7	1.3789	1.60069	6.68863	5.20189	1.4898	5.94526	1.67566	3.03445e-09	4.55118e-08
T09A12.5	21.8876	17.8042	36.7087	34.8122	19.8459	35.7605	0.6147	0.000122163	0.000874299
T09F3.3	29.7137	30.1131	95.13	92.5261	29.9134	93.8281	1.42623	1.75299e-70	7.30797e-68
T10B5.6	19.0908	19.6695	60.1804	56.3706	19.3801	58.2755	1.36369	4.88069e-54	1.17242e-51	x	x
T11A5.6	2.21917	1.93127	4.75245	4.03147	2.07522	4.39196	0.827205	1.77841e-06	1.79732e-05
T12B5.10	5.00118	3.3404	19.1878	13.034	4.17079	16.1109	1.60119	2.36961e-08	3.16114e-07
T12F5.1	8.59144	7.33728	25.6011	24.3246	7.96436	24.9629	1.39956	1.58803e-17	5.26751e-16	x	x
T12G3.1	22.0841	24.8018	46.7594	50.421	23.4429	48.5902	0.825981	3.62721e-12	7.38446e-11
T13F2.6	4.85888	6.08372	10.6203	12.7746	5.4713	11.6975	0.849183	4.1258e-05	0.000327192
T15B12.1	13.4054	11.5625	26.6214	25.9722	12.484	26.2968	0.842672	5.86643e-15	1.57321e-13
T19C9.8	2.1015	1.12479	39.2278	30.6201	1.61315	34.9239	3.90506	6.56535e-36	6.65349e-34
T19E10.1	4.19932	4.31307	12.6009	13.5505	4.25619	13.0757	1.3817	5.0505e-23	2.40627e-21	x	x
T20D4.7	0.583335	1.53098	18.9433	16.666	1.05716	17.8047	3.50614	7.55103e-25	4.02641e-23
T20G5.11	25.5314	28.0753	63.24	61.2056	26.8033	62.2228	0.992739	1.72508e-20	7.00071e-19		x
T22C1.4	5.51183	4.78972	16.4455	11.138	5.15078	13.7917	1.11698	5.4048e-05	0.000418844	x	x
T23D8.9	3.47447	2.96958	9.01258	8.1758	3.22202	8.59419	1.17393	2.36777e-18	8.36842e-17	x	x
T23G4.3	7.40358	9.1304	23.7284	22.1619	8.26699	22.9451	1.23949	1.99067e-16	6.02555e-15
T23G5.1	29.11	30.1684	63.5547	62.2928	29.6392	62.9238	0.846063	1.3572e-07	1.61134e-06	x	x
T23G7.1	9.81758	9.01458	27.8046	23.9083	9.41608	25.8564	1.21434	5.92984e-15	1.5879e-13	x	x
T23H2.3	19.5284	19.4062	36.8882	34.6493	19.4673	35.7688	0.654839	2.02643e-12	4.22877e-11	x	x
T24A6.1	1.79144	1.44667	12.4401	11.1735	1.61906	11.8068	2.14936	6.23055e-07	6.73465e-06
T24C4.1	19.2085	20.8113	100.254	101.032	20.0099	100.643	2.1007	1.4045e-102	1.98174e-99		x
T24C4.5	3.33404	3.46843	7.54645	8.42848	3.40124	7.98747	0.988736	1.93639e-07	2.25806e-06		x
T25E12.5	2.22449	2.63843	24.0794	25.1196	2.43146	24.5995	3.05226	7.6926e-58	2.10605e-55
T26C11.7	2.34668	2.33345	5.66557	5.53895	2.34007	5.60226	1.01906	1.36128e-07	1.61304e-06		x
T26F2.3	2.62303	2.26182	97.7383	55.0114	2.44243	76.3749	4.42367	2.0462e-39	2.58852e-37
T27C10.3	2.83909	3.69859	13.3914	11.1873	3.26884	12.2893	1.64253	4.72135e-14	1.14707e-12
T27E9.7	190.621	204.628	330.936	379.372	197.624	355.154	0.621459	1.53833e-06	1.56826e-05
T28A11.16	3.27834	3.19895	10.7131	11.7629	3.23865	11.238	1.4229	5.51028e-06	5.09965e-05
T28A8.3	3.72594	3.31945	12.4605	11.1433	3.5227	11.8019	1.5021	3.70075e-25	2.01433e-23
T28A8.4	4.56746	5.03718	22.4721	22.1787	4.80232	22.3254	1.97989	1.5544e-49	3.13322e-47
T28A8.6	7.12917	7.821	29.0113	25.1369	7.47509	27.0741	1.62258	5.79709e-35	5.59663e-33
T28B11.1	14.2722	11.9082	29.7977	40.2446	13.0902	35.0212	1.15703	2.05665e-07	2.39373e-06
W01B6.9	11.6968	12.7029	28.4039	30.2208	12.1999	29.3124	1.03765	8.12088e-20	3.18975e-18	x	x
W02A2.9	32.3438	23.2029	106.977	81.5023	27.7733	94.2396	1.39991	7.42922e-07	7.95065e-06
W02B8.2	2.63051	2.62707	17.6951	16.0635	2.62879	16.8793	2.43765	1.85314e-89	1.54509e-86	x	x
W02D9.1	6.5271	6.36095	15.476	14.0625	6.44403	14.7692	0.968628	2.1236e-22	9.78722e-21	x	x
W02D9.10	48.4983	45.645	98.169	143.461	47.0716	120.815	1.09736	0.000131401	0.000932051
W03C9.2	2.94675	3.13939	7.8312	9.00039	3.04307	8.41579	1.21628	1.98426e-10	3.4208e-09		x
W03D2.4	52.5895	57.2703	118.102	135.969	54.9299	127.035	0.970856	1.34674e-09	2.115e-08
W03G1.6	6.5215	7.8996	14.296	13.252	7.21055	13.774	0.704325	5.36671e-06	4.9718e-05	x	x
W03G9.3	4.71193	6.02039	22.1475	22.2074	5.36616	22.1775	1.72102	2.42061e-09	3.69702e-08
W03H9.2	1.04304	1.06907	7.07913	4.06802	1.05605	5.57357	1.87385	1.8384e-06	1.85183e-05		x
W04A8.1	2.98288	3.00287	12.9665	11.703	2.99287	12.3348	1.79959	9.17458e-41	1.22839e-38	x	x
W05F2.2	3.81758	4.09443	13.9371	13.3456	3.956	13.6414	1.4922	3.06756e-08	4.02203e-07
W06B4.1	1.43703	1.50861	10.2529	8.63532	1.47282	9.4441	2.37967	1.73926e-30	1.266e-28
W06D4.6	3.51919	4.21358	7.5532	6.92506	3.86639	7.23913	0.677551	9.15186e-06	8.08634e-05		x
W07E11.1	22.8864	21.5285	41.4964	48.8016	22.2074	45.149	0.780782	3.43686e-06	3.2903e-05
W08E12.8	3.042	3.1888	8.17245	6.14402	3.1154	7.15824	0.921542	9.09963e-05	0.000668193
W09C5.2	14.9797	15.3936	46.945	47.9877	15.1867	47.4663	1.41244	5.23734e-35	5.11003e-33		x
W09D6.1	1.23921	1.6046	3.68297	3.90326	1.4219	3.79312	1.15589	1.2321e-07	1.4733e-06
W09D6.6	13.271	14.1402	24.5117	25.7154	13.7056	25.1135	0.65163	3.70526e-08	4.80661e-07
W10C6.1	15.0127	14.4043	30.7152	28.1232	14.7085	29.4192	0.7774	1.35291e-23	6.68905e-22
Y102A11A.9	1.65647	1.35734	4.1195	3.55825	1.50691	3.83887	1.09496	6.29298e-07	6.79813e-06
Y102A5C.18	8.78755	10.0295	26.2275	22.9611	9.40853	24.5943	1.13562	3.78793e-08	4.90692e-07	x	x
Y105C5A.12	44.4682	39.8258	360.291	179.891	42.147	270.091	2.2688	6.69962e-10	1.08946e-08
Y105C5A.13	10.6344	8.29166	94.3686	45.4489	9.46306	69.9088	2.43204	6.58387e-11	1.19454e-09
Y105E8A.8	4.58241	4.36433	12.3026	11.0215	4.47337	11.662	1.13787	1.29811e-08	1.79437e-07	x	x
Y106G6H.12	8.47226	7.60685	15.5254	14.2734	8.03955	14.8994	0.664206	2.26067e-10	3.87547e-09
Y110A7A.1	8.13793	7.8544	40.6114	36.1832	7.99617	38.3973	2.03285	8.01569e-122	1.63369e-118	x	x
Y110A7A.4	17.878	19.4135	65.6604	55.8074	18.6458	60.7339	1.42401	1.3634e-09	2.13934e-08		x
Y111B2A.15	20.1927	17.9155	38.9251	36.6804	19.0541	37.8027	0.751526	7.30976e-08	9.04743e-07
Y119D3B.11	6.89359	8.4478	32.4101	30.3409	7.67069	31.3755	1.76158	4.07641e-18	1.41349e-16	x	x
Y119D3B.21	919.432	809.193	1937.36	1704.95	864.313	1821.15	0.846035	6.97458e-07	7.48006e-06
Y14H12B.2	8.41789	9.12093	32.5557	32.9101	8.76941	32.7329	1.63158	4.55634e-15	1.23452e-13		x
Y17D7C.2	1.57552	2.21381	12.1248	6.54274	1.89466	9.33378	1.80406	2.90415e-05	0.000235816
Y18H1A.6	4.18429	4.155	7.90006	8.1055	4.16964	8.00278	0.71205	3.60086e-07	4.01768e-06	x	x
Y20C6A.1	2.8469	2.299	5.01193	4.50167	2.57295	4.7568	0.644416	1.66007e-05	0.000140985
Y24D9A.2	2.13265	2.19091	12.9017	9.22267	2.16178	11.0622	2.05534	1.06786e-18	3.87877e-17
Y2H9A.1	6.84929	6.62479	26.0258	23.7431	6.73704	24.8845	1.6549	1.6966e-72	7.59042e-70		x
Y32B12B.2	9.03322	7.94578	16.5483	14.82	8.4895	15.6842	0.658472	1.02602e-08	1.44216e-07
Y34D9A.3	7.75875	7.33333	17.3552	15.6985	7.54604	16.5268	0.903885	5.93155e-17	1.87914e-15	x	x
Y34D9A.4	16.0719	15.7969	29.5087	34.6751	15.9344	32.0919	0.774959	3.07721e-05	0.000248657
Y34F4.1	3.26203	1.70627	25.3473	22.1955	2.48415	23.7714	2.72975	3.46101e-16	1.02893e-14
Y34F4.4	2.04192	1.10877	12.8564	7.735	1.57535	10.2957	2.00655	6.13872e-06	5.61329e-05
Y37A1B.2	8.17246	8.7104	17.7358	19.635	8.44143	18.6854	0.917737	6.81321e-14	1.64224e-12
Y37A1C.1	13.2921	11.7609	25.3137	24.9503	12.5265	25.132	0.776155	9.33865e-11	1.66633e-09
Y37D8A.12	3.37469	4.02541	14.7741	17.7573	3.70005	16.2657	1.83176	3.24836e-12	6.66495e-11		x
Y37D8A.13	6.80586	7.13839	24.1374	25.4599	6.97212	24.7987	1.60163	3.68844e-46	6.32309e-44
Y37E11AL.3	10.9214	11.3171	26.9248	28.7797	11.1192	27.8523	1.09579	8.65162e-20	3.36935e-18	x	x
Y37E11AL.5	5.52835	4.39592	22.0695	20.5127	4.96213	21.2911	1.83681	7.88341e-22	3.45946e-20
Y37H9A.6	29.3993	27.5843	65.6608	49.1934	28.4918	57.4271	0.774372	6.68981e-06	6.07782e-05
Y38H6C.17	1.25128	1.01046	3.67077	3.70767	1.13087	3.68922	1.31192	8.83791e-06	7.83915e-05
Y38H6C.8	1.42714	1.35828	8.86927	10.4601	1.39271	9.66467	2.43315	1.19244e-12	2.56123e-11
Y39A1A.12	7.18935	9.01961	18.8473	20.3335	8.10448	19.5904	1.03375	1.19922e-09	1.8996e-08	x	x
Y39A1A.13	5.20967	4.69506	10.1635	9.15692	4.95237	9.66023	0.725231	1.3246e-05	0.000114285
Y39A3CR.5	2.51882	1.8776	10.3284	14.5018	2.19821	12.4151	1.90254	3.70671e-07	4.12074e-06
Y39B6A.40	2.84928	2.94382	12.6314	11.3305	2.89655	11.981	1.75444	9.70646e-14	2.30331e-12		x
Y39B6A.43	2.98735	3.03786	8.81307	8.57057	3.01261	8.69182	1.29622	2.55476e-24	1.32378e-22
Y39B6A.46	1.11622	1.21689	4.99269	3.43612	1.16656	4.2144	1.46579	2.2179e-05	0.000184253
Y39C12A.1	12.3736	13.4842	23.8588	21.7904	12.9289	22.8246	0.595841	2.33258e-07	2.68591e-06
Y39G10AL.3	10.3424	12.0079	19.8001	19.4111	11.1751	19.6056	0.588291	4.8309e-06	4.50957e-05
Y39G10AR.12	12.9232	13.4912	41.9574	43.9464	13.2072	42.9519	1.47264	6.45431e-44	9.94886e-42
Y39G10AR.13	14.4367	14.8791	42.249	43.6287	14.6579	42.9389	1.31977	1.67471e-30	1.22387e-28	x	x
Y39G10AR.14	25.2041	26.9356	45.9729	53.3247	26.0699	49.6488	0.701447	4.79865e-07	5.26445e-06	x	x
Y39G10AR.2	10.7796	11.3783	32.3654	30.1235	11.079	31.2444	1.261	3.51645e-22	1.58873e-20
Y39G10AR.20	39.974	36.8173	88.551	78.6666	38.3957	83.6088	0.886247	5.99713e-09	8.6755e-08
Y39G10AR.9	15.3048	13.7391	29.4022	24.7076	14.5219	27.0549	0.665767	1.12226e-06	1.1723e-05	x	x
Y39H10A.7	6.97855	8.05401	15.488	14.8596	7.51628	15.1738	0.79038	8.68738e-12	1.72273e-10	x	x
Y39H10B.2	3.22706	2.99868	20.3687	14.4621	3.11287	17.4154	2.16153	9.23225e-18	3.13026e-16
Y41D4B.16	20.2271	17.4054	124.838	68.0504	18.8163	96.4444	1.9309	4.33587e-08	5.55399e-07
Y42G9A.6	4.54249	5.05908	13.5866	13.9821	4.80078	13.7843	1.2827	1.35844e-18	4.89547e-17
Y42H9B.3	3.85834	3.56807	12.5576	9.96662	3.71321	11.2621	1.33669	2.64961e-12	5.48552e-11
Y43C5A.6	14.8495	15.2135	36.7012	32.6128	15.0315	34.657	0.979736	2.64013e-22	1.20768e-20		x
Y43F4B.6	18.0307	16.5417	42.8322	43.7349	17.2862	43.2836	1.09846	6.09281e-34	5.53269e-32		x
Y43F8C.12	11.8078	12.1036	21.2951	23.4524	11.9557	22.3738	0.685904	5.63887e-10	9.25168e-09
Y43F8C.3	5.70724	4.98399	13.8251	15.2482	5.34561	14.5367	1.1972	1.93781e-15	5.42676e-14
Y45F10D.9	9.50551	10.3628	38.8712	34.51	9.93414	36.6906	1.65222	2.69305e-45	4.33321e-43	x	x
Y46C8AL.9	1.58374	1.3126	5.51589	5.50924	1.44817	5.51257	1.60791	2.17134e-08	2.91787e-07
Y46C8AR.1	2.71907	2.11488	9.01408	5.35558	2.41697	7.18483	1.28116	5.90057e-05	0.000453242
Y46G5A.20	9.50244	5.75524	54.9324	40.6483	7.62884	47.7903	2.30762	1.56918e-14	4.00884e-13
Y47D3A.29	12.8787	13.9324	25.9183	27.1307	13.4055	26.5245	0.752035	2.48725e-06	2.45157e-05	x	x
Y47D7A.14	5.16023	4.0657	8.95368	7.96591	4.61297	8.4598	0.631055	8.28892e-05	0.000615312	x	x
Y47G6A.1	4.82907	4.305	38.8642	33.0455	4.56704	35.9548	2.70346	2.78897e-63	9.65248e-61
Y47G6A.11	15.6304	15.8591	37.8873	40.0265	15.7447	38.9569	1.08282	5.41509e-32	4.28143e-30
Y47G6A.12	9.63322	9.65411	25.2744	30.3028	9.64367	27.7886	1.28772	6.89777e-18	2.37384e-16	x	x
Y47G6A.2	2.39454	2.59919	111.658	101.136	2.49687	106.397	5.12062	1.64787e-259	3.0227e-255		x
Y47G6A.24	5.28349	4.89105	30.2674	25.824	5.08727	28.0457	2.19734	5.99221e-44	9.31484e-42
Y47G6A.25	3.55437	4.12226	41.7032	32.9572	3.83832	37.3302	2.97244	2.35155e-46	4.10804e-44		x
Y47G6A.28	7.21648	7.11804	19.7396	17.2989	7.16726	18.5193	1.13791	9.67685e-22	4.20622e-20	x	x
Y47G6A.8	23.0168	24.1898	51.2646	57.3608	23.6033	54.3127	0.970077	2.49102e-12	5.16303e-11
Y48A6B.11	8.58069	8.88209	15.0398	15.8204	8.73139	15.4301	0.59946	2.96005e-09	4.44686e-08	x	x
Y48A6C.3	6.61794	6.22764	26.1393	25.288	6.42279	25.7136	1.75204	7.3349e-33	6.14356e-31	x	x
Y48G10A.2	8.2338	7.8595	30.8745	24.964	8.04665	27.9193	1.54921	2.91442e-24	1.50589e-22
Y48G1A.6	2.95346	3.31739	11.7791	10.6314	3.13543	11.2053	1.5886	1.50202e-22	6.99277e-21		x
Y48G1BL.2	6.89563	6.61591	11.523	12.3865	6.75577	11.9547	0.602826	5.05857e-10	8.34437e-09	x	x
Y48G1C.1	6.5855	6.19058	101.339	91.1763	6.38804	96.2576	3.63578	4.58806e-129	1.20227e-125
Y49F6B.9	2.4635	3.25188	6.19253	6.36724	2.85769	6.27988	0.893413	1.29082e-05	0.000111612
Y51B9A.9	1.46117	1.66268	5.91433	6.09355	1.56193	6.00394	1.63545	4.03771e-11	7.45107e-10
Y51H7C.3	2.96729	3.96616	47.8979	42.9852	3.46672	45.4415	3.37942	1.56333e-47	2.86761e-45
Y53F4B.3	15.0889	16.5061	40.4021	33.5417	15.7975	36.9719	0.99271	1.98348e-11	3.79385e-10		x
Y53F4B.9	10.5697	8.90282	17.4293	18.0588	9.73627	17.744	0.635787	4.05804e-05	0.000322376	x	x
Y54E10A.15	5.51286	6.54891	16.6675	17.3958	6.03089	17.0316	1.2587	3.49744e-16	1.03808e-14	x	x
Y54E10BL.4	2.85883	4.20224	15.6272	16.364	3.53054	15.9956	1.88298	1.298e-15	3.67993e-14	x	x
Y54G11B.1	1.98871	2.08232	7.18721	6.46986	2.03552	6.82854	1.48285	2.62035e-13	5.97825e-12
Y54G2A.14	37.3928	37.0506	97.9947	72.4019	37.2217	85.1983	0.943272	6.0344e-06	5.52892e-05
Y54G2A.36	3.22249	4.33717	13.1632	10.2009	3.77983	11.682	1.3064	1.13568e-05	9.91989e-05
Y54G2A.6	16.8712	17.7833	101.052	121.272	17.3272	111.162	2.37549	3.51569e-25	1.92502e-23
Y54G9A.5	2.32507	3.83342	40.2057	37.4241	3.07925	38.8149	3.27524	1.73468e-35	1.7293e-33	x	x
Y55B1BR.3	2.91538	2.5603	12.3255	11.5555	2.73784	11.9405	1.87798	2.62339e-32	2.11986e-30
Y55B1BR.5	9.13298	6.54156	19.8535	16.5859	7.83727	18.2197	0.968154	1.66018e-05	0.000140985
Y55F3BR.8	5.32499	5.95169	15.7935	18.198	5.63834	16.9957	1.34312	2.80968e-14	6.93648e-13	x	x
Y56A3A.29	3.44686	3.55668	7.82205	7.76725	3.50177	7.79465	0.92386	9.66591e-11	1.72254e-09
Y57A10A.3	3.11011	4.19544	10.3943	9.64227	3.65278	10.0183	1.18312	1.19805e-06	1.24087e-05
Y57A10A.31	6.81639	7.45355	16.4226	15.4149	7.13497	15.9188	0.93525	2.68206e-19	1.01021e-17
Y57A10A.7	0.844806	1.4447	3.71474	3.2695	1.14475	3.49212	1.29877	6.765e-06	6.12793e-05
Y57A10B.3	12.5022	12.1527	25.5344	20.496	12.3274	23.0152	0.667532	2.90054e-05	0.000235627
Y59A8B.12	2.36626	3.38743	23.0219	12.5514	2.87685	17.7867	2.15329	5.20121e-09	7.5779e-08		x
Y60A3A.8	8.54277	8.40448	17.5363	16.7517	8.47362	17.144	0.787717	2.74685e-08	3.62486e-07
Y63D3A.4	6.93479	8.98878	17.5917	17.2232	7.96178	17.4074	0.89559	2.8444e-07	3.23866e-06	x	x
Y65B4BR.8	10.411	12.9687	43.9743	39.3977	11.6898	41.686	1.58641	7.39447e-20	2.91066e-18	x	x
Y66D12A.17	5.28552	5.86891	10.2554	11.0598	5.57721	10.6576	0.705503	3.21963e-06	3.09301e-05
Y68A4A.13	4.84701	2.66876	389.141	221.462	3.75789	305.302	5.42748	5.30776e-43	7.91546e-41
Y69A2AR.28	23.4852	24.8195	79.4377	77.8212	24.1523	78.6295	1.47108	2.59173e-37	2.9259e-35		x
Y69A2AR.30	11.9359	12.7974	29.3523	26.0919	12.3667	27.7221	0.93783	3.76769e-16	1.11289e-14
Y69A2AR.32	1.8159	2.23891	10.5303	10.9216	2.0274	10.7259	1.91172	2.32588e-07	2.67987e-06		x
Y6E2A.5	1.38018	1.27847	22.0868	15.2894	1.32933	18.6881	3.33785	4.51576e-29	3.10234e-27
Y71F9AL.18	5.21321	6.39529	23.2752	21.7461	5.80425	22.5107	1.70925	4.51471e-28	2.96822e-26
Y71G12B.1	15.5242	16.1499	49.0892	45.8229	15.8371	47.456	1.34962	1.7556e-30	1.27284e-28	x	x
Y73B3A.13	1.95605	1.5796	30.1492	26.5519	1.76783	28.3505	3.66815	4.00228e-71	1.74795e-68
Y73F8A.26	8.25161	7.15881	17.6274	17.5669	7.70521	17.5971	0.955526	4.31387e-15	1.17402e-13		x
Y75B8A.17	4.07548	3.59793	9.73455	11.9245	3.83671	10.8295	1.24295	3.02998e-07	3.43203e-06
Y75B8A.22	14.6659	15.2229	35.324	35.9457	14.9444	35.6348	1.02701	2.77634e-20	1.1071e-18
Y75B8A.32	1.63156	1.6689	4.08761	4.68329	1.65023	4.38545	1.13732	6.17284e-07	6.68408e-06
Y75B8A.35	10.1225	8.69209	19.0202	17.7595	9.4073	18.3899	0.739046	1.39792e-09	2.18788e-08
Y82E9BL.17	0.896641	1.154	5.28787	3.31491	1.02532	4.30139	1.62648	2.70176e-06	2.63889e-05		x
Y92C3B.1	7.92691	10.6308	53.7736	38.1064	9.27885	45.94	1.95716	1.29461e-12	2.77096e-11
Y94H6A.4	1.29132	1.5642	10.1869	6.13808	1.42776	8.1625	2.03832	4.10182e-07	4.54072e-06
ZC155.4	6.17695	5.27272	23.5212	21.0692	5.72484	22.2952	1.70575	1.55439e-34	1.43277e-32
ZC168.3	5.6777	7.13221	22.505	21.1969	6.40495	21.851	1.52149	1.89465e-17	6.22824e-16	x	x
ZC168.4	11.9085	12.6987	22.6445	27.7603	12.3036	25.2024	0.794594	5.59577e-06	5.17094e-05		x
ZC196.1	1.87664	1.74862	8.40276	4.61807	1.81263	6.51042	1.45471	8.32535e-05	0.000617338
ZC302.1	9.24761	8.9141	16.3867	19.1302	9.08086	17.7585	0.738666	2.51761e-07	2.88448e-06		x
ZC328.4	7.53363	9.41999	22.7822	23.2253	8.47681	23.0038	1.15268	7.13194e-05	0.000536813	x	x
ZC404.8	9.6321	11.4599	21.3808	21.228	10.546	21.3044	0.788296	9.63348e-08	1.1718e-06	x	x
ZC416.4	1.88565	2.17536	7.75752	8.12983	2.03051	7.94367	1.67733	2.18269e-13	5.04882e-12
ZC434.8	14.3304	18.2993	54.3699	57.8215	16.3148	56.0957	1.52322	9.71579e-16	2.77596e-14
ZC443.3	7.05779	7.37371	22.7033	32.7315	7.21575	27.7174	1.61166	1.99099e-11	3.80425e-10
ZC443.4	11.4227	10.9786	25.3159	27.162	11.2006	26.239	0.9637	3.39363e-05	0.000272545
ZK1055.1	9.86408	11.2816	19.6248	22.2177	10.5728	20.9212	0.754024	1.9997e-07	2.32892e-06	x	x
ZK1067.3	11.9404	12.0616	21.7674	24.1938	12.001	22.9806	0.710407	5.92167e-08	7.46025e-07
ZK1290.14	13.0093	13.057	27.4432	25.5763	13.0331	26.5097	0.789329	2.95502e-06	2.86641e-05
ZK154.5	6.1192	5.64836	10.764	10.9029	5.88378	10.8334	0.653695	6.17332e-05	0.000471625		x
ZK177.6	10.3144	10.9641	29.2222	29.2591	10.6392	29.2406	1.22722	3.44944e-22	1.5623e-20	x	x
ZK328.4	6.98738	6.2092	18.2833	16.8357	6.59829	17.5595	1.17688	3.90097e-22	1.75812e-20		x
ZK381.1	6.44216	7.83963	68.6014	64.1238	7.14089	66.3626	2.84617	4.67337e-28	3.06156e-26
ZK381.4	53.5388	57.5097	218.805	225.046	55.5243	221.925	1.74685	4.46133e-25	2.41399e-23
ZK418.8	7.4985	7.99309	24.6264	15.7507	7.7458	20.1885	1.09317	4.51225e-05	0.000355076	x	x
ZK6.8	1.05902	1.64361	4.21775	5.67312	1.35132	4.94543	1.37485	0.000142296	0.000998136
ZK637.7	5.25555	5.83877	17.8158	18.7894	5.54716	18.3026	1.48179	6.48885e-25	3.48026e-23
ZK643.2	2.45134	3.20377	12.4111	9.65648	2.82756	11.0338	1.62813	2.13408e-08	2.87411e-07		x
ZK662.4	6.72669	6.18882	11.9614	13.0492	6.45776	12.5053	0.727991	1.22637e-08	1.70548e-07
ZK678.1	4.41215	4.24672	9.70303	9.1843	4.32943	9.44367	0.896767	2.94815e-12	6.06256e-11

## Sheet: genes downregulated in lin-35
Gene name	RPKM N2 Rep1	RPKM N2 Rep2	RPKM lin-35 Rep1	RPKM lin-35 Rep2	Avg RPKM N2	Avg RPKM lin-35	Log2FC lin35 vs N2	Pval lin35 vs N2	AdjP FDR lin35 vs N2	Gene bound by 8 L3 DREAM members	Gene bound by any L3 DREAM member
B0035.15	39.7242	30.2882	22.8764	19.7115	35.0062	21.2939	-0.902619	2.0255e-06	2.02473e-05
B0035.5	77.5268	65.3729	50.164	41.8497	71.4499	46.0069	-0.838376	2.10445e-09	3.23028e-08
B0205.11	80.6413	81.7256	67.3779	56.2112	81.1834	61.7945	-0.606014	6.70656e-06	6.09002e-05
B0218.6	38.0722	49.5981	18.9812	17.8314	43.8352	18.4063	-1.41082	2.00622e-11	3.82935e-10
B0218.8	34.0873	30.65	5.95773	5.2688	32.3686	5.61326	-2.70645	9.7848e-68	3.9018e-65
B0250.5	155.433	140.873	96.9078	92.2342	148.153	94.571	-0.85532	1.04708e-11	2.06523e-10		x
B0261.4	47.0095	49.1235	31.7883	31.4567	48.0665	31.6225	-0.816049	5.12133e-19	1.90549e-17	x	x
B0272.3	70.8763	74.2246	58.2099	51.095	72.5504	54.6525	-0.624799	3.0295e-11	5.65312e-10
B0272.4	51.4287	51.0877	16.7392	12.6145	51.2582	14.6768	-1.99577	1.60037e-43	2.42608e-41
B0280.3	68.8507	73.4834	48.414	44.9172	71.1671	46.6656	-0.818189	4.51912e-13	1.00845e-11
B0285.9	10.0137	10.2675	4.48076	4.61469	10.1406	4.54772	-1.34945	1.60278e-17	5.30681e-16
B0303.15	124.244	111.652	78.5044	71.1221	117.948	74.8132	-0.869715	8.29457e-20	3.24408e-18
B0310.5	58.0175	64.8087	30.298	29.2167	61.4131	29.7574	-1.25148	2.06347e-33	1.81101e-31
B0334.3	160.114	172.457	78.5953	106.405	166.285	92.5001	-1.02699	9.6824e-07	1.02071e-05
B0365.3	667.317	697.145	382.426	407.828	682.231	395.127	-0.996702	1.47581e-22	6.88826e-21
B0416.6	15.7386	15.8227	12.142	11.4997	15.7807	11.8209	-0.62646	6.88639e-08	8.56967e-07
B0432.5	3.13155	3.91184	2.07866	1.77206	3.5217	1.92536	-1.03242	2.8731e-05	0.000233501
B0464.3	115.341	121.722	96.3954	82.0612	118.531	89.2283	-0.623678	4.14456e-09	6.09652e-08
B0491.5	149.649	145.131	105.685	103.105	147.39	104.395	-0.710392	1.18934e-11	2.33827e-10	x	x
B0495.4	67.6749	62.6476	40.148	32.3069	65.1613	36.2275	-1.05279	1.5936e-15	4.49023e-14
B0564.1	32.4082	29.8861	21.983	20.6629	31.1472	21.3229	-0.756261	3.36259e-09	5.01871e-08
C01B4.8	4.2966	11.1	0.931896	1.74424	7.69828	1.33807	-2.04764	2.79676e-05	0.000228207
C01B4.9	36.7444	45.4349	7.17951	10.6474	41.0897	8.91345	-2.27902	6.59599e-18	2.27425e-16
C01G6.7	55.1573	87.6062	25.4015	20.2924	71.3817	22.8469	-1.77863	1.47215e-10	2.57915e-09
C02B10.1	103.005	96.0912	38.6241	49.5311	99.548	44.0776	-1.34812	2.08019e-12	4.32129e-11
C03B1.13	8.87713	11.2532	4.72239	4.69363	10.0651	4.70801	-1.26696	3.35152e-07	3.75609e-06
C03F11.3	55.1879	53.2584	43.7535	33.7162	54.2232	38.7348	-0.691411	1.08848e-05	9.52578e-05
C04C3.3	188.298	187.469	132.076	141.159	187.883	136.618	-0.673142	2.23806e-15	6.2107e-14
C04E6.11	13.0109	12.9939	9.22299	10.1927	13.0024	9.70783	-0.625011	3.33167e-05	0.000267921	x	x
C05C10.3	284.474	333.366	110.29	167.21	308.92	138.75	-1.27982	1.21329e-06	1.25524e-05
C06A8.3	1438.75	1711.99	651.915	721.162	1575.37	686.539	-1.37426	3.12505e-13	7.06815e-12
C06G3.11	59.9438	53.4408	39.329	41.305	56.6923	40.317	-0.701208	5.15329e-09	7.51405e-08
C06G4.2	118.18	129.905	81.4575	86.773	124.042	84.1153	-0.770812	2.27148e-13	5.24096e-12
C06H2.4	7.02044	7.09475	5.01438	3.39001	7.05759	4.2022	-0.936483	1.26993e-05	0.000110035
C07A9.11	14.1749	11.3667	7.20979	6.35326	12.7708	6.78152	-1.06411	1.26477e-05	0.000109699
C07G3.9	24.6229	21.1155	12.3134	12.2464	22.8692	12.2799	-1.03366	5.80351e-05	0.000447473
C08B6.1	20.726	13.5608	7.01393	5.20496	17.1434	6.10945	-1.5532	9.2945e-06	8.20053e-05
C08B6.10	19.5466	25.131	10.4357	12.4882	22.3388	11.462	-1.13483	1.19125e-07	1.42725e-06
C10E2.6	95.3812	92.3975	47.0076	51.2075	93.8894	49.1076	-1.11801	1.77978e-10	3.08568e-09
C10H11.6	21.3087	25.0245	8.39448	8.85786	23.1666	8.62617	-1.6169	7.62404e-25	4.05356e-23
C11D2.4	39.8825	36.8769	27.7493	24.9824	38.3797	26.3659	-0.745063	1.31166e-06	1.35168e-05
C11H1.4	6.5289	4.76758	3.78287	3.07441	5.64824	3.42864	-0.901252	3.4565e-05	0.000277231
C12D8.17	146.196	167.55	19.9061	26.1463	156.873	23.0262	-2.78716	1.3455e-26	8.03925e-25
C13B7.6	20.1845	33.5475	9.77891	9.18	26.866	9.47945	-1.56356	5.03691e-07	5.51594e-06
C15C8.3	79.1619	69.5862	20.2134	23.4342	74.374	21.8238	-1.94486	7.24036e-33	6.0922e-31
C15F1.7	222.239	205.937	115.697	82.2883	214.088	98.9928	-1.30354	3.48666e-12	7.1141e-11	x	x
C15H9.6	732.231	700.245	473.399	477.212	716.238	475.305	-0.78371	0.000103261	0.000749849
C15H9.7	74.6208	69.9684	52.9234	36.0408	72.2946	44.4821	-0.886562	1.81312e-05	0.00015235
C15H9.8	19.976	24.6582	13.5219	14.2393	22.3171	13.8806	-0.880607	1.43165e-07	1.69424e-06
C15H9.9	156.211	139.104	109.066	101.418	147.657	105.242	-0.693245	2.19144e-06	2.17402e-05
C16C10.11	315.518	280.896	202.288	195.087	298.207	198.687	-0.799484	2.48725e-21	1.05367e-19
C18E9.6	132.488	136.273	98.1324	93.2314	134.38	95.6819	-0.705134	1.25314e-23	6.22936e-22
C23H3.4	95.9009	89.1702	67.4076	67.1339	92.5355	67.2708	-0.672993	4.56028e-13	1.01516e-11
C24A11.9	41.7581	44.3072	31.9986	29.5362	43.0327	30.7674	-0.695559	1.02943e-10	1.82797e-09
C24A3.2	31.7588	31.3177	23.3298	22.9563	31.5383	23.143	-0.660282	6.93145e-14	1.66855e-12
C24A3.4	8.5522	9.72635	6.46278	4.41645	9.13928	5.43962	-0.936897	3.46658e-05	0.000277917
C26B9.1	8.31143	9.02526	6.44858	5.81825	8.66835	6.13342	-0.703018	4.12486e-06	3.8961e-05
C27C12.5	3.42142	2.91994	2.25518	1.87742	3.17068	2.0663	-0.805902	0.000137114	0.000967342
C27H6.4	84.0749	83.4566	60.5126	61.4439	83.7657	60.9783	-0.67437	8.15819e-31	6.0341e-29
C29F7.3	91.4672	91.6279	60.1741	50.5408	91.5475	55.3574	-0.931755	3.30584e-13	7.46786e-12
C30F12.2	15.9557	18.2412	14.3235	11.6839	17.0985	13.0037	-0.597909	0.000127503	0.000907561		x
C31C9.1	109.788	90.0992	29.4393	35.3591	99.9435	32.3992	-1.74444	1.55769e-11	3.014e-10
C31C9.7	37.7823	53.7931	15.5283	20.3494	45.7877	17.9388	-1.46828	3.14822e-07	3.54935e-06
C31E10.7	129.738	132.659	87.2673	70.268	131.198	78.7676	-0.934861	3.62e-09	5.38101e-08
C31H2.1	21.4676	22.4921	14.29	14.1802	21.9799	14.2351	-0.837668	3.3982e-21	1.42639e-19
C31H5.6	25.5375	20.0601	10.8037	14.6865	22.7988	12.7451	-1.00453	2.0899e-05	0.000174329
C32E8.9	48.9038	40.5627	23.7296	21.7385	44.7333	22.734	-1.15633	5.032e-10	8.30802e-09
C34C12.3	22.9803	20.08	16.0123	16.4017	21.5301	16.207	-0.618521	2.97667e-06	2.88284e-05
C34C12.8	114.355	97.2161	71.1283	62.3381	105.786	66.7332	-0.871084	3.21445e-12	6.60276e-11	x	x
C34C6.5	10.6598	9.83351	7.41281	6.92187	10.2467	7.16734	-0.728005	1.13426e-08	1.58701e-07
C34C6.6	18.4314	19.9818	14.3765	14.2344	19.2066	14.3055	-0.635745	2.64137e-09	4.01746e-08
C34E10.10	23.8605	24.7126	16.2634	14.1465	24.2865	15.2049	-0.877238	8.52885e-09	1.21181e-07		x
C34E10.6	1586.63	1653.34	1167.07	1248.36	1619.99	1207.72	-0.637626	2.43986e-13	5.59684e-12		x
C35A11.4	23.7924	17.5173	8.29101	5.99988	20.6548	7.14544	-1.64497	1.50727e-11	2.92569e-10
C35A5.3	42.3746	38.1633	12.9594	11.3036	40.269	12.1315	-1.8715	1.24203e-16	3.84839e-15
C35D10.4	51.7536	47.0874	32.0781	30.8761	49.4205	31.4771	-0.864039	1.84532e-23	9.02633e-22
C35D10.5	40.1921	34.7753	26.4044	21.9867	37.4837	24.1955	-0.833152	3.91603e-08	5.05858e-07
C36E6.3	1153.69	1168.33	618.313	723.958	1161.01	671.135	-0.99374	9.23024e-14	2.19314e-12
C36E6.5	1097.18	1052.82	755.001	829.292	1075	792.146	-0.652971	8.4866e-12	1.68656e-10
C37H5.13	29.7384	25.7602	16.8821	15.2079	27.7493	16.045	-0.998699	2.00975e-17	6.58302e-16
C37H5.8	466.107	425.604	259.779	265.782	445.856	262.78	-0.974439	6.78235e-37	7.44962e-35		x
C43E11.11	19.9123	19.1677	6.30909	5.84957	19.54	6.07933	-1.87489	2.80623e-33	2.43956e-31
C43E11.4	79.3962	74.1275	58.3216	51.5853	76.7618	54.9534	-0.696284	1.04208e-14	2.73459e-13		x
C44B7.11	21.7827	24.3632	10.936	10.2404	23.073	10.5882	-1.3136	3.55783e-14	8.72478e-13
C44B7.8	37.9779	33.8688	17.885	19.9869	35.9234	18.936	-1.11228	1.44158e-11	2.80115e-10
C44B7.9	61.5724	63.4275	37.5047	28.2641	62.5	32.8844	-1.12102	2.16484e-11	4.115e-10
C45B11.3	143.194	142.94	33.6693	32.4784	143.067	33.0739	-2.29838	4.11149e-64	1.50834e-61
C45B2.5	23.5084	26.1437	15.9772	17.0469	24.826	16.5121	-0.790267	1.65195e-09	2.57231e-08
C47A10.1	16.6138	16.7041	7.10555	8.25741	16.6589	7.68148	-1.29151	9.05295e-11	1.62008e-09
C47B2.8	55.2311	62.3944	21.7661	20.8295	58.8128	21.2978	-1.65666	7.20001e-34	6.47401e-32
C47E12.2	20.0277	20.6017	14.0244	10.9853	20.3147	12.5049	-0.894247	2.38949e-07	2.74798e-06
C48B4.1	73.5167	53.315	19.886	25.5005	63.4159	22.6932	-1.53265	1.39061e-06	1.42822e-05
C49F8.2	8.48269	9.88792	5.30122	5.81265	9.1853	5.55694	-0.9027	3.58199e-05	0.000286669
C49H3.11	2187.34	2417.31	1283.89	1664.82	2302.32	1474.36	-0.827574	5.2345e-05	0.000407022
C50F7.4	60.547	57.9176	45.1475	38.7166	59.2323	41.932	-0.712475	4.22023e-14	1.02668e-12
C53B4.3	15.7439	16.3264	12.2451	9.04714	16.0352	10.6461	-0.796904	2.80226e-06	2.73123e-05
C54D10.1	53.7947	50.406	19.8801	20.2394	52.1004	20.0597	-1.51564	1.07909e-09	1.71671e-08
C54G6.5	182.279	238.59	30.4101	47.1527	210.434	38.7814	-2.3929	4.37701e-11	8.05291e-10
C56C10.8	1219.98	1271.34	924.017	931.701	1245.66	927.859	-0.641131	4.52853e-26	2.60398e-24
C56G2.3	17.8705	20.886	12.7337	12.9577	19.3782	12.8457	-0.790175	2.31646e-06	2.29432e-05
cTel55X.1	22.1658	21.1041	10.5074	9.85546	21.635	10.1814	-1.29363	1.074e-26	6.43801e-25
D1054.8	58.5001	42.3047	31.9729	22.5281	50.4024	27.2505	-1.04173	5.46953e-05	0.000423502
D2021.4	9.27761	11.9751	5.26521	4.17701	10.6263	4.72111	-1.33248	1.99025e-09	3.06782e-08
D2023.4	56.3417	49.967	36.4184	36.9974	53.1544	36.7079	-0.740419	4.39286e-08	5.61912e-07
D2023.5	43.7916	47.2665	32.4322	27.0387	45.529	29.7355	-0.82093	3.16843e-09	4.74437e-08
D2023.6	22.7925	21.2874	13.6764	14.6493	22.04	14.1629	-0.84535	2.97446e-13	6.7442e-12
D2096.10	4.60206	3.6488	1.74313	1.71718	4.12543	1.73016	-1.40397	3.553e-08	4.63204e-07
D2096.11	8.2559	9.15199	4.26144	5.91949	8.70395	5.09046	-0.948481	5.10307e-05	0.000397476
E01G6.2	10.8232	11.2103	8.00918	8.77362	11.0168	8.3914	-0.59714	0.000115827	0.000832528
E04A4.5	196.422	182.212	115.945	105.401	189.317	110.673	-0.986599	8.11464e-29	5.49251e-27
E04A4.7	1227.77	1219.27	923.091	902.173	1223.52	912.632	-0.640509	1.00173e-67	3.90951e-65
E04F6.3	234.439	205.218	68.5945	59.9411	219.828	64.2678	-1.97115	1.2017e-58	3.33981e-56
EGAP2.3	99.984	88.3119	55.528	46.4321	94.148	50.98	-1.09007	9.03787e-18	3.08144e-16
F01F1.12	563.294	501.531	401.339	379.338	532.412	390.339	-0.662345	5.79573e-16	1.68214e-14
F01G10.1	460.307	411.756	349.25	311.164	436.032	330.207	-0.609235	1.47835e-05	0.000126776
F01G10.2	29.175	31.5145	19.4968	12.6773	30.3448	16.087	-1.08988	4.39119e-06	4.12641e-05
F01G4.6	719.091	720.493	522.356	544.858	719.792	533.607	-0.646672	1.04719e-17	3.53749e-16
F02D8.5	34.8602	31.2957	23.0259	23.8769	33.078	23.4514	-0.701648	1.74084e-06	1.76324e-05
F02E8.1	538.141	562.661	403.535	432.275	550.401	417.905	-0.610655	4.16773e-11	7.67556e-10		x
F02E9.1	31.8277	31.782	23.5343	17.9594	31.8049	20.7469	-0.814533	1.19044e-06	1.23508e-05	x	x
F07B10.1	10.4238	8.32519	6.41026	4.83983	9.3745	5.62504	-0.905594	5.24593e-05	0.000407738
F07H5.9	28.7932	23.0229	12.456	8.02832	25.9081	10.2422	-1.46529	6.72902e-08	8.39092e-07
F08A8.1	67.2116	57.4499	31.0268	24.9522	62.3308	27.9895	-1.33687	1.86346e-13	4.32677e-12
F08B12.2	17.4654	18.266	10.7599	7.94976	17.8657	9.35481	-1.12164	2.48699e-09	3.78895e-08
F08C6.6	166.141	165.848	102.215	106.171	165.994	104.193	-0.885567	2.304e-36	2.37429e-34
F08F3.2	23.6189	23.4279	15.4684	14.7865	23.5234	15.1275	-0.850553	5.47749e-28	3.5629e-26	x	x
F08G12.10	2.43168	3.6596	1.26419	0.845071	3.04564	1.05463	-1.52569	2.35589e-05	0.000195009
F09B12.3	192.938	197.839	115.534	114.885	195.388	115.21	-0.976863	1.30163e-46	2.31804e-44
F09E10.7	13.5063	14.3618	7.28813	6.90171	13.9341	7.09492	-1.17063	1.27862e-17	4.28772e-16
F09E5.3	156.775	150.098	110.986	99.2309	153.436	105.108	-0.748698	1.06194e-06	1.11629e-05
F09F7.2	846.816	852.353	609.989	675.584	849.584	642.786	-0.615166	6.61967e-10	1.07741e-08
F09F7.4	243.847	239.808	108.168	92.8941	241.828	100.531	-1.3858	4.16974e-06	3.93444e-05		x
F11A3.1	109.831	90.9377	49.6076	49.6035	100.384	49.6056	-1.15681	1.72455e-05	0.000145843
F11C3.3	1175.42	1264.89	744.281	931.758	1220.15	838.02	-0.740403	2.14876e-05	0.000178833
F11G11.3	75.9462	64.5668	52.4796	43.0395	70.2565	47.7596	-0.756947	1.82378e-05	0.000153036
F13D12.2	238.697	230.742	136.094	124.548	234.72	130.321	-1.06466	1.3841e-75	7.46722e-73
F13D12.4	763.292	670.79	397.684	350.695	717.041	374.19	-1.14798	3.51088e-29	2.42105e-27
F13D12.6	163.157	136.298	94.6769	110.423	149.728	102.55	-0.750687	2.03449e-06	2.0315e-05
F15B10.1	85.5479	91.5961	48.2234	43.7338	88.572	45.9786	-1.13549	1.49477e-10	2.61628e-09
F15B9.10	47.2223	46.9808	29.3926	28.0515	47.1016	28.722	-0.927444	7.70262e-36	7.76314e-34
F15D3.7	203.65	201.742	128.205	125.569	202.696	126.887	-0.890312	4.82398e-37	5.3305e-35
F15D4.3	174.464	158.099	110.398	90.8939	166.282	100.646	-0.930166	1.56603e-12	3.31706e-11		x
F17C11.6	9.24806	10.4022	4.3944	4.89858	9.82512	4.64649	-1.24755	6.0738e-08	7.63094e-07
F18F11.1	42.8513	36.9093	25.529	24.0749	39.8803	24.802	-0.889043	1.13148e-09	1.79695e-08
F18G5.3	16.603	16.7683	13.0531	11.9738	16.6857	12.5135	-0.623091	3.59961e-05	0.000287953
F20D1.9	53.697	54.3536	43.1391	34.1771	54.0253	38.6581	-0.692778	7.94174e-07	8.45966e-06
F22A3.6	261.929	273.673	120.668	123.24	267.801	121.954	-1.32105	3.2152e-11	5.96324e-10
F22B7.5	35.482	34.1445	23.4758	21.3523	34.8132	22.4141	-0.849804	4.60433e-26	2.63106e-24
F22B8.6	174.086	158.74	64.8506	52.3012	166.413	58.5759	-1.69864	2.86483e-27	1.7874e-25
F22D3.6	5.32076	5.13647	3.50836	3.09748	5.22862	3.30292	-0.861731	1.47312e-06	1.50622e-05
F22E10.5	47.4156	45.8137	36.9057	28.9777	46.6146	32.9417	-0.701673	3.34131e-06	3.2072e-05
F22F4.2	10.7088	12.1978	4.10091	5.87617	11.4533	4.98854	-1.33454	1.11624e-07	1.34352e-06
F23A7.4	25.4024	23.2229	10.8658	8.87181	24.3126	9.8688	-1.48125	4.57552e-17	1.45963e-15
F23H12.2	155.15	157.274	118.479	95.6233	156.212	107.051	-0.755302	4.55604e-10	7.56302e-09
F25H5.4	1562.8	1651.26	534.995	606.767	1607.03	570.881	-1.69484	1.93601e-45	3.14267e-43
F26E4.12	57.3325	54.0668	29.824	23.2253	55.6997	26.5247	-1.25215	1.51776e-10	2.65145e-09
F26E4.3	52.682	53.0705	35.2384	32.1226	52.8763	33.6805	-0.858451	7.02403e-12	1.40351e-10
F27D4.1	195.061	182.694	147.12	137.166	188.877	142.143	-0.622926	2.09957e-07	2.43904e-06
F27D4.5	89.7664	88.3594	69.3061	65.848	89.0629	67.5771	-0.614724	4.13331e-20	1.64107e-18
F28A10.6	147.558	148.917	82.4931	83.7336	148.237	83.1134	-1.04796	3.31555e-46	5.73747e-44
F28C6.7	601.579	605.3	454.641	477.292	603.44	465.967	-0.588055	3.88171e-16	1.14289e-14		x
F29B9.10	71.1826	71.333	36.6402	33.1632	71.2578	34.9017	-1.2337	2.99974e-23	1.44042e-21
F29B9.11	367.426	352.693	252.878	282.623	360.059	267.75	-0.636962	4.40296e-08	5.62811e-07
F29C12.4	85.6184	85.3263	42.1052	46.5462	85.4724	44.3257	-1.15473	5.81122e-29	3.96265e-27
F30A10.5	36.2089	32.4844	25.2793	24.0837	34.3466	24.6815	-0.68984	2.05945e-12	4.28659e-11
F31E3.5	4450.43	4740.77	3256.13	3798.15	4595.6	3527.14	-0.590494	4.93059e-05	0.000385186
F32B6.2	123.456	126.324	89.1639	88.4695	124.89	88.8167	-0.704993	1.58463e-14	4.04269e-13
F32D1.2	348.037	336.933	279.868	236.791	342.485	258.329	-0.621381	2.83259e-09	4.27991e-08	x	x
F32E10.9	6.81411	7.33693	4.56172	3.42748	7.07552	3.9946	-1.00344	6.51369e-06	5.93251e-05
F33C8.3	44.9497	44.1003	28.5954	27.4083	44.525	28.0019	-0.876411	2.88988e-14	7.12488e-13
F33D4.1	9.83503	8.8337	7.32425	7.02676	9.33437	7.1755	-0.588521	4.54018e-05	0.000356814
F33D4.5	71.5794	73.043	55.2864	52.2912	72.3112	53.7888	-0.64122	1.40518e-14	3.61503e-13
F35A5.1	23.0304	25.1491	13.264	17.1885	24.0898	15.2263	-0.851969	3.11162e-05	0.000251217
F35B12.7	966.534	1273.65	167.392	247.862	1120.09	207.627	-2.45705	9.66485e-19	3.5245e-17
F35H8.6	60.895	54.6445	31.5794	26.7443	57.7698	29.1618	-1.15046	4.03806e-07	4.47553e-06
F36H9.3	66.9032	64.3923	51.4095	48.4489	65.6478	49.9292	-0.605189	4.14972e-06	3.91757e-05
F37H8.2	9.81341	7.82403	5.57124	5.32097	8.81872	5.4461	-0.885593	4.86977e-06	4.54124e-05
F38A5.10	16.4575	17.2773	2.68903	3.44369	16.8674	3.06636	-2.36307	1.42017e-11	2.77129e-10
F38B2.1	67.8724	68.3757	27.9007	36.5645	68.124	32.2326	-1.25448	2.35388e-11	4.45126e-10
F39G3.7	9.66487	10.773	8.41759	7.09935	10.2189	7.75847	-0.604748	7.08027e-05	0.000534019
F40E10.3	174.055	193.685	130.882	139.636	183.87	135.259	-0.655154	3.83376e-09	5.66205e-08
F40F4.5	7.77142	7.72403	5.12798	3.75265	7.74772	4.44031	-0.98913	1.97518e-06	1.97874e-05
F41E7.4	76.3899	94.1195	23.9246	22.6194	85.2547	23.272	-1.95823	5.79496e-13	1.28223e-11
F42A9.5	8.15611	7.70277	6.18323	5.67398	7.92944	5.9286	-0.626039	2.57399e-05	0.000211536
F42A9.6	8.70306	9.28548	5.15595	4.80088	8.99427	4.97842	-1.02986	3.98736e-06	3.7779e-05
F42E11.1	5.24598	4.77381	3.55013	3.68632	5.00989	3.61823	-0.679749	1.18586e-07	1.42171e-06
F43C9.2	52.3095	51.3919	35.2085	38.6897	51.8507	36.9491	-0.697761	1.37997e-09	2.16349e-08
F43G9.1	206.529	226.479	155.665	172.628	216.504	164.146	-0.610613	7.67559e-07	8.19996e-06
F43H9.2	86.4645	74.9706	45.5001	42.0131	80.7175	43.7566	-1.0114	4.59138e-05	0.000360375
F44E7.4	93.1028	89.5995	62.74	68.2258	91.3512	65.4829	-0.691909	1.72019e-13	4.00934e-12
F44G3.2	315.12	208.713	42.7739	23.352	261.916	33.063	-2.92063	2.6554e-17	8.62089e-16
F45E4.11	16.1751	14.4881	11.3837	8.8496	15.3316	10.1167	-0.797322	3.22066e-06	3.09301e-05
F45G2.2	8.25465	9.46126	5.21951	6.67711	8.85796	5.94831	-0.759908	0.000104287	0.000756698
F46E10.10	464.952	471.289	322.698	326.009	468.121	324.354	-0.745002	4.184e-39	5.18561e-37
F46H5.3	1055.69	1054.23	732.626	754.451	1054.96	743.539	-0.717661	2.89664e-13	6.58402e-12
F47B7.1	245.008	260.936	160.048	132.12	252.972	146.084	-0.991985	1.09657e-10	1.93967e-09
F49C12.11	311.941	288.629	235.983	200.961	300.285	218.472	-0.670929	1.04842e-07	1.26604e-06
F52B5.2	9.44768	10.2997	7.09124	7.46089	9.8737	7.27607	-0.642569	4.71974e-05	0.000369817
F52H3.7	89.329	99.3732	57.9916	67.2906	94.3511	62.6411	-0.790837	5.84169e-08	7.36961e-07
F53A3.3	1024.1	1034.31	787.821	794.884	1029.21	791.353	-0.595583	3.30586e-24	1.69858e-22
F53B2.6	14.0123	18.0637	9.52323	9.99723	16.038	9.76023	-0.893038	7.7398e-06	6.94575e-05
F53B6.1	21.5126	25.6431	13.3313	15.4991	23.5778	14.4152	-0.898814	4.46108e-07	4.91764e-06
F53C11.3	118.831	111.156	50.0624	49.5792	114.994	49.8208	-1.4161	2.78234e-56	7.29092e-54
F53F10.3	73.112	63.7878	49.7582	47.5694	68.4499	48.6638	-0.705155	2.69916e-11	5.08324e-10
F54B3.3	99.4389	93.0651	59.5492	57.2411	96.252	58.3952	-0.935415	8.04578e-42	1.10137e-39
F54C9.5	1866.09	1913.74	1184.5	1257.67	1889.92	1221.08	-0.84351	1.98779e-23	9.67162e-22
F54C9.6	19.2103	18.9464	15.2116	13.7496	19.0783	14.4806	-0.611566	1.29546e-09	2.03797e-08
F54F11.2	216.181	192.309	116.952	131.956	204.245	124.454	-0.918068	1.4389e-11	2.79891e-10
F54F2.8	74.4376	69.1892	48.3743	42.5501	71.8134	45.4622	-0.874038	7.23421e-23	3.42886e-21	x	x
F54F3.4	74.4604	73.5304	43.9454	43.6847	73.9954	43.815	-0.970318	1.72472e-36	1.8078e-34
F55C5.5	86.7033	73.2031	62.0605	59.8704	79.9532	60.9655	-0.601626	2.29847e-07	2.65162e-06		x
F55F3.3	193.516	201.206	114.363	111.083	197.361	112.723	-1.02281	1.86686e-62	6.11497e-60
F55H2.6	100.724	94.0458	49.4466	50.3171	97.385	49.8819	-1.17787	9.01025e-64	3.17837e-61
F56B3.11	70.93	74.7332	55.4926	53.8876	72.8316	54.6901	-0.62814	3.02203e-17	9.77655e-16		x
F56C11.3	18.3131	16.0008	11.2821	8.57721	17.157	9.92965	-0.958764	9.89412e-05	0.000721048	x	x
F56D1.7	22.7799	21.8961	10.6903	14.8228	22.338	12.7566	-0.995383	3.20407e-06	3.08193e-05	x	x
F56D12.1	67.6458	61.3337	38.4603	41.1381	64.4898	39.7992	-0.905417	9.69455e-20	3.75163e-18
F56H11.4	296.035	290.678	176.811	140.642	293.356	158.727	-1.0675	4.15987e-08	5.35095e-07
F57A8.8	9.41084	9.35781	1.20488	1.69563	9.38433	1.45025	-2.42881	1.24502e-08	1.7301e-07
F57B10.3	193.971	197.639	125.666	114.3	195.805	119.983	-0.923004	4.92156e-54	1.17242e-51
F57C12.5	36.1189	34.0994	26.2159	25.204	35.1091	25.7099	-0.658248	7.1626e-08	8.88327e-07
F57G4.8	5.67172	5.76892	0.636673	1.62025	5.72032	1.12846	-2.04057	3.72497e-06	3.54946e-05
F58A6.1	67.9825	62.5625	27.8399	22.0792	65.2725	24.9596	-1.58179	2.54567e-26	1.49186e-24
F58F9.7	88.01	118.763	24.7092	23.8874	103.387	24.2983	-2.23308	1.29511e-24	6.82652e-23
F58G1.4	426.892	497.713	211.583	189.654	462.302	200.619	-1.40169	3.89198e-23	1.86399e-21
F58G6.3	68.0673	42.2071	6.24173	6.56805	55.1372	6.40489	-2.95024	3.75568e-17	1.2086e-15
F58G6.7	35.9371	27.7305	6.29124	5.43869	31.8338	5.86497	-2.551	7.30876e-30	5.2369e-28
F58G6.9	37.0704	26.9507	3.36654	3.56208	32.0106	3.46431	-3.24863	2.11731e-39	2.66013e-37
F59A2.3	295.857	297.4	183.088	178.849	296.628	180.969	-0.929459	4.36586e-94	4.21489e-91		x
F59A7.2	66.7811	69.8622	29.7586	38.8995	68.3216	34.329	-1.17037	2.20792e-08	2.96268e-07
F59B1.2	168.109	160.697	117.692	120.024	164.403	118.858	-0.683735	2.96249e-22	1.35177e-20
F59C6.5	330.325	323.324	252.629	247.124	326.825	249.877	-0.604565	8.15131e-39	1.00349e-36
F59F4.4	37.4165	30.5265	21.2401	16.407	33.9715	18.8235	-1.03751	4.22598e-08	5.42837e-07
F59G1.1	23.4902	22.4179	16.7887	17.852	22.9541	17.3203	-0.618432	1.3613e-11	2.66207e-10
H04M03.2	41.6798	77.004	4.2921	11.2047	59.3419	7.74842	-2.34654	9.45486e-07	9.97874e-06
H06A10.1	10.8789	15.4975	3.84465	3.00042	13.1882	3.42253	-1.96686	5.95422e-11	1.08669e-09
H06H21.8	11.0487	11.797	5.67918	7.45952	11.4229	6.56935	-1.00127	4.37825e-06	4.11636e-05
H14A12.2	81.3507	80.7306	57.3267	59.3555	81.0407	58.3411	-0.689219	5.03878e-25	2.71842e-23
H22K11.1	1073.91	966.855	643.706	646.974	1020.38	645.34	-0.873215	1.65968e-22	7.70722e-21
H24K24.3	75.4042	67.3656	57.2615	51.0595	71.3849	54.1605	-0.610495	1.74425e-06	1.76571e-05
H28G03.1	178.242	154.303	106.856	102.712	166.272	104.784	-0.869414	4.93848e-12	9.93273e-11
H28G03.2	26.6181	22.3624	16.9992	17.896	24.4903	17.4476	-0.681843	3.41942e-05	0.000274376
H28O16.1	903.325	924.428	653.454	701.103	913.877	677.278	-0.64602	2.66349e-14	6.60222e-13
K01D12.11	65.4146	65.7596	51.3837	43.5491	65.5871	47.4664	-0.672796	1.0925e-08	1.53444e-07
K01D12.12	73.5155	77.1431	50.9197	43.3181	75.3293	47.1189	-0.888708	1.41386e-16	4.34412e-15
K02D7.1	164.043	156.475	95.7476	111.027	160.259	103.387	-0.839682	8.12525e-11	1.46406e-09
K02F2.2	3434.99	2796.66	1968.1	1530.8	3115.82	1749.45	-1.02033	2.53361e-08	3.36037e-07
K05G3.3	53.1733	52.1033	32.7041	28.9833	52.6383	30.8437	-0.957831	7.47701e-06	6.73629e-05
K06B4.12	13.6598	14.4617	9.75354	6.94657	14.0608	8.35006	-0.932102	3.75641e-05	0.000299973
K07C11.5	67.6026	78.6313	57.5428	47.7601	73.117	52.6515	-0.679154	7.31917e-05	0.000550453
K07C5.5	19.0066	23.7794	10.6174	8.66903	21.393	9.64323	-1.33606	1.3569e-12	2.8975e-11
K07E3.8	47.3828	57.1121	34.3799	36.5323	52.2475	35.4561	-0.76088	5.88337e-07	6.3895e-06
K08B4.3	14.6355	12.5673	5.53987	5.10405	13.6014	5.32196	-1.53512	1.84594e-21	7.87444e-20
K08F4.4	10.6174	10.3414	5.59241	5.17186	10.4794	5.38214	-1.16331	6.14705e-17	1.94406e-15
K09A9.6	35.4472	33.3333	26.1011	24.3153	34.3902	25.2082	-0.661358	3.19687e-11	5.93523e-10
K09E9.1	15.8443	10.8889	8.03112	6.42625	13.3666	7.22868	-1.04739	1.38189e-05	0.000118838
K09F6.4	4.35896	3.83727	2.48448	2.01918	4.09812	2.25183	-1.04006	3.15887e-07	3.55916e-06
K09H11.1	37.8541	34.1347	14.6952	12.9504	35.9944	13.8228	-1.58267	2.33576e-40	3.08236e-38
K10D2.6	138.943	152.204	86.8576	96.0276	145.574	91.4426	-0.860961	5.25047e-06	4.87149e-05
K11D12.5	43.5064	50.1353	30.2142	34.0518	46.8208	32.133	-0.745178	2.2305e-06	2.21157e-05
K11D9.2	534.277	575.353	360.131	430.987	554.815	395.559	-0.694224	6.75255e-06	6.12269e-05
K11G12.5	86.7391	99.1678	62.9919	65.3456	92.9534	64.1687	-0.737211	1.91022e-05	0.000160069
LLC1.3	199.006	200.711	135.572	142.298	199.859	138.935	-0.739063	7.97065e-24	3.99469e-22
M01F1.4	30.6746	33.105	17.5202	16.2746	31.8898	16.8974	-1.12832	1.20886e-35	1.2117e-33
M02F4.7	26.6238	17.979	7.55963	4.9274	22.3014	6.24352	-1.78231	2.95131e-06	2.86585e-05
M03A8.1	494.363	440.826	219.018	212.323	467.594	215.671	-1.32773	5.11479e-64	1.83962e-61
M03F4.2	465.256	472.314	334.814	365.056	468.785	349.935	-0.6344	1.90141e-11	3.64066e-10		x
M05D6.6	117.963	120.959	85.5965	97.0816	119.461	91.339	-0.594284	4.24611e-07	4.6863e-06		x
M28.6	24.1191	24.5797	15.6879	15.6934	24.3494	15.6907	-0.842306	5.76502e-15	1.54828e-13
M88.1	79.2433	65.1195	21.8604	18.0923	72.1814	19.9763	-1.99587	9.47259e-22	4.13704e-20
M88.2	54.9376	54.3949	43.3938	38.1342	54.6662	40.764	-0.634535	8.60394e-08	1.05285e-06
R02E12.6	18.0402	23.1536	6.30982	8.94373	20.5969	7.62677	-1.53706	5.17063e-07	5.65563e-06
R02F11.3	18.222	17.8279	13.5433	12.8536	18.0249	13.1984	-0.662216	8.15814e-12	1.62481e-10
R02F2.9	49.2023	54.7702	43.3054	36.2069	51.9863	39.7561	-0.591926	0.00012453	0.000888813	x	x
R03G5.5	15.2526	14.0322	10.6468	8.97335	14.6424	9.81009	-0.777976	1.9684e-05	0.000164644
R05C11.3	57.0054	60.082	40.2229	43.7968	58.5437	42.0099	-0.690565	1.79447e-10	3.10528e-09
R05G6.7	1222.86	1191.09	931.601	921.998	1206.98	926.8	-0.597468	5.91421e-21	2.44886e-19	x	x
R05G6.8	40.9628	43.6166	32.1155	29.803	42.2897	30.9592	-0.660765	6.40247e-09	9.22549e-08
R06B10.3	64.0331	54.1093	44.7553	32.575	59.0712	38.6651	-0.806161	6.73777e-05	0.000510918
R07B7.5	28.5545	26.4741	21.4629	19.2007	27.5143	20.3318	-0.648704	8.42916e-09	1.1995e-07
R07E5.13	149.793	149.381	97.3197	80.6719	149.587	88.9958	-0.95453	3.97978e-12	8.05752e-11
R07H5.8	567.869	519.38	351.704	283.785	543.624	317.744	-0.973454	1.76179e-09	2.72943e-08		x
R107.7	186.651	172.23	107.485	138.295	179.44	122.89	-0.74118	4.09232e-05	0.000324959
R10E11.6	6.48071	6.36136	4.27209	5.01781	6.42103	4.64495	-0.669158	2.25223e-05	0.000186743
R11A5.4	340.165	327.948	263.481	246.621	334.056	255.051	-0.606106	1.31089e-23	6.49882e-22
R11A8.5	83.521	83.056	69.3637	59.4394	83.2885	64.4016	-0.585797	1.81315e-10	3.13465e-09		x
R11D1.9	47.9246	49.8169	34.3526	32.2201	48.8707	33.2864	-0.762014	1.68215e-09	2.61488e-08
R12C12.1	96.6776	92.4487	65.8574	40.6023	94.5631	53.2299	-0.980747	9.62274e-05	0.000703507
R12C12.5	43.408	47.7513	34.6138	31.1158	45.5797	32.8648	-0.679585	3.36418e-06	3.22746e-05
R13F6.10	43.3923	43.8495	32.4286	32.5192	43.6209	32.4739	-0.641419	6.4379e-26	3.61133e-24	x	x
R13F6.3	20.5364	20.9662	12.8983	10.4474	20.7513	11.6729	-1.02471	3.26937e-09	4.88754e-08
R151.7	56.6583	53.4518	42.2846	39.0741	55.0551	40.6794	-0.650475	7.6498e-13	1.67247e-11
R151.9	97.9365	91.8053	71.7461	63.2772	94.8709	67.5116	-0.701291	6.12057e-09	8.84709e-08	x	x
T01C2.1	5.53243	7.91631	3.1338	3.38981	6.72437	3.2618	-1.19143	2.44536e-06	2.41287e-05
T01C3.7	684.731	701.231	503.64	530.044	692.981	516.842	-0.633628	7.84201e-09	1.12117e-07		x
T01E8.5	30.8916	29.3427	23.1025	23.3815	30.1171	23.242	-0.589358	6.85505e-15	1.82765e-13
T02C5.3	31.1263	29.1522	23.7487	20.2201	30.1392	21.9844	-0.667405	9.84967e-11	1.7524e-09
T02E1.5	60.7529	68.522	50.4085	35.7925	64.6375	43.1005	-0.785421	7.75163e-05	0.000578869
T02G5.4	31.2316	25.9054	16.5794	18.6152	28.5685	17.5973	-0.897687	3.80405e-08	4.92432e-07
T02G5.8	260.118	227.336	130.557	129.606	243.727	130.081	-1.11287	7.86804e-24	3.95407e-22
T03D8.2	77.0166	80.0736	56.0072	54.2189	78.5451	55.1131	-0.722534	1.4535e-12	3.08941e-11
T03F1.10	14.0644	11.6957	8.48073	9.02823	12.88	8.75448	-0.760803	4.40802e-05	0.00034762
T04A8.11	59.6843	60.789	48.1457	43.4766	60.2367	45.8111	-0.609694	3.48118e-13	7.84464e-12
T04C12.4	1406.15	1517.24	1005.48	1109.94	1461.7	1057.71	-0.677057	3.72379e-09	5.51741e-08
T04C12.6	1426.15	1526.28	991.676	1101.64	1476.22	1046.66	-0.705926	1.03478e-09	1.65052e-08
T04F8.1	36.4923	36.7963	24.431	25.9279	36.6443	25.1794	-0.748206	1.79598e-09	2.78006e-08
T05D4.1	404.936	414.925	284.249	275.243	409.93	279.746	-0.767982	2.04421e-53	4.80729e-51
T05G5.6	711.306	650.299	373.381	265.268	680.803	319.325	-1.23851	1.27575e-05	0.000110486
T05H4.13	73.7574	95.5865	54.9805	61.0549	84.6719	58.0177	-0.743371	0.000130646	0.000927416
T05H4.4	5.19297	4.51263	1.8676	1.15839	4.8528	1.51299	-1.72593	8.33058e-08	1.02213e-06
T06D10.1	61.0203	58.214	47.4073	44.6554	59.6171	46.0314	-0.590113	1.13132e-19	4.3688e-18
T06D8.5	44.5813	47.4257	30.9195	36.0889	46.0035	33.5042	-0.663397	1.4599e-06	1.49436e-05
T06D8.6	102.207	96.4581	67.1182	64.5284	99.3324	65.8233	-0.809567	3.9769e-35	3.90097e-33
T07D10.6	21.3753	20.9465	10.7425	14.0618	21.1609	12.4022	-0.960952	1.41729e-06	1.45369e-05
T08A9.8	96.7737	94.0094	30.3138	29.8625	95.3915	30.0881	-1.8668	1.95022e-60	5.8644e-58
T09A5.5	57.902	52.3902	42.4948	40.9354	55.1461	41.7151	-0.617596	5.11584e-10	8.43125e-09
T09B4.9	76.9995	67.7355	35.3298	36.8209	72.3675	36.0753	-1.1926	1.07229e-13	2.53795e-12
T10B10.8	12.4338	9.30803	6.95593	5.17425	10.8709	6.06509	-1.02161	1.80555e-05	0.000151853
T12D8.9	73.1197	80.5317	45.5859	56.5696	76.8257	51.0778	-0.788141	5.14202e-06	4.77812e-05
T13B5.3	26.5378	23.8422	4.37208	2.75841	25.19	3.56525	-2.94787	8.78635e-38	1.0073e-35
T13H5.5	66.1009	71.4706	50.6764	41.6672	68.7857	46.1718	-0.779745	7.5621e-08	9.32202e-07
T14G11.3	90.6884	93.8439	63.9043	66.5725	92.2661	65.2384	-0.713858	1.4025e-17	4.69455e-16
T14G12.3	103.323	112.741	75.7825	73.5675	108.032	74.675	-0.744778	1.38533e-14	3.57902e-13
T17H7.4	37.0335	35.003	25.2915	27.0856	36.0182	26.1885	-0.668418	7.0882e-09	1.01816e-07
T19H12.9	31.9544	34.9113	11.1195	16.3521	33.4329	13.7358	-1.38492	2.91249e-06	2.83265e-05
T20D3.3	41.9713	38.3021	24.282	23.3552	40.1367	23.8186	-0.950743	7.59902e-10	1.22809e-08
T20D3.5	21.8007	22.5241	15.9955	15.5363	22.1624	15.7659	-0.701373	1.03528e-10	1.83657e-09
T20G5.8	50.859	51.0612	28.6356	28.2093	50.9601	28.4224	-1.04083	7.61618e-11	1.37775e-09
T20H4.5	184.524	192.97	120.608	143.759	188.747	132.183	-0.719856	5.59246e-07	6.08798e-06
T21C12.2	384.526	391.851	212.53	202.789	388.189	207.659	-1.11794	4.43068e-81	2.90257e-78
T21C9.12	70.0976	68.7352	48.7448	47.9433	69.4164	48.3441	-0.735253	1.0757e-16	3.36142e-15
T22E5.5	494.208	551.195	366.635	381.334	522.702	373.984	-0.687987	4.5606e-05	0.000358266
T22G5.5	68.2071	64.6623	51.7101	47.2091	66.4347	49.4596	-0.639042	2.22862e-14	5.59994e-13
T23F2.5	106.985	119.787	55.7146	52.4423	113.386	54.0784	-1.23476	3.65202e-09	5.42421e-08
T24H7.1	288.624	277.686	158.363	156.666	283.155	157.514	-1.05775	3.84198e-33	3.30861e-31
T25C8.2	769.066	650.577	435.504	371.32	709.821	403.412	-1.01509	2.14858e-11	4.08832e-10
T25F10.6	600.672	659.904	473.735	490.755	630.288	482.245	-0.600285	4.83705e-10	8.00777e-09
T26E3.7	25.4182	22.0617	15.4516	15.8256	23.74	15.6386	-0.808769	2.45632e-07	2.81985e-06
T27B7.6	15.7175	15.0808	11.6579	10.4358	15.3992	11.0468	-0.69007	1.27403e-08	1.76641e-07
T27E4.4	173.152	153.345	119.925	105.598	163.248	112.761	-0.739189	2.73982e-06	2.67322e-05
T27E9.1	431.625	451.545	251.167	280.475	441.585	265.821	-0.941051	1.77784e-17	5.86526e-16	x	x
VW02B12L.1	291.948	268.414	203.697	194.96	280.181	199.329	-0.707479	5.46614e-29	3.74125e-27
W02A2.1	479.227	533.114	325.066	325.707	506.17	325.387	-0.849759	2.06044e-18	7.31037e-17
W02D3.12	38.5297	32.7909	26.6606	27.2661	35.6603	26.9634	-0.613046	0.00013939	0.000980381
W02D3.5	649.75	692.278	366.537	328.144	671.014	347.341	-1.15016	1.14984e-15	3.27507e-14
W05E10.1	4.66657	4.97887	2.34803	2.38769	4.82272	2.36786	-1.20332	4.03962e-10	6.73625e-09
W07G1.3	48.3514	36.8285	28.4798	24.2125	42.5899	26.3462	-0.882543	5.99565e-06	5.49617e-05
W08D2.5	26.311	29.2877	20.0571	20.3634	27.7994	20.2102	-0.671151	2.79191e-10	4.7639e-09
W09D10.3	120.256	128.615	89.0361	85.7884	124.435	87.4122	-0.722174	3.23257e-16	9.64146e-15
W09H1.3	22.6203	24.6989	16.3976	15.7689	23.6596	16.0832	-0.7545	2.45216e-05	0.000202521
W09H1.6	598.195	593.299	435.938	402.899	595.747	419.418	-0.723787	5.93437e-52	1.32749e-49
W10D9.5	139.22	133.702	104.063	91.7926	136.461	97.9277	-0.693977	2.75262e-16	8.23674e-15
Y105E8A.11	31.3899	34.8475	21.389	21.7368	33.1187	21.5629	-0.823186	1.28459e-09	2.02433e-08
Y105E8A.7	23.813	22.5655	15.7781	17.8389	23.1892	16.8085	-0.671219	4.61451e-08	5.89032e-07
Y105E8B.7	10.164	9.96337	5.61573	4.25548	10.0637	4.93561	-1.20591	6.3056e-08	7.90052e-07
Y106G6D.6	21.9314	19.1537	13.9355	12.0938	20.5426	13.0146	-0.854973	4.61162e-07	5.07444e-06
Y106G6H.1	33.4314	33.94	22.3791	16.2678	33.6857	19.3234	-1.0012	7.58939e-09	1.08759e-07
Y110A7A.19	45.1226	44.3944	33.3718	30.5954	44.7585	31.9836	-0.701258	3.30442e-25	1.82021e-23	x	x
Y116F11B.12	33.2339	30.9475	22.9018	22.5816	32.0907	22.7417	-0.703399	2.9038e-06	2.8287e-05
Y119D3B.16	54.8409	53.046	33.1383	32.8886	53.9434	33.0135	-0.921196	5.1244e-26	2.90114e-24		x
Y17D7A.3	7.56437	6.70852	4.30377	4.2397	7.13644	4.27174	-0.94595	2.81111e-09	4.25097e-08
Y18D10A.16	44.0671	43.236	36.5568	30.7055	43.6515	33.6312	-0.585787	2.76512e-05	0.000225827		x
Y19D10A.12	39.9016	49.0621	8.27233	11.8204	44.4818	10.0463	-2.23542	6.01126e-19	2.23207e-17
Y22D7AL.10	290.823	254.688	159.078	138.94	272.756	149.009	-1.08096	1.38479e-23	6.80999e-22
Y22D7AL.5	260.809	235.088	111.184	112.868	247.949	112.026	-1.35578	4.81011e-63	1.60422e-60
Y24D9A.4	1331.63	1319.56	909.058	1016.76	1325.6	962.911	-0.671782	1.24667e-09	1.97134e-08
Y32F6A.4	62.0503	49.3573	27.8711	25.2466	55.7038	26.5588	-1.26319	6.67236e-17	2.10656e-15
Y32H12A.3	112.781	126.794	80.5075	71.517	119.788	76.0123	-0.867781	9.40302e-15	2.4746e-13
Y37A1B.5	85.7021	78.882	43.3755	47.7296	82.292	45.5526	-1.0567	5.97992e-22	2.65592e-20
Y37E3.9	268.848	257.199	152.154	147.576	263.023	149.865	-1.02836	1.7121e-114	3.1405e-111		x
Y38E10A.24	57.5414	59.3069	29.2259	21.3266	58.4241	25.2762	-1.40124	1.4949e-16	4.58544e-15	x	x
Y38F1A.6	378.05	358.21	159.745	162.053	368.13	160.899	-1.36263	1.54007e-10	2.68788e-09
Y38F2AL.4	363.906	305.272	246.97	235.822	334.589	241.396	-0.679604	9.15727e-07	9.67579e-06
Y38F2AR.7	22.7956	21.8401	15.4743	14.9523	22.3178	15.2133	-0.763704	3.46543e-12	7.07867e-11
Y38H6C.1	277.687	251.926	194.557	126.143	264.807	160.35	-0.906895	9.91717e-05	0.000722441
Y39A3CL.3	128.315	106.016	96.042	81.1815	117.166	88.6118	-0.610542	8.96712e-05	0.000659254
Y39B6A.19	9.50816	9.129	5.69159	5.97713	9.31858	5.83436	-0.868001	3.10903e-06	2.99791e-05
Y39E4A.3	78.352	71.9009	53.8085	55.7648	75.1265	54.7867	-0.663624	5.31159e-07	5.79254e-06		x
Y43B11AR.4	2356.97	2544.48	1809.62	1854.27	2450.72	1831.95	-0.635025	2.79525e-14	6.91015e-13
Y43F8C.8	60.1482	54.9411	41.4318	42.3638	57.5447	41.8978	-0.670575	4.77929e-11	8.77543e-10
Y44A6D.2	81.2009	77.1981	59.5293	52.2945	79.1995	55.9119	-0.715706	2.33563e-13	5.38222e-12
Y45G12B.1	124.631	125.793	86.2203	100.685	125.212	93.4528	-0.622841	5.60687e-05	0.000433222
Y45G12C.16	21.6337	36.3963	9.4034	8.70538	29.015	9.05439	-1.72194	4.61819e-08	5.89092e-07
Y46G5A.21	28.625	24.4604	14.5596	13.5332	26.5427	14.0464	-1.06965	3.1542e-05	0.000254543
Y46H3A.7	53.7212	54.4786	41.1533	40.9317	54.0999	41.0425	-0.605691	2.66678e-06	2.61168e-05		x
Y47G6A.10	69.145	68.556	52.9334	53.424	68.8505	53.1787	-0.588781	2.20115e-24	1.14379e-22	x	x
Y47G6A.21	58.0472	51.7031	41.1022	36.7025	54.8752	38.9023	-0.708387	2.98759e-11	5.58684e-10
Y48A6B.9	12.1201	12.4336	5.12819	4.38462	12.2769	4.75641	-1.5595	1.30188e-24	6.8425e-23
Y48E1B.5	27.4337	26.8705	19.9565	18.7867	27.1521	19.3716	-0.701598	1.83624e-14	4.63941e-13
Y49A3A.5	283.597	306.418	215.788	193.809	295.008	204.799	-0.741302	3.17994e-17	1.02693e-15
Y49E10.2	34.7208	30.7194	21.7409	22.4684	32.7201	22.1047	-0.774216	4.18102e-08	5.37438e-07
Y50D7A.7	299.24	284.288	141.866	136.257	291.764	139.061	-1.27904	5.57965e-48	1.03381e-45
Y50D7A.9	41.6059	41.4417	29.9463	30.0552	41.5238	30.0007	-0.680328	1.7702e-10	3.07197e-09
Y53F4B.18	28.1011	24.2021	14.9903	13.7006	26.1516	14.3455	-1.05736	1.13134e-08	1.58413e-07
Y53F4B.39	69.3157	48.5304	30.5708	26.965	58.923	28.7679	-1.16718	2.82532e-05	0.000230128
Y53G8AR.7	8.47694	7.99843	4.81126	3.66245	8.23769	4.23686	-1.14798	1.25352e-10	2.20666e-09
Y53G8B.2	25.9027	30.8445	13.499	18.5497	28.3736	16.0243	-1.0043	1.58011e-05	0.000134934
Y54E10A.17	94.8412	118.313	55.4446	62.3743	106.577	58.9094	-1.02279	5.37379e-05	0.000416616
Y54F10AM.8	209.771	231.348	165.266	144.055	220.56	154.66	-0.714687	3.70334e-05	0.000295993
Y54G11A.13	45.2724	56.1419	28.5682	31.4514	50.7071	30.0098	-0.958967	4.97028e-08	6.30933e-07
Y54G11A.5	124.37	135.411	66.9962	67.9411	129.89	67.4686	-1.15704	7.08702e-38	8.31047e-36
Y54G11A.6	60.3402	71.3754	36.8848	41.5082	65.8578	39.1965	-0.952419	3.93202e-09	5.79783e-08
Y54G11A.7	39.6712	30.6534	18.3033	16.7675	35.1623	17.5354	-1.16823	2.91868e-07	3.31706e-06
Y54G11A.8	19.542	19.4756	14.5767	14.123	19.5088	14.3499	-0.655423	6.05333e-11	1.10155e-09
Y54G11A.9	15.0564	14.607	10.5194	9.21137	14.8317	9.86538	-0.787947	6.67352e-07	7.18804e-06
Y54G9A.7	75.3705	73.8727	50.3657	48.5944	74.6216	49.4801	-0.804828	3.18514e-16	9.51548e-15		x
Y55B1AR.1	536.207	495.44	406.84	350.132	515.824	378.486	-0.661574	1.48004e-12	3.13854e-11
Y57A10A.26	65.0324	73.9188	39.0581	44.3915	69.4756	41.7248	-0.922888	1.02831e-07	1.24421e-06
Y57A10C.6	246.644	258.681	96.1655	81.2313	252.662	88.6984	-1.70973	4.44576e-42	6.13148e-40
Y57G11A.4	31.9799	38.9325	20.1527	19.594	35.4562	19.8733	-1.0195	9.35335e-08	1.13923e-06
Y60A3A.7	62.482	55.5766	40.4731	37.8192	59.0293	39.1461	-0.793433	7.68222e-08	9.45738e-07
Y65B4BL.5	82.1852	80.0113	59.6602	48.0772	81.0982	53.8687	-0.797507	1.55244e-10	2.70688e-09
Y65B4BR.5	1201.71	1257.58	848.243	844.166	1229.64	846.204	-0.754261	1.53039e-26	9.11426e-25
Y66D12A.22	24.7899	23.3555	17.9791	17.9829	24.0727	17.981	-0.633035	3.8973e-08	5.03792e-07
Y69A2AR.18	532.228	504.039	367.734	379.588	518.134	373.661	-0.685914	2.218e-18	7.8542e-17		x
Y69E1A.5	24.422	39.2097	14.1015	16.49	31.8159	15.2957	-1.20707	6.06137e-05	0.000464231
Y71F9AL.13	434.93	450.361	320.67	339.866	442.646	330.268	-0.636919	1.39066e-14	3.58774e-13		x
Y71F9B.13	47.3323	55.2196	25.7526	27.3207	51.276	26.5366	-1.08129	0.000136134	0.000961617
Y71G12B.24	52.2377	48.5332	35.635	28.6713	50.3854	32.1532	-0.850125	1.02398e-07	1.2398e-06
Y71H10A.1	62.8436	64.1879	39.5157	42.0096	63.5157	40.7626	-0.853001	7.39016e-26	4.13286e-24
Y71H2AM.19	61.2218	55.8165	43.9395	46.304	58.5192	45.1217	-0.58694	5.71817e-11	1.04575e-09
Y71H2AM.23	194.432	195.234	109.391	114.783	194.833	112.087	-1.01139	2.354e-47	4.27519e-45
Y73B3A.18	220.466	209.615	152.408	158.743	215.04	155.575	-0.681582	2.01529e-20	8.10668e-19
Y73B6BL.42	7.05128	6.51732	3.39903	4.07459	6.7843	3.73681	-1.04849	9.36332e-09	1.31933e-07
Y73C8B.3	19.8975	19.8392	15.3155	12.1462	19.8683	13.7308	-0.738051	3.80156e-06	3.61493e-05
Y73F8A.27	43.7783	42.6347	34.341	27.598	43.2065	30.9695	-0.690697	1.26076e-07	1.50462e-06
Y75B12B.5	490.269	537.923	312.98	315.48	514.096	314.23	-0.923132	6.67952e-25	3.57208e-23	x	x
Y75B8A.19	4.83416	4.36804	2.97799	2.23967	4.6011	2.60883	-1.01537	1.2554e-07	1.49924e-06	x	x
Y76A2B.3	89.7021	81.1373	63.9503	57.7844	85.4197	60.8673	-0.695655	7.69084e-07	8.20826e-06
Y82E9BR.3	1106.48	1097.34	811.162	875.837	1101.91	843.5	-0.594949	5.99324e-06	5.49617e-05
Y87G2A.2	45.855	51.1115	15.2495	10.9197	48.4832	13.0846	-2.05241	1.3372e-27	8.54641e-26
ZC101.2	97.0324	95.7358	59.9639	69.4955	96.3841	64.7297	-0.77854	2.94242e-09	4.42793e-08
ZC334.1	11.5799	12.9374	6.47524	7.19317	12.2587	6.8342	-1.01466	5.91925e-05	0.000454486
ZC373.1	39.4987	43.3512	31.6851	30.1841	41.4249	30.9346	-0.619655	5.19143e-06	4.81915e-05
ZC443.6	29.3574	20.3047	11.7916	10.5062	24.8311	11.1489	-1.23912	6.80658e-05	0.000515283
ZC506.3	32.3625	31.7092	23.5245	22.1829	32.0359	22.8537	-0.699122	7.02473e-14	1.68658e-12
ZC513.4	28.9508	27.2949	18.5186	18.1347	28.1229	18.3266	-0.833304	1.12437e-29	7.96308e-28
ZK1320.9	113.77	119.539	64.1224	84.2507	116.655	74.1866	-0.837988	4.13239e-05	0.000327549
ZK370.8	60.119	53.0712	33.3473	34.8517	56.5951	34.0995	-0.931069	2.00306e-10	3.44028e-09
ZK525.2	42.3633	42.86	29.0539	23.4637	42.6117	26.2588	-0.904911	1.55754e-11	3.014e-10
ZK550.6	138.226	143.818	96.4155	85.3437	141.022	90.8796	-0.850122	1.98644e-26	1.17162e-24
ZK593.1	57.0467	63.8864	37.904	46.2301	60.4666	42.067	-0.728543	1.17468e-05	0.000102508
ZK637.2	74.6829	78.2818	58.5653	53.4741	76.4823	56.0197	-0.662664	5.7951e-12	1.16047e-10
ZK652.2	87.1221	78.9219	65.116	56.6666	83.022	60.8913	-0.657819	6.97447e-07	7.48006e-06
ZK669.4	87.6709	91.2679	61.022	55.6537	89.4694	58.3378	-0.832505	2.63318e-31	2.02094e-29	x	x
ZK742.3	19.1276	21.2704	4.89927	5.82	20.199	5.35964	-2.08092	1.17055e-34	1.09548e-32
ZK809.2	20.4057	18.5384	12.6127	10.156	19.4721	11.3843	-0.973435	1.0746e-09	1.71106e-08
ZK829.4	1123.09	1015.57	575.869	511.002	1069.33	543.435	-1.15811	8.81842e-09	1.25005e-07		x
ZK836.2	43.8393	44.6068	31.1248	30.3759	44.223	30.7503	-0.740269	6.87522e-37	7.50668e-35
ZK892.2	182.208	154.95	80.9477	69.3353	168.579	75.1415	-1.30074	2.93397e-06	2.85052e-05

## Sheet: genes upregulated in htz-1
Gene name	RPKM N2 Rep1	RPKM N2 Rep2	RPKM htz-1 Rep1	RPKM htz-1 Rep2	Avg RPKM N2	Avg RPKM htz-1	Log2FC htz1 vs N2	Pval htz1 vs N2	AdjP FDR htz1 vs N2	Gene bound by 8 L3 DREAM members	Gene bound by any L3 DREAM member
2L52.1	4.72347	4.99998	9.52452	11.3347	4.86172	10.4296	1.02869	8.08121e-07	7.23444e-06
B0205.3	73.3759	67.3567	106.405	115.839	70.3663	111.122	0.617298	7.57828e-10	1.03815e-08
B0207.4	9.21212	9.15139	15.1093	16.458	9.18176	15.7836	0.722155	1.55984e-07	1.55993e-06	x	x
B0213.15	1.54232	2.47267	18.2805	12.2048	2.0075	15.2426	2.72268	2.28803e-17	6.99489e-16
B0222.9	6.2566	5.27139	40.879	37.6289	5.764	39.254	2.69044	3.98403e-85	2.70663e-82
B0284.3	1.33919	1.08146	6.00423	8.64747	1.21033	7.32585	2.13565	3.36814e-08	3.71508e-07
B0302.5	23.2306	20.2501	36.1983	43.3233	21.7404	39.7608	0.812107	4.41173e-06	3.49113e-05
B0303.3	67.5091	72.731	129.864	126.533	70.1201	128.198	0.828942	1.54384e-21	6.64759e-20
B0361.10	20.2909	18.2221	31.7823	36.0244	19.2565	33.9034	0.766392	1.57537e-08	1.82316e-07
B0393.3	7.6909	7.90459	13.5239	13.0286	7.79774	13.2763	0.720429	2.15248e-09	2.76684e-08
B0432.8	2.2138	2.64275	4.18057	4.40244	2.42827	4.29151	0.756281	0.000160654	0.000949685
B0546.4	5.74784	6.96245	18.0469	18.2128	6.35514	18.1299	1.40544	2.73843e-08	3.0694e-07
C01B10.4	1.5092	2.05197	5.69623	8.86683	1.78058	7.28153	1.80612	1.2571e-08	1.47815e-07	x	x
C01B12.3	9.91934	9.27862	15.0849	17.0137	9.59898	16.0493	0.695019	1.94815e-07	1.91609e-06
C01G6.4	15.987	17.0366	29.3457	30.8987	16.5118	30.1222	0.817103	7.53242e-08	7.88176e-07
C02F5.1	11.6196	11.7837	23.8332	19.8724	11.7017	21.8528	0.850854	1.19227e-12	2.28524e-11	x	x
C03A3.2	27.0829	24.6204	57.1115	65.5448	25.8516	61.3281	1.19265	2.40082e-15	6.12493e-14
C04A11.4	6.53569	5.8453	13.184	15.4205	6.1905	14.3022	1.14628	7.47968e-14	1.64706e-12
C04E12.12	1.30595	1.22471	6.02043	5.61052	1.26533	5.81548	1.98079	1.87407e-10	2.76557e-09
C05E11.3	5.46391	5.34997	21.5308	28.3601	5.40694	24.9454	2.08188	2.254e-16	6.19867e-15
C05G5.1	5.52458	5.68628	17.3488	21.4797	5.60543	19.4142	1.70868	6.9877e-19	2.4368e-17
C05G6.1	2.35603	1.34301	8.95637	6.89824	1.84952	7.9273	1.8998	1.1912e-09	1.58106e-08
C06A5.9	4.9864	5.47705	9.10299	9.72088	5.23172	9.41193	0.785262	7.43624e-07	6.6897e-06	x	x
C06B8.7	1.9747	2.05919	3.87341	5.18205	2.01694	4.52773	1.09605	8.29402e-08	8.62945e-07
C06E7.3	37.6193	35.2347	58.812	75.3779	36.427	67.0949	0.820433	1.5234e-05	0.000110275
C06G3.6	18.3006	18.3848	30.5479	32.1185	18.3427	31.3332	0.729822	5.29539e-15	1.3038e-13
C06G8.3	16.0878	14.7278	48.807	55.8507	15.4078	52.3289	1.69308	1.64272e-22	7.6673e-21
C07A9.9	2.83614	3.15502	25.9707	25.6172	2.99558	25.794	2.85945	1.48214e-18	5.05332e-17
C07E3.3	2.28711	2.14671	11.6014	13.4507	2.21691	12.526	2.35907	1.90214e-24	1.00551e-22
C07E3.9	3.10657	4.53778	11.2335	13.8895	3.82218	12.5615	1.54911	3.65964e-09	4.56982e-08	x	x
C07G1.5	23.9397	24.262	40.8049	51.3993	24.1009	46.1021	0.876879	1.91799e-06	1.61755e-05
C07H4.1	3.71484	4.96858	13.6626	14.9922	4.34171	14.3274	1.63346	1.10975e-12	2.13377e-11
C08F11.13	10.0418	14.4204	63.0495	91.0466	12.2311	77.048	2.47733	1.79446e-16	4.98725e-15
C09D4.2	15.8248	12.6786	23.9613	23.5513	14.2517	23.7563	0.678638	2.62607e-05	0.000182255
C09F5.1	17.5035	19.4722	37.1096	33.4929	18.4879	35.3012	0.882404	3.74831e-10	5.36731e-09
C09F9.3	4.1361	3.89198	7.61062	7.47453	4.01404	7.54258	0.860908	1.17896e-10	1.77989e-09
C09G4.3	34.8995	34.4316	58.577	50.454	34.6656	54.5155	0.606668	3.06523e-07	2.94838e-06
C09G4.5	12.9536	12.2303	21.5606	19.0419	12.592	20.3013	0.643102	2.68378e-09	3.40682e-08		x
C10F3.5	8.27865	8.33583	18.1054	16.3573	8.30724	17.2314	1.00337	3.6701e-13	7.54715e-12
C11G10.1	5.66517	6.68173	20.2873	18.5514	6.17345	19.4193	1.47274	7.56536e-06	5.76054e-05
C12D8.10	37.4709	48.0044	115.442	120.058	42.7377	117.75	1.38179	1.15538e-10	1.74717e-09
C13B4.2	44.4497	39.8013	71.4309	71.2703	42.1255	71.3506	0.716111	4.239e-19	1.5069e-17		x
C13C4.6	1.72929	1.65161	3.63433	3.48952	1.69045	3.56192	0.997348	2.59484e-05	0.000180224
C16C2.4	31.1066	35.374	54.2233	58.7919	33.2403	56.5076	0.71871	9.22845e-08	9.51242e-07
C16D9.4	3.79689	4.20502	9.0056	13.5235	4.00095	11.2645	1.3819	3.92231e-07	3.70288e-06
C17G10.5	202.067	175.477	331.718	350.153	188.772	340.935	0.794422	5.14539e-05	0.000336597
C17H12.4	5.82125	6.10887	11.9918	16.9027	5.96506	14.4473	1.19229	9.44497e-06	7.06562e-05
C18A11.1	7.5398	10.9123	24.2832	30.4289	9.22603	27.3561	1.45048	1.05012e-07	1.07371e-06
C18A3.4	13.4585	15.0773	25.4866	24.5197	14.2679	25.0032	0.767705	8.75974e-14	1.90605e-12
C18C4.5	20.7266	19.2041	34.042	51.3448	19.9654	42.6934	1.00438	0.000145635	0.000868175
C18D1.1	16.251	10.4907	29.9676	33.6724	13.3709	31.82	1.13364	0.000153813	0.000912777
C18D4.8	1.67344	1.22267	3.90771	3.68054	1.44806	3.79412	1.28334	3.26287e-08	3.612e-07
C18E9.9	34.7588	35.0483	52.4922	63.2829	34.9035	57.8875	0.681119	5.17253e-06	4.05469e-05
C18G1.4	9.65013	10.6812	17.0426	21.9996	10.1657	19.5211	0.837017	8.00053e-06	6.0642e-05
C24H12.5	5.38049	5.65859	9.44506	8.22005	5.51954	8.83255	0.63371	1.1703e-06	1.02029e-05	x	x
C25D7.6	14.8416	16.1528	27.7676	23.8424	15.4972	25.805	0.684243	3.70599e-07	3.51313e-06	x	x
C25E10.5	4.55045	5.75701	15.2305	24.2593	5.15373	19.7449	1.78991	1.19053e-08	1.40346e-07
C25E10.8	14.7646	12.7747	29.5521	28.7799	13.7697	29.166	1.02272	1.8298e-09	2.37369e-08
C26E1.2	6.19898	6.60621	11.3905	10.4354	6.4026	10.913	0.725244	8.52279e-08	8.83739e-07
C26E1.3	4.17022	3.53971	10.4915	13.1037	3.85497	11.7976	1.5287	7.0486e-14	1.5615e-12
C27A2.3	9.46211	9.94464	20.4707	20.4038	9.70338	20.4372	1.02482	4.96009e-18	1.61891e-16
C27B7.5	12.597	14.4559	21.1466	20.9336	13.5264	21.0401	0.596252	2.38357e-05	0.000167005
C27B7.7	4.71443	4.71497	11.2798	10.9767	4.7147	11.1283	1.18676	2.8163e-18	9.34167e-17
C27H5.4	5.84247	6.78823	12.1847	11.9097	6.31535	12.0472	0.890971	4.64211e-10	6.55001e-09
C28C12.5	55.7027	54.0171	154.736	128.406	54.8599	141.571	1.31581	1.21127e-26	7.35704e-25
C29H12.2	37.5822	30.5028	73.6415	62.5739	34.0425	68.1077	0.943863	1.55088e-09	2.03635e-08
C30B5.2	30.491	28.2083	50.0362	51.1965	29.3496	50.6163	0.741116	2.02762e-17	6.25087e-16		x
C31H2.3	0.867287	1.14606	4.39108	3.18197	1.00668	3.78652	1.67161	6.04781e-06	4.67291e-05
C31H5.4	23.9674	27.814	61.4662	64.7102	25.8907	63.0882	1.22667	5.93493e-14	1.33576e-12
C32E12.4	8.00724	8.909	15.9432	17.9211	8.45812	16.9321	0.945371	3.08652e-11	5.0236e-10
C32E8.3	53.1421	53.8951	86.429	87.3763	53.5186	86.9027	0.656187	7.84906e-12	1.3634e-10
C32H11.4	1.51381	1.66179	8.05307	5.21843	1.5878	6.63575	1.88479	8.76171e-10	1.18522e-08
C33C12.10	12.1347	11.4414	20.0575	21.9716	11.7881	21.0146	0.777339	1.05996e-06	9.32955e-06
C33G3.4	5.74127	5.47432	10.8431	12.0549	5.6078	11.449	0.976809	2.46832e-12	4.56415e-11
C34D10.2	36.6303	45.2479	95.7509	88.8886	40.9391	92.3197	1.1093	7.65057e-10	1.04493e-08
C34F6.8	29.5484	24.8696	50.4827	49.3108	27.209	49.8967	0.828608	1.56681e-13	3.35357e-12
C34G6.4	12.2195	10.8981	34.9137	35.9024	11.5588	35.408	1.55858	6.70317e-33	5.74562e-31
C35A5.7	2.53409	2.56499	8.24389	9.38641	2.54954	8.81515	1.69968	1.3503e-16	3.78725e-15
C35C5.10	15.1641	14.5782	44.5159	40.1517	14.8712	42.3338	1.4609	2.91877e-48	5.09896e-46
C36B1.6	2.90696	3.23381	6.48339	5.34716	3.07039	5.91528	0.880576	0.000143676	0.00085873
C37C3.8	20.6621	22.3004	46.6778	42.0723	21.4813	44.3751	0.995261	2.17606e-12	4.07301e-11
C37H5.2	3.49213	4.33325	10.7402	9.33833	3.91269	10.0393	1.29822	4.66272e-12	8.34149e-11
C38C10.4	8.79249	9.01489	16.3007	13.9826	8.90369	15.1416	0.717701	2.28159e-09	2.92054e-08	x	x
C38H2.2	20.749	21.8942	33.8194	36.2865	21.3216	35.053	0.671552	7.14378e-10	9.85251e-09
C38H2.3	4.10762	3.19191	7.41107	10.426	3.64976	8.91855	1.16952	5.77849e-05	0.00037507
C39E9.12	16.1308	17.0915	28.8815	23.0842	16.6112	25.9828	0.593893	3.96717e-05	0.000264425	x	x
C39E9.13	16.9712	18.7525	31.0565	27.2854	17.8619	29.171	0.663476	1.87135e-08	2.14539e-07
C41H7.4	2.52258	2.01672	5.88468	8.75527	2.26965	7.31997	1.52305	5.19422e-06	4.06821e-05
C41H7.5	1.77929	1.39196	3.23303	4.83707	1.58562	4.03505	1.21443	0.000119164	0.000725706
C42D8.3	6.71774	6.91804	12.0947	11.8041	6.81789	11.9494	0.76844	5.34043e-13	1.07177e-11
C43H6.1	13.1901	10.62	21.757	21.5877	11.905	21.6723	0.808731	8.05709e-08	8.402e-07
C44E4.3	14.2293	16.4616	26.2086	33.4987	15.3455	29.8537	0.901973	6.21377e-05	0.000399506
C45E1.1	8.95407	7.40575	16.2382	13.2112	8.17991	14.7247	0.784739	4.56771e-05	0.000301821
C45G7.4	2.58389	1.37153	7.84047	8.08461	1.97771	7.96254	1.8222	5.72857e-10	7.98473e-09
C48B4.3	2.00996	1.92213	4.05743	5.83474	1.96604	4.94609	1.20632	5.23577e-05	0.000342144
C48B4.4	17.0537	16.7778	27.9205	38.2634	16.9157	33.092	0.902059	1.03337e-05	7.67103e-05
C48B4.7	7.8953	7.82486	13.5761	15.5697	7.86008	14.5729	0.828288	8.33544e-05	0.000524338
C48D1.2	4.35529	4.90671	8.5131	8.68603	4.631	8.59957	0.838922	5.84714e-07	5.38425e-06
C48E7.10	23.9359	20.6449	50.8311	61.1967	22.2904	56.0139	1.23255	6.88533e-09	8.36962e-08
C48G7.3	9.62444	8.86618	17.0829	17.1105	9.24531	17.0967	0.843456	1.82596e-33	1.62591e-31
C50B8.6	5.45777	6.23969	16.5609	20.2114	5.84873	18.3862	1.56305	1.69848e-13	3.6227e-12
C50H2.1	12.4481	12.7978	27.1505	29.4342	12.6229	28.2924	1.11908	2.96789e-27	1.85802e-25
C51E3.6	4.05524	4.54285	12.6878	13.0436	4.29905	12.8657	1.52411	3.20776e-26	1.89196e-24
C52B9.2	7.2058	5.80699	12.9224	16.9439	6.5064	14.9331	1.11124	8.64632e-05	0.00054222
C54D10.13	1.36826	1.65739	5.27187	4.29486	1.51283	4.78337	1.44089	1.70933e-05	0.000122478
C54G10.4	3.63878	5.20597	9.90544	15.9187	4.42238	12.9121	1.39014	6.12775e-05	0.000394253
C55A1.6	1.20417	1.09397	4.90325	3.84729	1.14907	4.37527	1.65434	0.00010412	0.000642623
C55B7.2	3.19851	3.23402	7.24984	7.75219	3.21626	7.50101	1.16106	2.7291e-13	5.69509e-12
C56E10.1	6.83436	5.93803	14.8521	13.2374	6.38619	14.0447	1.07618	2.72842e-09	3.45631e-08
C56G7.1	87.2366	83.7971	140.783	165.673	85.5169	153.228	0.790963	1.69527e-08	1.95451e-07
D1044.2	7.61121	6.20079	11.3812	11.5801	6.906	11.4806	0.680423	3.29596e-06	2.6704e-05
D2030.2	20.1694	24.3245	73.1851	58.1542	22.2469	65.6697	1.46725	7.07466e-11	1.09975e-09
DY3.6	5.69895	4.13414	22.0933	22.7397	4.91654	22.4165	2.01579	3.42553e-12	6.22123e-11
E01G4.1	28.5132	29.2459	59.0721	60.3541	28.8796	59.7131	0.988054	3.95207e-08	4.31505e-07
E02C12.13	13.3709	16.1964	37.294	51.8522	14.7836	44.5731	1.48211	3.08208e-07	2.96148e-06
E03G2.2	7.61766	8.112	12.4155	16.7953	7.86483	14.6054	0.834085	4.83952e-05	0.000318063
E03H4.8	8.06028	9.40361	16.3933	21.7862	8.73195	19.0897	1.05949	1.98873e-06	1.6703e-05	x	x
E04F6.5	36.7392	39.1236	68.2739	65.9671	37.9314	67.1205	0.783164	4.37168e-27	2.70911e-25
E04F6.7	2.64672	2.55395	10.2763	9.89703	2.60033	10.0867	1.8636	3.78863e-24	1.97429e-22
EGAP1.3	2.07729	2.09688	4.79564	4.95387	2.08709	4.87475	1.14627	1.92189e-09	2.48964e-08
EGAP9.3	6.2058	4.7477	13.7287	16.0063	5.47675	14.8675	1.33167	3.41946e-09	4.28145e-08
F01G10.7	10.3449	10.343	22.6901	21.5375	10.3439	22.1138	1.04635	7.57046e-18	2.44051e-16
F02A9.6	8.9861	8.16761	15.2762	14.1687	8.57685	14.7224	0.733352	3.19007e-15	7.95047e-14
F08F1.8	31.133	30.1393	57.4154	73.083	30.6361	65.2492	1.02916	4.81794e-08	5.17118e-07
F08F8.8	18.5576	17.4699	29.1694	29.0676	18.0138	29.1185	0.646595	7.35997e-10	1.01127e-08
F08G2.4	10.0859	10.1987	19.077	18.6413	10.1423	18.8592	0.842702	9.6789e-08	9.9518e-07
F09C6.12	5.73835	3.9288	22.5467	47.9954	4.83358	35.2711	2.30501	1.10018e-07	1.12177e-06
F09C6.9	0.841778	1.29775	5.46814	7.15475	1.06976	6.31144	2.3435	1.29164e-14	3.07763e-13
F10B5.5	5.02838	5.5634	9.65245	9.16131	5.29589	9.40688	0.771696	1.68635e-06	1.43473e-05		x
F10C2.3	3.04974	2.88707	11.3377	12.3425	2.9684	11.8401	1.92086	7.93078e-37	8.40892e-35
F10D7.5	10.9148	11.907	22.7336	24.3455	11.4109	23.5395	0.974328	7.22361e-06	5.52094e-05
F10G7.11	139.669	168.661	271.902	345.336	154.165	308.619	0.940801	2.75879e-06	2.26216e-05
F10G7.4	5.88617	6.72702	10.6494	10.7759	6.3066	10.7127	0.713789	2.46883e-07	2.39861e-06	x	x
F10G8.8	14.5432	14.3973	36.5482	41.2696	14.4702	38.9089	1.37475	7.2215e-30	5.4067e-28
F11A10.6	12.0579	11.2896	27.7283	24.9191	11.6737	26.3237	1.12503	2.09757e-27	1.31766e-25
F11A5.10	10.6986	10.6873	30.9525	22.1492	10.6929	26.5508	1.19523	2.89223e-06	2.36312e-05
F11F1.6	14.0458	11.9365	26.6599	26.5127	12.9912	26.5863	0.972577	7.21783e-10	9.93968e-09
F11G11.2	116.302	137.207	215.755	190.97	126.754	203.362	0.636456	2.82416e-06	2.3106e-05
F11H8.4	5.57926	5.3878	20.0709	20.9051	5.48353	20.488	1.80002	7.41326e-17	2.14821e-15
F12F6.1	20.6171	16.4706	37.3877	38.3688	18.5438	37.8783	0.979102	3.94963e-12	7.13072e-11
F13E6.4	24.0566	23.9951	37.4925	38.2842	24.0259	37.8883	0.613706	5.73248e-09	7.03821e-08
F13H8.4	3.88225	3.77372	8.76341	9.54256	3.82798	9.15298	1.16103	2.74141e-05	0.000189186
F14E5.2	37.1145	37.1525	73.892	66.3209	37.1335	70.1065	0.871022	1.28332e-18	4.40823e-17
F14F9.5	6.34791	5.80972	10.4751	11.3228	6.07882	10.899	0.78384	9.96371e-07	8.80728e-06
F15A2.1	1.06968	1.50303	5.39534	11.9148	1.28635	8.65508	2.25199	6.66137e-07	6.067e-06
F15A8.6	8.25522	8.39439	13.7809	18.088	8.3248	15.9344	0.873612	9.84507e-05	0.000610714
F15G9.1	10.9509	12.1479	22.4493	33.8054	11.5494	28.1274	1.17632	5.92621e-06	4.58408e-05
F18A1.2	20.5014	16.7919	49.6266	39.8852	18.6467	44.7559	1.18143	4.24584e-08	4.60837e-07
F18A1.7	3.51137	5.09117	8.94495	10.3062	4.30127	9.6256	1.08207	2.8122e-05	0.000193489
F18G5.6	10.4501	11.6337	26.6161	29.9905	11.0419	28.3033	1.23232	2.66598e-05	0.000184675
F19H6.1	8.06331	9.67803	15.1276	17.9301	8.87067	16.5289	0.840732	5.80332e-06	4.49537e-05
F20D6.10	4.35003	5.14952	9.2114	9.66452	4.74977	9.43796	0.938531	1.39954e-08	1.63306e-07
F21F3.7	12.3206	13.7706	21.953	21.6187	13.0456	21.7858	0.695077	1.22054e-07	1.23693e-06		x
F21H11.3	13.8319	11.5326	24.9796	20.7421	12.6822	22.8609	0.797184	1.40192e-06	1.21128e-05
F22A3.2	26.3804	30.0936	52.3019	63.3968	28.237	57.8493	0.974938	3.62031e-08	3.97173e-07
F22B8.5	1.96832	2.03103	4.97932	10.5916	1.99968	7.78545	1.77877	1.84513e-05	0.000131591
F22B8.7	45.5743	49.4418	98.0956	115.072	47.508	106.584	1.11556	4.60519e-12	8.25738e-11
F22F1.1	36.7787	32.2634	196.507	284.135	34.5211	240.321	2.66137	7.07386e-28	4.55284e-26		x
F23H11.3	53.5533	59.1862	90.9111	104.856	56.3697	97.8836	0.747118	2.12377e-06	1.7764e-05
F25B4.2	8.98303	7.32899	13.3321	13.5379	8.15601	13.435	0.66829	2.61985e-06	2.15788e-05
F25B5.1	31.0337	32.6816	48.01	56.1824	31.8576	52.0962	0.664627	2.17912e-06	1.81772e-05
F25B5.2	6.70935	7.51884	11.7575	12.1875	7.1141	11.9725	0.703245	4.35728e-08	4.71538e-07		x
F25B5.4	191.676	200.905	543.122	588.008	196.291	565.565	1.44393	3.24474e-12	5.91633e-11
F25B5.7	24.5434	26.1062	37.7927	45.8825	25.3248	41.8376	0.67347	5.24659e-05	0.000342607
F25D7.2	36.2446	37.3558	64.9346	74.2359	36.8002	69.5853	0.872589	1.80351e-12	3.40699e-11		x
F25E2.2	7.7258	7.6953	15.0385	16.7793	7.71055	15.9089	0.986122	1.24814e-09	1.65423e-08
F25E2.3	9.57437	11.1726	26.8641	37.2238	10.3735	32.0439	1.54038	1.12785e-10	1.71118e-09
F25H2.8	31.216	33.9726	65.0724	71.1343	32.5943	68.1034	1.00273	5.03363e-08	5.39007e-07
F26A1.13	9.54975	10.0059	16.5556	14.9609	9.77781	15.7583	0.645669	6.22064e-06	4.8017e-05
F26B1.3	35.6861	35.5401	70.5432	51.1845	35.6131	60.8639	0.705029	9.61923e-05	0.000598323	x	x
F26C11.1	1.37851	1.41681	3.46775	2.86596	1.39766	3.16686	1.11773	3.81262e-05	0.00025533
F26D2.2	9.27504	9.8412	16.1584	15.7608	9.55812	15.9596	0.688429	3.78779e-10	5.41538e-09
F26E4.11	31.2615	40.2249	74.9547	74.7454	35.7432	74.85	0.990415	3.7739e-05	0.000253014
F26E4.7	5.10184	4.72752	7.58457	8.63445	4.91468	8.10951	0.666081	0.000110403	0.000677979
F26G5.9	29.0285	27.0021	42.6321	48.9801	28.0153	45.8061	0.663491	6.771e-05	0.000432603
F26H9.6	75.3371	72.6916	141.3	166.691	74.0143	153.996	1.00678	6.23551e-13	1.23652e-11
F28C10.3	2.46598	2.51768	6.95945	6.3504	2.49183	6.65492	1.35524	8.57146e-13	1.66907e-11
F28C6.4	3.21098	3.1708	5.70303	5.63425	3.19089	5.66864	0.778656	4.80505e-09	5.93528e-08
F28G4.1	1.05392	1.91494	35.1968	31.5015	1.48443	33.3492	4.10939	3.83608e-43	5.33069e-41
F28H1.1	5.22445	6.01205	12.3066	14.4664	5.61825	13.3865	1.18638	9.0865e-11	1.39359e-09
F29G9.4	20.2406	18.6741	33.5842	30.3325	19.4574	31.9584	0.668041	1.67919e-07	1.67031e-06
F32A5.5	56.7569	63.2779	95.3957	92.0535	60.0174	93.7246	0.59811	2.87561e-09	3.64025e-08
F32B6.8	26.3478	23.9292	48.29	61.1923	25.1385	54.7411	1.05849	6.87016e-09	8.35672e-08	x	x
F32D1.10	25.4645	26.8367	41.7104	40.1263	26.1506	40.9183	0.604749	1.75941e-17	5.49793e-16	x	x
F32E10.5	3.97204	4.39467	7.65758	8.37275	4.18336	8.01517	0.880514	2.8434e-08	3.17447e-07
F32H2.3	14.4884	15.4825	26.4449	25.845	14.9854	26.145	0.761037	5.01757e-20	1.92144e-18	x	x
F33H2.1	7.50789	6.57027	13.1865	10.1206	7.03908	11.6536	0.664687	0.000132033	0.000793801		x
F34D10.2	5.7707	4.89606	9.72275	8.12338	5.33338	8.92307	0.685294	1.31343e-05	9.59085e-05		x
F34D10.4	6.10444	7.29027	13.4391	13.4747	6.69736	13.4569	0.917346	0.000132283	0.00079504		x
F34H10.3	11.8911	9.65751	35.6559	39.9364	10.7743	37.7962	1.73739	4.22608e-25	2.34197e-23
F35C11.6	4.32646	4.73356	15.3254	13.5179	4.53001	14.4217	1.59919	6.80932e-17	1.98259e-15
F35C8.7	2.68156	2.81222	6.31645	8.47373	2.74689	7.39509	1.33861	1.52587e-09	2.00638e-08
F35D2.5	2.25859	2.09696	4.07877	3.74795	2.17778	3.91336	0.792863	8.63084e-07	7.70392e-06
F35F10.11	4.5714	3.7795	14.6017	13.422	4.17545	14.0118	1.6714	1.94697e-23	9.60035e-22
F35G2.1	24.6288	22.9019	64.7102	50.5548	23.7654	57.6325	1.21911	3.03258e-16	8.26547e-15
F37C12.2	8.09797	7.833	16.7072	16.3208	7.96548	16.514	1.00437	1.05251e-20	4.23382e-19
F37H8.5	91.4597	88.7728	131.129	149.794	90.1163	140.461	0.597558	1.65206e-06	1.40686e-05
F38A6.2	5.73016	4.74421	8.57582	7.89021	5.23718	8.23301	0.601496	2.24907e-05	0.000158439
F39E9.7	0.727551	1.4982	5.42809	5.87245	1.11288	5.65027	2.101	1.12776e-09	1.50119e-08
F40B5.2	7.5597	7.35846	13.6535	11.9857	7.45908	12.8196	0.732946	2.40224e-07	2.33639e-06
F40E10.6	28.8323	29.804	50.3411	59.8918	29.3181	55.1164	0.862431	1.03751e-09	1.38811e-08
F40F9.10	4.24172	3.61406	11.8986	14.604	3.92789	13.2513	1.65816	9.62289e-17	2.76666e-15
F41B5.2	4.81029	3.91418	20.1803	11.9542	4.36224	16.0672	1.70647	1.11332e-08	1.31837e-07
F41E6.13	26.3855	28.4823	82.0501	80.257	27.4339	81.1536	1.5156	8.92542e-47	1.41137e-44
F42F12.2	1.89003	2.49756	9.3285	9.32277	2.19379	9.32564	1.95853	3.92905e-15	9.72612e-14
F42G2.2	6.72134	7.28466	16.1872	17.608	7.003	16.8976	1.20394	4.60675e-13	9.31661e-12
F42G8.5	8.59179	8.53694	14.3539	12.4636	8.56437	13.4087	0.602202	4.14614e-05	0.000275653
F42G9.7	10.97	9.96612	17.6902	17.936	10.4681	17.8131	0.714544	1.16009e-09	1.54088e-08		x
F43E2.3	4.6389	3.36478	8.17301	8.22103	4.00184	8.19702	0.965007	8.80321e-07	7.84632e-06
F43G6.1	5.60992	6.1624	9.69037	9.88317	5.88616	9.78677	0.68125	5.44443e-07	5.0387e-06	x	x
F43G6.4	3.25289	2.39843	6.63819	9.13245	2.82566	7.88532	1.34624	1.10085e-06	9.65705e-06
F43G6.8	8.45468	9.3356	22.5431	23.4438	8.89514	22.9934	1.31212	1.15674e-19	4.33023e-18
F44C8.9	1.77515	2.15027	4.14107	3.53428	1.96271	3.83768	0.899236	0.000168464	0.000992658
F44G4.8	16.7117	14.1481	26.6414	24.6848	15.4299	25.6631	0.686413	2.35245e-08	2.65871e-07
F45E1.5	1.44458	2.5733	8.42331	12.4602	2.00894	10.4417	2.10327	3.51751e-08	3.87285e-07
F45E10.2	2.59053	1.85716	7.24984	12.5173	2.22384	9.88357	1.90643	8.3984e-08	8.72321e-07
F45H10.4	16.0934	18.5433	32.3374	45.306	17.3183	38.8217	1.07985	1.26053e-05	9.22826e-05
F46B6.8	6.41231	9.02315	78.6789	45.5071	7.71773	62.093	2.67676	1.14712e-15	2.99237e-14
F46F3.4	21.8083	25.2873	36.1808	39.1295	23.5478	37.6551	0.631155	2.38245e-06	1.97475e-05
F46F6.2	16.3577	15.2993	22.5083	27.8497	15.8285	25.179	0.622431	9.20415e-05	0.000574257
F46H6.2	16.7468	17.2765	26.8266	29.5076	17.0117	28.1671	0.683775	4.26874e-11	6.80291e-10
F47B8.2	34.566	33.1396	57.5783	48.481	33.8528	53.0297	0.601573	5.37319e-07	4.98032e-06
F47G6.2	7.77953	9.38667	19.7026	24.5284	8.5831	22.1155	1.29196	1.93515e-10	2.84883e-09
F47H4.2	7.63099	5.0009	17.3687	21.9348	6.31595	19.6517	1.49812	1.58381e-08	1.83176e-07
F48E8.7	6.18445	6.89062	11.6486	9.61472	6.53753	10.6317	0.653204	2.40624e-05	0.000168359	x	x
F48F7.1	27.5346	25.5996	47.1386	41.1631	26.5671	44.1509	0.684707	4.24106e-07	3.97515e-06
F48F7.6	15.836	12.1528	23.3589	25.8685	13.9944	24.6137	0.757974	2.17074e-05	0.000153204
F49E11.10	72.1898	71.8583	364.426	304.705	72.024	334.566	2.13402	9.40745e-57	2.50088e-54
F52B10.1	40.0635	35.7778	78.3706	88.1029	37.9206	83.2368	1.0849	1.58322e-19	5.86688e-18
F52D1.1	43.1424	37.8172	102.768	80.8126	40.4798	91.7903	1.11559	3.81509e-11	6.12786e-10
F52E1.13	35.0916	32.154	53.8871	50.3027	33.6228	52.0949	0.588811	1.72643e-08	1.98919e-07
F52E1.9	14.7969	15.5525	24.9264	31.2138	15.1747	28.0701	0.82445	1.66671e-05	0.000119798
F52E4.8	15.863	16.6797	29.6338	31.2686	16.2714	30.4512	0.859563	1.19044e-16	3.38021e-15
F53A9.1	10.3713	12.5629	44.9223	34.5398	11.4671	39.731	1.70361	5.9498e-15	1.45905e-13
F53A9.8	57.1286	65.7091	249.076	176.267	61.4188	212.671	1.6213	7.72134e-07	6.91903e-06
F53B1.2	7.52168	6.27724	32.805	43.5877	6.89946	38.1964	2.33079	8.31266e-25	4.47153e-23
F53E10.1	27.0289	24.5848	63.5234	64.5762	25.8068	64.0498	1.26143	3.72559e-33	3.23879e-31
F53F10.1	11.2472	8.57801	21.0839	27.0852	9.91259	24.0845	1.18912	3.4092e-07	3.25364e-06
F53H8.2	10.8207	10.1224	18.9133	17.8714	10.4716	18.3924	0.766365	1.65309e-10	2.4513e-09
F54B11.3	14.6735	16.0268	27.2464	27.8698	15.3502	27.5581	0.801335	6.56382e-18	2.13098e-16		x
F54D1.6	21.6896	24.6429	37.9116	40.6291	23.1663	39.2704	0.716225	2.94626e-09	3.72198e-08
F54D10.2	3.95035	3.17216	7.69581	8.35946	3.56125	8.02763	1.05266	1.37141e-05	9.98641e-05
F54D10.3	3.41799	2.7799	9.18442	7.09417	3.09895	8.13929	1.28796	2.37656e-07	2.31264e-06
F55A11.1	71.0938	70.0744	130.375	127.339	70.5841	128.857	0.82759	5.24571e-44	7.45908e-42
F55A12.4	7.2629	7.91553	20.4346	20.706	7.58921	20.5703	1.39368	6.40578e-40	7.62994e-38
F55A12.7	36.6531	36.5174	54.874	60.9474	36.5853	57.9107	0.619602	1.51116e-08	1.75328e-07
F55C12.5	19.4951	18.9745	43.0086	36.637	19.2348	39.8228	1.0043	9.04075e-23	4.32988e-21		x
F55C12.7	8.31198	9.62425	24.8543	18.5814	8.96812	21.7179	1.17994	1.69387e-06	1.44046e-05
F55C5.4	6.44426	6.16594	10.4997	9.4992	6.3051	9.99947	0.616621	2.1964e-08	2.49465e-07		x
F55D10.4	1.18385	1.43401	3.06216	3.00139	1.30893	3.03177	1.12322	0.000161541	0.00095462
F55H2.5	13.1246	13.237	22.8478	19.9293	13.1808	21.3885	0.656963	3.79075e-07	3.58791e-06
F56A11.5	20.8815	20.0951	45.8614	51.8352	20.4883	48.8483	1.19991	1.38277e-15	3.58249e-14
F56C9.8	10.2009	12.3565	20.1447	25.395	11.2787	22.7698	0.947586	2.40349e-05	0.000168272
F56D6.2	11.9589	12.7799	23.5694	18.0899	12.3694	20.8296	0.690139	2.67229e-05	0.000184973
F56D6.8	0.765968	3.09277	33.2687	82.4339	1.92937	57.8513	3.60839	4.5801e-10	6.47247e-09
F57A8.1	38.0052	39.0863	62.9468	64.5811	38.5457	63.7639	0.678571	4.6275e-05	0.000305331
F57B10.6	8.9355	9.58081	14.6009	15.2989	9.25815	14.9499	0.648366	2.15707e-08	2.4515e-07
F57C12.2	6.00295	5.7133	11.1355	16.6454	5.85812	13.8905	1.13397	3.32286e-05	0.000224995
F57C9.1	13.3067	14.2276	30.3482	30.0014	13.7671	30.1748	1.08411	5.34291e-17	1.57564e-15
F57H12.1	257.422	253.689	434.082	415.087	255.556	424.585	0.691593	5.06223e-27	3.12648e-25
F58A4.4	7.63177	8.75324	18.1699	13.8873	8.19251	16.0286	0.902145	1.55056e-06	1.32968e-05	x	x
F58D5.4	2.7123	2.85692	5.55567	5.86971	2.78461	5.71269	0.964026	1.93603e-06	1.6298e-05
F59E10.3	65.4571	70.6482	113.43	107.777	68.0527	110.604	0.660017	2.31686e-13	4.86805e-12
F59F4.2	131.605	138.486	211.034	225.038	135.046	218.036	0.649133	2.03421e-12	3.8231e-11
F59F5.2	3.20508	2.58825	7.80508	8.45222	2.89667	8.12865	1.41269	2.17282e-14	5.08368e-13
H06H21.8	11.0487	11.797	33.4894	39.2591	11.4229	36.3742	1.60859	9.62477e-15	2.3269e-13
H10E21.1	7.07139	7.62956	17.2571	15.4908	7.35047	16.374	1.11287	4.48555e-16	1.20643e-14
H10E21.2	1.38292	1.24816	3.7897	3.31951	1.31554	3.55461	1.35304	1.26555e-09	1.67489e-08
H10E21.5	14.4218	13.4594	51.0091	34.3487	13.9406	42.6789	1.52604	6.9125e-12	1.20758e-10
JC8.14	59.9304	71.2014	125.589	144.686	65.5659	135.137	0.987503	6.58671e-08	6.95167e-07
K01A2.10	9.83874	8.84469	21.4576	22.9751	9.34172	22.2163	1.1736	1.39856e-10	2.09589e-09
K01A2.8	4.6986	5.30344	8.82739	10.5826	5.00102	9.70499	0.891601	6.31644e-06	4.87022e-05
K02C4.5	19.1565	16.7451	39.2253	40.1179	17.9508	39.6716	1.08805	1.10156e-13	2.37716e-12
K02E10.6	3.5318	2.34878	6.47652	8.57075	2.94029	7.52364	1.23147	5.86005e-05	0.000379387
K02F2.6	3.1831	3.18782	5.79422	7.38407	3.18546	6.58914	0.975488	5.41644e-06	4.22422e-05
K03A11.5	8.59558	9.9023	26.9707	32.5874	9.24894	29.779	1.61466	1.99613e-17	6.18497e-16
K03H1.10	10.345	8.0746	16.306	15.3867	9.2098	15.8464	0.715962	1.32476e-05	9.66975e-05
K03H1.13	2.06121	1.80096	3.97683	4.81841	1.93109	4.39762	1.08012	3.83931e-05	0.000256649
K03H1.5	13.0872	12.6822	21.9903	25.2065	12.8847	23.5984	0.828022	1.30121e-11	2.20186e-10
K04B12.1	4.51314	3.91183	6.41813	7.13718	4.21248	6.77766	0.635617	2.45664e-06	2.0344e-05
K04B12.2	5.32699	4.84598	10.476	13.2387	5.08649	11.8573	1.14164	4.91486e-08	5.26904e-07
K04C2.4	3.89643	3.31735	7.06579	7.6978	3.60689	7.3818	0.963579	1.95015e-10	2.86862e-09		x
K05F1.6	4.20989	4.06877	7.62402	6.94869	4.13933	7.28635	0.773024	1.22585e-11	2.0801e-10
K05F6.10	1.4442	1.21485	7.37717	5.4507	1.32953	6.41393	2.03935	1.49132e-12	2.83768e-11
K06A4.3	49.0271	50.546	92.581	101.664	49.7866	97.1223	0.919157	2.15061e-20	8.50184e-19
K06A5.4	11.3109	12.3973	25.1516	23.634	11.8541	24.3928	0.994582	1.27674e-20	5.11339e-19	x	x
K06C4.8	2.10338	1.95534	5.96257	6.97527	2.02936	6.46892	1.50508	1.59935e-06	1.36641e-05
K07B1.6	48.5087	54.5938	75.4391	86.9514	51.5512	81.1952	0.605789	6.30777e-05	0.000405266
K07C11.2	19.7584	22.24	44.5018	41.5777	20.9992	43.0398	0.987122	1.10164e-21	4.81129e-20	x	x
K07C11.4	15.0719	15.7239	23.8565	28.3127	15.3979	26.0846	0.70375	0.00014514	0.00086607
K07C11.8	4.54484	5.32173	9.65768	15.6246	4.93329	12.6411	1.23055	5.80383e-05	0.000376315
K07F5.12	1.74598	1.4929	7.98636	6.07924	1.61944	7.0328	1.95724	2.86417e-13	5.96339e-12
K07G5.1	20.5246	20.5299	40.5372	45.7253	20.5272	43.1312	1.0232	2.02735e-17	6.25087e-16
K08A8.1	18.7388	19.6678	32.4087	41.3434	19.2033	36.8761	0.885887	1.1259e-06	9.85327e-06
K08A8.2	4.98351	4.64983	9.97811	11.0829	4.81667	10.5305	1.06909	3.77065e-14	8.62406e-13
K08B12.2	34.1046	32.8242	79.1486	85.967	33.4644	82.5578	1.24387	7.05028e-13	1.39207e-11
K08E3.5	122.454	119.416	208.153	215.833	120.935	211.993	0.770042	5.4914e-38	6.10478e-36
K08E3.6	18.6024	18.9684	29.9826	29.4075	18.7854	29.695	0.604026	0.000122649	0.000744706
K08E4.3	4.02039	4.03512	11.7486	16.8435	4.02776	14.2961	1.691	3.06771e-10	4.40996e-09
K08F4.7	20.2494	24.6947	87.4215	109.701	22.4721	98.5614	2.057	4.28409e-23	2.07343e-21
K08H2.8	10.5288	11.7692	19.9925	18.8356	11.149	19.4141	0.757427	3.2283e-09	4.05316e-08
K09E4.5	2.95767	3.92209	7.91711	16.6692	3.43988	12.2931	1.54568	9.8825e-05	0.000612829
K09F5.6	5.57503	4.63137	9.28226	7.52518	5.1032	8.40372	0.662959	8.58399e-05	0.00053868
K10B3.5	7.22832	7.11408	12.5802	12.7627	7.1712	12.6714	0.774563	5.1038e-11	8.05671e-10
K10C3.2	50.5806	53.0301	100.023	106.919	51.8054	103.471	0.948004	2.39171e-10	3.48737e-09
K10D11.1	3.79768	2.99012	7.93141	6.25834	3.3939	7.09487	0.985231	1.21907e-05	8.94817e-05
K10D3.3	2.1587	2.26622	6.20026	7.48587	2.21246	6.84307	1.56831	5.63027e-09	6.92199e-08
K11D2.2	69.4673	43.7434	191.679	140.493	56.6053	166.086	1.3857	1.0928e-05	8.07621e-05
K11G9.2	2.40729	2.18699	10.9173	7.96821	2.29714	9.44273	1.91937	6.85422e-17	1.98935e-15
K12B6.1	13.682	14.7198	27.4831	29.9423	14.2009	28.7127	0.968777	3.16458e-17	9.51606e-16
M01A8.1	1.7398	1.82266	6.62106	4.55443	1.78123	5.58775	1.52183	4.24347e-08	4.60837e-07
M01D7.4	6.59777	5.64704	12.4961	22.3221	6.12241	17.4091	1.35255	6.33591e-05	0.000406789
M01E11.3	1.97873	2.53254	4.92356	5.57492	2.25564	5.24924	1.1211	6.46815e-05	0.000414554		x
M01G12.12	2.40786	2.14259	3.80131	4.60548	2.27522	4.2034	0.799017	5.92784e-06	4.58408e-05		x
M02A10.3	10.3908	10.9177	20.6843	18.9099	10.6542	19.7971	0.852708	1.63338e-17	5.1128e-16
M02H5.1	1.80175	2.38551	17.6561	16.0084	2.09363	16.8323	2.87465	2.33753e-41	2.93681e-39
M03D4.1	7.8426	7.46773	13.6157	14.3117	7.65517	13.9637	0.814172	1.10694e-11	1.88705e-10		x
M03D4.6	2.75995	2.6164	5.96851	6.13426	2.68818	6.05139	1.07088	5.0548e-05	0.000331143
M04F3.4	22.5116	27.359	39.478	44.423	24.9353	41.9505	0.701494	3.97825e-05	0.000265067
M05B5.2	19.7181	20.631	36.3351	42.9796	20.1745	39.6573	0.922898	7.6592e-10	1.04533e-08
M05B5.4	13.1214	10.5317	25.2293	27.6309	11.8265	26.4301	1.09939	2.0431e-12	3.83589e-11
M153.2	7.64238	7.92123	14.4884	12.7187	7.78181	13.6035	0.763257	1.72804e-08	1.98979e-07
M163.3	88.4402	74.917	278.993	430.346	81.6786	354.67	1.99187	7.16764e-14	1.58596e-12		x
M176.8	5.37372	5.18921	20.9681	29.826	5.28147	25.3971	2.12823	6.97761e-18	2.25732e-16
M7.5	17.1421	16.6651	28.1665	26.5246	16.9036	27.3456	0.650215	1.04829e-08	1.25106e-07
PAR2.3	4.05779	4.6787	7.84389	8.3195	4.36824	8.08169	0.828497	1.39422e-05	0.000101405
R01H10.1	9.2317	9.62694	17.1101	14.0814	9.42932	15.5957	0.666775	5.38583e-05	0.000350949	x	x
R02D5.3	6.10492	6.91961	11.7763	12.143	6.51226	11.9597	0.819834	5.6881e-06	4.41544e-05
R02F2.2	2.95591	2.84982	7.44832	5.98497	2.90286	6.71664	1.15176	3.06613e-13	6.33156e-12
R03D7.2	2.28942	2.09682	5.16357	4.95783	2.19312	5.0607	1.11916	2.53741e-05	0.000176569
R03D7.6	29.3007	25.5303	53.7417	41.9252	27.4155	47.8334	0.750149	3.72769e-05	0.00025019
R03E9.3	8.02779	6.81812	15.7217	12.7146	7.42295	14.2182	0.872113	1.16211e-06	1.01459e-05
R04F11.4	5.73305	4.42649	10.2092	10.0968	5.07977	10.153	0.938165	8.49286e-08	8.81134e-07
R05D7.5	5.11293	5.24863	8.24123	10.4339	5.18078	9.33756	0.773426	8.77901e-05	0.000549602	x	x
R05G6.10	7.72107	8.2213	15.0163	12.4809	7.97119	13.7486	0.74056	9.58419e-07	8.5011e-06
R06B9.1	1.38274	0.964356	6.64857	8.00422	1.17355	7.32639	2.40459	1.32419e-16	3.72541e-15
R06C7.3	20.1763	18.6336	44.3784	40.7978	19.405	42.5881	1.08991	5.6658e-31	4.40372e-29
R06C7.8	21.0246	22.2706	37.365	35.5283	21.6476	36.4466	0.710791	6.48998e-23	3.12456e-21		x
R06F6.1	17.6435	17.835	39.6914	36.6055	17.7393	38.1484	1.06073	8.81606e-35	8.51121e-33	x	x
R06F6.9	60.4824	60.002	99.5507	106.799	60.2422	103.175	0.734035	5.26658e-11	8.30653e-10
R07B7.10	7.46199	8.36653	17.9504	16.8411	7.91426	17.3958	1.09091	1.45371e-12	2.769e-11
R07C12.4	1.17223	1.02552	3.01106	3.85477	1.09887	3.43292	1.45013	1.75766e-05	0.000125793
R07E3.7	3.54492	2.91994	7.4501	12.3354	3.23243	9.89273	1.43303	7.14697e-06	5.4692e-05
R08C7.2	34.3082	33.837	50.8487	55.3728	34.0726	53.1107	0.598814	3.65446e-08	4.00441e-07
R107.8	5.4843	5.25694	8.50158	8.82591	5.37062	8.66374	0.642007	1.72448e-05	0.000123466
R10E4.2	22.5307	20.6111	53.503	51.6081	21.5709	52.5556	1.22903	1.30922e-18	4.48879e-17
R10E8.8	4.78751	5.42676	9.18462	9.98561	5.10714	9.58511	0.851833	1.14172e-06	9.97739e-06
R119.1	1.76576	2.10877	3.68483	4.18204	1.93726	3.93344	0.956525	3.21701e-05	0.000218473
R11G1.4	10.8718	12.604	20.6911	20.2747	11.7379	20.4829	0.752238	2.09212e-05	0.000148169
R11G11.2	3.85436	3.63133	8.70044	14.5471	3.74284	11.6238	1.49767	1.7105e-06	1.45288e-05
R12B2.4	6.30208	7.21396	15.8604	13.5223	6.75802	14.6914	1.05822	4.94353e-11	7.83743e-10		x
R12C12.9	17.388	16.053	33.6789	34.2651	16.7205	33.972	0.971613	1.6683e-12	3.16787e-11
R12E2.2	21.2424	25.0376	63.8402	53.8976	23.14	58.8689	1.25639	5.51521e-07	5.10164e-06
R13H4.4	18.2503	15.8357	30.1884	26.2715	17.043	28.23	0.682511	6.40473e-09	7.8165e-08
R144.2	12.4612	12.7033	23.2255	27.4334	12.5823	25.3294	0.958424	6.07042e-11	9.51707e-10
T01B6.3	1.91679	2.47493	13.1033	11.1927	2.19586	12.148	2.3727	2.82701e-32	2.35709e-30
T01G9.2	16.5385	18.4608	32.6521	35.4609	17.4996	34.0565	0.913822	1.00279e-11	1.72877e-10
T03F1.9	16.1622	16.6541	25.548	25.6012	16.4082	25.5746	0.596903	1.7832e-10	2.63785e-09	x	x
T04C10.2	43.9168	47.569	77.1798	77.1997	45.7429	77.1898	0.704502	5.36971e-07	4.9796e-06
T04C10.4	58.3076	64.1464	98.0053	110.081	61.227	104.043	0.72089	9.41752e-09	1.12979e-07		x
T04C12.8	4.4022	4.2346	15.3743	16.1986	4.3184	15.7865	1.78849	2.73027e-20	1.07241e-18
T05A12.2	13.0614	11.4729	32.052	48.363	12.2672	40.2075	1.59061	2.22453e-08	2.52368e-07
T05G5.3	26.9894	26.2483	45.6222	42.6811	26.6189	44.1517	0.686564	9.71953e-18	3.10602e-16	x	x
T05G5.5	7.71696	8.11536	14.8884	16.7236	7.91616	15.806	0.946505	3.51755e-12	6.38203e-11
T05H10.4	1.32089	1.60002	4.19071	6.83436	1.46045	5.51253	1.70548	7.11036e-07	6.43155e-06
T05H4.11	30.2526	27.7125	42.225	48.4762	28.9826	45.3506	0.600832	1.08651e-05	8.03622e-05
T06C12.13	1.89573	2.2453	5.53348	5.27049	2.07051	5.40199	1.30518	2.47114e-09	3.1456e-08
T06E4.1	9.32894	9.76372	18.3285	16.2472	9.54633	17.2879	0.808186	1.02927e-11	1.76613e-10	x	x
T06E6.10	7.45078	8.61872	15.7293	15.3509	8.03475	15.5401	0.896123	1.10497e-06	9.68857e-06
T07C12.9	44.0001	52.6566	125.1	90.6004	48.3284	107.85	1.08002	0.000119569	0.000727928
T07H3.2	2.66532	2.10558	7.30631	4.83268	2.38545	6.0695	1.17344	6.6754e-05	0.000427032
T08A9.1	12.628	13.4256	23.618	20.6947	13.0268	22.1563	0.724528	3.86629e-12	6.99401e-11
T08B1.4	10.3589	8.54964	20.8112	23.4777	9.45429	22.1445	1.1614	7.50588e-13	1.47252e-11
T08B2.5	14.2527	12.3178	20.654	23.8735	13.2852	22.2637	0.698272	4.38302e-06	3.4714e-05		x
T10F2.1	65.2499	63.7927	96.3923	108.386	64.5213	102.389	0.623887	7.58362e-09	9.17588e-08
T10G3.5	11.1731	9.56797	21.2825	20.0712	10.3705	20.6768	0.947179	1.44853e-17	4.54973e-16
T11A5.6	2.21917	1.93127	5.56948	5.24611	2.07522	5.40779	1.30764	1.42913e-14	3.39128e-13
T12A7.6	4.78685	6.00734	12.7791	12.0669	5.39709	12.423	1.11877	1.81587e-05	0.000129706
T12D8.6	41.5175	39.053	75.0817	77.227	40.2853	76.1543	0.873402	6.83561e-22	3.05075e-20
T12D8.7	13.865	14.6956	27.6054	28.5915	14.2803	28.0985	0.924962	8.71441e-11	1.33989e-09
T12F5.5	26.2262	25.3553	36.9013	45.8284	25.7907	41.3648	0.6328	7.80769e-05	0.00049368
T13B5.3	26.5378	23.8422	44.1463	49.7214	25.19	46.9338	0.88006	1.66367e-05	0.000119626
T14D7.1	25.2663	24.454	48.7191	63.3826	24.8601	56.0508	1.10848	1.25809e-09	1.66622e-08
T14G10.2	8.70035	7.81138	14.0019	13.9281	8.25586	13.965	0.706026	5.24608e-05	0.000342607
T15B12.1	13.4054	11.5625	30.7515	28.6205	12.484	29.686	1.19715	5.64671e-29	3.98376e-27
T16A1.1	2.21536	1.27235	4.29462	4.21341	1.74385	4.25402	1.15135	0.000104632	0.000644917
T16A9.4	9.79665	9.11423	16.0431	15.8963	9.45544	15.9697	0.711558	1.14037e-16	3.24307e-15
T16G1.7	50.88	39.3248	106.492	77.692	45.1024	92.0919	0.97482	8.27745e-06	6.25085e-05
T18D3.3	9.08558	9.28115	19.0945	25.9656	9.18336	22.53	1.20699	2.25988e-06	1.87995e-05
T19A6.1	18.8022	16.3213	28.452	31.2554	17.5618	29.8537	0.718092	1.09098e-08	1.2961e-07
T19B10.1	12.7259	13.3061	23.8178	19.036	13.016	21.4269	0.673999	2.85226e-05	0.000195878
T19E10.1	4.19932	4.31307	6.49321	7.23866	4.25619	6.86593	0.632235	1.21709e-05	8.93715e-05	x	x
T20G5.1	70.3146	71.6206	120.637	144.226	70.9676	132.432	0.851549	3.796e-09	4.7303e-08
T21H8.5	9.64219	7.7865	16.3592	18.1056	8.71434	17.2324	0.904609	5.54261e-06	4.31529e-05
T22B2.4	17.2265	21.0965	30.5418	36.5476	19.1615	33.5447	0.751935	0.000100548	0.000622463
T22C1.11	7.26026	7.38917	18.483	22.7055	7.32472	20.5943	1.42149	1.0058e-15	2.63562e-14
T23D8.6	2.97067	3.59842	9.92228	12.5598	3.28454	11.2411	1.63078	3.89851e-08	4.26164e-07		x
T23D8.9	3.47447	2.96958	5.13366	5.05366	3.22202	5.09366	0.60161	1.81913e-05	0.000129838	x	x
T23G4.1	14.8778	15.6056	25.1515	24.4132	15.2417	24.7823	0.649942	6.11282e-05	0.000393624
T23G5.1	29.11	30.1684	71.431	54.1804	29.6392	62.8057	1.02062	2.17314e-10	3.17878e-09	x	x
T23G5.2	14.4521	13.4461	32.8661	35.2004	13.9491	34.0333	1.2316	9.16526e-15	2.22673e-13
T23G7.2	13.001	11.4228	24.8096	25.5117	12.2119	25.1606	0.988121	1.35209e-10	2.03123e-09
T24D1.1	9.20339	9.03593	15.2573	19.5651	9.11966	17.4112	0.878774	8.59186e-07	7.67286e-06
T24F1.3	13.7893	12.8486	20.6073	20.7403	13.3189	20.6738	0.589918	7.68783e-11	1.19304e-09
T26A5.7	12.3834	12.0164	18.7071	19.9725	12.1999	19.3398	0.61643	2.58559e-05	0.000179786
T26A8.4	12.2452	15.0737	26.0831	30.4481	13.6595	28.2656	0.98373	2.58701e-06	2.1337e-05
T26C5.1	33.4358	37.0889	66.8418	75.8971	35.2624	71.3695	0.970447	3.06833e-11	4.99843e-10
T28A11.16	3.27834	3.19895	6.88985	10.7805	3.23865	8.83518	1.25512	8.04573e-05	0.000506983
T28C6.8	15.212	13.5379	24.3363	33.4107	14.375	28.8735	0.933545	7.04396e-05	0.000448325
T28D9.1	225.833	193.143	352.541	336.863	209.488	344.702	0.673656	1.5161e-06	1.30135e-05		x
T28F2.7	3.26753	3.36283	8.62264	12.9226	3.31518	10.7726	1.58964	2.1359e-09	2.74746e-08
T28F4.1	13.2785	12.4217	20.5292	23.4518	12.8501	21.9905	0.724789	4.35538e-08	4.71538e-07
T28F4.5	249.194	313.03	564.676	761.675	281.112	663.175	1.13759	1.5291e-05	0.0001106
VF39H2L.1	11.0411	11.1795	18.0873	18.2807	11.1103	18.184	0.662357	1.62199e-06	1.38254e-05
W01A11.1	70.404	74.3361	163.317	155.594	72.3701	159.455	1.09845	4.14618e-51	8.35752e-49
W01B6.9	11.6968	12.7029	21.9829	22.1017	12.1999	22.0423	0.805497	3.05361e-12	5.58448e-11	x	x
W02A2.2	43.3282	43.6402	99.9896	103.452	43.4842	101.721	1.18107	2.17122e-42	2.90705e-40
W02A2.9	32.3438	23.2029	106.911	142.783	27.7733	124.847	1.98206	2.36326e-12	4.37871e-11
W02B8.2	2.63051	2.62707	4.42562	3.89635	2.62879	4.16098	0.606761	5.3763e-06	4.19649e-05	x	x
W02D9.1	6.5271	6.36095	11.6774	11.0442	6.44403	11.3608	0.771858	3.09075e-14	7.13127e-13	x	x
W03A5.4	11.3407	11.2031	19.3217	20.107	11.2719	19.7143	0.761057	7.90662e-14	1.73275e-12
W03C9.3	45.7226	43.7454	80.1762	87.7989	44.734	83.9876	0.86188	1.05875e-11	1.81333e-10
W03D2.4	52.5895	57.2703	113.558	95.3102	54.9299	104.434	0.866311	7.00661e-08	7.38209e-07
W03F9.4	1.24659	1.65888	24.2613	29.3117	1.45273	26.7865	3.7164	1.18093e-20	4.74e-19
W04A8.1	2.98288	3.00287	4.70167	4.9888	2.99287	4.84524	0.632197	1.35299e-05	9.86403e-05	x	x
W05E10.3	7.12458	7.6259	12.9858	11.9195	7.37524	12.4527	0.70387	0.000128525	0.000775757
W05F2.5	1.50921	1.69272	3.75917	4.24854	1.60096	4.00385	1.25321	1.12569e-08	1.33131e-07
W05H7.3	8.91643	6.53061	14.3811	16.3186	7.72352	15.3499	0.908256	5.55575e-05	0.000360996
W05H9.1	57.0161	67.9129	126.464	151.575	62.4645	139.02	1.0974	1.82541e-09	2.36967e-08
W06A7.3	20.0817	20.3562	39.1948	41.7882	20.2189	40.4915	0.959148	1.53968e-28	1.04602e-26
W07E11.1	22.8864	21.5285	76.9206	62.6053	22.2074	69.7629	1.57849	6.47941e-21	2.66484e-19
W08E12.8	3.042	3.1888	7.56113	8.26324	3.1154	7.91219	1.24324	1.08632e-07	1.10887e-06
W09C5.2	14.9797	15.3936	24.7725	27.378	15.1867	26.0752	0.728257	5.20742e-10	7.30273e-09		x
Y105C5B.19	1.82364	1.95412	8.95504	10.8981	1.88888	9.92659	2.27498	1.42296e-23	7.07354e-22
Y106G6H.4	1.97857	2.58104	6.3173	7.78032	2.27981	7.04881	1.4993	1.14928e-07	1.16858e-06
Y110A2AR.1	5.1425	5.12611	11.5957	13.6198	5.13431	12.6077	1.19474	2.72954e-06	2.24018e-05	x	x
Y111B2A.15	20.1927	17.9155	46.2625	53.0916	19.0541	49.677	1.32341	1.37262e-21	5.92422e-20
Y119C1B.5	19.625	21.807	45.1747	40.3739	20.716	42.7743	0.991445	1.53399e-08	1.77863e-07
Y119D3B.9	2.15114	2.08457	7.45948	8.4886	2.11786	7.97404	1.77916	5.46751e-12	9.68056e-11
Y1H11.2	3.64737	3.11868	13.9781	17.1252	3.38302	15.5516	2.03625	1.93629e-12	3.6503e-11
Y20C6A.1	2.8469	2.299	6.08143	5.7537	2.57295	5.91756	1.13855	1.14141e-14	2.73684e-13
Y22D7AR.6	3.35748	4.21223	12.7683	14.4641	3.78486	13.6162	1.7067	2.1295e-09	2.74115e-08
Y22F5A.1	5.07813	4.33923	9.76228	8.57894	4.70868	9.17061	0.896344	3.45259e-05	0.000233012
Y26E6A.1	3.54168	3.28677	5.31235	5.91717	3.41423	5.61476	0.655158	7.84909e-05	0.000495955
Y32B12C.1	2.62211	1.54518	8.04263	10.6776	2.08364	9.36009	1.79692	2.79287e-05	0.000192303
Y32H12A.4	32.4262	36.3715	67.3854	60.0642	34.3989	63.7248	0.84435	2.18732e-12	4.08991e-11
Y37A1B.2	8.17246	8.7104	15.9161	16.3682	8.44143	16.1422	0.885068	6.33854e-13	1.25559e-11
Y37A1C.1	13.2921	11.7609	22.1016	18.7738	12.5265	20.4377	0.657933	4.64979e-08	5.00535e-07
Y37E11AL.3	10.9214	11.3171	18.7209	16.8157	11.1192	17.7683	0.629275	3.53403e-07	3.36577e-06	x	x
Y37E11AM.2	7.24363	7.0892	11.6444	10.7771	7.16642	11.2107	0.597758	7.4973e-05	0.000475201
Y37E11AR.2	27.9434	28.2146	59.2829	62.5161	28.079	60.8995	1.05462	2.49352e-08	2.8095e-07
Y37E3.16	9.82449	8.85974	18.5306	27.8505	9.34212	23.1905	1.22418	1.79894e-06	1.52415e-05
Y38C9A.2	21.7564	22.1905	35.8753	40.2792	21.9735	38.0772	0.742012	1.56375e-05	0.000112928
Y38F2AR.12	8.99669	8.21176	15.6987	18.9555	8.60423	17.3271	0.954069	2.16579e-07	2.11202e-06
Y38H6C.17	1.25128	1.01046	7.88914	5.45793	1.13087	6.67354	2.33942	5.00255e-16	1.33353e-14
Y39A1A.1	8.1557	9.85419	18.6551	19.2278	9.00495	18.9415	0.986347	8.87709e-05	0.000554985
Y39A1A.12	7.18935	9.01961	13.7873	12.6766	8.10448	13.2319	0.650029	0.000162712	0.000960616	x	x
Y39A3CL.5	16.6528	15.9025	33.8614	38.9594	16.2777	36.4104	1.11119	1.30443e-16	3.68029e-15
Y39A3CR.5	2.51882	1.8776	10.8926	17.0726	2.19821	13.9826	2.24745	2.43551e-09	3.10456e-08
Y39B6A.47	1.94877	1.73703	3.63193	3.85819	1.8429	3.74506	0.940811	4.19846e-05	0.000278929
Y39B6A.5	12.4451	12.5969	23.1095	21.7873	12.521	22.4484	0.78554	3.65663e-05	0.00024569
Y39C12A.1	12.3736	13.4842	24.4202	24.2824	12.9289	24.3513	0.868306	3.32233e-14	7.63677e-13
Y39E4B.6	9.99608	9.45503	20.3596	22.4951	9.72556	21.4274	1.08604	1.61742e-18	5.49412e-17
Y39G10AR.13	14.4367	14.8791	26.6636	22.7785	14.6579	24.7211	0.705536	1.73909e-09	2.26242e-08	x	x
Y39G10AR.14	25.2041	26.9356	42.4347	39.1929	26.0699	40.8138	0.596802	1.97924e-05	0.000140609	x	x
Y39G10AR.2	10.7796	11.3783	19.2389	15.7875	11.079	17.5132	0.610852	4.37165e-06	3.46539e-05
Y41E3.8	20.9165	20.6829	34.2698	31.6984	20.7997	32.9841	0.623079	2.32966e-07	2.26821e-06
Y42G9A.1	3.3071	2.55452	9.66997	11.9282	2.93081	10.7991	1.75932	4.89499e-14	1.10987e-12
Y42G9A.6	4.54249	5.05908	9.32039	10.426	4.80078	9.87321	0.98	3.90757e-11	6.27092e-10
Y43F4B.6	18.0307	16.5417	29.7373	26.9942	17.2862	28.3657	0.669264	2.89244e-13	5.98827e-12		x
Y43F8C.3	5.70724	4.98399	12.9708	13.9567	5.34561	13.4638	1.26423	6.39176e-17	1.86992e-15
Y45G12C.2	118.641	125.346	247.87	281.889	121.993	264.879	1.05029	2.44688e-05	0.000170788
Y46G5A.35	3.09549	3.83683	7.56461	10.2653	3.46616	8.91496	1.24119	1.03135e-05	7.65915e-05
Y47D7A.14	5.16023	4.0657	10.317	10.5663	4.61297	10.4417	1.11244	2.25751e-12	4.21686e-11	x	x
Y47G6A.11	15.6304	15.8591	26.0252	23.9991	15.7447	25.0121	0.623672	2.42126e-11	3.99041e-10
Y47G6A.12	9.63322	9.65411	17.2159	16.8562	9.64367	17.036	0.762745	4.28743e-07	4.01451e-06	x	x
Y47G6A.24	5.28349	4.89105	9.84006	8.61008	5.08727	9.22507	0.784953	3.50383e-06	2.82649e-05
Y47G6A.8	23.0168	24.1898	44.4353	38.6073	23.6033	41.5213	0.76231	4.76639e-08	5.12485e-07
Y47H10A.4	4.53204	4.74955	9.41763	7.46681	4.64079	8.44222	0.808116	4.55285e-05	0.000300947
Y47H9C.2	8.77583	7.34878	14.0331	13.7562	8.0623	13.8947	0.730081	4.12321e-07	3.88055e-06
Y48A6B.11	8.58069	8.88209	14.4814	13.6653	8.73139	14.0733	0.646026	2.04122e-10	2.99059e-09	x	x
Y48E1B.16	1.5134	2.08607	8.55473	8.9159	1.79974	8.73532	2.11144	1.57381e-13	3.36462e-12
Y48G1A.6	2.95346	3.31739	5.89672	4.94839	3.13543	5.42256	0.731918	1.96525e-05	0.000139669		x
Y49E10.20	24.9787	28.7425	43.879	43.8909	26.8606	43.8849	0.664242	3.17438e-08	3.52041e-07
Y49E10.6	71.7313	70.6824	102.06	121.988	71.2069	112.024	0.605256	0.00015868	0.000939227
Y51A2D.10	20.9946	23.4996	37.1972	33.1767	22.2471	35.1869	0.6207	1.57046e-06	1.34528e-05
Y51A2D.17	10.7058	10.2784	17.208	20.0561	10.4921	18.632	0.776947	3.95158e-07	3.72476e-06
Y53G8AR.3	33.3789	27.937	48.1179	51.5032	30.6579	49.8106	0.652696	1.28985e-06	1.12025e-05		x
Y53H1B.2	60.2562	64.9481	124.03	121.099	62.6021	122.564	0.918308	1.04287e-09	1.39224e-08
Y54E10A.15	5.51286	6.54891	10.9597	9.44923	6.03089	10.2045	0.703748	8.02838e-06	6.0828e-05	x	x
Y54E5A.7	8.00137	7.39732	15.5663	13.1769	7.69934	14.3716	0.85352	2.01622e-11	3.35604e-10
Y54E5A.8	8.33805	8.16028	14.8543	17.3081	8.24917	16.0812	0.911241	2.40784e-09	3.07142e-08
Y54F10BM.15	3.61765	2.49328	10.2247	8.89426	3.05547	9.55946	1.52778	5.23833e-08	5.58968e-07
Y54F10BM.9	2.56384	1.76668	5.43664	4.97734	2.16526	5.20699	1.17902	6.43904e-07	5.89084e-06
Y54G2A.52	7.65113	8.15982	25.6927	27.5219	7.90548	26.6073	1.67349	6.25986e-21	2.58033e-19
Y55F3AM.4	21.6065	20.3344	44.8398	43.1259	20.9705	43.9829	1.02271	1.61125e-21	6.92158e-20
Y55F3BR.8	5.32499	5.95169	10.4072	8.75536	5.63834	9.58129	0.701295	0.000103109	0.000637024	x	x
Y57E12AL.1	33.6889	37.6896	56.9257	58.7849	35.6892	57.8553	0.651646	1.8687e-06	1.57961e-05
Y57G11C.10	81.8281	84.0146	126.732	132.974	82.9214	129.853	0.606765	4.40667e-18	1.446e-16
Y57G11C.13	41.0349	43.567	65.918	68.8385	42.3009	67.3782	0.629046	6.17931e-10	8.5804e-09
Y57G7A.1	6.20356	7.08095	14.0405	16.2093	6.64226	15.1249	1.10689	8.49686e-07	7.59172e-06
Y59H11AR.2	30.6696	30.7882	68.6427	63.9731	30.7289	66.3079	1.05432	1.00709e-11	1.73292e-10
Y61A9LA.1	5.9925	5.16676	15.7287	19.2912	5.57963	17.5099	1.53602	3.52838e-09	4.4148e-08
Y62E10A.16	7.05848	6.80118	14.5646	11.6535	6.92983	13.109	0.865741	3.28093e-07	3.14103e-06
Y62H9A.15	2.18556	1.76494	4.53855	5.67027	1.97525	5.10441	1.23861	7.10937e-06	5.44498e-05
Y66A7A.5	3.29304	3.19113	5.11069	5.89528	3.24208	5.50298	0.710776	5.39857e-05	0.00035153
Y69A2AR.28	23.4852	24.8195	47.2166	44.489	24.1523	45.8528	0.875333	4.05101e-13	8.27479e-12		x
Y69F12A.2	18.0516	28.7361	57.3791	65.781	23.3939	61.58	1.27818	2.67215e-05	0.000184973
Y6B3B.5	8.23328	7.51984	15.7765	14.0966	7.87656	14.9365	0.870139	1.02946e-09	1.37991e-08
Y6G8.2	8.1971	11.6496	26.155	21.25	9.92334	23.7025	1.17636	7.06897e-07	6.40011e-06
Y70C5C.6	1.33674	1.11321	2.89711	2.92216	1.22497	2.90963	1.12786	6.90837e-05	0.000440613
Y71A12C.2	1.38168	0.988975	3.56372	5.82959	1.18533	4.69665	1.71557	6.3801e-06	4.91517e-05
Y71F9AR.1	14.6122	15.8891	26.5878	29.8209	15.2507	28.2044	0.840916	1.00959e-11	1.7356e-10
Y71G12B.1	15.5242	16.1499	33.1058	27.8453	15.8371	30.4756	0.893922	7.27562e-14	1.60598e-12	x	x
Y71G12B.15	39.3838	42.7868	71.0789	69.2797	41.0853	70.1793	0.723244	8.83793e-07	7.87344e-06		x
Y71H2AM.13	20.545	30.4851	61.9062	73.8442	25.5151	67.8752	1.31285	1.97086e-07	1.9353e-06
Y71H2AM.16	1.79439	2.39093	44.735	58.7787	2.09266	51.7568	4.02676	2.87913e-24	1.50891e-22
Y71H2AM.3	17.6486	17.5491	38.8701	32.702	17.5988	35.786	0.967545	8.10489e-09	9.78079e-08	x	x
Y71H2B.8	4.33037	3.93409	8.43164	9.68053	4.13223	9.05608	1.05739	5.78238e-07	5.32996e-06
Y73B6BL.9	52.7431	52.9795	142.633	165.499	52.8613	154.066	1.48824	9.16992e-21	3.70493e-19
Y73F8A.26	8.25161	7.15881	16.4337	17.1758	7.70521	16.8048	1.06691	2.40882e-18	8.03364e-17		x
Y75B12B.6	8.57046	8.9118	14.8345	18.4989	8.74113	16.6667	0.873955	2.16514e-07	2.11202e-06
Y94H6A.6	15.4236	21.2667	52.0704	54.1895	18.3452	53.13	1.38918	3.94194e-06	3.14926e-05
Y97E10AL.2	24.3342	26.6171	41.7301	47.6325	25.4756	44.6813	0.764869	4.52645e-08	4.87914e-07		x
ZC155.4	6.17695	5.27272	14.9855	14.3884	5.72484	14.687	1.2862	2.62888e-19	9.47379e-18
ZC168.4	11.9085	12.6987	24.6211	26.4834	12.3036	25.5522	0.990648	1.57336e-08	1.82198e-07		x
ZC21.2	1.96043	1.68527	3.40572	3.31787	1.82285	3.36179	0.823984	1.06652e-06	9.38286e-06
ZC395.5	8.36165	15.5422	139.676	146.619	11.9519	143.147	3.28831	4.25609e-25	2.35149e-23
ZC416.4	1.88565	2.17536	3.72705	4.5298	2.03051	4.12842	0.910705	0.000159501	0.000943176
ZC443.3	7.05779	7.37371	55.7158	56.7298	7.21575	56.2228	2.79269	2.61796e-31	2.06988e-29
ZK1055.1	9.86408	11.2816	18.7856	17.8716	10.5728	18.3286	0.741305	3.49359e-07	3.32898e-06	x	x
ZK1098.8	10.4757	10.7749	18.057	18.0236	10.6253	18.0403	0.718255	3.19109e-09	4.01469e-08		x
ZK1236.3	12.9701	11.9004	21.5287	20.7251	12.4353	21.1269	0.720103	4.2529e-11	6.78357e-10
ZK370.5	21.7957	25.6357	47.7296	53.0908	23.7157	50.4102	1.02127	3.27675e-06	2.65601e-05	x	x
ZK455.8	4.89985	6.71745	12.5927	15.5336	5.80865	14.0631	1.19457	3.76314e-07	3.56545e-06
ZK484.3	24.2466	24.8762	45.2078	46.6833	24.5614	45.9455	0.860779	3.60802e-22	1.66286e-20
ZK484.4	18.0882	17.2	28.4547	27.7888	17.6441	28.1217	0.630787	4.85533e-16	1.30329e-14
ZK546.1	9.30959	8.48031	13.2981	14.3499	8.89495	13.824	0.589683	6.898e-07	6.26697e-06
ZK563.5	4.5729	4.45423	9.06559	9.13245	4.51356	9.09902	0.934687	2.34819e-05	0.000164778
ZK593.2	2.92308	3.54077	6.45825	9.27616	3.23193	7.86721	1.16287	8.4782e-05	0.000532588
ZK593.6	32.4501	36.4969	83.1699	75.9654	34.4735	79.5677	1.10685	4.71634e-05	0.000310524
ZK6.8	1.05902	1.64361	13.1454	8.28083	1.35132	10.7131	2.62911	2.88257e-13	5.98778e-12
ZK637.7	5.25555	5.83877	10.9145	9.16179	5.54716	10.0381	0.799238	5.11502e-08	5.46765e-07
ZK637.8	59.9609	59.247	92.5077	106.334	59.6039	99.421	0.693906	3.16567e-09	3.98544e-08
ZK795.1	4.20948	4.38515	7.69667	10.7027	4.29732	9.19971	1.01301	2.67996e-05	0.000185364
ZK836.3	1.81224	1.97568	9.52163	20.9662	1.89396	15.2439	2.50181	3.54133e-08	3.89673e-07
ZK867.3	8.29824	10.574	21.6299	20.2968	9.43611	20.9634	1.09254	5.75058e-09	7.05572e-08
ZK970.7	13.5982	24.2977	62.9113	99.7429	18.948	81.3271	1.8711	4.1113e-05	0.000273436

## Sheet: genes downregulated in htz-1
Gene name	RPKM N2 Rep1	RPKM N2 Rep2	RPKM htz-1 Rep1	RPKM htz-1 Rep2	Avg RPKM N2	Avg RPKM htz-1	Log2FC htz1 vs N2	Pval htz1 vs N2	AdjP FDR htz1 vs N2	Gene bound by 8 L3 DREAM members	Gene bound by any L3 DREAM member
B0024.9	52.7896	49.6069	32.5946	22.4634	51.1983	27.529	-0.905301	1.44849e-05	0.00010506
B0035.15	39.7242	30.2882	15.2118	13.2451	35.0062	14.2284	-1.29843	2.01175e-11	3.35164e-10
B0035.5	77.5268	65.3729	33.763	33.1433	71.4499	33.4531	-1.11553	2.66719e-15	6.75467e-14
B0041.6	14.3229	14.0296	4.55236	7.96883	14.1762	6.26059	-1.14878	0.000168679	0.000993605
B0205.12	42.3731	39.1709	19.6267	19.5009	40.772	19.5638	-1.04732	9.18733e-05	0.000573403
B0205.13	34.0879	19.6767	7.3709	10.264	26.8823	8.81745	-1.48196	2.73581e-05	0.000188871
B0218.6	38.0722	49.5981	14.059	16.7905	43.8352	15.4247	-1.48797	2.32512e-12	4.32115e-11
B0228.7	139.689	137.443	63.8589	68.876	138.566	66.3675	-1.0731	9.3707e-09	1.12491e-07
B0280.3	68.8507	73.4834	41.4184	45.8469	71.1671	43.6326	-0.736882	8.1296e-11	1.25716e-09
B0303.15	124.244	111.652	71.6445	71.1599	117.948	71.4022	-0.757695	2.47252e-15	6.29036e-14
B0310.5	58.0175	64.8087	28.982	27.8066	61.4131	28.3943	-1.14026	6.84424e-28	4.42056e-26
B0348.4	48.1085	46.0569	28.1457	25.1636	47.0827	26.6546	-0.856155	1.00788e-32	8.55908e-31
B0361.6	17.1361	16.3977	11.9902	9.95819	16.7669	10.9742	-0.639559	6.53807e-07	5.96656e-06	x	x
B0365.3	667.317	697.145	467.825	416.991	682.231	442.408	-0.657626	1.15228e-10	1.74392e-09
B0365.6	28.8487	24.5026	4.92401	4.61953	26.6757	4.77177	-2.47947	1.01957e-46	1.59847e-44
B0399.1	6.39648	6.15508	2.81109	3.09615	6.27578	2.95362	-1.11196	9.23758e-12	1.60005e-10
B0410.3	99.4074	102.286	30.5145	20.7318	100.847	25.6231	-1.95535	2.54154e-19	9.17707e-18
B0416.6	15.7386	15.8227	9.4409	8.05753	15.7807	8.74922	-0.874202	4.2341e-13	8.61258e-12
B0495.4	67.6749	62.6476	42.7965	44.4664	65.1613	43.6315	-0.605493	4.2314e-06	3.36439e-05
B0563.2	5.34181	5.54625	2.29876	2.66912	5.44403	2.48394	-1.13774	5.99274e-07	5.50708e-06
B0564.7	25.3171	24.7946	16.1196	16.8557	25.0559	16.4877	-0.641684	2.35063e-14	5.48569e-13
BE0003N10.1	11.4512	10.1052	4.81791	4.27241	10.7782	4.54516	-1.26799	4.1006e-21	1.72122e-19
BE0003N10.2	16.0318	15.3772	10.9674	8.89084	15.7045	9.92911	-0.685384	1.7755e-06	1.50499e-05
C01A2.3	46.4432	44.2048	30.1582	26.6547	45.324	28.4065	-0.707084	2.09284e-16	5.7902e-15
C01B4.7	13.2006	12.8385	4.42276	3.19133	13.0195	3.80704	-1.68392	1.96358e-08	2.23853e-07
C01B4.8	4.2966	11.1	1.19865	1.12531	7.69828	1.16198	-2.10731	2.67819e-05	0.000185311
C01B4.9	36.7444	45.4349	15.6253	14.0925	41.0897	14.8589	-1.39734	1.06435e-07	1.08705e-06
C01G10.9	23.7824	20.9154	11.0527	9.95491	22.3489	10.5038	-1.0967	4.51643e-08	4.87323e-07
C01G12.7	2.69582	2.08723	1.16817	0.972071	2.39152	1.07012	-1.14302	4.37525e-05	0.000289835
C02B10.1	103.005	96.0912	61.3494	51.7587	99.548	56.5541	-0.821769	1.84431e-05	0.000131584
C02B4.2	68.5987	43.0204	6.6868	5.91614	55.8095	6.30147	-2.98245	1.71355e-18	5.80991e-17
C02B8.6	8.35412	7.47962	5.28898	4.60706	7.91687	4.94802	-0.7005	0.000112479	0.000689802
C03B1.14	8.73966	6.66558	4.01364	2.52559	7.70262	3.26962	-1.20725	4.2461e-05	0.000281788
C03H12.1	12.2107	11.9883	8.40167	6.56447	12.0995	7.48307	-0.716178	1.01181e-06	8.9272e-06
C04E6.11	13.0109	12.9939	9.41773	7.58776	13.0024	8.50274	-0.63688	2.69206e-05	0.00018613	x	x
C04E7.2	8.60814	7.90272	5.45907	5.03838	8.25543	5.24873	-0.684725	6.76142e-07	6.14593e-06
C05C10.3	284.474	333.366	131.823	122.777	308.92	127.3	-1.2361	3.08585e-06	2.50792e-05
C05D11.10	64.7642	69.6105	43.9961	38.1629	67.1873	41.0795	-0.736558	8.86931e-09	1.06682e-07		x
C05D11.3	55.7972	51.2482	34.9361	31.436	53.5227	33.1861	-0.721273	1.46833e-09	1.93488e-08		x
C05D11.5	24.5403	30.6572	10.6877	5.09115	27.5988	7.88944	-1.65748	5.68188e-06	4.41248e-05
C05D12.4	4.67987	5.30071	2.23531	1.30818	4.99029	1.77174	-1.4209	1.63551e-06	1.39341e-05
C05D2.1	18.9552	19.185	11.8245	9.51984	19.0701	10.6722	-0.864799	2.73285e-10	3.95337e-09
C06A8.3	1438.75	1711.99	952.4	748.734	1575.37	850.567	-0.896592	2.0716e-06	1.73513e-05
C06G1.6	25.2869	20.6429	13.1532	11.2773	22.9649	12.2153	-0.936052	5.74611e-10	8.00311e-09
C06G3.1	32.8524	39.6276	13.077	12.4284	36.24	12.7527	-1.46745	9.47981e-07	8.41666e-06
C06G3.11	59.9438	53.4408	35.3969	32.47	56.6923	33.9334	-0.769526	2.78327e-10	4.01996e-09
C06G3.3	6.36208	5.43988	1.76965	2.26552	5.90098	2.01759	-1.53091	4.23352e-05	0.000281055
C07A9.11	14.1749	11.3667	5.37373	3.53992	12.7708	4.45683	-1.47918	2.68056e-09	3.40509e-08
C07G3.9	24.6229	21.1155	8.16365	4.92327	22.8692	6.54346	-1.74636	2.94778e-11	4.81489e-10
C08B11.4	32.0097	26.0256	17.1132	13.99	29.0177	15.5516	-0.912302	1.61184e-06	1.37516e-05
C08B6.8	9.47401	8.28447	6.04786	6.05826	8.87924	6.05306	-0.585701	4.92255e-05	0.000323173
C10E2.6	95.3812	92.3975	44.4813	33.2353	93.8894	38.8583	-1.27931	3.60189e-13	7.41521e-12
C11D2.4	39.8825	36.8769	27.1478	21.1032	38.3797	24.1255	-0.692187	7.68418e-06	5.83889e-05
C11H1.4	6.5289	4.76758	3.13028	2.94845	5.64824	3.03936	-0.894848	4.59564e-05	0.000303557
C12C8.3	62.861	61.0779	29.3462	17.3165	61.9694	23.3314	-1.3694	3.37328e-07	3.2244e-06
C12D12.1	60.8364	56.2824	39.6279	36.8294	58.5594	38.2286	-0.645129	0.000130268	0.000783956
C12D5.5	4.78092	3.51609	1.5251	1.37819	4.1485	1.45164	-1.41504	5.83505e-05	0.000378044
C12D8.17	146.196	167.55	12.4141	7.61523	156.873	10.0147	-3.74953	1.6164e-39	1.88851e-37
C12D8.5	16.8898	15.1514	4.21073	2.56935	16.0206	3.39004	-2.11771	1.49251e-11	2.51166e-10
C13B7.6	20.1845	33.5475	7.49755	8.08286	26.866	7.7902	-1.67022	1.2921e-07	1.30584e-06
C13G3.1	19.3732	21.1602	8.35008	7.86276	20.2667	8.10642	-1.33499	1.99177e-16	5.51888e-15
C14A4.14	54.7465	55.4291	36.6842	35.6921	55.0878	36.1881	-0.641648	2.5222e-17	7.69796e-16
C14C10.4	54.3537	60.5402	37.3775	38.5963	57.447	37.9869	-0.62994	2.53439e-09	3.22387e-08
C15B12.4	5.57301	6.10776	3.93511	3.76839	5.84038	3.85175	-0.625229	8.52445e-05	0.00053531
C15C8.3	79.1619	69.5862	46.444	39.0386	74.374	42.7413	-0.8102	5.14144e-07	4.77516e-06
C15H9.7	74.6208	69.9684	39.7356	36.1419	72.2946	37.9387	-0.933269	7.02128e-06	5.382e-05
C15H9.9	156.211	139.104	102.087	80.9813	147.657	91.534	-0.715507	1.11946e-06	9.80625e-06
C16B8.3	234.44	189.76	145.065	130.157	212.1	137.611	-0.65438	4.25513e-06	3.38179e-05
C16C10.1	11.7735	10.1552	6.93275	7.30622	10.9643	7.11948	-0.652734	0.000125414	0.000759233
C17D12.2	4.78503	4.89054	1.5713	1.48858	4.83778	1.52994	-1.65628	2.78271e-16	7.61839e-15
C17E4.9	209.293	198.953	136.023	136.597	204.123	136.31	-0.620306	4.5468e-36	4.60784e-34
C17G1.7	89.475	99.5449	54.2561	55.222	94.51	54.7391	-0.820719	3.40491e-16	9.25278e-15
C18C4.3	24.8094	22.3799	12.5136	9.85544	23.5947	11.1845	-1.08775	1.31461e-08	1.53984e-07
C18D11.3	57.8994	55.1544	35.5007	33.8025	56.5269	34.6516	-0.732034	1.97884e-06	1.66351e-05
C18E9.5	31.9715	26.9795	14.5761	13.3505	29.4755	13.9633	-1.07561	1.28967e-06	1.12025e-05	x	x
C18E9.6	132.488	136.273	87.7506	79.8372	134.38	83.7939	-0.716007	5.29509e-24	2.72067e-22
C18G1.6	3.167	2.94785	1.3662	0.896931	3.05742	1.13157	-1.36762	3.873e-06	3.09958e-05
C18H9.3	46.0403	42.1552	30.1129	29.3285	44.0978	29.7207	-0.605999	5.35668e-17	1.57717e-15
C23G10.2	125.394	112.408	68.5598	59.656	118.901	64.1079	-0.910861	4.97369e-08	5.32899e-07
C24D10.6	77.5819	77.3463	47.0555	35.8221	77.4641	41.4388	-0.920779	1.5677e-08	1.81657e-07
C24G6.3	20.2966	20.6258	13.8348	11.1149	20.4612	12.4749	-0.741442	3.87911e-08	4.24296e-07
C24G6.4	12.13	13.2174	6.8284	6.0828	12.6737	6.4556	-0.995444	1.26551e-14	3.02256e-13		x
C26B2.3	42.4062	39.2436	26.3276	20.3504	40.8249	23.339	-0.8316	7.31512e-08	7.68067e-07
C26B2.7	37.4503	33.1508	18.3649	14.9849	35.3006	16.6749	-1.09758	5.16919e-10	7.25467e-09		x
C27C12.5	3.42142	2.91994	1.5525	1.60397	3.17068	1.57824	-1.01327	4.5309e-06	3.5808e-05
C27H5.3	133.27	127.073	58.9141	70.6043	130.171	64.7592	-1.0319	1.8746e-13	3.97984e-12
C28A5.3	17.4583	17.6738	10.6266	11.1	17.5661	10.8633	-0.725268	6.16107e-08	6.52497e-07
C28C12.9	25.2549	22.9092	16.8051	15.6214	24.082	16.2133	-0.605223	4.44893e-10	6.31142e-09	x	x
C29F7.3	91.4672	91.6279	52.0467	44.293	91.5475	48.1699	-0.950258	1.66325e-13	3.55168e-12
C29F9.1	9.39301	7.9571	4.64484	3.63388	8.67505	4.13936	-1.0659	6.72121e-05	0.000429572
C30C11.4	273.832	240.538	62.7456	60.1157	257.185	61.4306	-2.09204	3.60705e-89	2.75684e-86
C30F12.2	15.9557	18.2412	8.74066	8.27799	17.0985	8.50932	-1.02434	1.85178e-10	2.73487e-09		x
C30G7.2	21.5478	21.8705	12.2544	11.7064	21.7092	11.9804	-0.88495	2.55762e-12	4.71502e-11
C31E10.7	129.738	132.659	75.3317	61.3418	131.198	68.3368	-0.958571	1.72956e-09	2.25322e-08
C31H2.1	21.4676	22.4921	11.9401	11.5288	21.9799	11.7345	-0.936674	4.84318e-25	2.66782e-23
C32A3.2	33.2957	31.6563	21.1819	15.6961	32.476	18.439	-0.828251	3.34044e-05	0.000226102
C32E8.9	48.9038	40.5627	19.5057	14.7671	44.7333	17.1364	-1.37976	2.78699e-13	5.80929e-12
C33A12.6	26.3943	20.882	5.39016	5.45926	23.6381	5.42471	-2.11837	3.91275e-31	3.06716e-29
C34B4.2	48.9277	53.3095	12.6367	10.2444	51.1186	11.4406	-2.12834	2.13835e-20	8.47164e-19
C34B4.3	3.99004	3.60024	1.41185	1.58838	3.79514	1.50012	-1.33692	3.88621e-07	3.67068e-06
C34B7.3	7.35709	6.2997	1.63282	1.45045	6.82839	1.54164	-2.09542	2.98441e-17	9.0038e-16
C34C12.3	22.9803	20.08	15.0967	12.9866	21.5301	14.0417	-0.644418	1.44415e-06	1.24366e-05
C34C12.8	114.355	97.2161	51.7163	51.8483	105.786	51.7823	-1.05595	6.08205e-17	1.78787e-15	x	x
C34E10.10	23.8605	24.7126	17.5807	14.4348	24.2865	16.0077	-0.620008	4.15804e-05	0.000276344		x
C34F6.9	9.8105	7.59232	5.48382	4.96744	8.70141	5.22563	-0.757035	0.000158273	0.00093712
C34H4.2	21.1933	23.2651	7.57806	9.50349	22.2292	8.54077	-1.3973	7.814e-12	1.3586e-10
C35A11.4	23.7924	17.5173	3.43684	3.45087	20.6548	3.44385	-2.49582	1.03798e-22	4.95312e-21
C35A5.3	42.3746	38.1633	16.8233	23.5626	40.269	20.193	-0.97445	1.34543e-05	9.81283e-05
C35C5.1	3.88463	3.91769	2.55359	2.44985	3.90116	2.50172	-0.673851	7.35491e-08	7.71362e-07
C35C5.4	29.3982	28.0568	18.8264	19.1083	28.7275	18.9673	-0.635423	9.34688e-10	1.25973e-08
C35D10.17	48.2605	46.7962	28.4548	24.4472	47.5283	26.451	-0.868447	2.40598e-11	3.96878e-10
C35D10.4	51.7536	47.0874	31.5821	28.7555	49.4205	30.1688	-0.745302	8.51807e-18	2.73159e-16
C35D10.5	40.1921	34.7753	18.4897	16.1957	37.4837	17.3427	-1.12813	3.97472e-13	8.12802e-12
C36B7.6	32.0428	30.6362	19.3502	12.6064	31.3395	15.9783	-0.974866	1.92144e-05	0.000136714
C37H5.13	29.7384	25.7602	17.5214	16.2534	27.7493	16.8874	-0.745515	1.97739e-10	2.90403e-09
C37H5.8	466.107	425.604	209.123	198.363	445.856	203.743	-1.16276	1.64107e-51	3.34467e-49		x
C38H2.1	2.82461	2.96384	1.92834	1.64578	2.89423	1.78706	-0.715173	4.80216e-05	0.000315834
C39H7.4	51.0819	51.5052	34.9882	34.2757	51.2936	34.6319	-0.598948	3.83696e-05	0.000256598
C41G7.1	24.0037	22.5274	17.2701	13.9637	23.2656	15.6169	-0.599007	5.00777e-05	0.000328532		x
C43C3.1	76.2238	83.0263	41.1381	35.2999	79.6251	38.219	-1.08614	7.43167e-18	2.39998e-16
C43E11.4	79.3962	74.1275	43.4773	40.0467	76.7618	41.762	-0.91048	2.3438e-23	1.14646e-21		x
C44B7.8	37.9779	33.8688	18.7995	15.0244	35.9234	16.912	-1.09848	3.19256e-11	5.18241e-10
C44B7.9	61.5724	63.4275	33.8186	36.7518	62.5	35.2852	-0.83972	5.37993e-07	4.98404e-06
C44C8.1	10.5112	12.1457	5.14092	4.75688	11.3285	4.9489	-1.20587	9.74584e-12	1.68173e-10
C44C8.2	10.7534	12.9671	4.83552	4.17041	11.8603	4.50297	-1.3935	1.02173e-11	1.75483e-10
C44C8.3	9.63934	13.7299	4.68282	5.66915	11.6846	5.17599	-1.16647	9.36489e-06	7.01716e-05
C44C8.4	10.0268	12.9671	5.24272	5.53883	11.497	5.39077	-1.10128	1.83527e-07	1.81088e-06
C45B11.3	143.194	142.94	71.933	57.2936	143.067	64.6133	-1.16155	2.02297e-18	6.7962e-17
C45B2.5	23.5084	26.1437	11.677	10.9554	24.826	11.3162	-1.15374	2.1108e-17	6.4855e-16
C45B2.6	8.33408	7.65759	5.12638	4.18379	7.99584	4.65509	-0.80072	1.17241e-05	8.62639e-05
C45E1.4	9.35641	9.66261	3.08821	2.42053	9.50951	2.75437	-1.75503	5.84762e-15	1.43592e-13
C45G9.5	40.8784	35.6716	23.2205	22.1897	38.275	22.7051	-0.779841	1.39887e-07	1.41064e-06
C46C2.1	33.6091	34.8393	24.9792	20.1566	34.2242	22.5679	-0.633115	1.6205e-06	1.38191e-05
C46E10.4	8.76253	8.37732	5.25071	4.38391	8.56993	4.81731	-0.845983	4.92917e-05	0.000323491
C47A4.2	25.6469	18.6849	6.63988	3.00014	22.1659	4.82001	-2.00059	1.57264e-07	1.56947e-06
C47B2.2	33.8201	32.6294	23.7966	21.4909	33.2248	22.6438	-0.585674	2.76574e-08	3.09341e-07
C47B2.8	55.2311	62.3944	23.9083	22.3014	58.8128	23.1048	-1.3619	6.44919e-24	3.28604e-22
C47D2.2	24.1626	17.0611	8.8037	5.71694	20.6118	7.26032	-1.44908	3.93406e-07	3.71206e-06
C47E12.2	20.0277	20.6017	8.93593	10.4241	20.3147	9.68003	-1.08377	7.88162e-10	1.07091e-08
C47G2.3	37.1681	36.6979	24.5122	19.7268	36.933	22.1195	-0.762603	6.42585e-07	5.8817e-06
C48A7.2	122.058	124.514	74.542	69.9942	123.286	72.2681	-0.799921	6.00689e-10	8.35997e-09
C48B4.1	73.5167	53.315	15.5937	24.139	63.4159	19.8663	-1.55226	1.23534e-06	1.07443e-05
C48D1.3	7.77385	7.2306	5.36811	4.44457	7.50223	4.90634	-0.634488	7.14528e-05	0.000453829
C49A9.4	8.2996	6.79207	3.50411	2.89096	7.54583	3.19753	-1.2218	1.57904e-06	1.35095e-05
C49A9.5	12.1802	11.7533	2.27782	1.43489	11.9668	1.85635	-2.39007	1.81237e-08	2.08037e-07
C49A9.9	17.5257	14.8645	6.97162	6.37508	16.1951	6.67335	-1.26432	3.23783e-05	0.000219643
C50D2.6	5.89999	5.74848	2.56078	2.64567	5.82424	2.60322	-1.17033	2.03909e-08	2.32173e-07
C50E10.4	7.99001	8.13198	4.59745	5.84709	8.06099	5.22227	-0.656163	0.000155513	0.000922041
C50F2.4	17.5046	18.5617	1.11657	1.57991	18.0332	1.34824	-3.44062	3.38774e-19	1.21133e-17
C50F7.4	60.547	57.9176	36.5546	35.9866	59.2323	36.2706	-0.741045	6.75906e-15	1.6465e-13
C52B9.8	11.5944	10.8802	7.42371	6.40516	11.2373	6.91443	-0.732409	1.07282e-12	2.0671e-11
C52E12.2	16.5537	15.3415	10.5088	9.50581	15.9476	10.0073	-0.707147	1.80404e-17	5.61824e-16
C53A5.6	13.0125	11.9289	1.95338	2.11371	12.4707	2.03355	-2.53813	8.56132e-19	2.95744e-17
C53C11.3	7.07167	6.84158	4.99194	4.32986	6.95662	4.6609	-0.607025	1.12857e-06	9.86715e-06
C53D5.6	121.487	111.133	75.3503	78.2017	116.31	76.776	-0.634283	4.22145e-15	1.04359e-13
C53H9.3	44.4305	44.6856	24.0145	19.0391	44.558	21.5268	-1.05316	5.39759e-07	4.99788e-06
C55A6.2	38.464	38.8921	23.8681	26.7162	38.678	25.2922	-0.646769	9.0843e-10	1.22525e-08
C56E6.2	15.8556	20.4497	6.27294	6.49614	18.1527	6.38454	-1.51668	9.51072e-15	2.30761e-13
CC8.2	101.947	71.3307	12.959	16.2675	86.639	14.6133	-2.51129	5.46121e-24	2.79818e-22
CD4.3	27.612	24.8726	17.7041	17.2348	26.2423	17.4694	-0.621979	9.88375e-08	1.01397e-06
cTel54X.1	9.35495	11.7054	1.24229	1.45209	10.5302	1.34719	-2.82411	8.54598e-18	2.73576e-16
D1025.1	6.84463	6.90919	4.67095	3.96887	6.87691	4.31991	-0.689449	0.000113759	0.00069672
D1025.10	12.6011	10.447	6.13227	4.79371	11.524	5.46299	-1.08275	7.80699e-08	8.15046e-07
D1025.2	51.7687	47.4348	21.2211	13.101	49.6018	17.161	-1.41922	5.78231e-05	0.000375139
D1046.3	20.4784	18.9724	12.1074	10.7167	19.7254	11.4121	-0.813955	9.8882e-09	1.18239e-07
D1053.3	9.31404	8.14495	3.45435	1.74211	8.72949	2.59823	-1.63742	3.71319e-06	2.98079e-05
D2005.3	61.7659	65.1388	43.6856	38.2044	63.4524	40.945	-0.66006	6.67862e-09	8.13452e-08	x	x
D2007.4	46.4474	52.9891	30.7931	28.6289	49.7183	29.711	-0.767811	1.21814e-08	1.43417e-07
D2013.8	17.9349	17.6483	9.84716	8.79687	17.7916	9.32201	-0.959809	9.10139e-09	1.0933e-07
D2021.4	9.27761	11.9751	5.55375	5.57542	10.6263	5.56459	-0.92497	2.5335e-05	0.000176364
D2023.4	56.3417	49.967	35.3764	29.568	53.1544	32.4722	-0.73603	6.85649e-08	7.23224e-07
D2023.5	43.7916	47.2665	32.4545	28.1718	45.529	30.3132	-0.612612	9.74642e-06	7.27683e-05
D2023.6	22.7925	21.2874	11.9588	10.7422	22.04	11.3505	-0.983322	1.0722e-16	3.05869e-15
D2030.10	4.25103	4.34476	2.51271	1.98368	4.2979	2.2482	-0.94377	3.30332e-07	3.16082e-06
DY3.1	201.373	188.972	122.755	128.714	195.173	125.734	-0.657418	7.67076e-05	0.000485356	x	x
E02H1.6	20.616	22.9322	13.0972	11.8729	21.7741	12.4851	-0.822914	1.92578e-08	2.20091e-07
E02H1.8	48.8006	47.237	33.801	31.4168	48.0188	32.6089	-0.588846	9.3124e-07	8.27203e-06
E04A4.5	196.422	182.212	100.653	90.1543	189.317	95.4035	-1.02008	2.42602e-30	1.83886e-28
E04D5.5	7.99449	5.02396	2.14755	2.18327	6.50923	2.16541	-1.50131	4.65382e-06	3.67162e-05
E04F6.3	234.439	205.218	128.226	113.886	219.828	121.056	-0.88335	2.07962e-13	4.39475e-12
EGAP2.3	99.984	88.3119	56.6382	51.6558	94.148	54.147	-0.82376	8.43825e-11	1.2996e-09
F01F1.2	42.5139	41.4002	25.3233	17.8407	41.957	21.582	-0.965052	7.17114e-06	5.48541e-05
F01F1.9	177.798	137.504	80.0921	59.2494	157.651	69.6708	-1.1723	8.8235e-08	9.12341e-07
F01G12.5	294.552	309.028	83.3769	105.933	301.79	94.6551	-1.66685	5.04505e-18	1.64372e-16
F02D8.5	34.8602	31.2957	18.5756	17.2949	33.078	17.9353	-0.905896	2.99538e-09	3.78144e-08
F02E9.1	31.8277	31.782	15.3487	16.3745	31.8049	15.8616	-1.02093	3.07296e-09	3.8767e-08	x	x
F02H6.5	68.6021	67.9673	25.0328	25.4155	68.2847	25.2241	-1.4312	3.02348e-12	5.53491e-11
F07B10.1	10.4238	8.32519	3.00919	2.51689	9.3745	2.76304	-1.72496	6.78205e-13	1.34055e-11
F08A8.1	67.2116	57.4499	34.9312	27.9122	62.3308	31.4217	-0.994568	4.52722e-08	4.87914e-07
F08C6.6	166.141	165.848	104.054	103.906	165.994	103.98	-0.710498	5.08279e-24	2.61892e-22
F08F3.2	23.6189	23.4279	12.9394	11.7072	23.5234	12.3233	-0.964015	5.12023e-34	4.64952e-32	x	x
F08H9.7	32.0253	26.4424	19.0469	13.8918	29.2339	16.4694	-0.844375	3.6338e-05	0.00024458
F09B12.6	4.93307	3.86459	0.986035	1.08199	4.39883	1.03402	-2.02233	3.19395e-12	5.83532e-11
F09E10.7	13.5063	14.3618	5.72541	5.67794	13.9341	5.70168	-1.30653	3.86645e-20	1.50259e-18
F09E5.3	156.775	150.098	105.76	81.5199	153.436	93.6402	-0.736864	1.66775e-06	1.41956e-05
F09G8.3	46.4687	44.2781	27.2321	21.3527	45.3734	24.2924	-0.923903	1.5519e-10	2.31395e-09
F09G8.8	19.5614	19.1642	13.0437	11.6294	19.3628	12.3365	-0.673833	4.66701e-05	0.000307717
F10E7.6	42.4584	39.8376	29.7134	25.6326	41.148	27.673	-0.601313	1.14293e-06	9.98324e-06
F10E7.9	11.3808	12.4826	6.63401	5.82696	11.9317	6.23049	-0.957475	1.03464e-11	1.77369e-10
F11A1.3	48.7293	41.9684	25.0921	17.3329	45.3488	21.2125	-1.09519	1.72534e-06	1.46383e-05
F11C7.5	583.638	601.694	212.755	151.574	592.666	182.164	-1.64288	2.54775e-09	3.23862e-08
F13D12.2	238.697	230.742	109.221	108.977	234.72	109.099	-1.14125	7.3008e-85	4.78281e-82
F13G11.1	48.841	59.8298	21.5966	20.0055	54.3354	20.8011	-1.37499	6.67006e-09	8.12949e-08
F13H10.8	104.972	97.9194	59.2067	43.9331	101.445	51.5699	-0.985337	2.93837e-07	2.82932e-06
F14B8.6	26.468	28.7089	18.0076	15.7508	27.5885	16.8792	-0.73017	5.82721e-05	0.000377698
F14D7.6	7.72986	5.99252	3.15622	2.37683	6.86119	2.76653	-1.24167	4.37353e-05	0.000289825
F15B10.1	85.5479	91.5961	47.7615	60.8943	88.572	54.3279	-0.718344	5.02907e-05	0.000329695
F15B9.10	47.2223	46.9808	26.9917	25.2182	47.1016	26.1049	-0.884256	4.19736e-32	3.45256e-30
F15D3.1	39.2363	35.4096	24.6576	24.8443	37.3229	24.7509	-0.627613	5.78756e-12	1.02078e-10
F15D3.7	203.65	201.742	140.342	125.995	202.696	133.169	-0.640948	4.16904e-20	1.60995e-18
F15D4.3	174.464	158.099	92.6651	83.5536	166.282	88.1094	-0.940259	1.30626e-12	2.4959e-11		x
F15E6.1	9.87687	9.83054	4.68322	5.5504	9.85371	5.11681	-0.963317	5.30809e-06	4.14854e-05
F16F9.3	6.92777	7.29716	3.86146	3.80889	7.11247	3.83517	-0.899139	1.26126e-05	9.22826e-05
F17C8.1	15.5133	17.311	6.97228	7.20942	16.4121	7.09085	-1.2383	6.12308e-24	3.12857e-22
F17H10.1	50.6896	48.2536	29.0212	19.9908	49.4716	24.506	-1.02367	7.11071e-07	6.43155e-06
F18E2.1	58.6934	48.9275	36.7905	34.5599	53.8105	35.6752	-0.624243	4.44363e-07	4.15441e-06
F18E3.11	72.8972	83.223	13.5012	25.2896	78.0601	19.3954	-1.94046	2.91749e-09	3.68819e-08
F18E3.12	29.7539	50.1304	7.53222	14.3732	39.9422	10.9527	-1.74399	1.67128e-05	0.000120057
F18E3.13	122.153	143.248	11.4831	16.3018	132.701	13.8924	-3.20646	2.24126e-44	3.23712e-42
F18E3.7	56.133	66.5318	22.7457	29.1192	61.3324	25.9325	-1.2173	1.35818e-05	9.89795e-05
F18F11.1	42.8513	36.9093	23.6829	26.6288	39.8803	25.1559	-0.693894	1.95456e-06	1.64386e-05
F21D5.2	17.7909	15.8888	12.1041	10.2223	16.8399	11.1632	-0.622597	9.74714e-06	7.27683e-05
F21G4.6	4.8941	4.30177	2.97056	2.53133	4.59794	2.75094	-0.768037	1.67581e-08	1.93451e-07
F22B5.4	47.711	58.7448	9.60676	7.01406	53.2279	8.31041	-2.57068	1.86302e-17	5.79209e-16
F22B7.5	35.482	34.1445	20.6639	20.811	34.8132	20.7375	-0.783245	4.3099e-22	1.96658e-20
F22E10.5	47.4156	45.8137	17.0884	14.7505	46.6146	15.9195	-1.56106	1.1277e-23	5.6828e-22
F22E5.13	12.2724	12.6036	2.9717	2.08164	12.438	2.52667	-2.25719	9.2127e-24	4.65533e-22
F22F4.2	10.7088	12.1978	5.72236	4.70652	11.4533	5.21444	-1.10344	1.18713e-05	8.73114e-05
F22F7.5	27.5037	19.9299	12.9023	9.02965	23.7168	10.966	-1.07921	7.78949e-05	0.000492698
F23A7.3	3.44392	3.6101	1.46148	1.69281	3.52701	1.57715	-1.14476	0.000129348	0.000779444
F23A7.4	25.4024	23.2229	9.73712	7.95213	24.3126	8.84463	-1.45265	4.89994e-16	1.3102e-14
F23H12.2	155.15	157.274	88.8804	86.6262	156.212	87.7533	-0.86011	1.68449e-12	3.19201e-11
F25B3.3	4.92752	4.41442	2.64289	2.86557	4.67097	2.75423	-0.79338	2.55975e-05	0.000178056
F25B4.4	16.4846	12.7496	7.72587	5.72619	14.6171	6.72603	-1.09997	3.78906e-05	0.000253845
F25B4.6	40.4272	35.6814	24.2911	21.3706	38.0543	22.8309	-0.760982	2.65223e-06	2.18258e-05
F25E2.1	3.33408	3.67696	1.1504	1.00415	3.50552	1.07727	-1.60257	7.30379e-06	5.57293e-05
F25G6.4	7.18362	8.21822	4.34619	4.49025	7.70092	4.41822	-0.816698	5.83667e-05	0.000378044
F25H5.1	48.0207	44.2394	28.3425	25.3481	46.1301	26.8453	-0.815398	1.83122e-21	7.84814e-20
F25H8.1	14.0478	13.4974	9.0744	8.24439	13.7726	8.65939	-0.697647	3.07702e-08	3.41865e-07
F26A3.4	316.883	236.485	58.7033	39.092	276.684	48.8976	-2.42364	2.26418e-17	6.93354e-16		x
F26D10.3	1453.44	1267.39	788.828	694.87	1360.41	741.849	-0.904015	8.26864e-13	1.61353e-11
F26E4.3	52.682	53.0705	38.6418	31.5076	52.8763	35.0747	-0.620727	6.93579e-07	6.29506e-06
F26H11.2	58.338	52.7245	29.4355	25.247	55.5312	27.3412	-1.05634	8.60401e-22	3.77568e-20		x
F28A10.6	147.558	148.917	104.087	94.8503	148.237	99.4686	-0.610227	4.75624e-17	1.40943e-15
F28D9.1	26.8323	24.1499	9.84489	10.2844	25.4911	10.0647	-1.36903	6.25936e-29	4.39906e-27
F28E10.2	21.4003	23.6376	14.6273	12.8631	22.5189	13.7452	-0.737364	8.58094e-08	8.88263e-07
F28F9.1	8.32653	7.87744	4.56641	4.8648	8.10199	4.71561	-0.81701	5.3545e-08	5.70369e-07
F29B9.10	71.1826	71.333	44.3375	47.1648	71.2578	45.7511	-0.671006	1.65575e-08	1.91376e-07
F29C4.1	17.556	18.3806	10.7236	9.6955	17.9683	10.2095	-0.836843	6.4515e-07	5.89342e-06
F29C4.8	15.8565	13.2641	2.39036	1.71008	14.5603	2.05022	-2.63761	6.27578e-14	1.40045e-12
F29C6.1	20.8232	19.0415	9.72275	6.78696	19.9324	8.25486	-1.27361	7.43815e-10	1.02048e-08
F29F11.4	5.02964	4.60652	1.26329	1.7493	4.81808	1.5063	-1.65108	7.3334e-10	1.00837e-08
F30A10.5	36.2089	32.4844	21.3632	19.3526	34.3466	20.3579	-0.786406	2.67234e-15	6.75467e-14
F30A10.8	22.361	22.5445	12.5909	14.2182	22.4527	13.4045	-0.779481	6.27076e-12	1.09966e-10
F30B5.4	40.4979	36.9194	22.7638	16.0283	38.7087	19.3961	-1.01356	1.85726e-07	1.83061e-06
F31D4.2	36.4448	36.1631	24.8603	19.6641	36.3039	22.2622	-0.733246	9.48119e-08	9.76494e-07
F32A6.3	8.14261	7.15251	5.4823	4.73339	7.64756	5.10784	-0.61297	6.75722e-06	5.19261e-05
F32D8.12	91.6841	85.1765	28.9029	37.6327	88.4303	33.2678	-1.39787	1.55919e-09	2.04579e-08
F32D8.5	16.4628	15.9246	9.29267	8.17886	16.1937	8.73576	-0.914658	3.37748e-12	6.14615e-11
F32H5.4	7.31389	7.05548	3.61672	3.11644	7.18469	3.36658	-1.09181	2.12268e-07	2.07439e-06
F33C8.3	44.9497	44.1003	23.3156	19.2821	44.525	21.2989	-1.08582	4.68728e-20	1.79872e-18
F33C8.4	13.712	14.586	8.70374	8.23988	14.149	8.47181	-0.761947	1.57095e-06	1.34528e-05
F33D4.5	71.5794	73.043	52.1581	46.4046	72.3112	49.2814	-0.586243	2.60991e-12	4.80658e-11
F35B12.7	966.534	1273.65	193.732	199.624	1120.09	196.678	-2.37225	2.11059e-17	6.4855e-16
F35C8.4	15.3373	16.7882	7.05102	6.55514	16.0627	6.80308	-1.25543	5.22656e-17	1.5463e-15
F35G2.2	79.0536	75.6742	50.35	44.4358	77.3639	47.3929	-0.737961	1.17783e-11	2.00322e-10	x	x
F35H12.5	6.87511	5.69807	4.00709	3.37	6.28659	3.68855	-0.784766	1.62305e-05	0.000116935
F35H8.6	60.895	54.6445	33.9246	22.7768	57.7698	28.3507	-1.01677	8.11273e-06	6.13657e-05
F36G3.2	34.4008	29.7039	14.8361	16.8764	32.0523	15.8563	-1.01331	2.43695e-05	0.000170225
F37B4.2	239.539	221.96	88.1347	66.3169	230.749	77.2258	-1.58659	1.12788e-17	3.57316e-16
F37C12.13	17.7756	16.8498	10.8814	11.7798	17.3127	11.3306	-0.649378	5.29829e-10	7.42449e-09
F37H8.2	9.81341	7.82403	5.68037	4.51239	8.81872	5.09638	-0.799942	4.08021e-05	0.000271466
F38A5.13	71.5627	66.9251	36.5565	39.7816	69.2439	38.1691	-0.891428	1.68709e-16	4.71025e-15
F38B2.1	67.8724	68.3757	35.0884	31.9833	68.124	33.5358	-1.02651	4.81597e-08	5.17118e-07
F39B2.10	195.648	190.217	129.724	110.197	192.932	119.961	-0.716667	3.10825e-08	3.45118e-07		x
F39B2.11	38.6042	35.5907	22.1578	21.1346	37.0974	21.6462	-0.810533	1.14846e-15	2.99237e-14		x
F39G3.1	9.48896	9.7287	5.21366	3.17041	9.60883	4.19204	-1.16946	4.20189e-06	3.34528e-05
F40F4.2	215.526	225.494	126.82	142.87	220.51	134.845	-0.731229	9.64891e-05	0.000599763
F40F4.4	75.9643	74.6173	13.933	20.6613	75.2908	17.2971	-2.08975	1.86398e-18	6.27357e-17
F40F8.9	35.4954	37.199	16.6589	16.2298	36.3472	16.4443	-1.15351	2.10157e-09	2.7071e-08
F40G9.2	90.6704	78.0699	49.0609	50.9746	84.3701	50.0177	-0.77563	8.76113e-06	6.60252e-05
F41E7.4	76.3899	94.1195	34.284	21.3284	85.2547	27.8062	-1.53906	1.42825e-08	1.6655e-07
F42A10.5	81.7721	83.8798	60.0282	52.6817	82.826	56.3549	-0.590313	2.66946e-10	3.87082e-09
F42A9.5	8.15611	7.70277	4.83001	4.27724	7.92944	4.55363	-0.820169	1.22205e-07	1.23777e-06
F42F12.4	12.7698	13.7572	8.2531	6.9931	13.2635	7.6231	-0.813268	4.15838e-07	3.90764e-06
F43C1.6	40.0898	39.942	24.969	25.3844	40.0159	25.1767	-0.703596	2.38484e-11	3.93746e-10
F43C9.2	52.3095	51.3919	36.645	33.238	51.8507	34.9415	-0.599291	2.20114e-07	2.14535e-06
F43H9.1	29.554	30.2417	15.5278	16.5122	29.8978	16.02	-0.911912	2.51537e-06	2.07836e-05
F43H9.2	86.4645	74.9706	9.72564	14.8172	80.7175	12.2714	-2.6331	1.7855e-25	1.01085e-23
F45E12.5	48.6845	53.5374	33.8412	34.6363	51.111	34.2388	-0.611307	2.10061e-09	2.7071e-08
F45E4.11	16.1751	14.4881	6.95472	7.70569	15.3316	7.33021	-1.08013	6.8603e-10	9.48293e-09
F45G2.2	8.25465	9.46126	4.72788	4.71301	8.85796	4.72044	-0.916729	3.55647e-06	2.86249e-05
F45G2.8	28.4494	27.934	17.3525	17.538	28.1917	17.4452	-0.719171	3.6924e-06	2.9654e-05
F45H10.1	20.2975	23.2529	7.4007	7.74163	21.7752	7.57116	-1.54126	4.53022e-22	2.05688e-20
F46C3.1	28.4189	32.1987	20.6841	17.525	30.3088	19.1045	-0.698156	2.46122e-06	2.03728e-05
F46C5.10	45.5641	38.36	11.4235	13.7342	41.962	12.5789	-1.75196	3.76504e-23	1.82704e-21
F46E10.10	464.952	471.289	311.437	291.593	468.121	301.515	-0.671711	4.67194e-32	3.82578e-30
F46G10.6	144.97	170.267	28.1418	36.2249	157.618	32.1833	-2.24819	7.41497e-20	2.79862e-18
F47B7.1	245.008	260.936	156.437	127.881	252.972	142.159	-0.852339	3.11007e-08	3.45118e-07
F47G4.4	10.9278	10.9124	4.36547	5.04198	10.9201	4.70372	-1.24173	1.70462e-15	4.37926e-14
F48E8.4	9.55958	10.86	2.51606	2.03436	10.2098	2.27521	-2.09163	4.40527e-12	7.92992e-11
F49F1.5	19.4548	14.29	8.26434	8.07425	16.8724	8.1693	-1.07368	2.02186e-05	0.000143414
F52A8.4	10.1165	9.17595	5.08419	4.4707	9.64624	4.77744	-1.03123	2.45376e-09	3.12565e-08
F52B5.1	63.253	61.3858	41.5319	41.3605	62.3194	41.4462	-0.619157	1.3258e-06	1.15039e-05
F52C12.2	24.0333	20.2393	15.6436	11.718	22.1363	13.6808	-0.714951	0.000146352	0.000871603
F52E1.14	88.8082	89.8365	61.6347	47.343	89.3223	54.4889	-0.738659	1.41185e-05	0.000102605
F52E1.7	102.117	71.8294	33.1401	31.7372	86.9733	32.4386	-1.41971	6.81507e-12	1.19169e-10
F52E10.1	4.41998	4.08594	3.16258	2.46446	4.25296	2.81352	-0.62172	0.0001063	0.000654318		x
F52H2.3	10.2209	10.9923	6.22335	4.6261	10.6066	5.42472	-0.952522	5.42003e-05	0.000352802
F52H2.7	7.26153	5.99946	3.27614	3.10578	6.63049	3.19096	-1.06129	1.16627e-06	1.01774e-05
F52H3.7	89.329	99.3732	52.0188	48.1496	94.3511	50.0842	-0.936648	1.48749e-10	2.22553e-09
F53A3.4	17.1138	14.3124	4.17149	3.57426	15.7131	3.87287	-2.03039	5.98125e-42	7.78114e-40
F53B2.6	14.0123	18.0637	6.14827	5.207	16.038	5.67764	-1.48622	5.50051e-13	1.10028e-11
F53B6.1	21.5126	25.6431	13.2854	13.0526	23.5778	13.169	-0.853567	1.92751e-06	1.62483e-05
F53B6.2	17.9526	16.1441	11.3288	11.1611	17.0484	11.2449	-0.632085	7.20079e-07	6.5066e-06
F53C11.3	118.831	111.156	74.9823	66.1532	114.994	70.5677	-0.736244	6.38481e-17	1.86992e-15
F53F4.16	50.1977	47.0428	29.6303	27.9286	48.6203	28.7794	-0.782907	6.0428e-08	6.41082e-07
F53H10.2	56.574	55.359	39.8422	35.9461	55.9665	37.8942	-0.598655	5.12722e-19	1.81211e-17
F54A3.2	9.8186	8.18607	4.1011	4.08967	9.00233	4.09539	-1.16175	5.20176e-13	1.04738e-11
F54B11.6	9.80366	10.4503	4.32676	3.78068	10.127	4.05372	-1.31981	1.77564e-11	2.96905e-10
F54B11.9	8.77233	7.89365	4.21398	2.3602	8.33299	3.28709	-1.3052	5.53481e-06	4.31104e-05
F54B3.1	16.5532	14.8582	8.07701	6.58074	15.7057	7.32887	-1.12404	6.30008e-17	1.849e-15
F54B3.3	99.4389	93.0651	48.3686	44.426	96.252	46.3973	-1.08657	2.51887e-54	5.84857e-52
F54D5.7	61.8943	67.2444	45.0731	34.272	64.5694	39.6725	-0.725582	2.40031e-05	0.000168113
F54D5.8	253.231	235.042	78.3532	47.5365	244.137	62.9449	-1.91545	7.52905e-13	1.47548e-11
F54E4.3	23.1465	21.208	15.3576	14.0221	22.1773	14.6898	-0.626172	2.46493e-08	2.77899e-07
F55C5.5	86.7033	73.2031	47.6013	44.5456	79.9532	46.0734	-0.825108	2.35928e-12	4.37576e-11		x
F55F3.3	193.516	201.206	105.57	98.9722	197.361	102.271	-0.983542	1.91712e-57	5.24863e-55
F55F8.9	13.274	10.5368	6.96029	6.47718	11.9054	6.71874	-0.851935	1.99979e-07	1.95952e-06
F55H12.2	78.8627	64.3431	26.596	18.4124	71.6029	22.5042	-1.66031	1.16027e-11	1.97612e-10
F55H2.6	100.724	94.0458	50.5246	50.8633	97.385	50.6939	-0.976198	2.02902e-44	2.95383e-42
F56A6.2	10.6336	12.6128	5.05151	5.30291	11.6232	5.17721	-1.17282	5.08892e-09	6.27748e-08
F56A8.7	17.5051	15.4778	10.4032	9.03241	16.4914	9.71779	-0.790843	4.58537e-09	5.68307e-08
F56B3.8	42.4019	40.5041	29.3692	25.5399	41.453	27.4546	-0.623858	3.82516e-06	3.06397e-05	x	x
F56B6.4	89.2123	95.8464	52.2963	56.6433	92.5294	54.4698	-0.794446	4.56431e-10	6.45514e-09
F56D12.1	67.6458	61.3337	40.4822	38.0041	64.4898	39.2432	-0.748328	5.91314e-14	1.33249e-12
F56D12.5	651.889	676.54	183.458	230.042	664.215	206.75	-1.68569	1.40535e-22	6.6268e-21
F56F11.2	9.42365	9.98815	6.56992	5.85103	9.7059	6.21048	-0.66686	3.23568e-05	0.000219639
F56H11.2	16.3093	17.5448	6.37262	4.11873	16.927	5.24567	-1.66898	2.50299e-14	5.81905e-13
F56H11.4	296.035	290.678	150.231	111.467	293.356	130.849	-1.16705	2.25696e-09	2.89305e-08
F57A10.3	34.4464	33.553	20.1953	20.0377	33.9997	20.1165	-0.793649	1.96216e-27	1.23684e-25
F57A8.4	4.24297	4.82491	2.22928	2.56272	4.53394	2.396	-0.930963	7.42655e-05	0.000470879
F57A8.8	9.41084	9.35781	2.65675	0.944775	9.38433	1.80077	-2.00425	1.92887e-06	1.62523e-05
F57B10.3	193.971	197.639	133.505	127.372	195.805	130.439	-0.622516	1.22438e-25	7.01836e-24
F57B7.1	11.884	10.9757	7.12908	6.46218	11.4299	6.79563	-0.778579	7.68498e-10	1.04574e-08
F57C12.5	36.1189	34.0994	22.9643	18.6554	35.1091	20.8098	-0.784108	1.6475e-10	2.445e-09
F58E10.1	40.0737	39.5818	24.1401	25.3903	39.8278	24.7652	-0.720354	1.99315e-15	5.1062e-14
F58E10.3	190.09	170.572	108.795	99.7461	180.331	104.271	-0.825319	2.3119e-21	9.88513e-20		x
F58E10.4	25.1267	21.3743	12.9578	15.6863	23.2505	14.322	-0.736027	1.224e-05	8.98071e-05		x
F58F9.4	9.25106	8.05429	3.28088	1.63341	8.65267	2.45715	-1.70713	2.61828e-06	2.15755e-05
F58G1.4	426.892	497.713	252.358	275.941	462.302	264.149	-0.827826	4.70128e-09	5.81494e-08
F58G6.3	68.0673	42.2071	5.35229	8.4093	55.1372	6.88079	-2.71094	1.46648e-14	3.47539e-13
F58G6.7	35.9371	27.7305	10.0738	7.893	31.8338	8.98342	-1.77629	3.53747e-16	9.59879e-15
F58G6.9	37.0704	26.9507	4.52623	5.52075	32.0106	5.02349	-2.56793	2.78704e-26	1.66524e-24
F58H1.3	17.5348	16.3107	12.2	10.627	16.9227	11.4135	-0.594797	2.42276e-05	0.000169298		x
F58H7.8	10.96	13.4713	5.36329	4.33649	12.2157	4.84989	-1.32794	1.20226e-10	1.81208e-09
F59A1.10	24.3358	24.3959	9.89583	10.6618	24.3659	10.2788	-1.24138	1.47178e-08	1.71082e-07
F59A3.3	46.6996	46.9508	33.024	30.0393	46.8252	31.5316	-0.601393	1.70261e-07	1.6909e-06
F59E12.9	15.8314	15.4424	10.08	9.35958	15.6369	9.71978	-0.720188	2.61286e-17	7.93505e-16
F59F4.4	37.4165	30.5265	15.0332	15.9147	33.9715	15.474	-1.13894	2.70334e-09	3.42928e-08
F59G1.1	23.4902	22.4179	12.9907	12.122	22.9541	12.5564	-0.902545	4.84905e-22	2.1962e-20
H03A11.2	54.9778	54.9574	34.0762	27.1081	54.9676	30.5921	-0.873144	7.88154e-11	1.22001e-09
H04M03.2	41.6798	77.004	3.31243	2.82706	59.3419	3.06974	-3.35505	2.306e-11	3.81416e-10
H06A10.1	10.8789	15.4975	1.79825	1.20587	13.1882	1.50206	-2.91224	1.95306e-19	7.17934e-18
H09G03.2	9.12893	8.81791	6.37753	5.65412	8.97342	6.01582	-0.606254	1.22925e-06	1.07016e-05
H12D21.10	4.84301	4.0012	2.27052	2.13828	4.4221	2.2044	-1.00061	6.36966e-05	0.000408813
H14N18.1	66.2405	71.474	22.1722	14.1445	68.8573	18.1583	-1.90147	1.51143e-15	3.9048e-14
H18N23.2	49.9803	45.2284	22.7428	16.8851	47.6043	19.814	-1.28187	5.34661e-14	1.21078e-12
H20J04.5	80.6622	73.6296	54.7919	49.6052	77.1459	52.1985	-0.596659	3.30461e-09	4.14329e-08
H28G03.1	178.242	154.303	72.8721	61.605	166.272	67.2386	-1.32864	1.07069e-25	6.15663e-24
H28G03.2	26.6181	22.3624	8.82614	7.03584	24.4903	7.93099	-1.63157	4.447e-22	2.0241e-20
H32K16.1	8.69086	8.00997	4.28829	3.60909	8.35042	3.94869	-1.09925	1.10076e-11	1.87826e-10		x
H43E16.1	18.0325	18.5276	3.24529	4.76503	18.2801	4.00516	-2.16407	3.09061e-21	1.30625e-19
H43I07.1	29.6433	30.0496	14.5848	14.9542	29.8464	14.7695	-1.04028	2.8896e-13	5.98827e-12
K01C8.6	51.4781	49.6194	30.5041	29.5055	50.5488	30.0048	-0.785994	2.79206e-16	7.6326e-15
K01C8.7	11.6194	11.3939	6.97706	6.01674	11.5067	6.4969	-0.845714	1.0139e-08	1.21159e-07	x	x
K01D12.11	65.4146	65.7596	15.6308	17.0169	65.5871	16.3238	-2.02705	1.27429e-55	3.11656e-53
K02C4.3	15.7411	13.0943	9.83841	8.21875	14.4177	9.02858	-0.701444	9.06886e-06	6.81204e-05		x
K02F2.2	3434.99	2796.66	1453.62	1572.94	3115.82	1513.28	-1.0471	1.16661e-08	1.37614e-07
K02G10.3	23.8524	20.6489	10.4238	10.2784	22.2506	10.3511	-1.0798	0.000101277	0.000626765
K04G2.3	15.0131	14.9216	10.037	7.80024	14.9673	8.9186	-0.772032	1.29471e-07	1.30704e-06
K04H4.1	227.691	238.393	106.687	133.829	233.042	120.258	-0.967928	7.33361e-08	7.69568e-07
K05F1.5	30.1822	30.9521	16.7493	17.9718	30.5672	17.3605	-0.849469	9.84429e-15	2.37597e-13
K07E3.1	17.7756	18.3725	9.75835	10.3696	18.074	10.064	-0.875714	8.65734e-12	1.50238e-10
K07E3.8	47.3828	57.1121	35.2082	32.2084	52.2475	33.7083	-0.656906	1.6922e-05	0.000121392
K08A2.5	15.7225	15.9232	5.71005	6.02003	15.8228	5.86504	-1.46083	3.89943e-32	3.22195e-30
K08B4.3	14.6355	12.5673	2.8366	3.1064	13.6014	2.9715	-2.19127	4.51184e-35	4.4257e-33
K08D12.3	325.074	306.064	192.401	190.233	315.569	191.317	-0.75942	8.90495e-52	1.83532e-49	x	x
K08E5.2	27.1467	28.4973	7.68598	5.94784	27.822	6.81691	-2.02181	8.80234e-28	5.6455e-26
K08F8.4	83.112	81.9079	31.8372	28.3454	82.5099	30.0913	-1.38663	3.82535e-05	0.000255996
K08F8.6	19.9913	19.8648	13.2354	12.4605	19.9281	12.848	-0.669802	7.45433e-38	8.18771e-36
K09C4.10	5.76801	5.46539	3.49077	2.5346	5.6167	3.01269	-0.909233	8.80724e-06	6.6291e-05
K09E9.1	15.8443	10.8889	6.38535	5.87758	13.3666	6.13147	-1.10408	5.60728e-06	4.36193e-05
K09F6.4	4.35896	3.83727	1.27827	1.09096	4.09812	1.18461	-1.75886	1.1823e-14	2.82867e-13
K09F6.6	6.48561	4.95044	2.35263	2.10352	5.71803	2.22807	-1.3526	3.5923e-08	3.94572e-07
K09H11.1	37.8541	34.1347	21.4385	18.6357	35.9944	20.0371	-0.870096	1.0379e-13	2.24772e-12
K10B3.9	39.3401	40.7039	17.8466	13.4144	40.022	15.6305	-1.33507	1.43503e-07	1.44472e-06
K10C3.3	50.1798	51.7377	34.6073	34.2583	50.9588	34.4328	-0.598623	6.99801e-08	7.37727e-07
K10F12.3	7.59363	7.20791	4.94527	4.69993	7.40077	4.8226	-0.652667	1.44374e-06	1.24366e-05
K10G9.2	6.38262	6.91138	2.79456	3.7077	6.647	3.25113	-1.05051	1.82472e-06	1.54386e-05
K11D12.10	22.2979	21.3217	14.3101	12.8382	21.8098	13.5741	-0.71831	2.60046e-15	6.59754e-14
K11H3.6	58.8556	45.9679	27.1385	27.4161	52.4117	27.2773	-0.94932	9.24057e-06	6.93818e-05
M03A8.1	494.363	440.826	267.01	256.738	467.594	261.874	-0.869332	1.34195e-28	9.18483e-27
M03B6.2	77.1306	61.5352	41.6757	31.239	69.3329	36.4573	-0.931848	1.05498e-05	7.8156e-05
M03F8.4	3.8797	3.08408	1.69868	1.25043	3.48189	1.47456	-1.20128	9.74761e-05	0.000605283
M04B2.4	27.7551	26.8359	17.1658	14.8179	27.2955	15.9918	-0.800939	3.39795e-15	8.45707e-14		x
M04C9.3	22.8071	21.0166	10.3657	9.59969	21.9118	9.98267	-1.14801	1.12936e-10	1.71205e-09
M04G12.4	46.5183	50.6171	31.3849	28.7955	48.5677	30.0902	-0.722612	6.75014e-11	1.05198e-09
M05D6.5	115.281	116.418	56.9649	53.2324	115.849	55.0986	-1.09436	8.04908e-14	1.7603e-12
M05D6.6	117.963	120.959	59.3953	58.7905	119.461	59.0929	-1.04346	1.76875e-18	5.975e-17		x
M28.6	24.1191	24.5797	13.6258	11.7623	24.3494	12.694	-0.964407	2.39935e-18	8.01664e-17
M88.1	79.2433	65.1195	20.8812	26.4874	72.1814	23.6843	-1.57741	3.56271e-14	8.15865e-13
M88.2	54.9376	54.3949	33.3825	37.2739	54.6662	35.3282	-0.662778	3.02254e-08	3.36219e-07
M88.7	52.3844	49.7072	37.5135	31.3426	51.0458	34.4281	-0.596987	6.74308e-07	6.13229e-06
PAR2.1	81.4605	87.9995	47.2691	49.1742	84.73	48.2216	-0.845916	1.70779e-16	4.7608e-15
R02F11.3	18.222	17.8279	10.3954	9.39191	18.0249	9.89365	-0.89416	7.00631e-19	2.43865e-17
R02F2.9	49.2023	54.7702	33.3257	28.28	51.9863	30.8028	-0.775533	7.58558e-07	6.81402e-06	x	x
R05F9.6	216.971	200.602	123.845	101.478	208.786	112.661	-0.910474	1.73942e-07	1.72373e-06
R05G6.8	40.9628	43.6166	29.1358	24.6493	42.2897	26.8926	-0.683451	2.31861e-09	2.96378e-08
R05G9.2	17.4007	17.757	12.0832	10.8078	17.5789	11.4455	-0.647628	1.3169e-08	1.54154e-07
R05H5.5	13.9151	15.2319	8.45134	6.69775	14.5735	7.57454	-0.950704	1.09837e-07	1.12055e-06
R06C1.3	15.2481	12.9685	8.09668	9.31069	14.1083	8.70369	-0.728262	5.22106e-06	4.08749e-05
R06C1.4	932.657	833.848	518.732	495.71	883.252	507.221	-0.822828	3.14966e-07	3.02325e-06
R07B1.4	107.817	99.2779	58.4133	55.2259	103.548	56.8196	-0.900299	1.20879e-27	7.67225e-26
R07B7.5	28.5545	26.4741	17.8932	15.6573	27.5143	16.7752	-0.742645	9.00242e-11	1.38185e-09
R07E5.13	149.793	149.381	107.028	89.6808	149.587	98.3546	-0.631325	4.2744e-06	3.39564e-05
R07H5.8	567.869	519.38	378.843	308.143	543.624	343.493	-0.683902	2.41971e-05	0.000169149		x
R08A2.7	6.48422	5.08229	2.40483	2.82212	5.78325	2.61348	-1.14402	0.000105941	0.000652323
R08D7.4	19.7845	16.9714	13.6372	11.2589	18.3779	12.4481	-0.590439	0.000118082	0.000719831
R09E12.3	153.353	134.86	91.925	85.3361	144.107	88.6305	-0.729107	2.86351e-07	2.76741e-06
R09F10.1	37.1388	37.2688	25.6352	23.1313	37.2038	24.3832	-0.63935	1.06669e-05	7.89282e-05
R107.5	107.441	64.8785	11.0603	10.6294	86.1599	10.8448	-2.75164	2.41388e-12	4.468e-11
R10F2.1	19.2725	14.3195	6.59774	6.15085	16.796	6.3743	-1.4037	6.43463e-14	1.43067e-12
R11A5.3	10.0828	8.84021	1.10996	1.03344	9.46149	1.0717	-2.86184	5.66257e-13	1.12901e-11
R11A8.5	83.521	83.056	49.7694	48.7021	83.2885	49.2358	-0.791824	2.01973e-17	6.24755e-16		x
R11G11.12	8.69445	5.14109	2.85778	2.60533	6.91777	2.73155	-1.27352	8.72617e-05	0.000546481
R11H6.1	268.021	232.75	145.361	130.142	250.386	137.751	-0.886465	7.94238e-09	9.59098e-08
R11H6.3	7.41772	8.16304	3.56618	2.41316	7.79038	2.98967	-1.33822	4.67969e-06	3.68885e-05
R12A1.2	10.9337	9.17174	4.7923	5.42723	10.0527	5.10976	-0.98375	7.27137e-06	5.55163e-05
R12C12.1	96.6776	92.4487	29.5706	31.9153	94.5631	30.7429	-1.5772	4.49789e-10	6.37595e-09
R12H7.1	26.1159	21.8417	12.3613	11.7312	23.9788	12.0462	-1.01451	1.28348e-10	1.93133e-09
R13F6.3	20.5364	20.9662	12.1909	14.5371	20.7513	13.364	-0.656331	0.000131169	0.000789121
R151.10	36.7623	35.8419	24.8506	19.5255	36.3021	22.1881	-0.730434	1.77983e-05	0.00012728
R151.7	56.6583	53.4518	35.843	31.3189	55.0551	33.581	-0.746259	3.30642e-16	8.99847e-15
R151.9	97.9365	91.8053	66.0318	55.6689	94.8709	60.8503	-0.669631	3.34456e-08	3.69129e-07	x	x
R74.6	14.2714	15.2127	9.04079	8.77654	14.7421	8.90866	-0.750662	1.90593e-05	0.000135664
R74.7	41.835	40.9499	25.5328	20.1239	41.3924	22.8284	-0.875305	7.55363e-06	5.754e-05
T01H8.1	11.1865	12.5461	5.6219	4.81795	11.8663	5.21993	-1.18848	4.91467e-08	5.26904e-07
T01H8.2	25.0034	20.2764	9.0161	5.09851	22.6399	7.05731	-1.55984	1.16502e-05	8.58232e-05
T02C5.3	31.1263	29.1522	13.985	13.3014	30.1392	13.6432	-1.17252	2.72482e-28	1.81092e-26
T02C5.5	9.62074	9.57444	6.21902	5.98442	9.59759	6.10172	-0.685365	7.26213e-07	6.55235e-06
T02G5.7	226.282	204.071	110.517	107.494	215.177	109.005	-1.00888	4.54083e-10	6.43185e-09
T02H6.2	12.9624	10.1696	7.47148	6.32763	11.566	6.89955	-0.766754	3.85097e-05	0.000257335
T03F7.1	30.987	31.4559	20.5808	16.1687	31.2215	18.3748	-0.79302	1.45464e-08	1.69198e-07
T04C12.3	33.5051	30.5951	18.4163	19.3005	32.0501	18.8584	-0.792544	7.92877e-06	6.01478e-05
T04F8.1	36.4923	36.7963	25.4425	21.4692	36.6443	23.4558	-0.669938	8.37702e-08	8.70593e-07
T05A8.4	34.1494	35.3045	21.1071	22.6189	34.727	21.863	-0.701043	2.89808e-10	4.17921e-09
T05C3.5	151.762	142.742	99.4841	74.6648	147.252	87.0744	-0.779669	6.39457e-06	4.92425e-05		x
T05E7.1	51.9257	38.5405	11.2878	7.10034	45.2331	9.19407	-2.16822	2.9668e-11	4.84164e-10
T05H4.4	5.19297	4.51263	0.949015	1.3668	4.8528	1.15791	-1.93753	1.08656e-08	1.29168e-07
T06A10.1	22.6705	20.6416	15.1864	14.0386	21.656	14.6125	-0.602172	8.42274e-10	1.14021e-08		x
T06D8.6	102.207	96.4581	60.7385	57.5502	99.3324	59.1443	-0.783711	1.80871e-32	1.5289e-30
T06H11.1	7.80853	7.5819	4.64533	4.44634	7.69522	4.54583	-0.790097	8.26866e-11	1.2767e-09
T07D3.7	25.6827	24.4435	14.2084	13.5519	25.0631	13.8802	-0.886718	5.9555e-22	2.6775e-20
T07H6.4	3.4788	3.77191	1.73831	1.79995	3.62536	1.76913	-1.04224	1.3844e-06	1.19727e-05
T07H6.5	3.59035	3.70588	1.78012	1.93878	3.64812	1.85945	-0.97989	1.59657e-05	0.000115253
T08A11.1	10.3417	9.86197	6.78614	6.32701	10.1018	6.55657	-0.65781	4.52425e-12	8.12018e-11
T08D2.8	5.38431	4.08341	2.16476	2.39343	4.73386	2.2791	-1.07949	2.52165e-05	0.000175673
T09B4.9	76.9995	67.7355	34.7033	27.1155	72.3675	30.9094	-1.23789	1.65572e-14	3.91883e-13
T10B5.4	13.6947	12.1876	7.19528	7.89552	12.9411	7.5454	-0.806433	6.7764e-06	5.20517e-05
T12D8.1	21.9616	20.4166	12.1716	12.7397	21.1891	12.4557	-0.799773	5.16115e-13	1.04034e-11
T12G3.5	56.3212	56.148	35.4182	34.6145	56.2346	35.0164	-0.718123	3.69508e-17	1.10931e-15
T13C5.5	79.4656	89.1488	40.4964	37.3806	84.3072	38.9385	-1.12989	2.82984e-11	4.63462e-10
T13H5.5	66.1009	71.4706	41.8127	35.9195	68.7857	38.8661	-0.845885	7.1706e-09	8.71061e-08
T17H7.4	37.0335	35.003	24.9829	21.3954	36.0182	23.1891	-0.666765	8.28246e-09	9.98851e-08
T19B4.3	141.747	117.643	80.111	70.9059	129.695	75.5085	-0.806088	5.05152e-08	5.40607e-07
T19B4.4	47.4586	42.5379	30.1814	27.1676	44.9983	28.6745	-0.674263	7.84376e-05	0.00049579
T20B3.12	8.09306	6.62382	2.5283	1.23585	7.35844	1.88207	-1.86139	1.38074e-08	1.61215e-07
T20D3.3	41.9713	38.3021	25.4575	19.5943	40.1367	22.5259	-0.853187	3.64626e-08	3.99781e-07
T20H4.1	6.25407	5.70211	2.96794	2.53304	5.97809	2.75049	-1.1117	7.21046e-06	5.51319e-05
T21C12.2	384.526	391.851	239.867	246.322	388.189	243.094	-0.711504	3.03119e-34	2.79403e-32
T22F7.4	22.0843	22.0132	8.97906	6.55703	22.0487	7.76805	-1.4969	7.42367e-13	1.45795e-11
T22G5.5	68.2071	64.6623	21.8542	23.2209	66.4347	22.5376	-1.59225	5.83501e-73	2.61053e-70
T23B12.2	55.8821	53.6159	36.6868	32.4986	54.749	34.5927	-0.693982	7.12524e-13	1.40448e-11
T23F2.5	106.985	119.787	38.7022	52.8136	113.386	45.7579	-1.2985	7.5882e-10	1.03824e-08
T23G7.5	13.92	13.4472	9.38697	9.27544	13.6836	9.3312	-0.585393	9.32408e-06	6.9923e-05
T24A6.20	12.9768	11.7733	7.67379	4.806	12.3751	6.2399	-0.973862	9.39468e-05	0.000584951
T25C8.2	769.066	650.577	500.551	422.05	709.821	461.301	-0.645128	2.13851e-05	0.0001511
T25D3.2	54.2139	53.0512	35.2982	32.5332	53.6325	33.9157	-0.694327	4.74862e-17	1.40943e-15
T25E12.4	20.4856	19.7831	11.2888	6.75794	20.1344	9.02339	-1.15352	2.88334e-05	0.00019779
T26C11.5	8.0294	5.93058	2.74387	2.89799	6.97999	2.82093	-1.28697	1.77045e-05	0.000126659
T26C11.6	3.55097	3.39945	1.59487	0.963096	3.47521	1.27898	-1.41061	1.36612e-08	1.59711e-07
T27B1.1	3.31701	2.6622	1.64655	1.50566	2.9896	1.5761	-0.950978	8.55096e-08	8.8616e-07
T27B7.4	5.85296	4.33728	1.73657	2.26948	5.09512	2.00303	-1.29004	2.91834e-05	0.000200041
T27B7.6	15.7175	15.0808	10.127	9.79305	15.3992	9.96004	-0.659409	8.16338e-08	8.50317e-07
T27C4.4	20.6334	18.8957	5.00946	5.23699	19.7646	5.12323	-1.97286	6.43108e-65	2.18454e-62
T27D1.3	3.21406	3.73325	1.85062	1.65842	3.47366	1.75452	-0.975918	0.000109469	0.000672468
T27F2.2	25.9932	25.9097	16.2232	14.9348	25.9514	15.579	-0.770167	2.81501e-26	1.67649e-24
T28C12.2	8.4432	5.81205	2.11057	1.95142	7.12763	2.031	-1.76272	6.04713e-11	9.49679e-10
T28D6.2	22.3964	19.6503	12.0852	8.74008	21.0233	10.4127	-1.0276	1.27447e-07	1.28873e-06
T28F12.2	21.0773	18.0816	12.4222	10.7506	19.5795	11.5864	-0.786666	3.95162e-09	4.92088e-08
T28F2.4	23.747	20.5267	14.1531	11.411	22.1368	12.7821	-0.816309	3.8728e-05	0.000258699		x
VC5.5	13.3532	15.4047	8.30448	8.30962	14.3789	8.30705	-0.812727	1.21951e-06	1.06218e-05
VM106R.1	16.9978	18.6213	12.6923	11.1082	17.8095	11.9003	-0.604875	5.06399e-05	0.000331627
VZK822L.1	39.9215	62.881	22.6531	26.4313	51.4012	24.5422	-1.05627	0.00013026	0.000783956
W01G7.5	21.0258	21.3377	6.65044	8.18282	21.1818	7.41663	-1.53758	1.21401e-19	4.53535e-18		x
W02C12.3	33.2932	31.8141	16.3774	19.3351	32.5536	17.8563	-0.895027	5.05769e-11	7.9908e-10
W02D3.5	649.75	692.278	376.575	445.585	671.014	411.08	-0.728305	3.97063e-07	3.74079e-06
W02H5.1	21.1194	15.4902	1.42521	1.0426	18.3048	1.2339	-3.48182	1.39944e-17	4.40306e-16
W03F9.1	47.3013	49.4737	28.3891	23.3319	48.3875	25.8605	-0.926546	1.05339e-08	1.25633e-07
W04B5.3	29.6827	23.7581	16.9151	13.9144	26.7204	15.4147	-0.821685	9.48908e-07	8.42081e-06	x	x
W04B5.4	40.9971	39.192	25.8182	23.4443	40.0946	24.6312	-0.733438	2.81713e-12	5.17263e-11
W05E10.1	4.66657	4.97887	2.30571	2.28659	4.82272	2.29615	-1.07367	2.7858e-08	3.11395e-07
W05G11.6	258.035	296.165	118.204	121.55	277.1	119.877	-1.22911	9.70984e-17	2.78729e-15
W06D12.2	12.9009	12.2404	8.10028	7.3611	12.5706	7.73069	-0.728643	9.68543e-08	9.95293e-07
W07A12.7	54.1298	60.9238	4.94201	5.03725	57.5268	4.98963	-3.516	4.38605e-101	4.46963e-98
W07G4.3	40.2476	34.4362	5.50452	3.91216	37.3419	4.70834	-2.9238	2.42815e-33	2.13107e-31
W09D10.3	120.256	128.615	86.5634	79.8167	124.435	83.1901	-0.613435	4.66574e-12	8.34149e-11
W10C8.2	24.1042	21.4084	7.01889	8.59494	22.7563	7.80692	-1.5522	8.59523e-16	2.27179e-14		x
W10D9.5	139.22	133.702	90.9226	91.8225	136.461	91.3725	-0.614378	5.43912e-13	1.09038e-11
Y102A11A.3	24.8307	23.0597	9.15651	12.9748	23.9452	11.0657	-1.11016	1.00298e-06	8.85354e-06
Y105E8A.7	23.813	22.5655	15.3625	13.8827	23.1892	14.6226	-0.694719	1.80507e-08	2.07329e-07
Y105E8B.5	153.079	122.194	73.2518	56.4217	137.637	64.8368	-1.07968	3.18704e-06	2.58786e-05
Y106G6D.6	21.9314	19.1537	10.8685	8.59605	20.5426	9.73229	-1.08591	4.56248e-10	6.45514e-09
Y110A2AM.1	10.5075	10.5005	4.25095	4.806	10.504	4.52847	-1.23898	8.86398e-13	1.72237e-11
Y111B2A.12	15.4092	16.1181	2.93363	3.21913	15.7636	3.07638	-2.35349	3.26708e-36	3.38577e-34
Y111B2A.16	11.7129	11.5805	4.92322	5.96205	11.6467	5.44263	-1.09829	3.67774e-05	0.000247019
Y111B2A.19	5.95326	6.00311	3.37352	2.18037	5.97818	2.77695	-1.10133	1.54223e-05	0.000111462	x	x
Y111B2A.22	23.8273	22.4461	16.6076	13.8775	23.1367	15.2426	-0.635261	1.16586e-07	1.18413e-06
Y113G7B.23	14.1267	13.1904	7.9813	7.82697	13.6586	7.90414	-0.82083	8.57147e-11	1.31901e-09
Y116A8C.10	14.9227	12.6955	5.91849	7.7331	13.8091	6.82579	-1.02239	6.74183e-06	5.18513e-05
Y116A8C.32	48.813	48.1744	17.8699	17.1579	48.4937	17.5139	-1.50318	8.73085e-103	1.06767e-99
Y116F11B.1	20.0045	21.8809	7.84364	7.83234	20.9427	7.83799	-1.41	4.65861e-10	6.56824e-09
Y116F11B.3	16.4676	15.8751	8.6131	5.00296	16.1713	6.80803	-1.24431	1.32981e-05	9.70275e-05
Y119D3B.16	54.8409	53.046	35.9443	37.4644	53.9434	36.7043	-0.592314	5.95971e-12	1.04913e-10		x
Y119D3B.21	919.432	809.193	608.843	464.866	864.313	536.854	-0.723118	2.4922e-05	0.000173687
Y11D7A.10	80.4478	76.6315	52.7851	53.2646	78.5397	53.0249	-0.603463	1.9344e-12	3.6503e-11
Y17G7B.17	29.0463	34.3036	19.4823	17.5078	31.675	18.4951	-0.804112	1.40404e-07	1.41507e-06
Y18H1A.3	21.2111	18.9581	13.1985	13.823	20.0846	13.5107	-0.607503	1.09376e-08	1.29856e-07
Y19D10A.12	39.9016	49.0621	14.2573	15.0154	44.4818	14.6363	-1.53995	7.67878e-10	1.04574e-08
Y19D10A.4	10.5605	12.0969	5.18669	4.11784	11.3287	4.65227	-1.23779	1.11265e-05	8.20973e-05
Y22D7AL.10	290.823	254.688	161.043	156.46	272.756	158.752	-0.810114	6.003e-14	1.34613e-12
Y22D7AL.5	260.809	235.088	110.316	105.307	247.949	107.812	-1.2328	2.36238e-52	5.09801e-50
Y23H5B.5	24.9646	23.7959	15.9245	14.9042	24.3803	15.4144	-0.696835	9.79159e-18	3.1236e-16
Y32F6A.4	62.0503	49.3573	31.8449	29.5467	55.7038	30.6958	-0.877886	5.83686e-09	7.15201e-08
Y32H12A.8	12.4137	11.0009	8.62646	6.81097	11.7073	7.71871	-0.630753	2.13927e-05	0.0001511
Y37A1B.5	85.7021	78.882	28.0549	28.0728	82.292	28.0638	-1.57614	6.92286e-45	1.03241e-42
Y37B11A.3	40.3365	39.5165	27.4693	21.4025	39.9265	24.4359	-0.732912	5.59521e-07	5.17303e-06
Y37D8A.18	20.8466	18.5642	10.0027	10.2444	19.7054	10.1235	-0.977434	5.89022e-07	5.42119e-06		x
Y37E11B.4	9.39709	9.46782	5.85333	4.47223	9.43245	5.16278	-0.888702	1.56363e-07	1.56219e-06
Y37E11C.1	23.5575	21.7543	6.43178	7.89259	22.6559	7.16219	-1.68272	8.46506e-30	6.26107e-28
Y37E3.9	268.848	257.199	177.976	174.664	263.023	176.32	-0.614747	4.06098e-43	5.55899e-41		x
Y37H9A.3	19.757	17.4704	11.257	13.2596	18.6137	12.2583	-0.635432	1.3103e-05	9.57184e-05
Y38C1AA.3	35.7817	28.4385	18.9238	13.5718	32.1101	16.2478	-0.981375	7.61321e-06	5.78976e-05
Y38C1BA.1	3.60824	2.7317	1.28643	0.780108	3.16997	1.03327	-1.5079	3.88734e-05	0.000259481
Y38H6C.11	7.83287	6.53753	4.21582	3.53382	7.1852	3.87482	-0.9118	3.00416e-06	2.44912e-05
Y39A1A.19	21.3891	29.2918	10.1504	6.8951	25.3405	8.52276	-1.51737	4.3496e-08	4.71538e-07
Y39A3CL.2	12.0763	9.87152	0.961361	1.2118	10.9739	1.08658	-3.28764	1.17916e-49	2.18477e-47
Y39A3CL.3	128.315	106.016	76.3807	75.1665	117.166	75.7736	-0.655583	3.21395e-05	0.000218427
Y39A3CR.3	13.9114	12.8016	7.44134	8.26915	13.3565	7.85524	-0.802504	5.48714e-12	9.70595e-11
Y39B6A.14	27.3195	24.182	15.1744	10.8398	25.7508	13.0071	-0.999994	1.95561e-07	1.92239e-06
Y39B6A.2	35.8962	31.2876	22.0266	17.8636	33.5919	19.9451	-0.777066	5.01847e-07	4.66568e-06		x
Y39G10AR.18	24.7438	24.1025	7.35384	8.21894	24.4232	7.78639	-1.68155	4.96351e-61	1.59729e-58	x	x
Y39G8B.9	205.506	247.717	105.638	102.635	226.611	104.137	-1.14211	1.00295e-13	2.1746e-12
Y39G8C.1	24.5332	24.5588	10.8904	10.7269	24.546	10.8086	-1.2186	1.13349e-57	3.15024e-55
Y39H10A.6	11.4876	11.9104	1.68794	2.7175	11.699	2.20272	-2.3532	2.64659e-17	8.02419e-16
Y40B1A.4	30.8993	31.4443	16.4107	12.4477	31.1718	14.4292	-1.13071	1.54065e-11	2.58793e-10
Y40C5A.4	12.7342	14.0258	9.21516	7.41746	13.38	8.31631	-0.706927	2.64025e-05	0.000183031
Y40D12A.2	46.2613	37.3985	25.3933	26.3122	41.8299	25.8527	-0.719131	5.06205e-06	3.97658e-05
Y41D4B.27	7.68769	7.41822	5.15735	4.38217	7.55295	4.76976	-0.680366	7.90737e-05	0.000498999
Y43F4B.3	4.74861	4.44147	3.26344	2.91103	4.59504	3.08723	-0.602595	5.90599e-05	0.000381994
Y43F4B.9	5.90851	5.52725	3.59615	2.59702	5.71788	3.09658	-0.890987	6.85298e-06	5.25959e-05
Y43F8C.12	11.8078	12.1036	6.1805	6.09907	11.9557	6.13978	-0.995277	2.58639e-17	7.88075e-16
Y43F8C.8	60.1482	54.9411	37.7483	35.4319	57.5447	36.5901	-0.686012	3.14542e-11	5.11493e-10
Y44A6D.2	81.2009	77.1981	43.647	43.8863	79.1995	43.7666	-0.889125	7.1943e-19	2.49461e-17
Y45G12B.1	124.631	125.793	68.5704	77.5028	125.212	73.0366	-0.79955	2.48249e-07	2.4106e-06
Y45G12C.16	21.6337	36.3963	7.48052	7.8354	29.015	7.65796	-1.78916	2.22471e-08	2.52368e-07
Y45G5AM.1	143.234	85.3818	38.8845	46.1032	114.308	42.4939	-1.33661	0.000162216	0.000958302
Y45G5AM.3	20.4287	17.2307	10.8964	9.53817	18.8297	10.2173	-0.899332	4.30882e-06	3.42002e-05
Y46C8AL.5	85.9527	62.4696	19.9443	14.3998	74.2111	17.1721	-2.01496	1.40536e-11	2.37372e-10
Y46E12BL.2	27.7668	28.0443	15.4606	14.9797	27.9055	15.2202	-0.909072	2.58685e-28	1.72547e-26
Y46G5A.1	16.5124	15.0147	7.04755	6.89328	15.7635	6.97041	-1.20719	1.33901e-23	6.69249e-22
Y46H3A.7	53.7212	54.4786	32.282	25.857	54.0999	29.0695	-0.920003	2.62892e-12	4.83673e-11		x
Y47D3A.6	13.7363	12.7954	2.17904	2.41517	13.2658	2.2971	-2.55308	5.70225e-90	4.54767e-87
Y47G6A.21	58.0472	51.7031	28.4235	27.5092	54.8752	27.9664	-1.00297	5.27029e-20	2.00983e-18
Y47G6A.29	12.3443	12.2456	8.63214	6.70024	12.2949	7.66619	-0.708836	4.14223e-06	3.30065e-05	x	x
Y48A6B.9	12.1201	12.4336	7.96515	7.48844	12.2769	7.72679	-0.688253	7.48375e-07	6.72914e-06
Y48B6A.11	12.8022	14.5865	5.90877	5.59007	13.6943	5.74942	-1.26263	2.75513e-11	4.52034e-10
Y48B6A.3	39.2642	35.5974	20.0417	22.3849	37.4308	21.2133	-0.846805	1.06604e-09	1.4211e-08
Y48C3A.10	35.0357	37.0503	19.5768	19.6383	36.043	19.6076	-0.901164	1.6737e-08	1.93329e-07
Y48C3A.12	17.4762	17.893	12.2701	10.5305	17.6846	11.4003	-0.662676	6.44067e-08	6.80145e-07
Y48C3A.17	6.40654	5.53823	2.81739	2.80954	5.97239	2.81346	-1.11075	1.101e-10	1.67322e-09
Y48C3A.5	5.567	4.69541	3.24993	2.80145	5.1312	3.02569	-0.782136	1.44368e-05	0.000104794
Y48C3A.7	24.9238	28.1779	7.30889	9.74675	26.5508	8.52782	-1.63693	4.03774e-16	1.08918e-14
Y48C3A.8	13.402	8.97039	3.19576	2.35766	11.1862	2.77671	-1.92237	1.70531e-09	2.22479e-08
Y48E1A.1	21.7418	21.8474	14.4096	13.1507	21.7946	13.7801	-0.689614	9.44893e-06	7.0657e-05
Y48E1B.1	8.30192	7.61972	3.3819	3.44394	7.96082	3.41292	-1.24666	4.65093e-14	1.05715e-12
Y48E1B.14	15.9623	15.8916	10.7207	10.4379	15.927	10.5793	-0.625255	7.51176e-12	1.30977e-10
Y48E1B.2	20.2635	19.2095	10.4978	10.5821	19.7365	10.54	-0.933257	5.33785e-13	1.07177e-11
Y48G8AL.11	26.8196	25.0995	18.7007	14.3241	25.9596	16.5124	-0.67469	0.000142842	0.000854028		x
Y48G8AL.14	24.4934	24.2748	2.06983	2.18898	24.3841	2.12941	-3.44841	2.08158e-48	3.67139e-46		x
Y48G9A.4	16.726	16.0231	11.995	9.24033	16.3745	10.6177	-0.649821	8.24542e-05	0.000519031
Y49E10.21	9.94572	9.32542	4.72267	3.8907	9.63557	4.30669	-1.17852	1.84271e-13	3.91668e-12
Y50D7A.7	299.24	284.288	162.565	140.927	291.764	151.746	-0.975008	1.17026e-28	8.03972e-27
Y51A2D.19	15.2507	13.7055	6.91752	7.78576	14.4781	7.35164	-1.01008	1.51854e-16	4.25262e-15
Y51F10.5	10.3313	9.31137	5.97741	5.66684	9.82134	5.82213	-0.787251	3.20726e-09	4.03227e-08
Y51H1A.6	8.42762	8.36789	3.15322	3.45272	8.39776	3.30297	-1.37638	8.9038e-28	5.69068e-26
Y51H4A.12	17.7925	16.4458	9.41808	9.82429	17.1192	9.62118	-0.858918	5.81566e-09	7.13079e-08
Y53F4B.21	5.33994	4.46625	3.22315	2.45867	4.9031	2.84091	-0.802323	2.75041e-05	0.000189665
Y53G8AR.7	8.47694	7.99843	3.71934	4.04129	8.23769	3.88032	-1.09896	1.13159e-09	1.50521e-08
Y53H1A.1	20.0269	18.4515	5.50559	4.81678	19.2392	5.16118	-1.91786	1.23422e-60	3.83717e-58
Y53H1C.2	18.4229	18.2821	8.0644	9.56307	18.3525	8.81374	-1.08879	4.07721e-17	1.22004e-15	x	x
Y54E10A.6	16.7891	13.9992	3.30574	3.51926	15.3941	3.4125	-2.15895	5.1575e-25	2.824e-23
Y54E10A.7	43.4206	41.6826	28.3412	27.6029	42.5516	27.9721	-0.640578	1.27965e-12	2.44762e-11
Y54G11A.9	15.0564	14.607	6.58631	7.05707	14.8317	6.82169	-1.14107	1.47142e-11	2.47844e-10
Y54G2A.1	12.8747	11.4112	6.2695	4.08353	12.143	5.17651	-1.1857	7.42274e-06	5.65899e-05
Y54G2A.45	13.5961	11.658	4.6553	6.02825	12.627	5.34178	-1.21683	2.29583e-05	0.000161536
Y55B1BM.1	33.9139	31.0193	22.5312	20.3482	32.4666	21.4397	-0.632758	1.17837e-11	2.00322e-10
Y55B1BR.3	2.91538	2.5603	1.81258	1.40536	2.73784	1.60897	-0.797858	6.38827e-05	0.00040972
Y55F3AM.1	46.7766	45.0277	30.5379	27.8483	45.9021	29.1931	-0.685213	4.94735e-13	9.99441e-12
Y55F3AM.13	106.688	106.687	69.1102	70.8576	106.687	69.9839	-0.641615	6.37156e-09	7.78637e-08
Y57A10A.26	65.0324	73.9188	26.1594	30.3601	69.4756	28.2598	-1.30533	1.04547e-13	2.26145e-12
Y57A10C.6	246.644	258.681	140.478	154.218	252.662	147.348	-0.800653	1.56443e-10	2.32736e-09
Y57G11A.4	31.9799	38.9325	21.5589	16.7905	35.4562	19.1747	-0.893209	3.1295e-06	2.54227e-05
Y57G11C.34	54.2915	54.8175	36.1586	31.7954	54.5545	33.977	-0.711024	1.12311e-08	1.32911e-07		x
Y58G8A.4	10.5118	10.5883	7.08832	5.86062	10.5501	6.47447	-0.727232	1.29421e-07	1.30704e-06
Y59A8B.1	18.7206	20.3312	10.4818	8.7654	19.5259	9.62359	-1.03972	4.49273e-09	5.57304e-08
Y60A3A.10	38.3005	39.074	27.0761	23.2968	38.6873	25.1865	-0.651115	1.70535e-10	2.52676e-09
Y60A3A.14	10.0501	10.3664	2.67477	2.59771	10.2082	2.63624	-1.93701	2.41699e-18	8.04626e-17
Y60A3A.7	62.482	55.5766	30.7681	24.2667	59.0293	27.5174	-1.1191	7.44999e-14	1.64249e-12
Y63D3A.5	94.1441	94.6857	45.8438	50.7968	94.4149	48.3203	-0.995997	1.2209e-15	3.17208e-14	x	x
Y65B4A.6	36.8324	39.8694	3.2482	2.57702	38.3509	2.91261	-3.59077	2.37163e-40	2.86202e-38
Y65B4A.8	10.7891	10.2581	2.03619	1.83437	10.5236	1.93528	-2.43547	3.95205e-43	5.45056e-41
Y65B4BL.5	82.1852	80.0113	35.5058	32.6498	81.0982	34.0778	-1.27443	3.9143e-24	2.034e-22
Y66H1A.4	151.56	154.128	74.289	79.4959	152.844	76.8925	-1.02051	5.10842e-20	1.95216e-18		x
Y67A6A.2	10.2033	8.09397	1.60751	2.38799	9.14865	1.99775	-2.07437	1.00693e-10	1.53789e-09
Y69H2.6	11.8873	10.5251	6.21767	4.87633	11.2062	5.547	-1.02043	6.96742e-07	6.31439e-06
Y6D11A.1	25.8351	21.0416	11.3503	10.5369	23.4383	10.9436	-1.12003	6.95056e-12	1.21308e-10
Y71A12B.9	12.131	9.76963	7.36362	6.62554	10.9503	6.99458	-0.672644	4.78548e-05	0.000314849		x
Y71F9B.10	18.0567	16.8885	10.7752	10.2383	17.4726	10.5067	-0.769306	1.41356e-18	4.82849e-17	x	x
Y71F9B.6	12.2362	11.2909	3.95354	4.55977	11.7635	4.25666	-1.47375	5.56579e-13	1.11213e-11
Y71G12B.24	52.2377	48.5332	36.6408	30.0032	50.3854	33.322	-0.619546	0.000105767	0.000651472
Y71H10B.1	63.9174	60.926	31.8326	39.6322	62.4217	35.7324	-0.827282	1.19416e-06	1.04059e-05
Y71H2AL.1	59.9242	51.5925	34.4656	31.4716	55.7583	32.9686	-0.776333	1.48192e-05	0.000107442
Y71H2AM.19	61.2218	55.8165	30.0276	29.1323	58.5192	29.58	-1.01681	2.86307e-29	2.0595e-27
Y72A10A.1	20.3852	17.8113	11.8811	12.5128	19.0983	12.197	-0.682516	9.19329e-07	8.17414e-06
Y73B3A.1	7.61731	7.7264	4.98542	5.21226	7.67186	5.09884	-0.620394	0.000128719	0.000776673
Y73B3A.3	5.0187	4.67382	2.94874	2.79495	4.84626	2.87185	-0.782245	5.71148e-06	4.42797e-05
Y73B6BL.19	7.42492	7.50704	3.86964	4.02759	7.46598	3.94862	-0.941759	3.54614e-08	3.89969e-07
Y73B6BL.42	7.05128	6.51732	4.00328	3.68641	6.7843	3.84485	-0.83182	4.67486e-06	3.68663e-05
Y73E7A.2	16.3444	16.6235	11.6667	10.3816	16.4839	11.0241	-0.608947	8.35607e-08	8.68908e-07
Y73E7A.6	16.1369	14.3344	9.28166	8.2263	15.2357	8.75398	-0.811443	0.00010257	0.000634123
Y74C10AR.3	17.0763	17.1487	10.5872	9.6267	17.1125	10.107	-0.790181	2.95489e-15	7.41472e-14		x
Y75B7AL.4	21.6876	21.5332	11.6325	11.8701	21.6104	11.7513	-0.910685	3.89292e-12	7.03525e-11		x
Y75B8A.7	15.6652	16.6526	3.29223	3.48806	16.1589	3.39015	-2.26979	2.37373e-60	7.25689e-58
Y76A2B.3	89.7021	81.1373	63.9143	51.3287	85.4197	57.6215	-0.596322	2.34096e-05	0.000164396
Y87G2A.2	45.855	51.1115	22.142	20.7498	48.4832	21.4459	-1.1711	2.00861e-10	2.94751e-09
Y92H12BL.1	20.5589	19.378	3.83454	6.00476	19.9685	4.91965	-1.98645	9.62828e-15	2.3269e-13
Y92H12BL.5	30.3213	33.0466	18.127	12.3699	31.6839	15.2484	-1.05742	4.52235e-07	4.2237e-06
Y92H12BR.7	7.63363	6.5226	2.46304	3.74974	7.07812	3.10639	-1.18533	4.51624e-06	3.57075e-05
Y92H12BR.8	100.136	97.3775	54.0615	56.1101	98.7565	55.0858	-0.87421	4.43371e-16	1.19424e-14
Y94H6A.10	757.577	507.935	151.842	88.5665	632.756	120.204	-2.2496	3.67113e-12	6.6541e-11
Y95B8A.10	28.9324	25.7406	7.07658	7.53687	27.3365	7.30672	-1.92958	2.73141e-66	1.00205e-63
Y95B8A.8	31.2287	28.8472	15.2982	13.0868	30.038	14.1925	-1.11057	8.38057e-26	4.84936e-24		x
ZC101.2	97.0324	95.7358	66.8885	60.1879	96.3841	63.5382	-0.630225	1.59575e-06	1.36397e-05
ZC123.3	17.6298	15.7448	9.18034	8.44868	16.6873	8.81451	-0.953338	1.05146e-20	4.23382e-19
ZC123.4	10.1823	8.63377	6.36539	6.40776	9.40801	6.38657	-0.595066	4.08424e-06	3.25727e-05
ZC196.5	7.33002	5.50574	2.72446	2.23912	6.41788	2.48179	-1.36412	3.44693e-07	3.28623e-06
ZC239.6	20.7846	22.1827	11.3729	9.72322	21.4836	10.5481	-1.05	6.8538e-17	1.98935e-15
ZC250.4	45.3138	40.0793	14.372	16.3548	42.6966	15.3634	-1.41931	4.56002e-06	3.60226e-05
ZC262.8	49.8592	51.6105	35.1594	32.2617	50.7348	33.7105	-0.61708	7.68179e-06	5.83889e-05
ZC328.2	16.3091	13.5038	7.66503	6.71159	14.9065	7.18831	-1.06974	5.00816e-10	7.03944e-09
ZC373.1	39.4987	43.3512	8.11226	6.38622	41.4249	7.24924	-2.51533	2.14132e-66	8.01598e-64
ZC410.2	33.1567	35.6416	24.4198	22.2037	34.3992	23.3117	-0.592276	1.89137e-08	2.16698e-07	x	x
ZC443.6	29.3574	20.3047	9.85368	5.8539	24.8311	7.85379	-1.55958	7.32778e-07	6.5986e-06
ZC487.1	4.40315	5.49523	1.89282	1.92958	4.94919	1.9112	-1.3576	2.15826e-07	2.10691e-06
ZC506.3	32.3625	31.7092	14.455	12.3944	32.0359	13.4247	-1.28099	6.98966e-39	7.96343e-37
ZC518.1	9.27654	9.51251	6.43212	6.2237	9.39453	6.32791	-0.596524	0.000147959	0.000880316
ZC581.9	7.39049	5.50906	3.9162	3.37068	6.44977	3.64344	-0.830609	0.000142738	0.000853761
ZC8.6	14.0841	13.6544	8.784	8.28065	13.8692	8.53232	-0.733041	3.53457e-11	5.71231e-10
ZK1005.1	21.8258	20.0495	10.7788	10.0299	20.9377	10.4044	-1.0376	9.95323e-17	2.85269e-15
ZK1058.3	6.54267	6.93459	4.70618	4.03405	6.73863	4.37012	-0.641574	0.000169308	0.000996989
ZK1098.7	43.8886	45.108	27.019	21.3205	44.4983	24.1698	-0.887486	3.26131e-05	0.000220991
ZK1236.5	14.6666	12.4507	7.3901	5.25603	13.5586	6.32307	-1.09503	4.33437e-07	4.05433e-06
ZK1240.3	15.2922	13.2677	6.81725	5.44051	14.2799	6.12888	-1.17954	0.000104289	0.000643233
ZK1290.5	17.2621	17.337	3.09942	3.96789	17.2995	3.53365	-2.26067	2.46114e-19	8.90428e-18
ZK265.6	65.7899	64.3521	40.9273	39.0019	65.071	39.9646	-0.735406	3.92292e-11	6.29005e-10
ZK370.8	60.119	53.0712	39.6346	32.1488	56.5951	35.8917	-0.681415	3.23474e-06	2.62311e-05
ZK40.1	29.6672	31.4285	21.1973	17.9197	30.5478	19.5585	-0.671174	3.63086e-07	3.44547e-06
ZK470.2	87.1799	93.5007	38.6186	35.5838	90.3403	37.1012	-1.28511	2.38245e-09	3.04327e-08
ZK525.2	42.3633	42.86	28.7709	25.8234	42.6117	27.2972	-0.668015	5.93667e-07	5.4612e-06
ZK593.4	26.7071	29.5411	19.2258	17.9348	28.1241	18.5803	-0.628515	5.84677e-06	4.52711e-05
ZK643.3	2.92847	2.95609	1.24171	0.967606	2.94228	1.10466	-1.39508	7.13076e-10	9.84195e-09
ZK652.2	87.1221	78.9219	53.0747	56.8326	83.022	54.9537	-0.628768	2.67355e-06	2.19619e-05
ZK652.9	79.8872	70.9321	42.1203	40.3667	75.4097	41.2435	-0.901145	2.67344e-15	6.75467e-14
ZK742.3	19.1276	21.2704	7.37257	7.17107	20.199	7.27182	-1.47449	1.36816e-19	5.0905e-18
ZK809.2	20.4057	18.5384	11.3796	9.69211	19.4721	10.5359	-0.901877	2.00986e-08	2.28987e-07

## Sheet: all genes
Gene name	RPKM N2 Rep1	RPKM N2 Rep2	RPKM lin-35 Rep1	RPKM lin-35 Rep2	RPKM htz-1 Rep1	RPKM htz-1 Rep2	Avg RPKM N2	Avg RPKM lin-35	Avg RPKM htz-1	Log2FC lin35 vs N2	Pval lin35 vs N2	AdjP FDR lin35 vs N2	Log2FC htz1 vs N2	Pval htz1 vs N2	AdjP FDR htz1 vs N2	Gene bound by 8 L3 DREAM members	Gene bound by any L3 DREAM member
2L52.1	4.72347	4.99998	8.55211	6.67819	9.52452	11.3347	4.86172	7.61515	10.4296	0.401691	0.058332	0.177561	1.02869	8.08121e-07	7.23444e-06
2RSSE.1	15.2032	16.1266	19.2996	18.2518	15.8433	18.2488	15.6649	18.7757	17.046	0.0431028	0.755669	0.883442	0.0799511	0.566544	0.744155
AC3.1	0.255801	0.123942	0	0.123521	0.268799	0.206471	0.189872	0.0617603	0.237635	-0.954782	0.11887	0.302292	0.380848	0.545327	0.72929
AC3.2	25.3948	25.2668	23.6963	19.561	26.1207	20.7143	25.3308	21.6287	23.4175	-0.43959	0.00674324	0.0301392	-0.145874	0.368091	0.567625
AC3.6	0.276794	0.067057	0.135677	0.467801	0.34903	1.41496	0.171925	0.301739	0.881996	-0.0365266	0.951834	0.982388	1.26619	0.0468409	0.126001
AC7.1	0.554524	0.537363	0.58893	0.490906	0.46616	0.547049	0.545943	0.539918	0.506605	-0.198319	0.634001	0.810356	-0.127214	0.764956	0.860992
AC7.2	38.9786	33.3234	42.34	40.3953	44.9827	36.2757	36.151	41.3676	40.6292	-0.0242036	0.871673	0.944362	0.127563	0.39528	0.594507
AC7.3	0	0	0	0.0927707	0.0807531	0	0	0.0463854	0.0403765	0.171128	0.689054	0.846606	0.194449	0.685598	0.80651
AC8.10	7.03685	5.716	7.45655	7.99515	5.30658	3.89791	6.37642	7.72585	4.60225	0.0615679	0.775551	0.893028	-0.491053	0.0292173	0.0863017
AC8.11	8.02041	6.67924	8.90709	7.05994	5.53084	5.05758	7.34983	7.98351	5.29421	-0.0955836	0.668181	0.834946	-0.496412	0.0350018	0.0998503
AC8.12	3.32586	2.7817	3.78451	2.58104	2.3299	2.23706	3.05378	3.18278	2.28348	-0.144187	0.642068	0.814936	-0.428994	0.187629	0.365088
AC8.3	8.27865	5.61572	8.87684	6.54603	5.0456	4.23202	6.94718	7.71144	4.63881	-0.0567768	0.835971	0.925626	-0.591558	0.0358165	0.101558
AC8.4	8.60523	7.18525	9.00947	7.56422	5.09189	5.39475	7.89524	8.28684	5.24332	-0.142635	0.503118	0.737469	-0.618031	0.00659471	0.0248596
AC8.7	3.08829	2.3021	4.36674	3.05901	2.16348	1.5979	2.6952	3.71288	1.88069	0.232476	0.481726	0.720288	-0.519178	0.147024	0.30549
AH10.1	0	0.0752105	0.0380436	0.187386	0.0978672	0.334107	0.0376053	0.112715	0.215987	0.188145	0.754255	0.88286	0.956837	0.14044	0.295213
AH10.2	0	0	0	0	0	0	0	0	0	NA	NA	NA	NA	NA	NA
AH10.4	0.74848	0.302216	0	0	0.262171	0	0.525348	0	0.131085	-0.871223	0.119227	0.302877	-0.393384	0.531332	0.716297
AH6.1	0	0	0	0.0193204	0	0.0430601	0	0.00966022	0.02153	0.0149498	0.972883	0.989943	0.42521	0.397364	0.595581
AH6.10	0.183045	0.166295	0.336466	0.165729	0.0961732	0.307804	0.17467	0.251097	0.201988	0.180002	0.756811	0.883615	0.0379673	0.950675	0.97258
AH6.11	0.055191	0	0.0676331	0.333131	0.0579954	0.074246	0.0275955	0.200382	0.0661207	0.867045	0.146866	0.351462	-0.039201	0.951071	0.972761
AH6.12	0	0.062854	0	0	0	0	0.031427	0	0	-0.178483	0.587017	0.797279	-0.194467	0.599466	0.765017
AH6.14	0	0	0	0	0	0	0	0	0	NA	NA	NA	NA	NA	NA
AH6.2	0.102705	0.0622042	0.0629293	0.0619925	0.0539619	0.138165	0.0824546	0.0624609	0.0960632	-0.290132	0.631703	0.80879	0.139612	0.830954	0.904098
AH6.3	0	0	0	0	0.145172	0	0	0	0.0725859	-0.227706	0.533862	0.759531	0.537238	0.21323	0.398054
AH6.4	0	0	0	0.0604583	0	0	0	0.0302291	0	0.307183	0.342197	0.593649	-0.169059	0.631497	0.771095
AH6.5	1.12492	1.33019	1.0503	2.134	0.928779	1.26109	1.22756	1.59215	1.09493	0.157014	0.702326	0.853884	-0.192611	0.648734	0.78169
AH6.7	0	0	0.129135	0	0	0	0	0.0645677	0	0.446838	0.235093	0.480586	-0.24486	0.548827	0.729291
AH6.8	0.104174	0.378562	0.127658	0.188637	0.1642	0.0700701	0.241368	0.158147	0.117135	-0.350948	0.562701	0.78332	-0.502535	0.436462	0.632387
AH9.1	1.39663	1.15535	1.3358	1.02805	0.930674	0.641552	1.27599	1.18193	0.786113	-0.292931	0.362713	0.613825	-0.664085	0.052093	0.136721
AH9.2	2.3839	1.7326	3.0966	3.68363	1.35272	0.577253	2.05825	3.39012	0.964986	0.495745	0.181492	0.408029	-1.0166	0.0126987	0.0432235
AH9.3	7.86255	6.55641	8.51796	8.2536	8.32194	8.81429	7.20948	8.38578	8.56812	-0.00756962	0.966118	0.987601	0.197758	0.265673	0.465137
AH9.4	0.280406	0.679321	0.638151	0.677009	0.589308	0.484994	0.479863	0.65758	0.537151	0.208203	0.657146	0.827375	0.112309	0.816988	0.894825
AH9.6	4.59428	3.18007	5.42893	4.29169	4.48289	4.41463	3.88717	4.86031	4.44876	0.0860995	0.74076	0.876435	0.138911	0.597403	0.765017
B0001.1	12.7756	12.2112	15.3314	14.9869	14.7141	14.144	12.4934	15.1592	14.4291	0.0591412	0.516491	0.747574	0.167631	0.0669402	0.167378
B0001.2	10.0636	10.6495	11.851	13.5036	12.1475	13.5885	10.3565	12.6773	12.868	0.0729947	0.635772	0.811522	0.270244	0.0796652	0.192504
B0001.3	19.0848	17.7521	19.9802	16.2127	14.2115	13.978	18.4185	18.0964	14.0948	-0.241803	0.0602399	0.181723	-0.420005	0.00127876	0.00602833
B0001.4	25.9247	26.5673	29.0578	29.2639	26.9388	27.5638	26.246	29.1609	27.2513	-0.0645279	0.506743	0.739191	0.0149681	0.878312	0.932072
B0001.5	15.0992	15.6923	14.7953	16.2418	17.5024	17.546	15.3957	15.5185	17.5242	-0.203244	0.0839815	0.233252	0.14825	0.202948	0.384851
B0001.6	39.8667	37.1992	46.2844	39.2385	36.4325	34.4793	38.533	42.7614	35.4559	-0.0690184	0.50552	0.738625	-0.157676	0.130698	0.279841	x	x
B0001.7	3.06903	3.36252	4.39476	4.07957	3.93157	4.56933	3.21577	4.23717	4.25045	0.175919	0.286973	0.548159	0.354641	0.0318265	0.0926511
B0001.8	10.0443	8.69517	11.7287	11.0462	9.20084	9.12604	9.36975	11.3875	9.16344	0.0592684	0.626814	0.805691	-0.0744076	0.550031	0.730361
B0019.2	7.13461	6.74586	8.79784	7.42489	7.59115	5.26529	6.94023	8.11136	6.42822	0.00646727	0.975925	0.991217	-0.143509	0.507737	0.696018
B0024.10	7.65627	7.53711	10.0376	9.33064	10.5483	11.2479	7.59669	9.6841	10.8981	0.128472	0.277224	0.535444	0.474765	4.70725e-05	0.000310036
B0024.11	32.8796	32.4373	31.821	32.9437	31.3922	33.962	32.6585	32.3824	32.6771	-0.228113	0.0244777	0.0888746	-0.0380994	0.706927	0.821747
B0024.12	23.9046	21.1072	28.6498	19.6611	22.819	20.614	22.5059	24.1555	21.7165	-0.116219	0.596184	0.797279	-0.0860485	0.696832	0.814399
B0024.13	11.3341	9.8436	9.63077	8.39021	9.15725	5.25025	10.5889	9.01049	7.20375	-0.413959	0.152444	0.360625	-0.5496	0.0609525	0.155015
B0024.3	1.99823	1.1346	3.1374	1.65842	2.03415	2.1001	1.56642	2.39791	2.06712	0.311319	0.453231	0.692859	0.285923	0.499957	0.689683
B0024.6	0.0672688	0.122226	0.144259	0.101508	0.282748	0.588209	0.0947473	0.122884	0.435478	-0.102727	0.850271	0.933474	1.69864	0.00125128	0.00590966
B0024.8	1.39756	1.72544	1.99256	2.62802	1.86395	1.64506	1.5615	2.31029	1.75451	0.337501	0.170429	0.390723	0.122598	0.625098	0.771095
B0024.9	52.7896	49.6069	47.336	41.1452	32.5946	22.4634	51.1983	44.2406	27.529	-0.407628	0.0481706	0.152871	-0.905301	1.44849e-05	0.00010506
B0025.1	21.924	21.3662	29.1867	29.3366	24.13	21.488	21.6451	29.2616	22.809	0.216043	0.00852772	0.0368143	0.0371618	0.654814	0.786334
B0025.2	37.7794	35.6642	50.322	45.607	36.996	32.6451	36.7218	47.9645	34.8205	0.165161	0.0820052	0.229162	-0.114499	0.23536	0.427997
B0025.4	6.76061	6.1755	7.94517	7.6262	7.62822	8.49838	6.46806	7.78569	8.0633	0.042953	0.809318	0.90964	0.265411	0.134046	0.28498
B0034.3	53.7583	54.8224	45.0816	57.489	50.0572	47.3961	54.2903	51.2853	48.7267	-0.289471	0.0956273	0.258411	-0.188898	0.277882	0.479492
B0034.5	1.53147	1.31652	1.51349	2.62409	1.45356	0.797507	1.424	2.06879	1.12553	0.302441	0.465464	0.704805	-0.34004	0.43502	0.631495
B0035.1	40.9698	42.4785	37.0478	40.4953	34.9694	31.2454	41.7241	38.7716	33.1074	-0.318278	0.00598812	0.0271949	-0.367186	0.00165097	0.00751473		x
B0035.11	34.9719	34.0834	47.5781	42.9201	31.7065	28.3646	34.5277	45.2491	30.0355	0.170522	0.0604469	0.181723	-0.237414	0.0110564	0.0383814
B0035.12	26.2098	25.8969	30.1985	29.4535	23.4086	21.6032	26.0533	29.826	22.5059	-0.0226849	0.728964	0.871384	-0.247731	0.000218805	0.00125777
B0035.13	88.0326	70.8526	179.885	71.5805	77.7723	52.9139	79.4426	125.733	65.3431	0.39316	NA	NA	-0.311096	NA	NA
B0035.14	37.0603	37.943	39.8121	36.3054	28.4093	28.8054	37.5016	38.0588	28.6074	-0.195598	0.0128435	0.0520061	-0.427824	1.0402e-07	1.06475e-06
B0035.15	39.7242	30.2882	22.8764	19.7115	15.2118	13.2451	35.0062	21.2939	14.2284	-0.902619	2.0255e-06	2.02473e-05	-1.29843	2.01175e-11	3.35164e-10
B0035.16	4.44327	3.51709	4.1511	3.18647	2.40387	1.83463	3.98018	3.66879	2.11925	-0.311663	0.223245	0.467411	-0.895352	0.00103712	0.00501287
B0035.18	10.2073	10.4248	8.5842	11.839	16.1941	14.5392	10.316	10.2116	15.3666	-0.228171	0.402168	0.651966	0.524636	0.0439524	0.119745
B0035.2	29.344	25.2084	44.709	36.0021	34.4493	32.7398	27.2762	40.3555	33.5945	0.337093	0.0247333	0.0897138	0.255355	0.091044	0.212796
B0035.3	22.2361	26.0609	25.4805	23.2008	21.1603	17.5597	24.1485	24.3407	19.36	-0.199523	0.220762	0.464118	-0.345672	0.036701	0.103522
B0035.4	99.4294	94.7134	104.948	80.2272	67.2246	68.8951	97.0714	92.5875	68.0599	-0.281634	0.0673913	0.196903	-0.541514	0.000493328	0.00260107
B0035.5	77.5268	65.3729	50.164	41.8497	33.763	33.1433	71.4499	46.0069	33.4531	-0.838376	2.10445e-09	3.23028e-08	-1.11553	2.66719e-15	6.75467e-14
B0035.6	8.19806	7.90709	6.86805	8.2251	11.2244	12.8912	8.05257	7.54657	12.0578	-0.307893	0.0848122	0.235108	0.536695	0.00220966	0.00967116
B0041.1	0	0.29858	0.201374	0.198376	0	0.110532	0.14929	0.199875	0.0552658	0.235063	0.686485	0.846079	-0.498665	0.425389	0.623585
B0041.2	50.1638	48.5245	55.4916	60.0304	49.5339	44.2615	49.3441	57.761	46.8977	0.0106781	0.917588	0.966262	-0.111655	0.281204	0.48356
B0041.3	7.65402	5.1406	9.56525	6.49537	10.5912	9.37909	6.39731	8.03031	9.98514	0.0794481	0.787305	0.899728	0.566402	0.0530823	0.138682
B0041.4	2439.29	2579.78	2058.23	2279.78	2498.72	2580.06	2509.53	2169	2539.39	-0.423586	0.000206988	0.00139844	-0.0194826	0.864586	0.922631
B0041.5	22.1201	20.691	28.0702	26.6169	21.8922	26.6805	21.4055	27.3436	24.2863	0.131419	0.391129	0.641208	0.139273	0.365883	0.565265
B0041.6	14.3229	14.0296	12.7846	10.7799	4.55236	7.96883	14.1762	11.7822	6.26059	-0.430249	0.142208	0.343642	-1.14878	0.000168679	0.000993605
B0041.7	27.4408	28.3336	34.7266	35.4831	29.5232	25.4636	27.8872	35.1049	27.4934	0.11399	0.261996	0.516474	-0.0591894	0.562596	0.740613
B0041.8	11.3562	11.7978	11.0439	11.1234	11.2538	10.3296	11.577	11.0837	10.7917	-0.275613	0.0298252	0.104167	-0.133286	0.294111	0.499387
B0047.1	0.309946	0.0536347	0.488339	0.267261	0.232639	0.357391	0.18179	0.3778	0.295015	0.452778	0.429305	0.676789	0.303881	0.613718	0.771095
B0047.2	0.861427	1.93786	1.20643	0.891351	1.48711	1.57271	1.39964	1.04889	1.52991	-0.527328	0.246525	0.495672	0.131469	0.770552	0.864585
B0047.3	3.24991	4.18271	2.73801	4.005	3.84192	2.0949	3.71631	3.37151	2.96841	-0.300074	0.432199	0.676789	-0.301155	0.438582	0.634557
B0047.4	0.083931	0.305001	0.308556	0.303963	0.440979	0.225817	0.194466	0.30626	0.333398	0.177395	0.765782	0.887679	0.445561	0.475686	0.666425
B0198.1	6.04946	4.36851	4.18183	5.47716	4.19715	4.85155	5.20899	4.82949	4.52435	-0.305685	0.262489	0.517112	-0.229027	0.405023	0.603668
B0198.2	0.907291	1.18043	1.19419	0.811316	1.09464	0.994513	1.04386	1.00275	1.04457	-0.247194	0.466754	0.706176	-0.0132728	0.968843	0.983761
B0198.3	4.00227	3.50997	4.84568	4.25174	3.81872	4.99643	3.75612	4.54871	4.40758	0.0517527	0.802882	0.906572	0.182789	0.37967	0.580003
B0205.1	6.6131	7.20258	11.9107	11.5953	9.35229	7.6657	6.90784	11.753	8.50899	0.541838	0.00010489	0.000760475	0.259978	0.0677137	0.168908
B0205.10	0.0462259	0.0279971	0.056647	0.0558037	0	0.155464	0.0371115	0.0562254	0.0777321	0.0116753	0.984297	0.993415	0.368934	0.568544	0.745447
B0205.11	80.6413	81.7256	67.3779	56.2112	70.7161	78.9739	81.1834	61.7945	74.845	-0.606014	6.70656e-06	6.09002e-05	-0.150923	0.259904	0.457878
B0205.12	42.3731	39.1709	45.7766	29.2782	19.6267	19.5009	40.772	37.5274	19.5638	-0.309743	0.222087	0.465783	-1.04732	9.18733e-05	0.000573403
B0205.13	34.0879	19.6767	12.2151	13.8159	7.3709	10.264	26.8823	13.0155	8.81745	-1.1075	0.00132373	0.00734458	-1.48196	2.73581e-05	0.000188871
B0205.14	0.874225	0	4.55306	4.22144	1.37797	1.47007	0.437112	4.38725	1.42402	1.99617	9.5825e-05	0.000701124	0.638833	0.255041	0.452146
B0205.2	0.0909136	0.22025	0.167113	0.164626	0.1433	0.061151	0.155582	0.165869	0.102225	0.00669589	0.991054	0.996392	-0.332814	0.60227	0.767449
B0205.3	73.3759	67.3567	78.1656	74.1807	106.405	115.839	70.3663	76.1731	111.122	-0.10547	0.297815	0.560404	0.617298	7.57828e-10	1.03815e-08
B0205.6	40.8645	40.9718	44.3096	45.4052	44.3884	46.4287	40.9182	44.8574	45.4085	-0.0845799	0.336172	0.593649	0.110333	0.208951	0.393106
B0205.7	195.092	202.481	196.123	191.945	217.098	206.581	198.786	194.034	211.84	-0.252347	6.98147e-06	6.32088e-05	0.0535442	0.338553	0.537531
B0205.8	34.683	35.4194	37.4016	38.5196	29.6048	22.3956	35.0512	37.9606	26.0002	-0.0967836	0.558691	0.780626	-0.455529	0.00737489	0.0272902
B0205.9	7.36129	7.46528	8.11173	9.12762	9.8041	9.90282	7.41329	8.61968	9.85346	-0.000501471	0.99715	0.998668	0.367592	0.00797005	0.0291108
B0207.1	0.063868	0	0.0391331	0	0	0	0.031934	0.0195666	0	-0.0148391	0.973686	0.990027	-0.419044	0.395187	0.594491
B0207.10	3.6426	3.1867	7.43964	4.88592	2.5518	4.90023	3.41465	6.16278	3.72602	0.539525	0.200135	0.435632	0.0095979	0.982755	0.992027
B0207.11	0	0	0	0	0	0	0	0	0	NA	NA	NA	NA	NA	NA
B0207.12	6.97953	5.46144	9.2085	6.48837	6.20997	5.48278	6.22049	7.84844	5.84637	0.10971	0.64155	0.814716	-0.126707	0.59586	0.765017
B0207.2	0.936287	1.37717	1.31127	1.69542	0.702759	0.719741	1.15673	1.50335	0.71125	0.191728	0.634635	0.810606	-0.644253	0.149427	0.309061
B0207.3	1.25557	0.786671	1.11418	1.62025	1.54685	1.3396	1.02112	1.36722	1.44323	0.15435	0.679581	0.842136	0.401983	0.283909	0.48706
B0207.4	9.21212	9.15139	29.8647	27.0077	15.1093	16.458	9.18176	28.4362	15.7836	1.39225	3.77729e-26	2.19262e-24	0.722155	1.55984e-07	1.55993e-06	x	x
B0207.5	0.0343982	0.0595245	0.0602183	0.100847	0.0258186	0.052885	0.0469613	0.0805327	0.0393518	0.485295	0.334933	0.593649	-0.297809	0.582242	0.756559
B0207.6	14.2488	12.0275	13.7488	10.9708	12.497	10.7161	13.1381	12.3598	11.6066	-0.302065	0.102101	0.271602	-0.209724	0.258978	0.456904	x	x
B0207.7	0	0.0589886	0.0596763	0	0	0.131022	0.0294943	0.0298381	0.0655112	-0.122837	0.797537	0.904322	0.265709	0.62461	0.771095
B0207.9	0	0.142949	0.144615	0	0	0	0.0714743	0.0723075	0	0.109129	0.799318	0.904552	-0.352434	0.450069	0.644416
B0212.2	0.0919076	0.222659	0.168941	0.443801	0.241444	0.185459	0.157283	0.306371	0.213452	0.457236	0.429061	0.676789	0.184269	0.763439	0.859918
B0212.3	2.82345	2.1534	10.5401	7.47967	3.10428	2.25083	2.48842	9.00988	2.67755	1.54496	2.51149e-08	3.33787e-07	0.0198309	0.945605	0.970634
B0212.4	6.2173	5.00598	5.91586	4.72404	2.53642	3.68994	5.61164	5.31995	3.11318	-0.268118	0.312661	0.576743	-0.852878	0.00198379	0.00882363
B0212.5	1.42537	1.61147	1.83986	2.45486	1.83729	1.63625	1.51842	2.14736	1.73677	0.274028	0.267897	0.523177	0.149215	0.554359	0.734036
B0213.11	0.373441	0.452355	0.858053	0.7044	0.833885	0.75356	0.412898	0.781226	0.793723	0.614768	0.0723789	0.208291	0.819401	0.0169315	0.0551797
B0213.12	0.145704	0.088247	0.133914	0.0879466	1.33969	0.392019	0.116976	0.11093	0.865856	-0.551422	0.356318	0.606753	2.02353	0.000686628	0.0034879
B0213.15	1.54232	2.47267	1.91781	1.80712	18.2805	12.2048	2.0075	1.86247	15.2426	-0.390074	0.242585	0.490531	2.72268	2.28803e-17	6.99489e-16
B0213.16	0.104339	0.421294	0.0426205	0.167944	7.19977	1.73115	0.262817	0.105282	4.46546	-1.28805	NA	NA	2.86507	NA	NA
B0213.17	31.1022	54.7301	41.4617	102.999	73.7567	228.992	42.9162	72.2304	151.374	0.220892	NA	NA	1.30935	NA	NA
B0213.4	166.441	316.538	80.6028	166.155	164.913	159.99	241.49	123.379	162.452	-0.98291	NA	NA	-0.467174	NA	NA
B0213.8	0	0	0	0	0	0	0	0	0	NA	NA	NA	NA	NA	NA
B0213.9	0	0	0	0	0	0	0	0	0	NA	NA	NA	NA	NA	NA
B0218.1	33.709	31.2146	44.3884	25.21	22.0923	11.1551	32.4618	34.7992	16.6237	-0.0684186	0.859774	0.937847	-0.907129	0.0208213	0.0655329
B0218.3	29.9418	27.9526	28.8043	26.9365	32.816	39.8946	28.9472	27.8704	36.3553	-0.271336	0.0832433	0.231459	0.28738	0.0642383	0.16185
B0218.5	0.394862	0.418516	0.302424	0.53626	0.259329	0.265595	0.406689	0.419342	0.262462	-0.0797916	0.875903	0.945711	-0.508845	0.353475	0.553175
B0218.6	38.0722	49.5981	18.9812	17.8314	14.059	16.7905	43.8352	18.4063	15.4247	-1.41082	2.00622e-11	3.82935e-10	-1.48797	2.32512e-12	4.32115e-11
B0218.7	0	0	0	0	0	0	0	0	0	NA	NA	NA	NA	NA	NA
B0218.8	34.0873	30.65	5.95773	5.2688	39.767	41.8428	32.3686	5.61326	40.8049	-2.70645	9.7848e-68	3.9018e-65	0.30324	0.011028	0.0383262
B0222.1	2.81748	3.10815	4.25416	4.91967	4.17663	3.51951	2.96282	4.58691	3.84807	0.397349	0.0900076	0.24653	0.329576	0.16841	0.336917
B0222.2	0.0381026	0.138463	0.140077	0.0459972	0.0800773	0.205031	0.0882827	0.093037	0.142554	-0.141135	0.816185	0.913272	0.396613	0.538032	0.722378
B0222.4	1.4168	1.04464	0.679381	1.26417	1.22987	0.828676	1.23072	0.971776	1.02927	-0.476615	0.23975	0.486691	-0.233829	0.567472	0.74452
B0222.9	6.2566	5.27139	13.8079	15.1589	40.879	37.6289	5.764	14.4834	39.254	1.08041	1.32315e-14	3.42805e-13	2.69044	3.98403e-85	2.70663e-82
B0228.4	22.9537	23.9012	22.6201	23.579	21.3676	20.2201	23.4274	23.0995	20.7938	-0.236538	0.00218413	0.0114369	-0.209916	0.0066165	0.0249264
B0228.5	0.131819	0	0.242304	0.318263	0.0692587	0.354661	0.0659096	0.280284	0.21196	0.620238	0.303602	0.567453	0.430126	0.505625	0.694264
B0228.6	5.26567	4.57744	4.17531	3.58966	2.73407	3.33349	4.92155	3.88248	3.03378	-0.533059	0.0267294	0.0955188	-0.7163	0.00425263	0.0170374
B0228.7	139.689	137.443	131.531	94.667	63.8589	68.876	138.566	113.099	66.3675	-0.493466	0.00782846	0.0342633	-1.0731	9.3707e-09	1.12491e-07
B0228.8	0	0.0484874	0	0	0	0	0.0242437	0	0	-0.178483	0.587017	0.797279	-0.194467	0.599466	0.765017
B0228.9	0.0820406	0.0993772	0.0502678	0.0495195	0	0	0.0907089	0.0498937	0	-0.188297	0.756412	0.883615	-1.12119	0.0778875	0.189206
B0238.1	9.10651	5.55221	13.7633	10.0406	10.0796	8.98376	7.32936	11.902	9.53168	0.440103	0.136661	0.334148	0.308036	0.302055	0.503081
B0238.10	100.355	73.0008	104.34	97.8521	143.192	121.047	86.6778	101.096	132.12	-0.00194882	0.992132	0.996736	0.556745	0.00488556	0.0191405
B0238.11	46.7019	47.3283	52.5014	49.4435	39.3982	43.4178	47.0151	50.9725	41.408	-0.100469	0.31659	0.579678	-0.221797	0.0288599	0.0854674	x	x
B0238.13	1.41808	0.72874	4.26543	2.69754	1.71592	0.924936	1.07341	3.48148	1.32043	1.25089	0.00354193	0.0173345	0.125937	0.776257	0.868066
B0238.15	0	0	0	0	0	0	0	0	0	NA	NA	NA	NA	NA	NA
B0238.3	0.064815	0	0	0	0.136217	0	0.0324075	0	0.0681084	-0.376334	0.391532	0.641321	0.38322	0.454897	0.646435
B0238.5	0	0.0681619	0	0	0.0591302	0	0.034081	0	0.0295651	-0.331589	0.430019	0.676789	0.140362	0.772787	0.865501
B0238.6	0	0	0.137771	0	0	0.0756209	0	0.0688855	0.0378105	0.302414	0.496318	0.731499	0.0915951	0.852996	0.916501
B0238.7	0	0	0	0	0.0330544	0.0846327	0	0	0.0588435	-0.453753	0.335983	0.593649	1.16175	0.0467292	0.125804
B0238.8	0.0442422	0.107183	0.108432	0.106818	0	0	0.0757124	0.107625	0	0.43935	0.472277	0.711948	-1.104	0.0810135	0.194928
B0238.9	3.24087	4.53912	2.01677	4.52367	5.42759	4.9729	3.88999	3.27022	5.20025	-0.419576	0.308608	0.572576	0.364466	0.380081	0.580405
B0240.2	0.217339	0.15796	0.346236	0.367319	0.159868	0.0584754	0.18765	0.356778	0.109172	0.630818	0.180848	0.406979	-0.671417	0.211859	0.396787
B0240.4	20.2279	20.5845	35.5088	35.3963	28.7774	24.9291	20.4062	35.4526	26.8532	0.574744	9.36472e-09	1.31933e-07	0.355481	0.000462119	0.00245842	x	x
B0244.2	61.8118	69.2006	64.4233	84.984	58.4573	58.0649	65.5062	74.7036	58.2611	-0.0221072	0.912252	0.963408	-0.203085	0.313168	0.516679
B0244.4	0.548218	0.110678	0.503855	0.330903	0.432056	0.430205	0.329448	0.417379	0.43113	0.0284048	0.959501	0.985552	0.222538	0.700581	0.816907
B0244.5	1.44943	1.4365	2.31442	2.17392	1.10769	0.886296	1.44296	2.24417	0.996995	0.409888	0.151932	0.359876	-0.536828	0.0975907	0.224268
B0244.6	1.96991	1.38148	1.14347	0.834408	0.944213	0.836852	1.67569	0.988941	0.890533	-0.889016	0.00778352	0.034091	-0.859052	0.0117265	0.0403865
B0244.8	1.5863	1.42334	1.07995	2.48236	1.94472	1.5412	1.50482	1.78116	1.74296	0.0207135	0.960743	0.985766	0.151619	0.722596	0.832107		x
B0244.9	0	0	0	0	0.187939	0	0	0	0.0939696	-0.227706	0.533862	0.759531	0.537238	0.21323	0.398054
B0250.1	1621.94	1728.15	1453.15	1612.39	1698.44	1639.87	1675.05	1532.77	1669.16	-0.342033	0.00203677	0.0107425	-0.042601	0.700994	0.817181
B0250.10	0	0	0	0	0	0	0	0	0	NA	NA	NA	NA	NA	NA
B0250.2	3.18349	2.91184	3.98078	2.74506	3.0039	3.40861	3.04766	3.36292	3.20625	-0.0780505	0.783705	0.898193	0.0262761	0.92704	0.960582
B0250.5	155.433	140.873	96.9078	92.2342	121.57	99.9974	148.153	94.571	110.784	-0.85532	1.04708e-11	2.06523e-10	-0.450246	0.00033389	0.00183095		x
B0250.8	3.00041	2.67802	1.74165	1.81104	2.90396	2.54925	2.83921	1.77634	2.72661	-0.83088	0.0106227	0.0442242	-0.0652735	0.830069	0.903511
B0250.9	8.60602	8.1179	8.12277	7.64817	8.73546	7.29123	8.36196	7.88547	8.01335	-0.299554	0.0444046	0.143451	-0.092451	0.533475	0.718468
B0252.1	3.53747	2.1425	3.55153	2.16094	3.73962	3.55477	2.83999	2.85623	3.64719	-0.210494	0.537022	0.762784	0.306485	0.369649	0.569023
B0252.2	6.9345	8.14643	6.62974	7.10838	10.9303	13.792	7.54047	6.86906	12.3611	-0.348074	0.102269	0.271779	0.663628	0.0014524	0.00672083
B0252.3	10.3497	11.505	12.1452	10.3754	11.635	14.4785	10.9274	11.2603	13.0567	-0.173991	0.356879	0.607524	0.215774	0.251654	0.447958
B0252.4	8.04881	7.87473	14.3208	10.4639	8.29515	4.58096	7.96177	12.3923	6.43805	0.397528	0.211975	0.451756	-0.331084	0.313903	0.517613	x	x
B0252.5	0.453436	0.274628	0.416743	0.410539	0.476477	0.0762485	0.364032	0.413641	0.276363	0.00742607	0.989622	0.996183	-0.268657	0.656192	0.787305
B0252.8	12.5954	15.0421	14.3479	15.4192	14.1674	13.1256	13.8187	14.8835	13.6465	-0.0993287	0.654164	0.824753	-0.0446056	0.84242	0.909216
B0261.1	22.5683	22.9452	25.179	26.062	23.4523	21.9221	22.7568	25.6205	22.6872	-0.0457148	0.585678	0.797279	-0.0415201	0.62337	0.771095
B0261.2	24.4345	24.5413	20.3901	19.9728	19.5571	18.5422	24.4879	20.1814	19.0497	-0.495936	1.36702e-23	6.74068e-22	-0.399384	9.21552e-16	2.42526e-14
B0261.4	47.0095	49.1235	31.7883	31.4567	42.6761	41.9231	48.0665	31.6225	42.2996	-0.816049	5.12133e-19	1.90549e-17	-0.219234	0.0129575	0.0440066	x	x
B0261.5	0.0901635	0	0.11049	0	0.18949	0.121293	0.0450817	0.0552448	0.155391	-0.217104	0.697316	0.850303	0.634475	0.315927	0.520061
B0261.6	0	0.077865	0	0.1552	0.27019	0.172949	0.0389325	0.0776	0.22157	-0.0957601	0.870045	0.943162	0.981631	0.129232	0.27744
B0261.7	16.6887	18.2166	12.9985	18.3254	23.0355	23.0214	17.4527	15.6619	23.0285	-0.36207	0.111733	0.290588	0.357204	0.114075	0.252838
B0261.8	43.2559	34.2161	65.2002	47.7396	43.9476	29.8324	38.736	56.4699	36.89	0.308504	0.256218	0.508546	-0.113159	0.680194	0.804759
B0272.1	6.67267	7.10941	5.43703	5.56695	5.91041	6.5326	6.89104	5.50199	6.22151	-0.529955	0.00104973	0.00598171	-0.182287	0.251442	0.447743
B0272.2	5.36178	3.50514	6.9877	6.26723	4.91877	3.54924	4.43346	6.62746	4.234	0.332837	0.263075	0.517767	-0.110022	0.72269	0.832107
B0272.3	70.8763	74.2246	58.2099	51.095	85.7503	87.5978	72.5504	54.6525	86.674	-0.624799	3.0295e-11	5.65312e-10	0.218784	0.0175834	0.0569544
B0272.4	51.4287	51.0877	16.7392	12.6145	37.5052	36.413	51.2582	14.6768	36.9591	-1.99577	1.60037e-43	2.42608e-41	-0.49467	0.000204724	0.00118575
B0273.1	0.571389	0.77865	3.06338	2.24178	0.52537	1.63341	0.675019	2.65258	1.07939	1.33071	0.00757018	0.0333265	0.301923	0.567381	0.744514
B0273.2	1.21721	1.44166	2.1877	3.06942	1.70541	2.43799	1.32943	2.62856	2.0717	0.695973	0.0332142	0.113433	0.52958	0.111753	0.248832
B0273.3	2.84338	4.00276	2.49558	3.38613	4.80481	6.97818	3.42307	2.94085	5.89149	-0.419754	0.220234	0.463321	0.71265	0.034261	0.0980115
B0273.4	9.03931	7.89307	12.9738	10.8651	8.85627	9.23824	8.46619	11.9194	9.04726	0.268966	0.0487394	0.154169	0.0533616	0.699092	0.81577
B0280.1	22.7599	19.3079	29.722	26.4117	17.2729	15.7213	21.0339	28.0669	16.4971	0.194823	0.137191	0.335175	-0.386856	0.00426241	0.0170636		x
B0280.10	4.98012	4.65365	13.3681	10.02	5.78141	5.48724	4.81689	11.694	5.63433	1.02572	5.30131e-07	5.78476e-06	0.165771	0.443427	0.639426		x
B0280.11	0	0	0	0	0	0	0	0	0	NA	NA	NA	NA	NA	NA
B0280.12	1.76916	1.73697	2.60159	2.1582	2.27	3.35701	1.75306	2.3799	2.81351	0.19599	0.473449	0.712953	0.606545	0.0259141	0.0783225
B0280.13	7.03167	5.96562	7.00749	7.96012	7.99273	6.40441	6.49864	7.4838	7.19857	-0.0154618	0.935556	0.976046	0.107512	0.575342	0.75039
B0280.17	0.841526	1.9659	1.84149	2.90253	3.85296	5.17517	1.40371	2.37201	4.51406	0.355396	0.432311	0.676789	1.39078	0.00207369	0.00918339
B0280.2	2.09627	2.11054	3.60305	3.35223	1.68785	2.45378	2.1034	3.47764	2.07081	0.488613	0.0453339	0.145785	-0.0817819	0.749505	0.850017
B0280.3	68.8507	73.4834	48.414	44.9172	41.4184	45.8469	71.1671	46.6656	43.6326	-0.818189	4.51912e-13	1.00845e-11	-0.736882	8.1296e-11	1.25716e-09
B0280.4	3.67258	2.81446	6.52117	5.33832	4.33175	3.32732	3.24352	5.92975	3.82954	0.60528	0.0254715	0.0917564	0.175447	0.536752	0.721345
B0280.5	7.33776	11.3125	22.74	24.8174	9.9091	11.0541	9.32511	23.7787	10.4816	1.07978	3.9349e-05	0.000313544	0.0992919	0.709972	0.823616		x
B0280.8	16.7538	20.5732	17.8282	21.2979	17.778	17.6674	18.6635	19.5631	17.7227	-0.142574	0.453973	0.693366	-0.108814	0.569496	0.745925
B0280.9	27.983	30.1616	32.3784	31.6137	21.9819	21.211	29.0723	31.996	21.5965	-0.0765683	0.416132	0.664095	-0.462842	2.19199e-06	1.82762e-05
B0281.1	0	0	0.453176	0.223215	0	0	0	0.338195	0	1.49284	0.0102219	0.0428475	-0.685342	0.2324	0.424087
B0281.3	8.09088	10.7311	11.1072	10.1382	10.3315	12.9509	9.41097	10.6227	11.6412	-0.0441062	0.852268	0.934036	0.261214	0.269608	0.470141
B0281.4	0	0	0.0962022	0	0	0	0	0.0481011	0	0.304771	0.344383	0.593649	-0.16775	0.633044	0.771095
B0281.5	0.0469005	0.0568114	0.114947	0	0.0492836	0	0.0518559	0.0574736	0.0246418	0.0683214	0.903878	0.960824	-0.291332	0.634054	0.771955
B0281.6	0.970366	0.361668	0.91471	1.17142	0.313745	0.301244	0.666017	1.04307	0.307495	0.408574	0.426063	0.674934	-0.912873	0.112694	0.25035
B0281.8	0	0	1.4473	0.450239	0	0	0	0.94877	0	2.55499	2.81458e-05	0.000229355	-1.0666	0.0876486	0.206332
B0284.1	1.05544	1.52433	59.1965	33.8621	3.19922	6.22541	1.28988	46.5293	4.71232	4.12571	2.34004e-22	1.07309e-20	1.20412	0.0058535	0.0223085
B0284.2	0.234335	0.0946179	20.5321	13.0128	0.533524	2.20668	0.164476	16.7725	1.3701	3.95553	NA	NA	0.944616	NA	NA
B0284.3	1.33919	1.08146	8.64311	5.49667	6.00423	8.64747	1.21033	7.06989	7.32585	1.90118	7.31291e-07	7.83075e-06	2.13565	3.36814e-08	3.71508e-07
B0284.4	0.0865227	0.104806	17.6537	10.7061	0.0454596	0.0581976	0.0956645	14.1799	0.0518286	5.54116	5.86389e-32	4.61637e-30	-1.43068	0.0235677	0.0726071
B0285.1	14.0344	13.116	14.4734	13.5771	13.3591	11.8568	13.5752	14.0253	12.608	-0.171121	0.0724685	0.208483	-0.142958	0.136405	0.289024
B0285.10	0.0493578	0	0.302424	0.178753	0.0518658	0.0663988	0.0246789	0.240589	0.0591323	1.2457	0.0383704	0.127409	-0.103684	0.872205	0.927867
B0285.3	9.6329	9.94692	7.48264	9.72242	8.02046	7.2937	9.78991	8.60253	7.65708	-0.385814	0.0577762	0.176249	-0.376394	0.0672161	0.167953
B0285.4	37.5169	34.8162	38.8837	35.213	31.0502	27.181	36.1666	37.0484	29.1156	-0.182708	0.0873463	0.240642	-0.347207	0.00140872	0.00655009
B0285.6	1.32344	1.6031	1.23565	1.36941	1.19202	0.847791	1.46327	1.30253	1.0199	-0.342839	0.250585	0.500877	-0.496968	0.108228	0.24296
B0285.7	9.7488	9.89081	14.6585	13.1966	9.18166	9.82956	9.81981	13.9275	9.50561	0.283947	0.00790288	0.0344902	-0.0882254	0.424064	0.622755
B0285.8	7.1174	7.78031	7.07327	5.44864	6.06533	3.79486	7.44886	6.26096	4.9301	-0.434854	0.111477	0.290068	-0.588794	0.0340244	0.0974713
B0285.9	10.0137	10.2675	4.48076	4.61469	7.90281	7.99316	10.1406	4.54772	7.94798	-1.34945	1.60278e-17	5.30681e-16	-0.378304	0.00813836	0.0296448
B0286.1	9.58862	8.56515	9.91223	10.0233	13.791	9.07985	9.07688	9.96778	11.4354	-0.0852848	0.726193	0.869357	0.288228	0.235189	0.427813
B0286.4	42.5315	43.4733	36.3718	40.9516	40.7065	41.7402	43.0024	38.6617	41.2234	-0.366293	0.00165724	0.00894079	-0.0971694	0.403791	0.602174
B0286.5	0.843195	1.42993	2.13545	2.10366	2.36277	2.26863	1.13656	2.11956	2.3157	0.606273	0.076217	0.216819	0.908558	0.00768441	0.0282305
B0286.6	0.11956	0	0.732568	0.505164	0.314089	0.241259	0.0597802	0.618866	0.277674	1.57873	0.00463651	0.0218407	0.715859	0.232944	0.424825
B0294.1	17.6311	25.6917	14.6535	21.7057	11.0062	8.80633	21.6614	18.1796	9.90624	-0.399405	0.2146	0.455761	-1.07597	0.00110097	0.00528252
B0302.2	0	0	0	0	0.14038	0.718861	0	0	0.42962	-0.551373	0.268106	0.523177	1.42924	0.0187976	0.0601124
B0302.4	0.249493	0	0	0	0	0	0.124747	0	0	-0.166705	0.601702	0.797279	-0.181398	0.614322	0.771095
B0302.5	23.2306	20.2501	34.4982	29.5291	36.1983	43.3233	21.7404	32.0137	39.7608	0.322805	0.0698861	0.202739	0.812107	4.41173e-06	3.49113e-05
B0303.11	12.2567	14.4375	11.9837	9.67534	19.1319	12.8524	13.3471	10.8295	15.9921	-0.504738	0.0438621	0.142087	0.222124	0.37481	0.574797
B0303.14	2.34414	2.46368	3.12606	2.2056	2.3908	2.87522	2.40391	2.66583	2.63301	-0.0690034	0.790527	0.901168	0.085545	0.742954	0.8452
B0303.15	124.244	111.652	78.5044	71.1221	71.6445	71.1599	117.948	74.8132	71.4022	-0.869715	8.29457e-20	3.24408e-18	-0.757695	2.47252e-15	6.29036e-14
B0303.16	0.353651	0.214192	0.361148	0.355771	0.681305	0.475751	0.283921	0.358459	0.578528	-0.0256795	0.961912	0.986049	0.76714	0.148485	0.307516
B0303.2	9.05064	11.0985	13.898	15.8493	7.16225	11.2735	10.0746	14.8736	9.2179	0.330658	0.260725	0.514744	-0.169023	0.572495	0.748327
B0303.3	67.5091	72.731	72.3952	75.0362	129.864	126.533	70.1201	73.7157	128.198	-0.14607	0.0969748	0.261383	0.828942	1.54384e-21	6.64759e-20
B0303.4	13.4669	14.5285	14.7265	17.0756	20.5143	20.2866	13.9977	15.9011	20.4004	-0.0337684	0.811378	0.911285	0.500117	0.000361768	0.00197263
B0303.7	12.0336	10.8876	13.9131	12.421	14.416	12.9268	11.4606	13.1671	13.6714	-0.02156	0.859479	0.937828	0.214224	0.0772523	0.187812
B0303.8	0.203624	0.164435	1.16447	1.39294	0.142647	0.273926	0.18403	1.2787	0.208287	1.91785	0.00019806	0.00134258	-0.30625	0.610479	0.771095	x	x
B0303.9	11.1256	11.5134	11.7486	11.9716	11.893	9.90394	11.3195	11.8601	10.8985	-0.147453	0.263134	0.517827	-0.0872205	0.510711	0.698789	x	x
B0304.1	7.82969	6.62261	8.39544	6.96674	6.09972	5.85667	7.22615	7.68109	5.9782	-0.130439	0.43305	0.677017	-0.308921	0.0701937	0.174042
B0304.2	6.95406	5.37504	4.13914	6.15626	6.61147	6.14757	6.16455	5.1477	6.37952	-0.451043	0.115982	0.297047	0.0197447	0.944584	0.970184
B0304.4	4.45855	3.17689	2.14262	2.53286	3.39899	1.88169	3.81772	2.33774	2.64034	-0.814117	0.0319596	0.109947	-0.472212	0.212561	0.397695
B0304.5	0.208745	0.252857	0.0639511	0.440993	0	0	0.230801	0.252472	0	0.296155	0.63025	0.807648	-1.55773	0.0173006	0.0561175
B0304.6	0.110159	0.066719	0	0.265968	0.347271	0.518674	0.0884392	0.132984	0.432972	-0.157804	0.794198	0.902157	1.22934	0.0541328	0.140805
B0304.7	0.0511602	0	0.125387	0.0617603	0.10752	0	0.0255801	0.0935737	0.0537598	0.385606	0.503744	0.737842	0.112012	0.857932	0.91903
B0304.8	0	0	0.0656439	0	0	0	0	0.0328219	0	0.304771	0.344383	0.593649	-0.16775	0.633044	0.771095
B0304.9	0.0513043	0.0621458	0.188611	0	0.323467	0.0690174	0.056725	0.0943053	0.196242	-0.0722426	0.902771	0.960084	0.722399	0.264942	0.464301
B0310.1	24.0227	23.9607	19.4937	18.4243	25.1465	23.1986	23.9917	18.959	24.1725	-0.554129	4.36353e-08	5.58549e-07	-0.0237811	0.807775	0.888622
B0310.5	58.0175	64.8087	30.298	29.2167	28.982	27.8066	61.4131	29.7574	28.3943	-1.25148	2.06347e-33	1.81101e-31	-1.14026	6.84424e-28	4.42056e-26
B0334.10	0	0	0.121961	0.360437	0.104582	0.401659	0	0.241199	0.25312	0.629967	0.283041	0.543078	0.786849	0.218159	0.404619
B0334.11	13.0389	13.1025	17.3399	18.1074	11.5037	11.8696	13.0707	17.7237	11.6866	0.221382	0.0452642	0.145612	-0.201313	0.0813691	0.195565
B0334.3	160.114	172.457	78.5953	106.405	139.29	147.405	166.285	92.5001	143.348	-1.02699	9.6824e-07	1.02071e-05	-0.231484	0.27043	0.471127
B0334.4	17.4687	21.5579	25.0283	23.0701	21.5998	24.1183	19.5133	24.0492	22.8591	0.0820481	0.640168	0.814122	0.186569	0.289626	0.493794
B0334.5	16.5772	16.8974	15.6738	14.3675	14.8614	14.8151	16.7373	15.0206	14.8382	-0.370532	0.000557658	0.00340064	-0.209844	0.0504771	0.133415
B0334.7	0.0537257	0	0	0.129715	0	0.0722748	0.0268629	0.0648574	0.0361374	0.18313	0.707947	0.857153	-0.0464235	0.931557	0.963222
B0334.8	8.15378	7.57457	10.1875	11.6998	10.3671	8.82198	7.86418	10.9436	9.59454	0.254652	0.0960029	0.259273	0.243245	0.113865	0.252459
B0336.1	7.15325	7.54911	9.96666	8.77731	8.66998	8.7002	7.35118	9.37199	8.68509	0.131089	0.256066	0.508373	0.200672	0.0840305	0.2001
B0336.11	22.2729	21.3787	24.1155	24.3351	20.7975	27.0802	21.8258	24.2253	23.9389	-0.0667023	0.715527	0.862118	0.0941725	0.607641	0.771095
B0336.13	6.25755	5.29975	5.67324	6.38719	6.25475	6.63859	5.77865	6.03022	6.44667	-0.157218	0.425639	0.674514	0.110656	0.572089	0.7481
B0336.2	219.888	204.587	246.193	220.092	245.247	259.268	212.237	233.142	252.257	-0.0836873	0.360086	0.611265	0.21057	0.0212605	0.0667092
B0336.3	45.0149	43.315	49.8044	58.8312	42.2564	45.9878	44.1649	54.3178	44.1221	0.0820137	0.585659	0.797279	-0.0395043	0.793594	0.87973
B0336.4	7.35685	6.77539	9.31925	7.81674	8.25184	5.52296	7.06612	8.56799	6.8874	0.0566493	0.807475	0.908922	-0.0725451	0.757524	0.855883		x
B0336.5	7.06219	6.25333	6.27561	6.88018	6.63988	5.83361	6.65776	6.5779	6.23675	-0.232015	0.179161	0.405172	-0.127684	0.462258	0.653352
B0336.6	18.3719	17.6725	18.7744	20.26	16.0322	13.8113	18.0222	19.5172	14.9218	-0.100066	0.421165	0.669557	-0.305694	0.0158711	0.0523172
B0336.7	3.55055	3.92538	4.0402	4.01407	4.58968	4.2836	3.73796	4.02713	4.43664	-0.105929	0.531691	0.758392	0.212335	0.203278	0.385306
B0336.8	10.8007	8.77339	12.6128	10.4309	11.216	10.0854	9.78707	11.5218	10.6507	0.00758059	0.972889	0.989943	0.0775484	0.730664	0.837934		x
B0336.9	13.8029	10.2321	14.9971	12.117	9.95914	11.9625	12.0175	13.557	10.9608	-0.042195	0.852178	0.934005	-0.163973	0.471459	0.662477
B0348.1	0	0	0	0	0	0	0	0	0	NA	NA	NA	NA	NA	NA
B0348.2	4.25759	2.79353	53.6958	36.1923	1.86414	1.19324	3.52556	44.9441	1.52869	3.18767	1.27055e-19	4.87567e-18	-1.24676	0.00577078	0.0220253
B0348.4	48.1085	46.0569	46.4939	45.3836	28.1457	25.1636	47.0827	45.9388	26.6546	-0.251761	0.000354912	0.00226598	-0.856155	1.00788e-32	8.55908e-31
B0348.6	45.2449	44.8661	38.9743	47.0362	59.7346	56.5646	45.0555	43.0053	58.1496	-0.280642	0.0553319	0.170141	0.327278	0.0249153	0.075955	x	x
B0350.2	38.439	38.7098	39.0534	35.5359	27.4125	27.909	38.5744	37.2946	27.6607	-0.26664	2.00273e-05	0.000167286	-0.516858	1.73615e-16	4.83251e-15
B0353.1	15.0561	13.237	25.7907	24.2342	21.0949	17.9675	14.1466	25.0125	19.5312	0.588391	8.78991e-05	0.000647613	0.417136	0.00654861	0.0247163
B0361.10	20.2909	18.2221	29.581	26.4915	31.7823	36.0244	19.2565	28.0363	33.9034	0.314007	0.021283	0.0792355	0.766392	1.57537e-08	1.82316e-07
B0361.11	0.0307134	0.111611	4.70466	3.52231	0.064548	0.0413173	0.0711621	4.11349	0.0529326	4.56562	2.04214e-23	9.90979e-22	-0.989141	0.107737	0.242185	x	x
B0361.2	11.3753	8.93157	17.2991	16.6992	8.34411	7.67251	10.1534	16.9992	8.00831	0.516475	0.000972355	0.0055947	-0.381564	0.0201525	0.0637339
B0361.3	16.5603	14.527	23.8554	19.5492	17.5557	16.3305	15.5436	21.7023	16.9431	0.256576	0.066359	0.194756	0.0825387	0.558757	0.737513
B0361.4	2.33915	1.76423	2.86648	1.86478	2.13337	3.08739	2.05169	2.36563	2.61038	-0.0306373	0.92982	0.973221	0.275663	0.428877	0.626963
B0361.5	34.0133	31.2692	31.9477	34.0626	27.6644	22.232	32.6413	33.0051	24.9482	-0.195964	0.180125	0.406121	-0.41947	0.00448361	0.0178302
B0361.6	17.1361	16.3977	22.0015	20.6372	11.9902	9.95819	16.7669	21.3193	10.9742	0.128722	0.283796	0.543712	-0.639559	6.53807e-07	5.96656e-06	x	x
B0361.7	11.1813	11.5576	12.3774	11.3833	12.0627	13.738	11.3694	11.8803	12.9004	-0.153149	0.278032	0.536496	0.140055	0.31744	0.521804
B0361.8	21.1866	22.1677	25.1992	24.2698	28.6388	28.9867	21.6771	24.7345	28.8127	-0.0270799	0.761519	0.885326	0.370825	2.40657e-05	0.000168359
B0365.3	667.317	697.145	382.426	407.828	467.825	416.991	682.231	395.127	442.408	-0.996702	1.47581e-22	6.88826e-21	-0.657626	1.15228e-10	1.74392e-09
B0365.6	28.8487	24.5026	29.8292	34.8044	4.92401	4.61953	26.6757	32.3168	4.77177	0.0781476	0.628654	0.806938	-2.47947	1.01957e-46	1.59847e-44
B0365.7	0.300215	0.202031	0.19076	0.322149	0.239523	0.254286	0.251123	0.256454	0.246904	-0.167369	0.649446	0.820893	-0.0569257	0.878616	0.932072
B0379.1	40.0958	53.261	42.5558	33.8004	44.704	51.0136	46.6784	38.1781	47.8588	-0.494012	0.0290267	0.102076	0.00603344	0.978714	0.989691
B0379.2	0.0753642	0	0	0.0909793	0	0.101384	0.0376821	0.0454896	0.0506921	-0.0174236	0.97125	0.98974	0.0526177	0.922506	0.958239
B0379.3	14.644	14.5188	16.4857	16.5581	15.3354	14.8255	14.5814	16.5219	15.0804	-0.0373912	0.593571	0.797279	0.0102031	0.885057	0.936683
B0379.4	39.0778	40.1734	42.4202	45.2603	43.2098	38.6861	39.6256	43.8403	40.9479	-0.0705593	0.492567	0.728953	0.00945277	0.92694	0.960575
B0379.7	0.0262184	0	0.032129	0.0316507	0.0275506	0	0.0131092	0.0318898	0.0137753	0.289602	0.604513	0.797912	-0.110247	0.854831	0.917344
B0391.11	0.229697	0.208677	0.175924	0.277288	0.211197	0.309001	0.219187	0.226606	0.260099	-0.14714	0.772886	0.891526	0.164237	0.750319	0.850834
B0391.12	0	0	0	0	0	0	0	0	0	NA	NA	NA	NA	NA	NA
B0391.4	0.0407754	0	0.0499677	0.0492239	0.171389	0.109707	0.0203877	0.0495958	0.140548	-0.0699692	0.906121	0.961105	1.14228	0.0768296	0.187032
B0391.5	1.05167	0.694858	1.69882	1.5004	1.25581	0.835998	0.873264	1.59961	1.0459	0.566668	0.123484	0.310879	0.170506	0.659649	0.790175
B0391.6	0.387012	0.596647	0.474259	0.382254	0.776384	0.42597	0.49183	0.428256	0.601177	-0.353698	0.447143	0.688371	0.276241	0.546576	0.729291
B0391.9	0	0	0.232489	0.687083	0.398718	0	0	0.459786	0.199359	0.74396	0.189074	0.418964	0.216733	0.723179	0.832466
B0393.1	1803.99	1863.71	1535.32	1633.09	1974.01	2161.97	1833.85	1584.21	2067.99	-0.425446	0.00013031	0.00092539	0.136356	0.220317	0.407674
B0393.2	16.2326	14.6643	19.2524	15.9348	14.9155	13.9115	15.4485	17.5936	14.4135	-0.0324767	0.802135	0.906287	-0.13759	0.29373	0.498924
B0393.3	7.6909	7.90459	15.7079	16.912	13.5239	13.0286	7.79774	16.3099	13.2763	0.838021	1.59039e-12	3.36476e-11	0.720429	2.15248e-09	2.76684e-08
B0393.4	0.0855741	0.0518287	0.393246	0.439045	0.179845	0.460476	0.0687014	0.416145	0.32016	1.45316	0.00548088	0.0252857	1.2581	0.0205564	0.0647881
B0393.6	3.39214	3.97642	1.87729	4.57933	4.86766	4.2689	3.68428	3.22831	4.56828	-0.358762	0.395135	0.645269	0.264086	0.534674	0.719502
B0393.7	0.743389	0.82544	0.227744	0.673061	0.325484	0.666699	0.784414	0.450403	0.496091	-0.695984	0.195635	0.42884	-0.476129	0.388585	0.58927
B0393.8	6.38815	8.89056	8.49451	10.0089	8.56947	8.41085	7.63935	9.25168	8.49016	0.0640138	0.814908	0.912735	0.116325	0.674246	0.80165
B0393.9	8.50514	9.15771	10.2646	9.54138	12.3678	15.5444	8.83142	9.90299	13.9561	-0.0572485	0.765825	0.887679	0.608338	0.00126628	0.00597565
B0395.3	50.4883	53.8842	44.9471	43.6792	64.0814	62.7923	52.1862	44.3131	63.4369	-0.452122	1.70828e-09	2.65101e-08	0.243758	0.000917613	0.00450288
B0399.1	6.39648	6.15508	7.16086	5.73722	2.81109	3.09615	6.27578	6.44904	2.95362	-0.171597	0.26194	0.516419	-1.11196	9.23758e-12	1.60005e-10
B0403.2	1.78224	1.65611	2.51312	2.09256	2.33459	2.726	1.71917	2.30284	2.53029	0.185958	0.40372	0.65344	0.492177	0.0256633	0.0777315
B0403.3	2.40465	2.1846	6.46648	3.30606	1.82494	2.15658	2.29463	4.88627	1.99076	0.785497	0.0384117	0.127504	-0.269615	0.503501	0.692342
B0403.4	424.319	383.35	334.865	308.323	475.393	311.449	403.834	321.594	393.421	-0.527105	0.0213392	0.0794162	-0.0683073	0.766211	0.861746		x
B0403.6	2.59344	3.07008	3.25033	2.77502	5.3885	3.8853	2.83176	3.01267	4.6369	-0.133066	0.641763	0.814716	0.661039	0.0160489	0.052801
B0410.2	2.44951	2.60381	2.78731	2.32338	2.96795	3.76596	2.52666	2.55535	3.36696	-0.200017	0.380066	0.631702	0.363542	0.10243	0.233053
B0410.3	99.4074	102.286	82.7205	92.0211	30.5145	20.7318	100.847	87.3708	25.6231	-0.38628	0.069128	0.2011	-1.95535	2.54154e-19	9.17707e-18
B0412.2	12.8329	18.229	11.6728	21.8003	20.6098	18.4204	15.5309	16.7366	19.5151	-0.104381	0.774841	0.892623	0.269655	0.463981	0.655181
B0412.3	21.8898	20.596	24.7143	24.4775	20.8339	19.8055	21.2429	24.5959	20.3197	-0.00732661	0.916688	0.965655	-0.102823	0.148131	0.306991
B0412.4	674.096	627.851	603.792	594.157	572.803	654.902	650.974	598.975	613.853	-0.334544	0.00440568	0.0209199	-0.11961	0.308913	0.51173		x
B0414.1	0.10319	0.124996	0	0.0622852	0	0.0694084	0.114093	0.0311426	0.0347042	-0.55153	0.350033	0.599669	-0.511654	0.42649	0.624825
B0414.2	1.69844	0.700373	4.20694	1.7886	2.24042	1.84731	1.1994	2.99777	2.04386	0.821429	0.0914187	0.249352	0.501084	0.316311	0.52046
B0414.3	68.6297	86.6439	52.129	81.0996	102.513	112.587	77.6368	66.6143	107.55	-0.419351	0.149176	0.355831	0.422108	0.148032	0.30685
B0414.5	9.77506	10.3783	8.30397	12.4586	14.5482	19.1224	10.0767	10.3813	16.8353	-0.17668	0.540164	0.765705	0.674358	0.0195515	0.0621225
B0414.6	3.94158	4.54108	3.8856	4.35645	5.1175	5.1139	4.24133	4.12102	5.1157	-0.252345	0.121361	0.307051	0.23312	0.144971	0.30201
B0414.7	19.7631	18.8526	19.9446	21.5952	18.3116	13.373	19.3078	20.7699	15.8423	-0.105804	0.569118	0.788826	-0.317973	0.0886668	0.208088
B0414.8	14.0403	14.2188	16.5527	18.3733	13.2343	9.44387	14.1295	17.463	11.3391	0.0907629	0.650017	0.821444	-0.349359	0.0839581	0.199954	x	x
B0416.1	8.0248	7.81058	7.88437	7.91996	10.2078	8.56057	7.91769	7.90216	9.38421	-0.219632	0.0712462	0.205612	0.207839	0.0840728	0.200175
B0416.2	0	0	0.105113	0.103548	0	0	0	0.10433	0	0.761541	0.114649	0.294662	-0.38477	0.430087	0.626963
B0416.3	1.73903	1.35904	1.92483	1.9639	1.00212	1.43385	1.54903	1.94437	1.21798	0.107089	0.749287	0.881478	-0.387118	0.281101	0.483443
B0416.4	0	0	0.088101	0	0	0	0	0.0440505	0	0.304771	0.344383	0.593649	-0.16775	0.633044	0.771095
B0416.5	56.6688	51.6313	54.8348	50.4416	54.7432	40.9573	54.15	52.6382	47.8503	-0.253041	0.136311	0.333559	-0.212663	0.211785	0.396689
B0416.6	15.7386	15.8227	12.142	11.4997	9.4409	8.05753	15.7807	11.8209	8.74922	-0.62646	6.88639e-08	8.56967e-07	-0.874202	4.2341e-13	8.61258e-12
B0432.1	0.687284	0.499511	2.69511	3.73358	0.144441	0	0.593398	3.21435	0.0722207	2.05214	3.74669e-06	3.56645e-05	-2.0401	0.000924232	0.00453173
B0432.10	2.93863	3.09021	5.30272	5.14581	4.61495	4.7786	3.01442	5.22427	4.69677	0.560859	0.00132016	0.00732697	0.584088	0.000952542	0.00465189	x	x
B0432.11	0	0	0.319857	0.210064	0	0	0	0.26496	0	1.37719	0.0162866	0.0634549	-0.639254	0.257622	0.455358
B0432.12	0	0	0	0	0	0	0	0	0	NA	NA	NA	NA	NA	NA
B0432.13	5.03323	4.83976	8.26627	8.48773	6.73391	6.70118	4.93649	8.377	6.71754	0.536126	4.64251e-05	0.000364076	0.396376	0.00329055	0.0137085
B0432.14	9.61371	9.80212	18.0529	14.6114	9.52079	7.72252	9.70791	16.3321	8.62165	0.521459	0.00479408	0.0224905	-0.20439	0.29726	0.501185
B0432.2	39.6924	39.2904	45.6765	47.9164	46.6623	47.7231	39.4914	46.7965	47.1927	0.0268155	0.783374	0.897989	0.216005	0.0265356	0.0797416
B0432.3	78.0282	71.4926	81.0903	75.1384	62.358	67.2627	74.7604	78.1143	64.8103	-0.154421	0.127815	0.31859	-0.244711	0.0168567	0.0549887
B0432.4	86.2565	80.4001	109.412	102.279	83.3348	83.0057	83.3283	105.845	83.1703	0.125426	0.0557311	0.171235	-0.0425101	0.522131	0.708534
B0432.5	3.13155	3.91184	2.07866	1.77206	2.15951	2.45743	3.5217	1.92536	2.30847	-1.03242	2.8731e-05	0.000233501	-0.60959	0.0115477	0.0398682
B0432.6	4.47779	3.71759	9.55644	7.53134	7.19015	7.44511	4.09769	8.54389	7.31763	0.799746	0.000113807	0.000819941	0.757413	0.000311679	0.00172151
B0432.8	2.2138	2.64275	5.15052	5.46116	4.18057	4.40244	2.42827	5.30584	4.29151	0.885118	6.46518e-06	5.89417e-05	0.756281	0.000160654	0.000949685
B0432.9	3.88646	5.07697	9.43184	8.83146	4.80464	5.43331	4.48172	9.13165	5.11898	0.787114	0.000676029	0.00403922	0.135018	0.584112	0.758076
B0454.1	7.17669	4.97398	4.57863	6.02884	8.24108	7.41505	6.07533	5.30373	7.82806	-0.399535	0.139066	0.338358	0.320981	0.22934	0.420132
B0454.10	0.203687	0.493459	0.936022	0.676197	0.428074	0.342514	0.348573	0.80611	0.385294	0.803048	0.103024	0.273089	0.0155271	0.976754	0.988277
B0454.2	0.22416	0.203647	1.51082	0.608861	0.176663	0	0.213904	1.05984	0.0883314	1.53406	0.00747617	0.032989	-0.968812	0.131247	0.280622
B0454.3	0.300765	0.0607204	0.368569	0.48411	0.105349	0	0.180743	0.42634	0.0526747	0.788034	0.187524	0.41688	-1.01282	0.121283	0.264744
B0454.4	0.216178	0.196395	0.529826	0.260969	0.454326	0	0.206287	0.395398	0.227163	0.348664	0.565946	0.786153	-0.0352291	0.956771	0.976467
B0454.6	7.90062	6.48085	11.1764	9.87224	14.8855	9.62147	7.19074	10.5243	12.2535	0.301	0.243953	0.492292	0.69348	0.00733953	0.0271813
B0454.7	0.130093	0	0.0531403	0	0.0911356	0.116672	0.0650465	0.0265701	0.103904	-0.539136	0.351869	0.601859	0.425673	0.510257	0.698429
B0454.9	4.33261	2.62408	8.55395	6.3926	7.58794	8.35414	3.47835	7.47327	7.97104	0.791444	0.00750332	0.0330929	1.063	0.000342953	0.00187673
B0457.1	19.9044	19.1934	21.2743	22.4277	20.603	18.5852	19.5489	21.851	19.5941	-0.0563875	0.547308	0.771954	-0.0345664	0.713501	0.826768
B0457.4	0.061739	0.149571	0	0.447186	0	0	0.105655	0.223593	0	0.527812	0.33865	0.593649	-0.798897	0.173659	0.344743
B0457.6	10.6658	10.5398	16.1659	13.6664	17.5982	26.1793	10.6028	14.9161	21.8888	0.237416	0.382989	0.634258	0.956694	0.000385736	0.00209212
B0462.1	0.313854	0.172807	3.88104	2.89328	0.749549	1.18987	0.243331	3.38716	0.969711	2.97818	2.6226e-14	6.50966e-13	1.39013	0.000823689	0.00410629
B0462.3	0	0	0	0	0	0	0	0	0	NA	NA	NA	NA	NA	NA
B0464.1	161.539	169.854	161.172	155.552	165.298	156.917	165.697	158.362	161.107	-0.282718	4.44159e-06	4.1695e-05	-0.0785258	0.20206	0.383763
B0464.2	19.0724	18.9758	24.0632	26.5118	20.6342	18.8443	19.0241	25.2875	19.7393	0.192549	0.0743389	0.212539	0.0138649	0.898463	0.945363
B0464.3	115.341	121.722	96.3954	82.0612	97.3912	91.65	118.531	89.2283	94.5206	-0.623678	4.14456e-09	6.09652e-08	-0.360339	0.000661053	0.00337575
B0464.4	16.8438	16.648	15.4808	14.7825	20.7401	18.176	16.7459	15.1317	19.4581	-0.362691	0.00038449	0.00242945	0.180421	0.0704473	0.1746
B0464.5	66.4491	59.6887	60.5991	61.745	72.8274	61.9597	63.0689	61.172	67.3936	-0.259291	0.0259976	0.0933209	0.057005	0.624538	0.771095
B0464.6	16.9111	17.3921	19.3864	17.9651	18.6417	16.644	17.1516	18.6758	17.6428	-0.0946106	0.315935	0.579677	0.00503311	0.957602	0.97699
B0464.7	95.6922	101.603	164.557	145.231	122.383	116.016	98.6477	154.894	119.2	0.429358	6.50001e-06	5.92298e-05	0.233069	0.0156173	0.0516719
B0464.8	3.83484	4.03305	4.80865	4.59351	4.2796	5.87868	3.93395	4.70108	5.07914	0.0335453	0.883293	0.948998	0.315229	0.166754	0.33483
B0464.9	8.92916	8.18209	10.2051	10.1649	8.31333	7.96651	8.55562	10.185	8.13992	0.0310435	0.828717	0.921139	-0.111374	0.451142	0.645007
B0478.1	4.54484	4.25127	5.66224	5.69987	4.82884	4.55151	4.39805	5.68105	4.69018	0.147093	0.305815	0.570078	0.0519204	0.724213	0.832829
B0478.3	1.67751	2.032	3.67087	4.77342	2.51822	3.86861	1.85476	4.22215	3.19341	0.832459	0.0318106	0.109567	0.600956	0.133975	0.284864
B0491.1	6.41465	8.27894	11.5572	11.2008	10.0708	8.26979	7.34679	11.379	9.17028	0.403023	0.0421238	0.137511	0.275545	0.170198	0.339527	x	x
B0491.3	0.206185	0.0832519	0.926446	0.331874	0.361103	0.739658	0.144719	0.62916	0.550381	0.893437	0.121136	0.30661	0.886803	0.141956	0.297486
B0491.4	1.50778	1.86989	1.8037	1.21346	1.20716	1.40053	1.68883	1.50858	1.30384	-0.342381	0.271931	0.528282	-0.377032	0.23689	0.430143
B0491.5	149.649	145.131	105.685	103.105	130.63	146.872	147.39	104.395	138.751	-0.710392	1.18934e-11	2.33827e-10	-0.121871	0.242807	0.437506	x	x
B0491.6	7.77488	10.388	9.88671	11.2488	9.66845	7.77871	9.08146	10.5678	8.72358	0.00410668	0.98568	0.994299	-0.0937014	0.684318	0.80651	x	x
B0491.7	21.2428	19.5033	25.2043	21.2552	14.3539	15.3016	20.373	23.2297	14.8277	-0.0288479	0.831407	0.922093	-0.495301	0.000438786	0.00234792
B0491.8	4.71823	4.13658	4.04328	5.11827	3.8485	3.72844	4.4274	4.58078	3.78847	-0.160573	0.403885	0.653534	-0.257174	0.186926	0.363913
B0495.1	0.306961	0.371827	0.689629	0.679363	0.591357	1.17	0.339394	0.684496	0.880679	0.518411	0.292426	0.554874	1.00751	0.04141	0.11424
B0495.10	7.2446	7.76594	8.48499	13.0024	11.9412	12.9801	7.50527	10.7437	12.4606	0.27682	0.298546	0.561492	0.657787	0.0138042	0.0464522
B0495.2	20.0182	17.9183	18.6694	18.6967	17.8025	16.6396	18.9682	18.6831	17.2211	-0.239286	0.0135012	0.054179	-0.177094	0.0689916	0.171618
B0495.4	67.6749	62.6476	40.148	32.3069	42.7965	44.4664	65.1613	36.2275	43.6315	-1.05279	1.5936e-15	4.49023e-14	-0.605493	4.2314e-06	3.36439e-05
B0495.5	13.1629	12.6876	13.6664	14.5919	13.193	9.90741	12.9253	14.1292	11.5502	-0.0852911	0.622653	0.802906	-0.195534	0.263289	0.462331
B0495.6	22.9693	20.9376	22.8876	19.746	17.4319	17.0104	21.9534	21.3168	17.2211	-0.257738	0.0964784	0.260277	-0.38416	0.0160684	0.0528401
B0495.7	81.9339	84.3428	85.9719	74.7692	83.7777	84.7828	83.1383	80.3706	84.2802	-0.267244	0.00232036	0.0120641	-0.018158	0.835963	0.906331
B0495.8	21.585	22.1301	21.1442	18.0522	17.5979	19.9347	21.8575	19.5982	18.7663	-0.370995	0.00696483	0.0310012	-0.255225	0.0641087	0.161575
B0495.9	22.9873	24.1323	27.4472	25.6867	24.8986	27.9107	23.5598	26.5669	26.4047	-0.0441898	0.730432	0.872054	0.122925	0.337904	0.537242		x
B0496.1	0.174752	0.3528	0.356912	0.14064	0.183631	0.078362	0.263776	0.248776	0.130997	-0.0805015	0.892175	0.953348	-0.571678	0.369768	0.569157
B0496.2	0.0410511	0.049726	0.0503056	0	0.0862741	0	0.0453885	0.0251528	0.0431371	-0.296883	0.595076	0.797279	0.110341	0.859576	0.919477
B0496.5	0.631422	0.968813	0.515846	1.06715	0.973143	0.566283	0.800118	0.791497	0.769713	-0.172978	0.717477	0.863336	-0.044816	0.926898	0.960575
B0496.6	0.15241	0.369234	0.373538	0.367978	0.240232	0.205031	0.260822	0.370758	0.222631	0.239949	0.679613	0.842136	-0.186654	0.764261	0.860633
B0496.8	8.40347	4.67049	11.7921	7.24048	10.2503	10.8172	6.53698	9.51631	10.5337	0.264868	0.45838	0.69846	0.585545	0.103938	0.235608
B0507.11	0.0581886	0.14097	0.356532	0.210735	0.0611453	0.0782785	0.0995791	0.283634	0.0697119	0.829672	0.167389	0.38578	-0.464904	0.475468	0.666222
B0507.2	31.5516	28.0578	47.694	47.805	37.1255	37.5651	29.8047	47.7495	37.3453	0.456958	1.87523e-06	1.88479e-05	0.281474	0.00379021	0.0154703
B0507.4	0	0.104065	1.895	0.518553	0	0.115572	0.0520324	1.20678	0.0577858	1.94245	0.00138832	0.00766122	-0.735237	0.2537	0.450452
B0507.5	0	0	1.29929	0.511979	0	0	0	0.905635	0	2.53565	3.23296e-05	0.000260212	-1.03832	0.0952731	0.219795
B0507.6	0.421445	0.420414	25.0025	15.7418	0.390758	0.23345	0.42093	20.3721	0.312104	4.89312	2.74226e-43	4.12306e-41	-0.708408	0.101308	0.23093
B0507.7	0.468201	0.226856	18.2453	10.3433	0.196797	0.25194	0.347529	14.2943	0.224368	4.36348	1.93367e-23	9.43332e-22	-1.02901	0.0587094	0.150469
B0507.8	1.49872	2.0229	258.749	152.132	1.48488	1.78574	1.76081	205.44	1.63531	6.10819	3.88835e-73	1.82882e-70	-0.449822	0.227034	0.416755
B0507.9	0.718935	0.316676	6.48744	4.18167	0.755466	0.439614	0.517805	5.33456	0.59754	2.61927	2.04529e-09	3.14738e-08	-0.156299	0.755805	0.854467
B0511.10	112.915	104.193	118.04	107.321	107.82	112.439	108.554	112.68	110.129	-0.16453	0.0539742	0.167069	-0.0174195	0.838434	0.907703		x
B0511.11	2.29761	1.63938	1.11852	1.25385	1.09142	0.423407	1.9685	1.18618	0.757415	-0.76791	0.0637494	0.188788	-1.18519	0.00596715	0.0227086		x
B0511.12	14.5783	13.5659	15.7402	14.5974	13.2026	10.8578	14.0721	15.1688	12.0302	-0.108486	0.372337	0.623781	-0.262291	0.0319921	0.0930492
B0511.13	5.31638	5.25975	8.76612	7.19075	8.30666	8.05056	5.28807	7.97843	8.17861	0.364423	0.0140834	0.0561957	0.580685	8.71341e-05	0.000546042
B0511.2	1.51452	1.69344	1.33247	0.750078	1.26502	1.41052	1.60398	1.04128	1.33777	-0.765529	0.0253379	0.091347	-0.254572	0.446087	0.642375
B0511.3	0.0630208	0.152676	0	0.304314	0.0662231	0	0.107849	0.152157	0.0331115	0.253541	0.656109	0.826296	-0.495631	0.418954	0.617953
B0511.4	0.0951072	0.23041	0.233096	0.0574064	0.0499699	0	0.162759	0.145251	0.024985	0.0353301	0.95409	0.983657	-1.0233	0.119268	0.261597
B0511.5	8.77058	4.55312	4.93998	5.78712	7.21271	13.1178	6.66185	5.36355	10.1652	-0.487969	0.247182	0.496557	0.540118	0.202501	0.384204
B0511.6	99.0269	109.926	98.4566	112.522	103.062	98.5333	104.476	105.489	100.798	-0.199635	0.144565	0.347725	-0.0887749	0.517079	0.703305
B0511.7	19.7112	20.2688	20.1733	17.7811	16.2174	14.2782	19.99	18.9772	15.2478	-0.288488	0.021927	0.0812867	-0.419363	0.00114251	0.00544904
B0511.8	42.58	41.3731	34.4813	34.4329	35.2839	34.2908	41.9765	34.4571	34.7874	-0.501393	4.78527e-15	1.29273e-13	-0.308677	1.32522e-06	1.15039e-05
B0511.9	9.74524	9.33756	9.4464	7.58738	8.03126	7.63022	9.5414	8.51689	7.83074	-0.378413	0.0058425	0.0266656	-0.318018	0.021367	0.0668718
B0513.1	30.3043	29.9875	32.8759	36.4348	38.2831	36.1849	30.1459	34.6554	37.234	-0.0161052	0.877623	0.945725	0.264453	0.0113205	0.0391797
B0513.2	13.8692	13.8309	12.091	12.6601	10.4658	11.4784	13.85	12.3756	10.9721	-0.374454	0.00235042	0.0121928	-0.373285	0.0027259	0.0115985
B0513.3	1191.6	1144.15	1200.95	1008.46	1057.39	1018.98	1167.88	1104.7	1038.19	-0.297939	0.00246231	0.0126622	-0.206449	0.03606	0.102075		x
B0513.4	1.03093	1.11003	0.421112	0.829685	0.361103	0.462286	1.07048	0.625398	0.411695	-0.640773	0.233356	0.480263	-0.987587	0.0869859	0.20514
B0513.5	50.1153	43.5316	34.7172	35.9699	37.8166	29.4082	46.8235	35.3435	33.6124	-0.608112	0.000237626	0.00158271	-0.504294	0.00236094	0.0102453
B0513.6	0.0287272	0.0347977	0.0352033	0.104038	0.120747	0.0386454	0.0317624	0.0696206	0.0796964	0.233003	0.699261	0.851852	0.539536	0.403722	0.602121
B0523.1	0.0790724	0.0478909	0.242246	0.143184	0.290816	0.212745	0.0634817	0.192715	0.251781	0.547106	0.342644	0.593649	1.07396	0.0699049	0.17349
B0523.3	9.0215	9.11302	7.03163	8.92807	8.24049	8.19088	9.06726	7.97985	8.21568	-0.389162	0.0318133	0.109567	-0.173692	0.337576	0.536955
B0523.5	15.2089	15.0732	16.6814	18.9974	17.6195	17.4501	15.1411	17.8394	17.5348	0.0195541	0.86991	0.943071	0.171606	0.151051	0.311563		x
B0524.2	0	0	0.0613719	0.0604583	0	0.0673726	0	0.0609151	0.0336863	0.51314	0.330227	0.593649	0.148578	0.794738	0.879881
B0524.3	0	0.0391166	0	0	0.0339335	0	0.0195583	0	0.0169667	-0.331589	0.430019	0.676789	0.140362	0.772787	0.865501
B0524.4	0	0.0285404	0.0288731	0.0284433	0.0247587	0.126785	0.0142702	0.0286582	0.0757718	-0.0701247	0.904373	0.960986	0.891623	0.167479	0.335781
B0524.5	0	0	0	0	0	0.12918	0	0	0.0645901	-0.168416	0.603121	0.797279	0.394401	0.300411	0.501185
B0524.6	20.2757	16.5064	20.5711	16.4503	12.5899	10.7156	18.3911	18.5107	11.6527	-0.201116	0.294761	0.556885	-0.678476	0.000618515	0.00318692
B0545.3	0.152765	0.123365	0.124803	0.122945	0.160528	0.411017	0.138065	0.123874	0.285772	-0.336304	0.576057	0.794781	0.693515	0.260546	0.45853
B0545.4	0.996024	0.603251	1.22057	0.944739	0.897116	1.62703	0.799638	1.08265	1.26207	0.124917	0.789595	0.900681	0.478763	0.309603	0.51255
B0546.1	434.128	427.937	369.758	365.629	358.69	380.145	431.032	367.694	369.417	-0.44546	6.32082e-10	1.03336e-08	-0.259462	0.000317087	0.00174665	x	x
B0546.2	14.0435	12.1452	17.9298	18.2149	20.557	17.8377	13.0943	18.0724	19.1973	0.239545	0.0731049	0.209886	0.506172	0.000144477	0.000862676
B0546.3	13.3438	14.5878	16.3976	22.3008	25.9346	19.8009	13.9658	19.3492	22.8678	0.234736	0.341695	0.593649	0.643295	0.0092606	0.0331642
B0546.4	5.74784	6.96245	9.97138	14.2119	18.0469	18.2128	6.35514	12.0916	18.1299	0.657456	0.00960921	0.0406077	1.40544	2.73843e-08	3.0694e-07
B0546.5	0	0	0.314646	0.123985	0.107924	0.138165	0	0.219316	0.123044	1.17714	0.0477165	0.151613	0.663983	0.297986	0.501185
B0547.1	28.0475	28.3206	30.9072	28.8446	25.243	19.4704	28.1841	29.8759	22.3567	-0.130284	0.384916	0.635616	-0.364997	0.016288	0.0534663
B0547.4	0.0542054	0.19698	0.332127	0.196309	0.227839	0.656281	0.125593	0.264218	0.44206	0.257894	0.663778	0.831695	1.00686	0.101917	0.232058
B0554.1	0	0	0	0	0.251822	0.322384	0	0	0.287103	-0.363041	0.408427	0.656253	0.907974	0.0947813	0.218854
B0554.6	0.973215	0.505231	10.1656	4.36376	0.194794	0.374064	0.739223	7.26469	0.284429	2.5726	1.77834e-07	2.07903e-06	-1.38425	0.0133033	0.0449811
B0554.7	0.88844	0.672614	1.45164	1.69816	0.816886	0.796786	0.780527	1.5749	0.806836	0.724835	0.0286262	0.10094	-0.0355742	0.921567	0.957798
B0563.1	0	0.11735	0	0.11695	0.305401	1.0426	0.0586749	0.0584752	0.674002	-0.543839	0.349779	0.599402	1.63387	0.0120837	0.0414381
B0563.10	0	0	0	0	0	0.160488	0	0	0.080244	-0.168416	0.603121	0.797279	0.394401	0.300411	0.501185
B0563.2	5.34181	5.54625	4.36403	3.93058	2.29876	2.66912	5.44403	4.14731	2.48394	-0.580153	0.00518974	0.0240818	-1.13774	5.99274e-07	5.50708e-06
B0563.4	44.3162	46.4693	56.0719	44.8621	49.3934	53.9327	45.3927	50.467	51.6631	-0.0676447	0.649523	0.820908	0.14683	0.324144	0.523329
B0563.6	1.44151	1.02854	2.37144	1.97856	1.30725	1.32822	1.23502	2.175	1.31774	0.56277	0.0208349	0.0778837	0.0290053	0.90995	0.951174
B0563.7	2.41055	1.76966	5.99746	4.32091	2.14924	1.96533	2.0901	5.15919	2.05729	1.00268	0.00124507	0.00697421	-0.104408	0.760161	0.857964
B0563.8	0	0	0	0	0	0	0	0	0	NA	NA	NA	NA	NA	NA
B0563.9	0.236533	0	0	0	0.248552	0.636394	0.118266	0	0.442473	-0.626339	0.224901	0.469913	0.837847	0.175126	0.347
B0564.1	32.4082	29.8861	21.983	20.6629	24.0356	27.6589	31.1472	21.3229	25.8473	-0.756261	3.36259e-09	5.01871e-08	-0.302152	0.0173198	0.05616
B0564.10	2.37709	2.6326	3.2875	2.37767	2.46219	1.64458	2.50484	2.83259	2.05338	-0.0324308	0.909091	0.96241	-0.295773	0.312275	0.515763
B0564.11	8.97807	9.89511	12.6547	10.3266	8.09809	8.60478	9.43659	11.4907	8.35143	0.0666276	0.68052	0.842421	-0.212444	0.20144	0.382825
B0564.2	12.5483	11.3783	14.4985	13.2439	8.81575	8.87444	11.9633	13.8712	8.8451	-0.00499601	0.974149	0.990236	-0.471892	0.00414535	0.016697
B0564.4	0.345271	0.261395	3.38486	3.59498	1.3152	0.290298	0.303333	3.48992	0.802751	2.32042	8.00838e-06	7.17274e-05	0.603719	0.271772	0.472417
B0564.7	25.3171	24.7946	22.0128	20.7804	16.1196	16.8557	25.0559	21.3966	16.4877	-0.443423	6.01303e-08	7.56496e-07	-0.641684	2.35063e-14	5.48569e-13
BE0003N10.1	11.4512	10.1052	9.94896	9.58485	4.81791	4.27241	10.7782	9.7669	4.54516	-0.35397	0.00388047	0.0187265	-1.26799	4.1006e-21	1.72122e-19
BE0003N10.2	16.0318	15.3772	14.2734	12.5205	10.9674	8.89084	15.7045	13.397	9.92911	-0.439803	0.00168049	0.0090556	-0.685384	1.7755e-06	1.50499e-05
BE10.1	0	0	0	0.131657	0.0573008	0.146714	0	0.0658283	0.102007	0.241949	0.657745	0.827675	0.68195	0.264869	0.464217
BE10.3	0	0	0	0.0376269	0.098258	0.12579	0	0.0188135	0.112024	-0.200687	0.720921	0.865605	1.5398	0.0167473	0.0547098
BE10.4	2.89714	3.07838	2.49141	3.25198	1.28183	2.66664	2.98776	2.8717	1.97424	-0.214998	0.577976	0.79659	-0.572285	0.151221	0.311807
BE10.5	0	0	0.132326	0	0	0	0	0.0661628	0	0.304771	0.344383	0.593649	-0.16775	0.633044	0.771095
C01A2.1	0.147374	0.62481	0.586944	0.355819	0.580736	0.446077	0.386092	0.471382	0.513406	0.0229423	0.966858	0.987941	0.28961	0.610922	0.771095
C01A2.3	46.4432	44.2048	37.2491	35.3407	30.1582	26.6547	45.324	36.2949	28.4065	-0.535605	2.39367e-10	4.09582e-09	-0.707084	2.09284e-16	5.7902e-15
C01A2.4	22.2525	20.1732	38.9061	39.7813	24.0534	29.8399	21.2128	39.3437	26.9467	0.657306	0.000126626	0.000902369	0.291202	0.0951383	0.21954
C01A2.5	38.5113	39.131	43.8393	41.7707	38.7734	34.3192	38.8211	42.805	36.5463	-0.0762171	0.408774	0.656523	-0.121989	0.191653	0.370384
C01A2.6	0	0	0.488142	0.160292	0	0.446558	0	0.324217	0.223279	0.619576	0.272375	0.528864	0.439089	0.47874	0.669323
C01A2.7	18.3515	17.532	21.046	22.9063	18.9929	19.8432	17.9417	21.9761	19.418	0.0734046	0.590722	0.797279	0.0708278	0.608255	0.771095
C01A2.9	0	0	0.735789	0.241612	0.210313	0.269244	0	0.4887	0.239778	0.8627	0.139667	0.339282	0.311021	0.620017	0.771095
C01B10.10	7.53545	9.26457	12.6927	9.8463	10.7654	12.2632	8.40001	11.2695	11.5143	0.193224	0.358343	0.609071	0.403904	0.0552634	0.143157
C01B10.3	17.5551	16.2792	30.8279	22.6627	13.4602	12.4295	16.9171	26.7453	12.9448	0.433219	0.0177344	0.0681024	-0.420997	0.0252388	0.0766483
C01B10.4	1.5092	2.05197	7.47319	7.73375	5.69623	8.86683	1.78058	7.60347	7.28153	1.6861	8.71888e-08	1.06549e-06	1.80612	1.2571e-08	1.47815e-07	x	x
C01B10.6	61.9795	60.1999	70.1418	100.543	53.1535	58.9796	61.0897	85.3426	56.0665	0.262075	0.26716	0.522723	-0.160961	0.49785	0.687604
C01B10.7	0.932862	0.161427	0.816546	0	0.280075	0	0.547145	0.408273	0.140038	-0.0454727	0.935292	0.975885	-0.502861	0.412327	0.611721
C01B10.8	23.4375	27.1559	25.8372	25.3354	21.1101	19.453	25.2967	25.5863	20.2815	-0.197467	0.107948	0.283274	-0.352238	0.00453003	0.0179693
C01B10.9	19.238	18.2603	20.7072	19.2493	16.1838	14.4225	18.7491	19.9783	15.3032	-0.126324	0.188698	0.418516	-0.327603	0.000885799	0.00436897	x	x
C01B12.2	23.9539	22.7298	30.9208	30.052	25.8429	14.2151	23.3419	30.4864	20.029	0.163767	0.579005	0.797279	-0.253783	0.394414	0.593887
C01B12.3	9.91934	9.27862	8.98159	8.34894	15.0849	17.0137	9.59898	8.66527	16.0493	-0.366413	0.0088407	0.0379235	0.695019	1.94815e-07	1.91609e-06
C01B12.5	1.67723	2.42236	1.42293	1.98581	1.79635	1.17154	2.0498	1.70437	1.48395	-0.416495	0.241979	0.48986	-0.434063	0.23084	0.422121
C01B12.8	5.81709	5.66224	20.4944	17.0543	7.74999	6.5678	5.73966	18.7743	7.1589	1.44028	1.43149e-11	2.78746e-10	0.249783	0.288056	0.491792	x	x
C01B4.1	0.051595	0.0624979	0	0	0	0	0.0570464	0	0	-0.475439	0.316558	0.579677	-0.502247	0.339111	0.537531
C01B4.10	0	0	0	0	0	0	0	0	0	NA	NA	NA	NA	NA	NA
C01B4.3	0.10319	0.249991	0.126453	0.0622852	0	0	0.176591	0.094369	0	-0.246445	0.689441	0.846606	-1.38654	0.0335131	0.0964453
C01B4.5	0.277637	0.739876	0.136091	0.0670325	0.175047	0.149397	0.508757	0.101562	0.162222	-1.34342	0.0261316	0.0937293	-0.87877	0.161203	0.326559
C01B4.7	13.2006	12.8385	5.15773	7.99095	4.42276	3.19133	13.0195	6.57434	3.80704	-1.08961	0.000185493	0.00126581	-1.68392	1.96358e-08	2.23853e-07
C01B4.8	4.2966	11.1	0.931896	1.74424	1.19865	1.12531	7.69828	1.33807	1.16198	-2.04764	2.79676e-05	0.000228207	-2.10731	2.67819e-05	0.000185311
C01B4.9	36.7444	45.4349	7.17951	10.6474	15.6253	14.0925	41.0897	8.91345	14.8589	-2.27902	6.59599e-18	2.27425e-16	-1.39734	1.06435e-07	1.08705e-06
C01B7.1	33.1102	29.6827	32.3523	36.8362	32.1563	25.2533	31.3964	34.5942	28.7048	-0.0729404	0.677329	0.841116	-0.165438	0.346969	0.546373
C01B7.4	13.4047	12.4729	19.1549	15.6221	13.7446	18.1263	12.9388	17.3885	15.9355	0.196781	0.346789	0.596171	0.253199	0.22797	0.418208
C01B7.6	4.69469	3.80263	5.02306	4.49169	5.25617	3.48533	4.24866	4.75738	4.37075	-0.0535145	0.825942	0.920037	0.0013571	0.995571	0.997289
C01B7.7	0.807474	1.63018	1.86907	0.758161	1.13134	1.93113	1.21883	1.31362	1.53123	-0.106048	0.839723	0.927522	0.242609	0.650443	0.783033
C01C4.1	10.741	11.6908	17.073	19.4497	15.5398	16.4388	11.2159	18.2614	15.9893	0.475986	0.00589549	0.0268554	0.460182	0.00852462	0.0308782
C01C4.2	0.167604	0.135348	0.273852	0.134887	0.117414	0.225471	0.151476	0.20437	0.171442	0.110209	0.852977	0.934434	0.0305318	0.961357	0.979513
C01C4.3	18.9466	18.5074	18.0411	20.7652	14.2475	9.63032	18.727	19.4032	11.9389	-0.149447	0.510497	0.742588	-0.665358	0.0037825	0.0154458
C01C7.1	14.4048	11.6326	18.8327	17.026	16.9557	15.9764	13.0187	17.9294	16.4661	0.237145	0.0884056	0.242904	0.294687	0.0347923	0.0993454
C01F1.1	39.6211	42.1674	40.9204	42.9847	38.7254	35.3785	40.8943	41.9525	37.052	-0.178098	0.0804967	0.225669	-0.178104	0.0823656	0.197134
C01F1.2	28.8052	28.4437	26.2972	21.6213	25.6722	24.5937	28.6244	23.9593	25.1329	-0.471673	6.95589e-05	0.000525936	-0.22231	0.0597971	0.152915		x
C01F1.4	0.382091	0.694251	1.52174	1.44143	1.45546	1.73479	0.538171	1.48159	1.59512	1.03971	0.00704322	0.0313017	1.31516	0.000668573	0.00340751
C01F1.6	13.6122	12.8373	17.1475	14.8621	14.804	15.0251	13.2247	16.0048	14.9145	0.0537986	0.638487	0.812981	0.131276	0.254259	0.451276
C01F4.2	2.00148	1.89939	2.46831	2.40078	1.55394	1.47487	1.95043	2.43455	1.51441	0.101345	0.507683	0.740081	-0.398572	0.0152544	0.0505845
C01F6.1	7.40959	8.20051	13.7833	12.4841	9.52256	9.71681	7.80505	13.1337	9.61968	0.528645	2.1e-05	0.000175012	0.25945	0.0421793	0.115857		x
C01F6.2	0.136854	0.372991	0.12578	0.330419	0.143808	0.184104	0.254923	0.2281	0.163956	-0.168243	0.770277	0.889493	-0.4168	0.493683	0.68396
C01F6.4	1.50452	1.85282	2.48898	2.66383	2.42415	2.29382	1.67867	2.57641	2.35899	0.389872	0.0751656	0.21436	0.442368	0.0457315	0.123816		x
C01F6.5	33.0524	32.8354	57.9367	45.0271	44.1772	44.6543	32.9439	51.4819	44.4157	0.414484	0.00588162	0.0268203	0.384081	0.0112145	0.038864
C01F6.6	62.3852	59.5071	60.3554	54.7052	42.9257	41.7838	60.9461	57.5303	42.3547	-0.301128	1.16297e-06	1.21001e-05	-0.562262	2.99928e-19	1.07453e-17
C01F6.8	43.0916	41.417	41.5546	38.828	33.147	30.0834	42.2543	40.1913	31.6152	-0.288963	0.00133666	0.00740514	-0.452391	9.82605e-07	8.70721e-06
C01F6.9	87.5384	90.5878	91.2885	84.5058	85.8947	73.3085	89.0631	87.8971	79.6016	-0.234365	0.0403108	0.132751	-0.194718	0.0906993	0.212152		x
C01G10.1	0	0	0	0.0172084	0.0149792	0.0191765	0	0.00860422	0.0170779	0.0814774	0.873801	0.944387	0.642255	0.27384	0.474096
C01G10.10	7.92105	8.37106	8.96389	7.41562	7.26186	6.25215	8.14605	8.18975	6.75701	-0.204518	0.214976	0.456242	-0.295693	0.0790854	0.191455
C01G10.11	11.7218	10.2175	13.3827	11.0076	8.4551	8.63722	10.9697	12.1951	8.54616	-0.0650602	0.639955	0.814059	-0.394803	0.00508884	0.0198058
C01G10.12	9.32862	8.39423	12.1938	9.54543	6.0683	7.76866	8.86142	10.8696	6.91848	0.0756181	0.742867	0.877496	-0.395578	0.101586	0.231448
C01G10.14	0	0	0	0	0	0	0	0	0	NA	NA	NA	NA	NA	NA
C01G10.18	0	0.32928	0	0	0	0	0.16464	0	0	-0.178483	0.587017	0.797279	-0.194467	0.599466	0.765017
C01G10.3	0	0	0	0	0	0	0	0	0	NA	NA	NA	NA	NA	NA
C01G10.7	20.6244	21.336	20.4835	19.2022	19.2172	16.6834	20.9802	19.8428	17.9503	-0.294525	0.0104208	0.0435419	-0.255847	0.0274534	0.0820404		x
C01G10.8	160.831	151.237	127.507	123.68	127.039	109.547	156.034	125.594	118.293	-0.527333	1.70741e-08	2.33028e-07	-0.434822	3.43354e-06	2.77329e-05		x
C01G10.9	23.7824	20.9154	22.1288	16.0686	11.0527	9.95491	22.3489	19.0987	10.5038	-0.42652	0.028351	0.100201	-1.0967	4.51643e-08	4.87323e-07
C01G12.13	0.260496	0.157772	0.159611	0	0.0684332	0	0.209134	0.0798054	0.0342166	-0.479202	0.429317	0.676789	-0.82766	0.204314	0.386763
C01G12.5	0.130093	0.157584	0	0	0.136703	0.175008	0.143838	0	0.155856	-1.20459	0.0428642	0.139405	0.378563	0.566281	0.744022
C01G12.7	2.69582	2.08723	2.5543	3.05308	1.16817	0.972071	2.39152	2.80369	1.07012	0.0280419	0.910277	0.963041	-1.14302	4.37525e-05	0.000289835
C01G12.8	0.0171983	0.0208326	0.0421509	0.0207617	0.0361444	0.0231361	0.0190155	0.0314563	0.0296403	0.143531	0.811977	0.911455	0.229395	0.724101	0.832829
C01G12.9	0	0	0	0	0	0	0	0	0	NA	NA	NA	NA	NA	NA
C01G5.2	34.0047	33.692	26.3699	39.3472	42.7242	53.4211	33.8483	32.8585	48.0726	-0.252427	0.352986	0.603048	0.455671	0.0947972	0.218863
C01G5.3	0	0	0.0548376	0.216085	0	0.0601994	0	0.135461	0.0300997	0.990282	0.0806551	0.226009	-0.114258	0.84881	0.913836
C01G5.4	0	0	0	0.0388571	0	0.0649516	0	0.0194286	0.0324758	0.0774166	0.862376	0.938898	0.375897	0.457649	0.648937
C01G5.5	3.77587	4.30473	5.30755	5.89886	6.76848	5.15421	4.0403	5.6032	5.96135	0.241132	0.307153	0.571759	0.512676	0.0291869	0.0862674
C01G5.6	30.5163	24.6116	30.4742	26.4692	30.8304	26.5942	27.5639	28.4717	28.7123	-0.170737	0.296153	0.558628	0.0209184	0.898251	0.945226
C01G5.7	0.535677	1.13553	0.820548	1.29333	0.422172	0.720623	0.835604	1.05694	0.571397	0.16609	0.76192	0.885529	-0.440613	0.455877	0.646924
C01G5.8	4.12333	3.71583	6.95686	7.26209	6.04924	5.70771	3.91958	7.10948	5.87847	0.627979	2.90996e-06	2.83265e-05	0.534249	9.29531e-05	0.000579748	x	x
C01G5.9	2.43996	1.35665	5.53888	3.09037	2.56394	1.7219	1.89831	4.31462	2.14292	0.827916	0.044389	0.143451	0.0608451	0.886221	0.937294
C01G6.1	84.1131	84.3795	95.3809	85.6083	100.212	78.8366	84.2463	90.4946	89.5242	-0.114878	0.423518	0.672104	0.0476187	0.7404	0.843551
C01G6.2	0.0783918	0.0949573	0	0.189268	0.16475	0.105457	0.0866745	0.0946341	0.135104	-0.105465	0.858677	0.937375	0.289786	0.654703	0.786304
C01G6.3	0	0	0.393863	0.317454	0.399145	0.47168	0	0.355659	0.435412	1.96065	0.000202237	0.00136786	2.43681	5.36724e-06	4.1912e-05
C01G6.4	15.987	17.0366	20.211	23.5135	29.3457	30.8987	16.5118	21.8623	30.1222	0.181552	0.23926	0.486026	0.817103	7.53242e-08	7.88176e-07
C01G6.5	49.277	56.1159	61.3036	69.2146	58.9106	56.9209	52.6965	65.2591	57.9158	0.09016	0.519333	0.749734	0.0954482	0.496009	0.686041
C01G6.6	49.3084	39.2393	48.5656	33.4874	51.7277	83.2672	44.2739	41.0265	67.4975	-0.324944	0.315011	0.578925	0.550917	0.0905806	0.211956
C01G6.7	55.1573	87.6062	25.4015	20.2924	95.6697	98.3387	71.3817	22.8469	97.0042	-1.77863	1.47215e-10	2.57915e-09	0.429696	0.120931	0.264295
C01G6.8	14.4311	14.5992	17.4724	19.9098	20.7544	17.765	14.5151	18.6911	19.2597	0.144742	0.307253	0.571872	0.364179	0.0102246	0.0359705
C01G8.1	1.30918	1.53919	1.41558	1.62692	1.29478	1.39859	1.42419	1.52125	1.34668	-0.104857	0.723503	0.867456	-0.108405	0.720305	0.830982
C01G8.2	11.8934	10.7456	14.1898	13.173	10.1054	10.0856	11.3195	13.6814	10.0955	0.0523493	0.670776	0.836515	-0.206085	0.10679	0.240497
C01G8.3	21.2734	22.8936	28.9231	27.1409	26.0252	23.6175	22.0835	28.032	24.8214	0.126244	0.236206	0.482004	0.132593	0.217915	0.404371
C01G8.4	11.6549	9.90836	10.0239	10.1973	11.2359	11.5074	10.7816	10.1106	11.3716	-0.310027	0.0481167	0.152726	0.0339567	0.826082	0.900666
C01G8.5	169.255	155.186	163.589	159.818	156.308	151.386	162.22	161.704	153.847	-0.222117	0.000377673	0.00239462	-0.114661	0.0667395	0.166922
C01G8.6	21.5647	25.8625	39.7965	51.549	41.9488	51.9763	23.7136	45.6728	46.9625	0.686374	0.0048323	0.0226466	0.90198	0.000224339	0.00128595		x
C01H6.4	12.1301	8.79869	13.5931	10.7558	6.35442	6.20953	10.4644	12.1744	6.28198	0.00654931	0.976398	0.991515	-0.753607	0.000977881	0.00475789
C01H6.7	16.3822	15.577	19.0078	18.9306	17.951	17.809	15.9796	18.9692	17.88	0.0281833	0.720749	0.865568	0.121377	0.125317	0.271199
C01H6.9	4.75754	4.61911	12.706	11.0481	7.68974	6.52225	4.68832	11.8771	7.10599	1.10442	7.61095e-16	2.18478e-14	0.550155	9.97793e-05	0.000618119
C02A12.1	2.30764	2.70512	2.9191	3.954	7.04004	4.50635	2.50638	3.43655	5.77319	0.180031	0.607239	0.800115	1.08266	0.00152635	0.007017
C02A12.10	0.117251	0.213043	0.287368	0.0707725	0.492836	0.0788664	0.165147	0.17907	0.285851	-0.154432	0.799308	0.904552	0.468758	0.46846	0.659323
C02A12.2	0	0	0	0	0	0	0	0	0	NA	NA	NA	NA	NA	NA
C02A12.3	0	0	0	0	0	0	0	0	0	NA	NA	NA	NA	NA	NA
C02A12.4	50.4108	44.3322	110.769	189.883	135.319	103.524	47.3715	150.326	119.422	1.31292	4.38369e-05	0.000346147	1.16182	0.000332837	0.00182627
C02A12.5	0	0	0.0624014	0.122945	0	0	0	0.0926732	0	0.983865	0.0604896	0.181723	-0.483629	0.355609	0.554486
C02A12.6	0	0	0	0	0	0	0	0	0	NA	NA	NA	NA	NA	NA
C02A12.8	0	0	0	0	0	0.146714	0	0	0.0733568	-0.168416	0.603121	0.797279	0.394401	0.300411	0.501185
C02B10.1	103.005	96.0912	38.6241	49.5311	61.3494	51.7587	99.548	44.0776	56.5541	-1.34812	2.08019e-12	4.32129e-11	-0.821769	1.84431e-05	0.000131584
C02B10.2	8.57229	9.20995	14.9808	9.80851	6.658	7.42055	8.89112	12.3946	7.03927	0.25344	0.323387	0.588072	-0.367529	0.167974	0.33637
C02B10.3	34.1803	34.1822	47.2458	43.6043	51.2254	43.7035	34.1812	45.425	47.4644	0.188838	0.0747489	0.21347	0.432528	4.33017e-05	0.000287056
C02B10.4	45.9662	42.7928	47.0469	48.929	42.9552	38.1129	44.3795	47.988	40.5341	-0.104204	0.325339	0.590491	-0.167078	0.118904	0.260986
C02B10.6	0	0	0	0	0.0479661	0.0614064	0	0	0.0546863	-0.363041	0.408427	0.656253	0.907974	0.0947813	0.218854
C02B4.2	68.5987	43.0204	120.93	72.9984	6.6868	5.91614	55.8095	96.9644	6.30147	0.628102	0.0577581	0.176224	-2.98245	1.71355e-18	5.80991e-17
C02B4.3	0	0	0	0	0	0	0	0	0	NA	NA	NA	NA	NA	NA
C02B4.4	4.37643	7.55026	14.789	6.40388	2.22973	2.6761	5.96334	10.5964	2.45291	0.589905	0.19762	0.431826	-1.14785	0.0190191	0.060736
C02B8.1	0.42084	0.254885	1.28928	1.60878	0.884448	1.22663	0.337863	1.44903	1.05554	1.3677	0.00313064	0.0155793	1.0885	0.0238685	0.0734105
C02B8.3	8.86943	5.97998	10.0486	10.6061	6.41857	6.75377	7.42471	10.3274	6.58617	0.244483	0.325414	0.590491	-0.218634	0.398232	0.596357
C02B8.4	1.82468	2.08748	4.22362	3.05937	1.9174	1.3637	1.95608	3.64149	1.64055	0.630654	0.0794066	0.223604	-0.275446	0.488014	0.678103
C02B8.6	8.35412	7.47962	9.34724	8.45641	5.28898	4.60706	7.91687	8.90182	4.94802	-0.0465241	0.779918	0.89588	-0.7005	0.000112479	0.000689802
C02B8.7	1.03093	0.832519	2.94778	0.414843	0.361103	0.924573	0.931722	1.68131	0.642838	0.401335	0.509197	0.741521	-0.401529	0.53836	0.722509
C02C2.3	14.3643	12.7535	15.0125	13.5605	15.5055	14.2689	13.5589	14.2865	14.8872	-0.145187	0.245068	0.493723	0.0950652	0.444028	0.640013
C02C2.5	2.8599	2.7957	4.67283	2.54391	2.21437	2.56486	2.8278	3.60837	2.38961	0.126198	0.708081	0.857259	-0.269789	0.438961	0.634805
C02C6.1	26.4238	24.937	25.6851	27.1229	30.6216	34.7836	25.6804	26.404	32.7026	-0.17663	0.164902	0.38139	0.308726	0.0148737	0.0495332
C02C6.2	6.95055	7.22074	8.87236	11.0419	7.22765	6.20105	7.08565	9.95712	6.71435	0.27101	0.149356	0.356023	-0.115135	0.548245	0.729291
C02C6.3	15.2099	13.8704	15.197	13.7188	16.119	14.8518	14.5401	14.4579	15.4854	-0.227307	0.0262978	0.0942888	0.0523648	0.606291	0.770699
C02D4.2	1.68046	1.25042	1.79454	1.36209	1.28655	1.2918	1.46544	1.57831	1.28918	-0.111281	0.678169	0.841484	-0.220085	0.423896	0.622637
C02D5.3	0.823409	0.854922	1.58563	1.06502	1.7923	2.21539	0.839166	1.32532	2.00385	0.330512	0.396201	0.645944	1.07665	0.00429921	0.0171884
C02E11.1	119.917	112.322	113.264	99.162	117.25	102.989	116.119	106.213	110.12	-0.345426	0.000804586	0.00472272	-0.11397	0.269003	0.469444
C02E7.1	0.0514654	0.166242	0	0.0207096	0.0721073	0.0692341	0.108854	0.0103548	0.0706707	-1.50391	0.0147065	0.0582387	-0.107751	0.866028	0.923579
C02E7.10	0.267053	0.841064	0.0654514	0.193431	0.448996	0.0718509	0.554058	0.129441	0.260424	-1.07076	0.0797084	0.22421	-0.405933	0.52982	0.714962
C02E7.13	0	0.0630336	0.0637683	0	0.109363	0.0700034	0.0315168	0.0318842	0.089683	-0.228283	0.682362	0.843491	0.607967	0.335982	0.535053
C02E7.2	0.179144	0.325501	0.933004	0.324393	0.0941236	0.602488	0.252323	0.628699	0.348306	0.595933	0.318523	0.581946	0.0845599	0.893866	0.942364
C02E7.3	0.16359	0.396319	0.267292	0.263313	0.0573008	0.293427	0.279954	0.265303	0.175364	-0.0910694	0.877964	0.945823	-0.443334	0.483075	0.673639
C02E7.4	0.0397664	0.144509	0.0974625	0.288035	0	0.053496	0.0921378	0.192749	0.026748	0.648246	0.28862	0.550301	-0.856085	0.188962	0.366903
C02E7.5	0.0503122	0.0609441	0.123309	0.121473	0	0.203048	0.0556281	0.122391	0.101524	0.276812	0.64327	0.81601	0.177272	0.783972	0.873352
C02F12.1	0.961647	0.900119	1.71409	1.3192	1.19424	1.17606	0.930883	1.51665	1.18515	0.433482	0.1932	0.425456	0.264842	0.443178	0.639391
C02F12.10	0.20749	0.251336	1.10182	0.250481	0.581422	0.279127	0.229413	0.67615	0.430275	0.70933	0.225938	0.471113	0.363523	0.557588	0.73677
C02F12.3	39.5054	37.788	40.0489	52.0619	34.0005	32.7237	38.6467	46.0554	33.3621	0.0401423	0.828763	0.921139	-0.24635	0.188055	0.365644
C02F12.7	17.0304	22.4557	23.3334	29.4464	20.5987	26.9871	19.743	26.3899	23.7929	0.188306	0.4841	0.722584	0.217351	0.421756	0.62059
C02F12.8	1.88495	2.25362	2.72987	3.13251	2.4952	2.10763	2.06928	2.93119	2.30142	0.280606	0.204461	0.441694	0.117294	0.605148	0.769727
C02F12.9	0.409281	0.49577	0.58514	0.82347	1.43359	1.00941	0.452525	0.704305	1.2215	0.229682	0.636188	0.811664	1.15913	0.0136868	0.0461416
C02F4.1	11.1432	10.7727	11.5934	10.295	11.0224	9.24776	10.9579	10.9442	10.1351	-0.21871	0.0651939	0.192155	-0.148434	0.212248	0.39715
C02F4.2	74.4539	78.9528	70.0586	73.456	72.1277	69.9121	76.7033	71.7573	71.0199	-0.311605	0.00029558	0.00192059	-0.14839	0.0849193	0.201693
C02F5.1	11.6196	11.7837	31.3039	31.4033	23.8332	19.8724	11.7017	31.3536	21.8528	1.19015	9.14115e-24	4.56883e-22	0.850854	1.19227e-12	2.28524e-11	x	x
C02F5.10	0.662292	0.401123	0.811597	0.799515	0.579954	0.890952	0.531707	0.805556	0.735453	0.229118	0.668699	0.835271	0.251437	0.651012	0.78347
C02F5.11	0.206966	0.417836	1.77537	1.33252	2.39231	1.11369	0.312401	1.55395	1.753	1.35617	0.00638177	0.0286914	1.72053	0.000650572	0.00332686
C02F5.12	8.46234	10.0535	8.27611	6.97418	7.82355	7.38866	9.2579	7.62514	7.6061	-0.483713	0.00579242	0.0264831	-0.307783	0.0791943	0.191619
C02F5.13	6.15459	7.28949	10.3913	6.76936	7.04219	4.8757	6.72204	8.58032	5.95895	0.128282	0.672059	0.83719	-0.19816	0.52286	0.709029
C02F5.2	0.784293	0.158338	0.160184	0.157799	0.824145	0.351691	0.471315	0.158991	0.587918	-0.879829	0.150532	0.35767	0.37274	0.562725	0.740677
C02F5.3	39.1349	40.8422	35.5973	33.1191	34.4916	30.8591	39.9885	34.3582	32.6754	-0.434186	1.19534e-06	1.23877e-05	-0.325692	0.000279517	0.00156126
C02F5.4	12.3426	11.2869	9.7446	10.0118	8.81737	9.51608	11.8148	9.87819	9.16672	-0.469269	0.00140298	0.00772587	-0.403395	0.00651627	0.0246043
C02F5.5	0.0857756	0.103901	0.105113	0.414191	0.450671	0.23078	0.0948385	0.259652	0.340725	0.331162	0.58177	0.797279	0.799944	0.209627	0.393948
C02F5.6	10.8859	11.5803	17.0599	15.4159	13.6022	14.8791	11.2331	16.2379	14.2407	0.309645	0.0163915	0.0637686	0.297843	0.0223161	0.06931
C02F5.7	13.3442	12.5963	24.2525	30.4221	32.9554	20.6198	12.9703	27.3373	26.7876	0.794613	0.00412627	0.0197722	0.937058	0.000766179	0.00384831
C02F5.8	0.543372	0.292531	1.92362	1.8221	2.91835	1.78683	0.417952	1.87286	2.35259	1.43662	0.000753957	0.00445329	1.95287	4.37925e-06	3.46992e-05
C02F5.9	111.608	96.8298	113.576	104.709	124.975	128.391	104.219	109.143	126.683	-0.152179	0.145205	0.348989	0.241907	0.0201985	0.0638466
C02G6.1	9.26848	7.39025	10.4758	8.25586	7.99958	7.55372	8.32937	9.36582	7.77665	-0.0502534	0.784496	0.898477	-0.135395	0.464918	0.655848
C02G6.2	1.07004	0.864108	1.61177	1.45322	0.655909	1.55944	0.967075	1.53249	1.10767	0.376451	0.371997	0.62341	0.102263	0.812955	0.892402
C02H7.2	0.57114	0.553465	0.886535	1.14913	0.56015	0.768329	0.562303	1.01783	0.66424	0.560303	0.149204	0.35585	0.125955	0.759635	0.85755
C02H7.3	7.4446	7.68638	7.62324	8.09795	6.94177	7.14914	7.56549	7.86059	7.04545	-0.159664	0.13133	0.324765	-0.140511	0.18785	0.365401
C03A3.1	4.48896	3.86576	5.50094	4.74167	4.45909	3.67989	4.17736	5.1213	4.06949	0.0695084	0.716932	0.862962	-0.0732546	0.7096	0.823393
C03A3.2	27.0829	24.6204	34.6384	29.0122	57.1115	65.5448	25.8516	31.8253	61.3281	0.0707141	0.64175	0.814716	1.19265	2.40082e-15	6.12493e-14
C03A7.10	0.463043	0.420669	0.283715	0.419237	0.547393	0.778639	0.441856	0.351476	0.663016	-0.461993	0.37429	0.625567	0.482085	0.336531	0.535664
C03A7.12	1.30801	1.36836	6.19295	7.24914	2.81142	5.67873	1.33818	6.72105	4.24507	1.76617	9.69031e-06	8.52924e-05	1.30577	0.00140439	0.00653161
C03A7.13	0.744557	0.832519	5.47445	4.21757	0.962942	2.54257	0.788538	4.84601	1.75276	1.90657	3.07989e-05	0.000248765	0.703952	0.141817	0.297365
C03A7.2	0.832912	0.874399	3.94664	3.75382	0.408443	1.49397	0.853656	3.85023	0.951208	1.57979	0.00101724	0.00581699	-0.109703	0.830859	0.904048
C03A7.3	0	0	0.117468	0	0.0503644	0	0	0.058734	0.0251822	0.345581	0.442991	0.685842	0.0551499	0.911827	0.95216
C03A7.5	0.740869	0.299142	0.756573	0.596248	0.259505	0.581384	0.520005	0.676411	0.420444	0.136825	0.796851	0.904086	-0.320355	0.570262	0.746579
C03A7.6	0	0.0758136	0	0	0	0.168393	0.0379068	0	0.0841965	-0.361033	0.403394	0.6533	0.380631	0.447923	0.643906
C03A7.9	0.0514977	0.12476	0.126214	0.373006	0.0541144	0.138555	0.0881289	0.24961	0.0963348	0.709509	0.239925	0.486831	-0.176496	0.785707	0.874582
C03B1.1	0.0697817	0	0	0.0842401	0	0.0938742	0.0348908	0.04212	0.0469371	-0.0174236	0.97125	0.98974	0.0526177	0.922506	0.958239
C03B1.10	0.687284	0.416259	0	0.414843	0.361103	0.924573	0.551772	0.207421	0.642838	-0.578733	0.329622	0.593649	0.239222	0.714718	0.826914
C03B1.12	181.554	167.617	163.336	145.875	162.123	138.434	174.586	154.606	150.279	-0.390545	0.00050864	0.00313613	-0.252071	0.0250025	0.0761071
C03B1.13	8.87713	11.2532	4.72239	4.69363	12.2568	16.1541	10.0651	4.70801	14.2055	-1.26696	3.35152e-07	3.75609e-06	0.468641	0.04954	0.131544
C03B1.14	8.73966	6.66558	12.1379	9.76895	4.01364	2.52559	7.70262	10.9534	3.26962	0.296841	0.271695	0.527967	-1.20725	4.2461e-05	0.000281788
C03B1.2	0.583335	0.628092	1.03255	0.860688	0.340542	0.523157	0.605714	0.946618	0.431849	0.395731	0.387614	0.638298	-0.485284	0.341651	0.54037
C03B1.3	0	0	0.191305	0	0	0	0	0.0956525	0	0.304771	0.344383	0.593649	-0.16775	0.633044	0.771095
C03B1.4	0.0717048	0	0.0878698	0.173123	0	0.0964613	0.0358524	0.130497	0.0482307	0.500929	0.383191	0.634317	-0.168704	0.783204	0.872854
C03B1.6	0.246122	0	0.301607	0.148559	0.258628	0.413871	0.123061	0.225083	0.33625	0.118167	0.844662	0.930325	0.696124	0.273747	0.474096
C03B1.9	0	0.107096	0.108344	0	0	0.356813	0.0535479	0.0541721	0.178407	-0.174404	0.7147	0.861406	0.401028	0.460403	0.651182
C03B8.2	0.607101	2.94157	7.06766	9.52755	2.23282	2.85847	1.77433	8.29761	2.54565	1.5064	0.00356841	0.0174334	0.131054	0.81491	0.893552
C03B8.4	19.363	16.7338	27.6504	29.0614	20.0851	18.5231	18.0484	28.3559	19.3041	0.430816	0.00016589	0.00114741	0.0559732	0.626837	0.771095
C03C10.1	169.963	167.706	147.928	158.255	177.038	180.116	168.834	153.092	178.577	-0.356586	3.18152e-05	0.000256522	0.0431588	0.614012	0.771095
C03C10.2	0	0	0	0	0.105253	0	0	0	0.0526264	-0.227706	0.533862	0.759531	0.537238	0.21323	0.398054
C03C10.3	45.1446	44.3025	60.6187	62.4814	54.3486	42.4919	44.7236	61.55	48.4203	0.239467	0.103378	0.27383	0.0728527	0.622192	0.771095
C03C10.4	25.9917	26.1456	36.9751	45.3603	24.8187	18.1668	26.0686	41.1677	21.4928	0.434652	0.0451641	0.145342	-0.314667	0.154051	0.316471
C03C10.5	0	0	0	0	0	0	0	0	0	NA	NA	NA	NA	NA	NA
C03C10.7	0	0.166295	0.336466	0.828643	0.14426	0.0923411	0.0831473	0.582555	0.1183	1.3307	0.0269639	0.0961426	-0.214203	0.741055	0.844009		x
C03C11.1	0.163345	0.296795	0.300255	0.295785	0.429114	0.109871	0.23007	0.29802	0.269492	0.0733073	0.902344	0.959847	0.14488	0.81831	0.895173
C03C11.2	10.1576	11.6281	9.09627	13.6097	16.2452	21.8483	10.8928	11.353	19.0468	-0.163187	0.59109	0.797279	0.732422	0.0154586	0.0512112
C03D6.3	12.6828	12.9234	17.481	18.8705	14.3853	15.9005	12.8031	18.1758	15.1429	0.284997	0.0269733	0.0961467	0.198853	0.126411	0.272987		x
C03D6.4	26.6859	26.1555	31.0609	31.3779	23.9838	22.7587	26.4207	31.2194	23.3713	0.0230862	0.707639	0.85712	-0.214768	0.000622947	0.00320475		x
C03D6.5	6.55224	7.39876	4.08273	7.30654	9.45254	7.99276	6.9755	5.69464	8.72265	-0.473615	0.152038	0.359991	0.284155	0.387104	0.587587
C03D6.6	0.840601	1.12006	1.13311	1.72511	1.32497	0.565412	0.980329	1.42911	0.945191	0.280628	0.558296	0.780491	-0.0706783	0.888367	0.938611
C03D6.8	129.708	143.919	125.47	139.367	137.056	145.498	136.813	132.419	141.277	-0.260519	0.0564034	0.172838	0.00933969	0.945453	0.970532	x	x
C03E10.1	0	0	0	0	0	0	0	0	0	NA	NA	NA	NA	NA	NA
C03E10.3	0.976569	0.532321	1.19672	0.884182	0.667025	0.853928	0.754445	1.04045	0.760476	0.196413	0.642442	0.815242	-0.066408	0.880623	0.933499
C03E10.4	19.5024	20.0522	22.4073	19.4941	26.7749	24.5982	19.7773	20.9507	25.6866	-0.135702	0.18839	0.418229	0.338545	0.000870213	0.00430404
C03E10.5	0.0341922	0.0207088	0.0419003	0	0.0179648	0	0.0274505	0.0209502	0.00898239	-0.0842107	0.884578	0.94943	-0.438798	0.483683	0.674026
C03E10.6	0	0	0	0	0	0	0	0	0	NA	NA	NA	NA	NA	NA
C03F11.1	1.18266	1.1779	1.38487	1.64979	0.828505	1.16672	1.18028	1.51733	0.997614	0.145509	0.614152	0.801975	-0.286057	0.348071	0.547242
C03F11.3	55.1879	53.2584	43.7535	33.7162	35.4681	38.5565	54.2232	38.7348	37.0123	-0.691411	1.08848e-05	9.52578e-05	-0.575728	0.000257252	0.00144836
C03F11.4	4.62989	3.03461	3.8472	3.75164	1.83276	2.94355	3.83225	3.79942	2.38816	-0.193207	0.558691	0.780626	-0.670983	0.0480841	0.12846
C03G5.1	171.209	179.814	149.052	160.698	159.461	146.813	175.511	154.875	153.137	-0.394369	7.72576e-05	0.00057748	-0.23351	0.0193341	0.0615919
C03G5.10	47.8281	63.2518	30.789	40.7454	74.2742	83.0732	55.54	35.7672	78.6737	-0.820369	0.00132929	0.00736651	0.464959	0.0649436	0.163186
C03G5.7	34.4403	32.698	42.3185	46.9698	37.9509	32.4317	33.5691	44.6441	35.1913	0.19133	0.180962	0.407187	0.0296236	0.838474	0.907703
C03G6.12	0.241232	0	0.344884	0.0970713	0.380235	0.324519	0.120616	0.220978	0.352377	0.0938918	0.876905	0.945725	0.730665	0.257134	0.454876
C03G6.13	0.211779	0	0.363331	0.0511318	0.356065	0.512815	0.10589	0.207231	0.43444	0.0217776	0.971287	0.98974	0.898525	0.166926	0.335003
C03G6.16	0.119822	0.0725715	0.0734175	0.144649	0.251822	0	0.096197	0.109033	0.125911	-0.0703251	0.906504	0.961105	0.193616	0.765887	0.861511
C03G6.18	6.82366	6.33496	7.44642	6.9748	5.60023	6.16438	6.57931	7.21061	5.8823	-0.0851953	0.619881	0.801975	-0.20419	0.248011	0.444077
C03G6.19	16.9609	15.8569	17.2972	16.3984	16.0285	15.4153	16.4089	16.8478	15.7219	-0.180513	0.0815771	0.228138	-0.100383	0.336031	0.535053
C03G6.2	0.481932	0.510801	0.295289	0.509063	0.443118	0.567282	0.496367	0.402176	0.5052	-0.396654	0.442383	0.685512	0.0235482	0.963766	0.980878
C03G6.3	4.47539	4.17009	5.24324	7.65872	8.99215	8.60077	4.32274	6.45098	8.79646	0.327491	0.204405	0.441638	0.940467	0.000223394	0.00128134
C03G6.5	33.5111	42.3709	52.7206	59.3332	58.0191	68.2655	37.941	56.0269	63.1423	0.328065	0.114201	0.294662	0.675449	0.00115766	0.00550932
C03G6.6	0.0583128	0	1.85792	0.492764	0.0612758	0.0784456	0.0291564	1.17534	0.0698607	2.31695	0.000115117	0.000828073	-0.539342	0.406185	0.605136
C03G6.7	0	0	0	0	0	0	0	0	0	NA	NA	NA	NA	NA	NA
C03G6.9	0	0.0654651	0.0662282	0	0	0.0727038	0.0327326	0.0331141	0.0363519	-0.0374445	0.937919	0.976423	0.034832	0.948402	0.971466
C03H12.1	12.2107	11.9883	11.0051	10.2051	8.40167	6.56447	12.0995	10.6051	7.48307	-0.399739	0.00513376	0.0238668	-0.716178	1.01181e-06	8.9272e-06
C03H5.1	37.788	26.2984	77.0299	62.8079	27.6915	22.9292	32.0432	69.9189	25.3104	0.879488	0.000173171	0.00119237	-0.382873	0.105378	0.23793
C03H5.2	56.8193	49.0461	59.3232	50.3294	63.1196	53.1524	52.9327	54.8263	58.136	-0.167523	0.265102	0.520214	0.0961756	0.522275	0.708534
C03H5.3	22.3868	24.2942	23.116	27.7451	23.5813	23.6261	23.3405	25.4305	23.6037	-0.0893876	0.580956	0.797279	-0.0208601	0.897975	0.945012	x	x
C03H5.4	0	0.425629	0	0.21209	0.184616	0.236346	0.212814	0.106045	0.210481	-0.301247	0.585906	0.797279	0.120375	0.845692	0.911429
C03H5.5	14.8571	15.3525	15.6512	15.1822	13.6263	14.2887	15.1048	15.4167	13.9575	-0.185672	0.0800011	0.224726	-0.152554	0.154484	0.317033
C03H5.6	6.17018	7.47404	6.75274	4.40358	6.56526	7.15198	6.82211	5.57816	6.85862	-0.488277	0.0600768	0.181577	-0.0184303	0.943068	0.969331
C03H5.7	0.418156	0.5628	0.341616	0.560884	0.73234	0.437521	0.490478	0.45125	0.58493	-0.277085	0.571271	0.790616	0.234039	0.630909	0.771095
C04A11.2	0.412111	0.166399	1.26254	1.20229	0.974366	0.970191	0.289255	1.23241	0.972279	1.50065	0.000132456	0.000938087	1.34549	0.000848825	0.0042138
C04A11.4	6.53569	5.8453	12.2211	12.6319	13.184	15.4205	6.1905	12.4265	14.3022	0.76667	6.20602e-07	6.71209e-06	1.14628	7.47968e-14	1.64706e-12
C04A11.5	1.13124	1.78138	6.65409	8.74004	1.90196	1.97836	1.45631	7.69706	1.94016	1.96182	1.1403e-07	1.36978e-06	0.206432	0.620521	0.771095
C04A2.1	14.3414	19.9958	10.0687	20.3786	7.96673	7.68697	17.1686	15.2236	7.82685	-0.294261	0.444085	0.686401	-1.0442	0.00759558	0.0279602
C04A2.3	20.5345	17.9214	29.2808	26.648	27.8481	24.4109	19.228	27.9644	26.1295	0.317051	0.00618118	0.0280092	0.398973	0.000581935	0.00302135
C04A2.7	26.2384	26.7537	32.2023	30.3618	36.2697	31.3358	26.4961	31.282	33.8028	0.0201932	0.830659	0.921632	0.311287	0.000954888	0.0046621
C04B4.1	0.0320088	0	0.117674	0	0.100906	0.0430601	0.0160044	0.0588372	0.0719829	0.192193	0.73683	0.874198	0.495849	0.431924	0.628443
C04B4.2	0	0	0.667713	0.657773	0.0318091	0.162889	0	0.662743	0.0973489	2.85595	2.77922e-07	3.16641e-06	0.409048	0.508072	0.696322
C04B4.3	0	0	0	0	0	0	0	0	0	NA	NA	NA	NA	NA	NA
C04B4.4	0	0	0	0	0	0	0	0	0	NA	NA	NA	NA	NA	NA
C04B4.5	0	0	0	0	0	0	0	0	0	NA	NA	NA	NA	NA	NA
C04B4.6	0	0	0	0	0	0	0	0	0	NA	NA	NA	NA	NA	NA
C04C11.2	37.6093	38.3722	37.0299	34.7429	29.7229	26.9896	37.9907	35.8864	28.3562	-0.298646	7.08898e-05	0.000534456	-0.456809	2.27208e-09	2.91039e-08
C04C3.1	0.0523864	0	0	0	0	0	0.0261932	0	0	-0.166705	0.601702	0.797279	-0.181398	0.614322	0.771095
C04C3.2	0.715639	0.52012	0.657728	1.07989	0.676803	1.05899	0.61788	0.868812	0.867896	0.207531	0.62972	0.80742	0.357786	0.412823	0.612406
C04C3.3	188.298	187.469	132.076	141.159	161.841	163.831	187.883	136.618	162.836	-0.673142	2.23806e-15	6.2107e-14	-0.242554	0.00413733	0.0166683
C04C3.5	1.29593	1.95162	2.74694	2.53692	1.61941	1.13082	1.62377	2.64193	1.37512	0.469861	0.125525	0.314808	-0.255859	0.43251	0.628946
C04C3.6	0.105583	0.127894	0.129385	0.509836	0.332843	0.710179	0.116738	0.31961	0.521511	0.423063	0.47296	0.712801	1.15382	0.0590696	0.151286
C04C3.7	0	0	0.118929	0	0	0	0	0.0594643	0	0.304771	0.344383	0.593649	-0.16775	0.633044	0.771095
C04D8.1	19.7772	18.6659	24.6243	23.8271	25.505	22.1588	19.2216	24.2257	23.8319	0.11419	0.208654	0.447066	0.269772	0.00299101	0.0125864
C04E12.10	0.105075	0.30547	0.360536	0.253692	0.0441657	0.0282706	0.205273	0.307114	0.0362181	0.480082	0.376475	0.627993	-1.62143	0.00936934	0.0334492
C04E12.12	1.30595	1.22471	4.69781	2.79707	6.02043	5.61052	1.26533	3.74744	5.81548	1.1724	0.000202631	0.00137002	1.98079	1.87407e-10	2.76557e-09
C04E12.2	7.64947	6.71307	13.1044	9.61131	7.21794	7.66537	7.18127	11.3579	7.44165	0.422617	0.0593219	0.179799	-0.000964403	0.996698	0.997732
C04E12.6	0.300215	0.242437	0.981051	0.604029	0.315469	0.403865	0.271326	0.79254	0.359667	0.866286	0.120598	0.305542	0.0391853	0.948495	0.971466
C04E12.7	1.51775	1.92603	3.18842	2.87921	2.27839	1.4584	1.72189	3.03381	1.8684	0.556143	0.0986859	0.264765	0.0753988	0.832665	0.905372
C04E12.8	0	0.062854	0.0635867	0	0	0	0.031427	0.0317933	0	0.109129	0.799318	0.904552	-0.352434	0.450069	0.644416
C04E12.9	0	0	0.0621697	0.0612442	0	0	0	0.0617069	0	0.761541	0.114649	0.294662	-0.38477	0.430087	0.626963
C04E6.10	0.0981834	0.118931	0.300794	0.17779	0.0515862	0	0.108557	0.239292	0.0257931	0.739749	0.221143	0.464654	-0.962485	0.142812	0.298803
C04E6.11	13.0109	12.9939	9.22299	10.1927	9.41773	7.58776	13.0024	9.70783	8.50274	-0.625011	3.33167e-05	0.000267921	-0.63688	2.69206e-05	0.00018613	x	x
C04E6.13	11.7785	13.2767	15.4361	15.7988	11.1737	15.8451	12.5276	15.6175	13.5094	0.0978484	0.704123	0.855	0.057735	0.82549	0.900372
C04E6.2	0.585628	0.780319	0.358825	0.282787	0.184616	0.0787819	0.682973	0.320806	0.131699	-0.85337	0.107813	0.283002	-1.59204	0.00711359	0.0265051
C04E6.4	0	0	0.0464655	0	0	0	0	0.0232327	0	0.304771	0.344383	0.593649	-0.16775	0.633044	0.771095
C04E6.5	0.0667551	0.161723	0.122706	0.0805864	0.0350736	0	0.114239	0.101646	0.0175368	0.0176821	0.976961	0.991666	-1.0927	0.0976975	0.224485
C04E6.6	0.226954	0.240549	0.417176	0.582201	0.41735	0.763276	0.233751	0.499689	0.590313	0.619841	0.187801	0.417253	0.998442	0.0350935	0.0999877
C04E6.7	10.2762	9.5331	13.1456	10.5899	7.58516	4.72041	9.90463	11.8678	6.15278	0.0513799	0.841026	0.927905	-0.691777	0.00899373	0.0323538
C04E6.8	2.89478	3.65261	2.66053	5.09625	4.18258	2.27163	3.2737	3.87839	3.22711	0.0346608	0.937953	0.976423	-0.0410121	0.928449	0.96155
C04E6.9	0	0	0.0654514	0	0	0	0	0.0327257	0	0.304771	0.344383	0.593649	-0.16775	0.633044	0.771095
C04E7.1	0.132298	0.0801274	0	0	0.13902	0.0889873	0.106213	0	0.114004	-0.98678	0.0858515	0.237341	0.352256	0.591152	0.76352
C04E7.2	8.60814	7.90272	10.4007	9.77185	5.45907	5.03838	8.25543	10.0863	5.24873	0.0705151	0.574955	0.793678	-0.684725	6.76142e-07	6.14593e-06
C04E7.4	3.19256	3.0111	4.86795	3.7952	3.81574	3.54076	3.10183	4.33158	3.67825	0.252245	0.170682	0.391205	0.200499	0.284017	0.487163
C04E7.5	0	0	0	0	0	0	0	0	0	NA	NA	NA	NA	NA	NA
C04F1.3	4.74423	5.06495	7.83379	5.92135	5.95701	5.67908	4.90459	6.87757	5.81804	0.260046	0.184231	0.412619	0.202372	0.30909	0.511978
C04F12.1	7.76758	7.4112	59.2853	42.8601	11.6471	12.2148	7.58939	51.0727	11.9309	2.46235	2.56712e-38	3.07769e-36	0.569753	0.0033229	0.013815
C04F12.10	48.4849	47.94	63.3318	58.1203	66.7048	66.1852	48.2125	60.7261	66.445	0.113278	0.0878676	0.241679	0.42257	1.37952e-10	2.06906e-09
C04F12.12	0.111965	0	0	0.135164	0	0	0.0559826	0.0675819	0	0.134808	0.753731	0.882679	-0.34917	0.453268	0.645007
C04F12.3	10.4047	13.912	13.2729	25.2927	30.6793	24.1697	12.1584	19.2828	27.4245	0.364893	0.323519	0.588157	1.01462	0.00651091	0.0245892
C04F12.4	2278.87	2507.84	2146.64	2317.17	2551.44	2472.39	2393.36	2231.9	2511.92	-0.31579	0.00386715	0.018683	0.031483	0.773456	0.865989
C04F12.5	17.4633	17.4678	16.0502	14.5336	15.7093	15.6618	17.4656	15.2919	15.6855	-0.400512	0.0215486	0.0801106	-0.187607	0.278842	0.480578
C04F12.6	0	0	0	0.162463	0	0	0	0.0812315	0	0.448824	0.233678	0.480263	-0.246009	0.547623	0.729291
C04F12.7	1.01909	1.51932	1.3449	0.851707	0.49425	1.05457	1.2692	1.0983	0.77441	-0.29707	0.532491	0.759229	-0.611445	0.22262	0.410983
C04F12.9	1.48246	3.07838	107.702	69.0279	2.44794	2.27918	2.28042	88.3648	2.36356	4.53086	1.92427e-33	1.70516e-31	-0.2926	0.488135	0.67822
C04F2.1	0.0513043	0	0.251481	0.0619343	0	0.0690174	0.0256521	0.156708	0.0345087	0.781253	0.180286	0.406264	-0.286667	0.642736	0.77743
C04F2.4	0.137861	0	0.225254	0.499277	0.144867	0.185459	0.0689307	0.362265	0.165163	1.04801	0.0763993	0.217169	0.274417	0.665093	0.794617
C04F5.1	6.75522	7.08504	9.51477	8.77643	9.84697	10.7776	6.92013	9.1456	10.3123	0.180765	0.150707	0.357854	0.530128	2.06253e-05	0.000146243
C04F5.2	0.101183	0.245131	0.123994	0.122148	0.106325	0.136118	0.173157	0.123071	0.121221	-0.228501	0.705523	0.856004	-0.161463	0.804918	0.886764
C04F5.3	2.94493	3.43985	3.93105	2.4124	2.98405	2.12233	3.19239	3.17172	2.55319	-0.202867	0.531576	0.758392	-0.319429	0.335494	0.534801
C04F5.4	0	0	0	0	0.109991	0.0704057	0	0	0.0901985	-0.453017	0.336811	0.593649	1.16344	0.0470658	0.126291
C04F5.5	0.0530992	0.12864	0	0.064101	0.167392	0.071432	0.0908696	0.0320505	0.119412	-0.631109	0.289406	0.5511	0.407555	0.533991	0.718769
C04F5.6	0.0484819	0	0.297057	0.058527	0.254727	0	0.0242409	0.177792	0.127363	0.444249	0.434576	0.678232	0.328065	0.598886	0.765017
C04F5.8	27.0754	25.8373	23.6074	23.5733	25.3733	25.8146	26.4564	23.5904	25.594	-0.382028	2.3864e-05	0.000197268	-0.0874983	0.327731	0.525901
C04F5.9	4.88537	5.68414	5.27777	5.5484	7.29514	6.57208	5.28476	5.41308	6.93361	-0.177553	0.299876	0.563124	0.356299	0.0325955	0.094425
C04F6.4	29.0303	29.5889	34.5806	30.9573	33.5634	30.1322	29.3096	32.769	31.8478	-0.0579301	0.517106	0.748233	0.0816752	0.361526	0.560543
C04G2.1	11.014	11.2545	11.8381	12.2561	8.92267	7.36691	11.1342	12.0471	8.14479	-0.0978165	0.539987	0.765655	-0.472702	0.00487615	0.0191077
C04G2.10	0.142166	0.344416	0.290359	0.228829	0.448169	1.46625	0.243291	0.259594	0.957207	-0.30559	0.602361	0.797279	1.39247	0.0188998	0.0603971
C04G2.11	0.213018	0.0860107	0.0435067	0.085718	0	0.0477606	0.149514	0.0646123	0.0238803	-0.518978	0.399607	0.649074	-1.11378	0.0920058	0.214579
C04G2.2	0	0.113525	0	0.0565695	0.0984827	0.126078	0.0567626	0.0282847	0.11228	-0.448705	0.434685	0.678301	0.565726	0.379982	0.580302
C04G2.4	0	0	0	0	0	0.325237	0	0	0.162618	-0.237635	0.522645	0.750559	0.559917	0.20001	0.380637
C04G2.5	0.074848	0	0.0917216	0.0903561	0	0.10069	0.037424	0.0910389	0.0503449	0.272441	0.625021	0.804387	-0.0748183	0.901229	0.946915
C04G2.6	30.5666	31.25	30.6549	29.0817	22.2295	20.4402	30.9083	29.8683	21.3349	-0.265754	0.000160062	0.00111087	-0.569446	3.5383e-15	8.79445e-14
C04G2.7	3.07737	3.19515	5.69517	4.32152	5.0156	4.81575	3.13626	5.00834	4.91567	0.427688	0.079355	0.223527	0.581703	0.017361	0.0562736
C04G2.8	0.0475122	0	0	0.0573565	0	0.127832	0.0237561	0.0286783	0.0639161	-0.107602	0.823615	0.918543	0.2937	0.591727	0.763981
C04G2.9	0	0	0	0.10596	0.0922336	0.177117	0	0.0529799	0.134675	0.133064	0.814519	0.912365	1.09447	0.0851665	0.202094
C04G6.1	10.5991	7.83605	14.0731	9.41195	10.9384	8.67415	9.21757	11.7425	9.80627	0.118963	0.665283	0.832705	0.0447329	0.871707	0.927478
C04G6.13	0	0.0827316	0.753263	0.4947	0.574154	1.47007	0.0413658	0.623982	1.02211	1.18035	0.0393447	0.13013	1.99854	0.000694647	0.00351792
C04G6.3	31.9226	31.0399	30.4819	29.2636	39.2875	35.6868	31.4812	29.8728	37.4872	-0.293601	9.24861e-06	8.16396e-05	0.213515	0.00110034	0.0052809
C04G6.4	21.2937	21.4945	23.9649	20.1718	23.8519	23.722	21.3941	22.0683	23.787	-0.173622	0.124445	0.312612	0.114145	0.309325	0.512275
C04G6.5	5.11013	4.52345	36.1277	22.7775	8.05468	8.46084	4.81679	29.4526	8.25776	2.17472	3.05921e-11	5.69697e-10	0.566463	0.108017	0.242635
C04G6.6	2.57883	3.80712	1.38259	1.16743	2.37114	4.66173	3.19298	1.27501	3.51643	-1.30324	0.00380464	0.0184431	0.174994	0.684593	0.80651		x
C04H5.1	29.2231	26.6735	26.9845	25.7132	23.3554	20.7637	27.9483	26.3488	22.0596	-0.300448	0.0251267	0.0906923	-0.37279	0.00657006	0.0247871
C04H5.2	0	0	0.0622275	0.0613011	0	0	0	0.0617643	0	0.761541	0.114649	0.294662	-0.38477	0.430087	0.626963
C04H5.3	0.442146	0.885766	1.00029	2.07344	0.893486	0.754938	0.663956	1.53686	0.824212	0.821263	0.0741927	0.212278	0.157706	0.739565	0.842995
C04H5.6	15.4719	13.2329	22.291	22.2687	19.8511	17.2949	14.3524	22.2799	18.573	0.409982	0.00108624	0.00616488	0.327634	0.00947209	0.0337503
C04H5.7	0.0697372	0	0.170917	0	0	0	0.0348686	0.0854585	0	0.34903	0.446193	0.687583	-0.451239	0.369022	0.568486
C04H5.8	10.3413	10.8439	17.7795	12.6703	13.9484	15.9881	10.5926	15.2249	14.9682	0.283111	0.253161	0.504261	0.434592	0.0805715	0.194361
C05A2.1	17.0151	19.6779	16.3123	21.8686	26.5498	22.643	18.3465	19.0904	24.5964	-0.156811	0.48758	0.725595	0.375399	0.0960795	0.221266
C05A9.2	26.5607	21.7275	32.4639	29.732	33.4923	26.1717	24.1441	31.0979	29.832	0.139043	0.44879	0.689647	0.259667	0.158498	0.322424
C05B10.1	12.7637	13.237	13.2842	10.7119	11.9883	10.9373	13.0004	11.9981	11.4628	-0.328845	0.0279106	0.0988347	-0.21244	0.157065	0.320365
C05B5.1	0	0	0	0	0	0	0	0	0	NA	NA	NA	NA	NA	NA
C05B5.11	0.227663	0	0	0.274833	0.239231	0	0.113831	0.137417	0.119615	0.00658602	0.989186	0.996086	0.00347684	0.994894	0.996908
C05B5.2	0	0	0.10301	0	0.0883314	0.339247	0	0.0515052	0.213789	-0.106076	0.843239	0.929539	1.07961	0.0815082	0.195694
C05B5.5	0.929402	0.770285	1.67841	1.29912	1.23363	2.03994	0.849843	1.48877	1.63679	0.470876	0.231787	0.479008	0.763321	0.0533168	0.139136
C05B5.6	0.0890612	0	0.163708	0.161271	0	0.0599051	0.0445306	0.16249	0.0299525	0.799263	0.186446	0.415095	-0.519186	0.417404	0.616419
C05B5.7	5.82817	6.97151	4.28523	5.36475	4.28702	4.41021	6.39984	4.82499	4.34861	-0.583966	0.0186121	0.070757	-0.560932	0.0260908	0.0787661
C05C10.1	0	0.107096	0.162516	0.266828	0.139358	0.178407	0.0535479	0.214672	0.158882	0.774906	0.192049	0.423612	0.565673	0.370795	0.570308
C05C10.2	9.78755	8.90955	9.70491	8.65607	10.0088	8.93926	9.34855	9.18049	9.47406	-0.24438	0.0221051	0.0817489	-0.0182869	0.863747	0.92195
C05C10.3	284.474	333.366	110.29	167.21	131.823	122.777	308.92	138.75	127.3	-1.27982	1.21329e-06	1.25524e-05	-1.2361	3.08585e-06	2.50792e-05
C05C10.4	113.581	129.304	308.994	164.049	245.887	211.949	121.443	236.521	228.918	0.659248	0.0369129	0.12358	0.797281	0.0122154	0.041819
C05C10.5	1.02411	1.24052	2.10393	3.23618	1.45596	1.17508	1.13231	2.67006	1.31552	0.942757	0.00478812	0.0224683	0.131052	0.709333	0.823203		x
C05C10.6	28.5337	26.9644	29.7586	30.7464	34.3733	36.2462	27.749	30.2525	35.3097	-0.093272	0.302396	0.566062	0.307424	0.000633694	0.00325229
C05C10.7	4.30956	6.15243	7.45012	9.66174	5.25634	5.59041	5.231	8.55593	5.42337	0.473767	0.0990173	0.265576	0.00325386	0.991268	0.99512		x
C05C12.1	0.131449	0.106151	0.0536943	0	0.230214	0.117889	0.1188	0.0268471	0.174051	-1.03157	0.0919997	0.250602	0.581195	0.365152	0.564373
C05C12.5	0.198327	0.240237	0	0.11971	0.104202	0	0.219282	0.0598548	0.0521011	-0.555146	0.348333	0.597883	-0.554683	0.389148	0.589516
C05C12.6	1.95372	1.73549	3.11241	2.67299	1.6424	1.48934	1.8446	2.8927	1.56587	0.406613	0.178126	0.403577	-0.271404	0.411881	0.611257
C05C8.1	20.4032	18.0124	25.9109	21.5891	21.0246	25.3873	19.2078	23.75	23.206	0.0814071	0.651887	0.822618	0.227097	0.209274	0.393472
C05C8.2	33.9086	34.0728	30.7397	30.8868	25.3065	26.4364	33.9907	30.8132	25.8715	-0.356408	5.85469e-05	0.000450095	-0.431558	1.71165e-06	1.45288e-05		x
C05C8.4	14.7334	15.4736	12.4079	13.7369	15.4491	17.2478	15.1035	13.0724	16.3485	-0.419859	0.00262478	0.013415	0.0773566	0.576851	0.751879		x
C05C8.5	8.36965	9.09416	9.84758	8.66039	10.8987	10.8853	8.7319	9.25399	10.892	-0.132671	0.299933	0.563124	0.280292	0.0257668	0.0779677
C05C8.6	14.6593	14.2056	13.8631	13.2992	17.0535	17.8878	14.4324	13.5812	17.4707	-0.305121	0.00321467	0.0159455	0.233771	0.0200135	0.06336	x	x
C05C8.9	5.27949	5.8257	7.00143	6.67894	6.49771	7.44278	5.55259	6.84019	6.97024	0.081894	0.631126	0.808262	0.28182	0.0978169	0.224703	x	x
C05C9.2	0.422467	0.511742	0.690276	0.68	0.369945	0.378884	0.467104	0.685138	0.374414	0.300938	0.548924	0.772986	-0.306576	0.574529	0.749917
C05D10.1	20.4306	18.096	20.116	18.2721	26.3292	26.3458	19.2633	19.194	26.3375	-0.225182	0.0240383	0.0876435	0.409571	2.9452e-05	0.000201581
C05D10.2	2.74749	2.31777	2.38487	2.46782	1.83881	2.04604	2.53263	2.42635	1.94242	-0.273904	0.13156	0.32524	-0.420091	0.0245408	0.0749503
C05D11.1	68.4395	71.9562	71.1793	71.9023	69.9404	67.2127	70.1978	71.5408	68.5765	-0.189506	0.00638	0.0286914	-0.0716739	0.302822	0.504069
C05D11.10	64.7642	69.6105	61.8148	53.9572	43.9961	38.1629	67.1873	57.886	41.0795	-0.426239	0.000654967	0.0039236	-0.736558	8.86931e-09	1.06682e-07		x
C05D11.11	246.527	223.95	254.083	211.587	309.368	311.598	235.238	232.835	310.483	-0.234148	0.0418429	0.13674	0.36069	0.00170797	0.00774709	x	x
C05D11.13	11.658	12.1042	12.8733	11.5217	12.0485	8.35855	11.8811	12.1975	10.2035	-0.172167	0.417086	0.664924	-0.241902	0.260789	0.458776
C05D11.2	20.024	17.9565	20.3296	20.2611	19.9812	16.3399	18.9902	20.2953	18.1606	-0.120474	0.369863	0.62183	-0.101159	0.453434	0.645007
C05D11.3	55.7972	51.2482	63.0329	54.3635	34.9361	31.436	53.5227	58.6982	33.1861	-0.0839022	0.464605	0.704085	-0.721273	1.46833e-09	1.93488e-08		x
C05D11.4	17.33	19.3685	17.1694	23.5792	17.7076	12.6227	18.3492	20.3743	15.1651	-0.0536426	0.840337	0.927618	-0.300603	0.263002	0.462082
C05D11.5	24.5403	30.6572	14.9276	17.2038	10.6877	5.09115	27.5988	16.0657	7.88944	-0.84436	0.0182154	0.0695752	-1.65748	5.68188e-06	4.41248e-05
C05D11.7	23.6652	25.2621	28.3362	34.8511	18.5514	14.6126	24.4636	31.5936	16.582	0.156274	0.426884	0.67567	-0.589867	0.0029191	0.0123149
C05D11.8	8.46051	8.53189	11.1084	10.7166	9.56924	10.7648	8.4962	10.9125	10.167	0.140974	0.25058	0.500877	0.214963	0.08135	0.195565
C05D11.9	14.5007	13.9584	14.7338	13.856	12.8014	13.0863	14.2295	14.2949	12.9439	-0.211082	0.0208025	0.0777784	-0.176488	0.0556962	0.144092
C05D12.4	4.67987	5.30071	5.21354	4.47559	2.23531	1.30818	4.99029	4.84457	1.77174	-0.220652	0.394033	0.644299	-1.4209	1.63551e-06	1.39341e-05
C05D12.5	0.22211	0.179364	0.544364	0.446883	0	0.497991	0.200737	0.495624	0.248996	0.520986	0.39068	0.640787	-0.0631406	0.922672	0.958356
C05D2.1	18.9552	19.185	17.7568	18.6983	11.8245	9.51984	19.0701	18.2276	10.6722	-0.274766	0.0415647	0.136098	-0.864799	2.73285e-10	3.95337e-09
C05D2.10	14.5971	16.9962	16.2118	16.3121	17.2965	16.4328	15.7967	16.2619	16.8646	-0.172728	0.174348	0.397472	0.0579796	0.647831	0.780811
C05D2.3	0.0688149	0.0833567	0	0.0415365	0.108467	0.138861	0.0760858	0.0207683	0.123664	-0.893216	0.142604	0.344363	0.624825	0.333673	0.532872
C05D2.4	28.913	28.6949	27.4591	25.1862	30.4167	25.724	28.8039	26.3226	28.0704	-0.345789	0.00199516	0.0105711	-0.0722923	0.51643	0.702923
C05D2.5	5.93329	6.76867	4.98005	6.50033	8.43402	9.75856	6.35098	5.74019	9.09629	-0.35456	0.113942	0.294662	0.472629	0.0330662	0.0954168
C05D2.6	5.49524	5.69304	6.76361	6.8084	7.0408	7.87885	5.59414	6.786	7.45982	0.0591995	0.680366	0.842421	0.369177	0.00947964	0.0337646		x
C05D2.8	31.3901	36.3062	26.3558	29.3373	23.7919	29.6956	33.8482	27.8466	26.7438	-0.481419	0.0151285	0.0596266	-0.363738	0.0673017	0.168121
C05D9.1	24.7126	24.1958	34.2515	31.0112	29.3957	27.1595	24.4542	32.6314	28.2776	0.195899	0.0150903	0.0595018	0.170794	0.0358321	0.101567
C05D9.2	7.3248	7.47382	8.89522	6.61193	5.85942	5.90336	7.39931	7.75358	5.88139	-0.146537	0.421561	0.669933	-0.361461	0.0527513	0.138054
C05D9.3	22.5441	22.893	21.2161	23.0595	22.6966	25.3335	22.7185	22.1378	24.0151	-0.251346	0.0574768	0.175485	0.0413976	0.753485	0.852843
C05D9.5	17.438	17.446	20.3403	15.7493	16.7631	15.2915	17.442	18.0448	16.0273	-0.167389	0.304248	0.56808	-0.155119	0.345761	0.545151
C05D9.7	11.5883	11.4188	13.4649	13.047	13.8176	10.7428	11.5035	13.256	12.2802	-0.0139413	0.934041	0.975191	0.0612403	0.718028	0.829363
C05E11.1	14.7408	14.1894	23.0254	16.7984	20.6943	21.3107	14.4651	19.9119	21.0025	0.229374	0.206588	0.444249	0.487201	0.00728691	0.0270301
C05E11.2	0	0	0	0.148559	0.129314	0	0	0.0742793	0.064657	0.171128	0.689054	0.846606	0.194449	0.685598	0.80651
C05E11.3	5.46391	5.34997	8.81597	6.32116	21.5308	28.3601	5.40694	7.56857	24.9454	0.208094	0.425765	0.674655	2.08188	2.254e-16	6.19867e-15
C05E11.6	1.30943	2.45131	1.31288	1.43704	1.62614	1.12097	1.88037	1.37496	1.37356	-0.510635	0.277071	0.535262	-0.344011	0.472093	0.663089
C05E11.8	39.8859	44.2883	43.3039	54.204	32.0472	30.8291	42.0871	48.754	31.4382	0.00155748	0.993119	0.997252	-0.450744	0.0137683	0.0463568
C05E4.10	0.105583	0	0	0	0.110948	0.142036	0.0527914	0	0.126492	-0.82646	0.133993	0.329247	0.780899	0.225297	0.414631
C05E4.11	0	0.0568602	0	0	0	0	0.0284301	0	0	-0.178483	0.587017	0.797279	-0.194467	0.599466	0.765017
C05E4.12	0.21015	0	1.80268	1.52215	0	0	0.105075	1.66242	0	1.99476	0.00107734	0.00612003	-1.09951	0.0809064	0.194859
C05E4.13	0.0514492	0.0623213	0.252191	0.248437	0.810952	0.207637	0.0568853	0.250314	0.509295	0.488282	0.4103	0.657821	1.54886	0.0117459	0.0404232
C05E4.14	0.345023	0.531914	1.49903	1.8175	2.40604	11.0973	0.438468	1.65826	6.75165	0.679569	NA	NA	2.63174	NA	NA
C05E4.2	0	0	0	0	0	0	0	0	0	NA	NA	NA	NA	NA	NA
C05E4.4	0	0.058571	0.0592538	0	0.0508101	0	0.0292855	0.0296269	0.0254051	-0.0219905	0.963857	0.987105	-0.00829618	0.987768	0.993183
C05E4.6	0	0	0.203516	0.467801	0.116343	0.148943	0	0.335659	0.132643	1.50427	0.011191	0.0461401	0.543505	0.393469	0.592854
C05E4.7	0.248925	0	0.152521	0	0	0.167434	0.124463	0.0762605	0.083717	-0.136456	0.780049	0.89588	-0.0773824	0.887366	0.937829
C05E7.3	1.97211	2.24833	2.98533	4.06123	2.68182	2.65299	2.11022	3.52328	2.66741	0.468087	0.196371	0.429942	0.252099	0.503508	0.692342
C05E7.4	0.823187	0.623213	0.882669	0.558983	1.24346	1.45346	0.7232	0.720826	1.34846	-0.249249	0.555625	0.778282	0.771289	0.0530622	0.138682
C05G5.1	5.52458	5.68628	9.82241	10.7556	17.3488	21.4797	5.60543	10.289	19.4142	0.623506	0.00150503	0.0082093	1.70868	6.9877e-19	2.4368e-17
C05G5.2	5.79896	4.40194	6.22192	5.1959	5.36238	3.8832	5.10045	5.70891	4.62279	-0.0542681	0.823142	0.9182	-0.17235	0.48332	0.673827
C05G5.3	4.01081	4.53978	3.94811	2.61935	3.66187	2.47665	4.2753	3.28373	3.06926	-0.547925	0.0781546	0.220892	-0.456163	0.146957	0.305419
C05G5.4	125.912	130.193	106.682	94.2455	142.886	146.743	128.052	100.464	144.815	-0.567115	4.08239e-11	7.52596e-10	0.13971	0.101065	0.230524
C05G5.5	0.318905	0.214608	0.260532	0.213878	0.148938	0.0953353	0.266757	0.237205	0.122136	-0.219256	0.680434	0.842421	-0.816564	0.159747	0.324177
C05G6.1	2.35603	1.34301	4.50058	3.55523	8.95637	6.89824	1.84952	4.02791	7.9273	0.765319	0.0157608	0.0617603	1.8998	1.1912e-09	1.58106e-08
C05H8.1	7.12144	6.342	8.11873	6.44023	5.16269	3.93888	6.73172	7.27948	4.55079	-0.0995312	0.615723	0.801975	-0.58476	0.00419458	0.0168657
C06A1.1	166.008	153.677	181.945	192.411	187.453	195.713	159.842	187.178	191.583	0.0102725	0.914488	0.964788	0.222254	0.0202077	0.0638644
C06A1.2	21.1439	24.978	19.3687	17.6904	21.9982	21.4033	23.0609	18.5296	21.7008	-0.520047	0.00158716	0.00860575	-0.116042	0.472776	0.663768
C06A1.3	0.0454946	0.495976	0.223003	0.109842	0.334644	0.183606	0.270735	0.166423	0.259125	-0.454685	0.45543	0.694946	0.0795059	0.902254	0.947667
C06A1.5	85.2479	88.3208	84.4237	96.2927	82.4747	85.918	86.7843	90.3582	84.1963	-0.155652	0.234539	0.480586	-0.0808106	0.538409	0.722509	x	x
C06A12.3	6.62507	6.12667	5.71795	6.5358	6.66229	8.72076	6.37587	6.12687	7.69152	-0.268843	0.226635	0.472298	0.22566	0.304989	0.506974
C06A12.4	0.295918	0.153621	0.336726	0.204131	0.288743	0.36965	0.224769	0.270429	0.329197	-0.0153955	0.974104	0.990236	0.404184	0.394871	0.594331
C06A12.5	0.850193	0.583584	7.11936	7.21865	7.9512	8.27296	0.716888	7.16901	8.11208	2.88654	1.21088e-36	1.29135e-34	3.24371	3.59923e-46	5.59497e-44
C06A12.8	0	0	0	0	0	0	0	0	0	NA	NA	NA	NA	NA	NA
C06A5.1	11.0824	10.077	13.2729	11.6757	9.98044	9.22856	10.5797	12.4743	9.6045	0.0178567	0.860213	0.93788	-0.177365	0.0843175	0.200601	x	x
C06A5.11	7.44273	8.65775	9.26537	8.77089	8.93818	7.7874	8.05024	9.01813	8.36279	-0.0486317	0.785482	0.898852	0.0259531	0.885441	0.936919
C06A5.12	6.262	5.94924	5.1158	6.96656	4.77387	4.62494	6.10562	6.04118	4.6994	-0.210311	0.456527	0.696158	-0.390836	0.182485	0.357353
C06A5.2	0	0	0.0945717	0.0931638	0.0810952	0.311456	0	0.0938678	0.196275	0.216456	0.704211	0.855	1.02027	0.1089	0.243871
C06A5.3	9.97299	11.8599	10.7835	15.3117	13.8809	11.5657	10.9165	13.0476	12.7233	0.0386538	0.879453	0.946918	0.173588	0.497784	0.687564		x
C06A5.4	2.802	2.39585	2.52476	2.48718	2.25159	3.10422	2.59892	2.50597	2.6779	-0.255036	0.437473	0.680624	-0.00745734	0.981847	0.991608
C06A5.5	1.8477	4.79603	3.23463	4.77971	3.46711	2.84072	3.32186	4.00717	3.15392	0.063532	0.893688	0.954242	-0.0881595	0.857161	0.91877
C06A5.6	6.61031	6.52333	5.46644	6.64064	5.1975	6.62278	6.56682	6.05354	5.91014	-0.320497	0.135863	0.332773	-0.183147	0.395797	0.595068		x
C06A5.7	42.5485	46.7421	35.9336	49.9943	45.246	39.6651	44.6453	42.9639	42.4555	-0.258604	0.253097	0.504243	-0.10482	0.644327	0.778583
C06A5.8	1.16162	2.44938	2.31976	3.11622	3.57151	6.01919	1.8055	2.71799	4.79535	0.237687	0.592489	0.797279	1.17059	0.00870639	0.0314311
C06A5.9	4.9864	5.47705	15.6906	16.0691	9.10299	9.72088	5.23172	15.8798	9.41193	1.36164	2.88273e-19	1.08356e-17	0.785262	7.43624e-07	6.6897e-06	x	x
C06A6.2	14.3026	14.989	14.0103	14.8549	10.494	6.17677	14.6458	14.4326	8.33538	-0.209443	0.439	0.681902	-0.810742	0.00310045	0.0130022		x
C06A6.3	13.9616	14.178	16.9804	18.1216	20.3519	18.0758	14.0698	17.551	19.2138	0.0993086	0.455278	0.694889	0.409809	0.00186043	0.00835189
C06A6.4	48.4318	44.1235	54.0209	46.2617	62.1024	52.2025	46.2776	50.1413	57.1524	-0.104432	0.440904	0.684048	0.263343	0.0514658	0.135385
C06A6.7	0.0965354	0.23387	0.354894	0.116537	0.202881	0.25973	0.165203	0.235716	0.231306	0.102792	0.865353	0.940498	0.208064	0.747832	0.848839
C06A8.1	148.142	131.546	184.876	136.147	220.525	238.88	139.844	160.511	229.702	-0.0285069	0.876983	0.945725	0.666178	0.000304039	0.00168591
C06A8.2	9.26816	10.1388	12.6342	11.839	11.6265	12.0331	9.7035	12.2366	11.8298	0.116856	0.361915	0.613096	0.245292	0.0562584	0.145294	x	x
C06A8.3	1438.75	1711.99	651.915	721.162	952.4	748.734	1575.37	686.539	850.567	-1.37426	3.12505e-13	7.06815e-12	-0.896592	2.0716e-06	1.73513e-05
C06A8.4	7.89541	8.9714	7.87727	8.60348	12.1879	10.4334	8.43341	8.24037	11.3106	-0.244113	0.209367	0.447763	0.388498	0.0383851	0.107414		x
C06A8.5	8.07678	8.32019	36.8833	25.1673	13.964	13.7906	8.19848	31.0253	13.8773	1.63439	6.70053e-14	1.61721e-12	0.672897	0.00245593	0.0106173	x	x
C06A8.9	3.90524	3.85908	3.21141	4.03204	4.31966	3.22586	3.88216	3.62172	3.77276	-0.303881	0.176079	0.400377	-0.0701054	0.755086	0.85397
C06B3.1	0	0	0	0	0	0	0	0	0	NA	NA	NA	NA	NA	NA
C06B3.10	0	0	0	0	0	0	0	0	0	NA	NA	NA	NA	NA	NA
C06B3.11	0	0	0	0	0	0	0	0	0	NA	NA	NA	NA	NA	NA
C06B3.12	0	0	0.072464	0	0.0621379	0	0	0.036232	0.031069	0.168657	0.693272	0.847836	0.197175	0.681477	0.804759
C06B3.13	0	0.0494289	0.050005	0	0.0857587	0	0.0247144	0.0250025	0.0428793	-0.104355	0.830555	0.921594	0.216381	0.694716	0.812858
C06B3.14	0	0	0	0	0	0	0	0	0	NA	NA	NA	NA	NA	NA
C06B3.2	0.0526388	0.0637623	0.0322528	0.0635453	0.276568	0.283251	0.0582005	0.047899	0.279909	-0.556188	0.353931	0.603921	1.68665	0.00339625	0.0140849
C06B3.4	31.6615	37.3721	32.52	27.4779	39.9584	52.7513	34.5168	29.9989	46.3549	-0.414129	0.0629326	0.187032	0.384003	0.0833925	0.198968
C06B3.5	0.238599	0.404626	0.350865	0.288035	0.351011	0.385171	0.321612	0.31945	0.368091	-0.170789	0.745275	0.878572	0.157664	0.767415	0.862695
C06B3.6	58.054	66.3541	146.084	220.217	36.7634	27.0013	62.204	183.15	31.8824	1.2936	7.53053e-06	6.77785e-05	-0.992171	0.000681172	0.00346595
C06B3.8	1.32777	1.27454	1.7499	1.72385	1.23729	0.977351	1.30116	1.73688	1.10732	0.194285	0.426543	0.675334	-0.254514	0.329509	0.527932
C06B3.9	0	0.061625	0.0623433	0	0.106919	0.205317	0.0308125	0.0311717	0.156118	-0.357933	0.531988	0.758688	1.03779	0.108747	0.243798
C06B8.10	0.0527914	0	0	0.191188	0	0	0.0263957	0.0955942	0	0.433285	0.34403	0.593649	-0.423696	0.391862	0.591647
C06B8.2	3.09797	3.55805	19.6849	15.1256	5.37742	4.81585	3.32801	17.4053	5.09664	2.108	2.48933e-27	1.56376e-25	0.536354	0.00857143	0.0310171
C06B8.4	0.419092	0.38074	0.449374	0.569166	0.440387	0.140946	0.399916	0.50927	0.290667	0.137385	0.790897	0.901499	-0.357847	0.519251	0.705569
C06B8.6	0	0	0	0	0	0	0	0	0	NA	NA	NA	NA	NA	NA
C06B8.7	1.9747	2.05919	3.24052	3.2752	3.87341	5.18205	2.01694	3.25786	4.52773	0.447739	0.0292136	0.102475	1.09605	8.29402e-08	8.62945e-07
C06B8.8	889.762	883.69	860.831	811.245	812.748	820.355	886.726	836.038	816.552	-0.303112	3.57576e-12	7.2878e-11	-0.157181	0.000312725	0.00172572		x
C06B8.9	0	0	0	0	0	0	0	0	0	NA	NA	NA	NA	NA	NA
C06C3.1	16.9098	15.6879	19.8834	20.9296	22.7633	22.2384	16.2988	20.4065	22.5009	0.104925	0.234095	0.480586	0.423793	1.37643e-06	1.19094e-05
C06C3.6	0.821371	0.77865	1.57545	1.63822	0.375264	1.00887	0.800011	1.60684	0.692068	0.695216	0.105098	0.27746	-0.292122	0.522872	0.709029
C06C3.7	0.402943	0.488092	0.493781	0.389144	0.0846835	0.108412	0.445517	0.441463	0.0965479	0.0154867	0.978207	0.991833	-1.31621	0.0403476	0.11178
C06C3.8	0.336146	0.259114	0.561718	0.553356	0.289004	0.164437	0.29763	0.557537	0.226721	0.602054	0.172902	0.39506	-0.391655	0.428372	0.626755
C06C3.9	2.20446	1.62125	4.43806	3.04138	3.7229	3.91878	1.91286	3.73972	3.82084	0.646568	0.0469993	0.15009	0.854698	0.0088478	0.0318977
C06C6.1	0	0	0	0	0	0	0	0	0	NA	NA	NA	NA	NA	NA
C06C6.2	0	0	0	0	0	0	0	0	0	NA	NA	NA	NA	NA	NA
C06C6.3	0	0	0	0	0.164514	0.140408	0	0	0.152461	-0.595654	0.242606	0.490531	1.60822	0.0107857	0.0376269
C06C6.5	3.11103	2.1534	4.83755	5.08113	4.31302	6.99866	2.63221	4.95934	5.65584	0.60699	0.0661553	0.194344	0.96699	0.00357433	0.0147004
C06C6.6	0	0	0	0	0.0458407	0.0586854	0	0	0.0522631	-0.537551	0.278361	0.536567	1.4218	0.0210107	0.0659929
C06C6.7	0.0194584	0	0	0.0704701	0.0204471	0.0785294	0.00972918	0.035235	0.0494882	0.159333	0.777711	0.89444	0.50768	0.416636	0.61602
C06C6.8	0.127661	0.154638	0.469323	0.462336	0.402445	0.515212	0.14115	0.46583	0.458828	0.569917	0.336622	0.593649	0.69866	0.26465	0.464055
C06C6.9	0.170215	0	0	0	0	0	0.0851076	0	0	-0.166705	0.601702	0.797279	-0.181398	0.614322	0.771095
C06E1.10	9.45359	10.0539	9.60197	8.82601	9.50889	7.63856	9.75375	9.21399	8.57372	-0.295392	0.0378475	0.12595	-0.217925	0.127037	0.274016	x	x
C06E1.11	0.66633	0.591901	1.74196	0.911642	0.886905	0.657349	0.629115	1.3268	0.772127	0.71672	0.0914803	0.249483	0.169561	0.705268	0.820286
C06E1.4	1.14485	1.20784	0.927755	1.18144	1.16422	1.56496	1.17635	1.0546	1.36459	-0.354916	0.21276	0.452707	0.169744	0.543128	0.727144
C06E1.5	0	0	0	0	0	0	0	0	0	NA	NA	NA	NA	NA	NA
C06E1.6	0	0	0	0	0	0	0	0	0	NA	NA	NA	NA	NA	NA
C06E1.9	13.7538	12.3325	14.7147	14.7226	12.5332	12.1422	13.0431	14.7187	12.3377	-0.0452333	0.670021	0.836277	-0.120215	0.265604	0.465106
C06E2.2	0	0	0	0	0	0	0	0	0	NA	NA	NA	NA	NA	NA
C06E2.3	1.00717	0.915003	0.822817	0.303963	0.440979	0.564543	0.961087	0.56339	0.502761	-0.706851	0.173694	0.396524	-0.708514	0.189684	0.367725
C06E2.7	1.05313	0.90048	0.910976	1.19655	0.976453	1.66675	0.976807	1.05376	1.3216	-0.115802	0.788071	0.899986	0.334568	0.434281	0.63082
C06E2.9	0	0	0	0	0	0	0	0	0	NA	NA	NA	NA	NA	NA
C06E4.1	0	0	0	0	0	0	0	0	0	NA	NA	NA	NA	NA	NA
C06E4.2	11.6318	10.382	14.4417	12.379	11.0971	10.7064	11.0069	13.4103	10.9017	0.0604702	0.778844	0.895022	-0.0555219	0.80233	0.885189
C06E4.3	1.56112	1.1346	0.918264	0.452297	1.44359	1.17606	1.34786	0.685281	1.30982	-1.03177	0.018071	0.0691007	-0.0122768	0.976076	0.987959
C06E4.5	0	0	0	0	0	0	0	0	0	NA	NA	NA	NA	NA	NA
C06E4.6	0.318409	0.077139	0.0780382	0.230629	0.0669177	0.0856684	0.197774	0.154334	0.0762931	-0.161993	0.791353	0.901499	-0.639886	0.330059	0.528712
C06E4.7	2.04995	2.19662	2.12561	3.80721	5.30243	3.28804	2.12329	2.96641	4.29524	0.18809	0.644968	0.817635	0.866736	0.0326193	0.0944631
C06E4.8	0.581954	0.54828	19.0965	10.1477	0.611525	1.04384	0.565117	14.6221	0.827681	3.72705	1.18739e-17	3.98906e-16	-0.0265754	0.956892	0.976482
C06E7.1	30.2984	28.1129	43.2678	35.5169	35.1244	42.1679	29.2056	39.3924	38.6461	0.204613	0.224143	0.468615	0.359386	0.0330756	0.0954239
C06E7.2	13.8015	14.315	13.5789	12.7609	11.4354	11.5898	14.0582	13.1699	11.5126	-0.308317	0.00269065	0.0137211	-0.32422	0.00188659	0.008459
C06E7.3	37.6193	35.2347	72.4467	60.6294	58.812	75.3779	36.427	66.538	67.0949	0.625578	0.000949036	0.00548513	0.820433	1.5234e-05	0.000110275
C06E7.7	0	0	0	0	0	0	0	0	0	NA	NA	NA	NA	NA	NA
C06E8.3	19.3453	20.1768	22.638	24.0771	24.6802	21.4304	19.761	23.3576	23.0553	0.0235847	0.838542	0.926804	0.183064	0.114024	0.252755
C06G1.4	74.2266	70.8741	78.6128	81.998	65.4278	54.637	72.5503	80.3054	60.0324	-0.0688831	0.558413	0.78058	-0.309874	0.00875908	0.0316089
C06G1.5	21.3063	18.676	21.7495	23.9375	14.9551	15.8707	19.9912	22.8435	15.4129	-0.0223291	0.868551	0.942169	-0.410507	0.00271917	0.0115806
C06G1.6	25.2869	20.6429	25.1897	24.2325	13.1532	11.2773	22.9649	24.7111	12.2153	-0.105857	0.471956	0.711639	-0.936052	5.74611e-10	8.00311e-09
C06G3.1	32.8524	39.6276	33.753	54.599	13.077	12.4284	36.24	44.176	12.7527	0.106501	0.717604	0.863399	-1.46745	9.47981e-07	8.41666e-06
C06G3.10	15.0865	15.0284	23.2615	21.1779	20.025	21.7306	15.0575	22.2197	20.8778	0.338778	0.00134305	0.00743616	0.427292	5.57055e-05	0.000361701	x	x
C06G3.11	59.9438	53.4408	39.329	41.305	35.3969	32.47	56.6923	40.317	33.9334	-0.701208	5.15329e-09	7.51405e-08	-0.769526	2.78327e-10	4.01996e-09
C06G3.2	9.73718	9.72353	17.8306	16.877	13.5428	15.9744	9.73036	17.3538	14.7586	0.606038	8.18325e-06	7.31151e-05	0.552149	5.34294e-05	0.000348526		x
C06G3.3	6.36208	5.43988	28.8923	27.1068	1.76965	2.26552	5.90098	27.9996	2.01759	1.97439	2.97842e-15	8.19087e-14	-1.53091	4.23352e-05	0.000281055
C06G3.4	0	0	0.0606492	0.0298732	0	0	0	0.0452612	0	0.983928	0.0605411	0.181723	-0.483494	0.355732	0.554486
C06G3.5	72.1898	64.3579	51.852	55.1665	87.9983	72.8601	68.2738	53.5093	80.4292	-0.562372	6.48423e-05	0.000493733	0.198413	0.15629	0.319245
C06G3.6	18.3006	18.3848	19.0998	19.0974	30.5479	32.1185	18.3427	19.0986	31.3332	-0.160153	0.0995998	0.266631	0.729822	5.29539e-15	1.3038e-13
C06G3.7	58.2705	64.4054	65.5677	65.9093	67.0986	63.3096	61.3379	65.7385	65.2041	-0.11717	0.212508	0.452418	0.0496585	0.597393	0.765017
C06G3.8	16.4841	15.6641	18.5459	16.0397	14.1859	11.8523	16.0741	17.2928	13.0191	-0.111061	0.467693	0.706954	-0.332466	0.0350897	0.0999877
C06G3.9	29.8499	28.9106	37.0259	38.0797	30.7808	28.5591	29.3802	37.5528	29.6699	0.13578	0.0808923	0.226535	-0.0241435	0.759654	0.85755
C06G4.1	3.84057	4.34041	3.51766	4.03885	4.59739	5.69919	4.09049	3.77825	5.14829	-0.323146	0.127578	0.318129	0.289707	0.165421	0.333075
C06G4.2	118.18	129.905	81.4575	86.773	91.3826	87.5626	124.042	84.1153	89.4726	-0.770812	2.27148e-13	5.24096e-12	-0.504712	1.58038e-06	1.35146e-05
C06G4.4	0.0895722	0.434002	0.21953	0.648787	0.376495	0.120498	0.261787	0.434159	0.248496	0.306545	0.613111	0.801975	-0.105179	0.871165	0.927084
C06G4.5	1.3055	1.06975	1.78802	1.11247	0.847311	1.13639	1.18763	1.45024	0.991849	0.0665197	0.851387	0.933766	-0.293083	0.430831	0.627725
C06G4.6	0.175971	0	0.431283	0	0	0.118363	0.0879856	0.215642	0.0591816	0.255619	0.596313	0.797279	-0.211026	0.692789	0.812002
C06G8.1	10.0099	33.1802	14.6136	24.037	69.1491	66.5032	21.5951	19.3253	67.8262	-0.422921	NA	NA	1.35704	NA	NA
C06G8.3	16.0878	14.7278	20.8047	24.5672	48.807	55.8507	15.4078	22.686	52.3289	0.319868	0.0695189	0.201929	1.69308	1.64272e-22	7.6673e-21
C06G8.4	0.0570941	0	0.139931	0.137847	0	0	0.0285471	0.138889	0	0.907145	0.119883	0.304188	-0.755768	0.198255	0.379682
C06H2.1	813.625	804.986	648.601	678.455	888.199	963.936	809.306	663.528	926.067	-0.501114	3.26696e-07	3.66967e-06	0.157405	0.108315	0.243097		x
C06H2.2	25.168	26.588	26.7207	23.0925	21.583	19.361	25.878	24.9066	20.472	-0.270239	0.019948	0.0750884	-0.370381	0.00164651	0.00749986
C06H2.3	12.8579	11.349	12.0674	9.47623	8.63301	7.11569	12.1034	10.7718	7.87435	-0.375956	0.035932	0.120803	-0.641287	0.000440123	0.0023537
C06H2.4	7.02044	7.09475	5.01438	3.39001	5.69096	5.66657	7.05759	4.2022	5.67876	-0.936483	1.26993e-05	0.000110035	-0.331298	0.111766	0.248832
C06H2.5	3.65784	3.5308	5.67311	3.51879	3.54342	3.45989	3.59432	4.59595	3.50166	0.125846	0.657528	0.827675	-0.0766823	0.792585	0.879091
C06H2.6	40.0254	43.9491	45.3436	35.3698	36.4614	32.0549	41.9873	40.3567	34.2582	-0.270219	0.103013	0.273089	-0.323441	0.0528029	0.138149		x
C06H5.1	6.73924	9.09337	23.103	12.1004	14.2978	14.6318	7.91631	17.6017	14.4648	0.820224	0.0173257	0.0667744	0.732771	0.0353716	0.100577
C06H5.2	6.68579	6.92571	23.1665	11.5778	11.58	11.1651	6.80575	17.3721	11.3725	1.01089	0.00286648	0.0144519	0.607484	0.0770784	0.187414
C06H5.8	4.12795	2.72741	3.95486	3.30706	3.11526	1.76691	3.42768	3.63096	2.44109	-0.110689	0.748589	0.881176	-0.479549	0.175897	0.348169
C07A12.2	5.35677	8.75981	2.62576	7.11333	5.34751	9.00778	7.05829	4.86954	7.17765	-0.575315	0.259849	0.513565	0.0511028	0.921221	0.957609
C07A12.3	17.7752	20.8543	23.9743	22.4028	17.6505	15.1519	19.3147	23.1885	16.4012	0.0469817	0.744865	0.878435	-0.269607	0.0657204	0.16489
C07A12.7	24.4396	22.9152	26.1934	25.5164	32.9	33.7306	23.6774	25.8549	33.3153	-0.0928224	0.262576	0.517198	0.450377	2.73925e-08	3.0694e-07
C07A4.1	5.11939	5.8892	6.66806	6.41332	6.22536	6.45376	5.5043	6.54069	6.33956	0.0337845	0.831005	0.921814	0.165027	0.298585	0.501185
C07A9.1	0.0551353	0.200359	0.202695	0.066559	0	0.148342	0.127747	0.134627	0.0741711	0.0448419	0.940696	0.977572	-0.355226	0.584288	0.758231
C07A9.10	0	0	0.0875252	0	0.0750528	0	0	0.0437626	0.0375264	0.168657	0.693272	0.847836	0.197175	0.681477	0.804759
C07A9.11	14.1749	11.3667	7.20979	6.35326	5.37373	3.53992	12.7708	6.78152	4.45683	-1.06411	1.26477e-05	0.000109699	-1.47918	2.68056e-09	3.40509e-08
C07A9.12	3.57081	3.91344	5.34821	4.31066	3.81181	2.6687	3.74213	4.82943	3.24025	0.148754	0.560176	0.781612	-0.224044	0.401276	0.599642
C07A9.13	0.245293	0.148564	0.150296	0	0.257757	0	0.196929	0.0751479	0.128879	-0.491983	0.40146	0.651319	-0.0758731	0.906222	0.949767
C07A9.2	15.0169	14.5644	19.2726	16.4747	15.4067	13.3084	14.7907	17.8736	14.3576	0.0529389	0.702068	0.853642	-0.0777512	0.581853	0.756294
C07A9.3	32.348	30.4929	40.4287	37.0493	42.1289	42.9506	31.4204	38.739	42.5397	0.0819718	0.248808	0.498675	0.396668	2.1188e-08	2.41099e-07
C07A9.4	2.82718	2.12687	1.96932	1.07778	2.28286	1.48128	2.47703	1.52355	1.88207	-0.82093	0.0273311	0.0971577	-0.35701	0.336809	0.536013
C07A9.5	0	0.122907	0.310848	0	0.0533105	0.0682484	0.0614533	0.155424	0.0607795	0.324509	0.553389	0.776445	-0.149736	0.802705	0.885548
C07A9.7	5.32874	5.03789	5.7974	6.30731	7.23839	8.11266	5.18331	6.05235	7.67552	0.00164385	0.991803	0.996584	0.515945	0.000989125	0.00480623
C07A9.8	2.10719	1.92555	5.84399	3.79337	7.80819	4.27693	2.01637	4.81868	6.04256	0.865469	0.018871	0.071637	1.36189	0.000235128	0.00134026
C07A9.9	2.83614	3.15502	3.12087	5.79945	25.9707	25.6172	2.99558	4.46016	25.794	0.22803	0.499681	0.73395	2.85945	1.48214e-18	5.05332e-17
C07B5.3	1.3955	1.95045	2.89401	1.68464	1.69201	2.59934	1.67297	2.28932	2.14567	0.187122	0.667344	0.834111	0.258288	0.560932	0.739426
C07B5.4	5.95564	7.09551	7.89845	7.00041	7.01996	7.35299	6.52558	7.44943	7.18647	-0.0257087	0.868278	0.942169	0.100926	0.516146	0.702766
C07B5.5	46.9896	41.7702	121.415	97.3765	67.7077	60.164	44.3799	109.396	63.9358	1.06241	8.41263e-13	1.83052e-11	0.473786	0.00155422	0.00713214
C07B5.6	0.492244	0.496886	0.804285	0.198078	0.862093	0.772559	0.494565	0.501182	0.817326	-0.216368	0.695574	0.84928	0.554599	0.316517	0.520668
C07C7.1	0.58822	0.316676	0.640734	0.710095	0.54943	0.263769	0.452448	0.675415	0.406599	0.277581	0.58902	0.797279	-0.173259	0.75199	0.851992
C07D10.1	2.2827	2.35325	3.39248	4.28007	3.11319	3.07081	2.31798	3.83627	3.092	0.483235	0.057317	0.175167	0.351419	0.177995	0.351364
C07D10.2	25.2831	27.5849	29.0052	35.3766	26.487	20.0558	26.434	32.1909	23.2714	0.0696309	0.73971	0.876405	-0.219251	0.298684	0.501185
C07D10.5	2.31685	2.80644	7.84711	4.27303	2.29932	1.8614	2.56165	6.06007	2.08036	0.947219	0.00569286	0.026106	-0.35031	0.327713	0.525901
C07D10.6	0	0	0.388155	0.382377	0.166422	0	0	0.385266	0.0832108	1.00355	0.0814059	0.22773	-0.0726443	0.90428	0.948883
C07D8.5	0.404734	0.490261	2.47988	1.30291	0.567066	0.725961	0.447497	1.8914	0.646513	1.31369	0.0132038	0.0531951	0.0869259	0.881625	0.934399
C07D8.6	117.736	114.293	109.49	101.287	95.1134	100.25	116.015	105.389	97.6817	-0.355733	3.75995e-06	3.57722e-05	-0.286123	0.000209718	0.00121161
C07E3.1	12.7653	11.6298	14.9601	13.2832	12.1103	10.5212	12.1975	14.1216	11.3158	-0.0082947	0.944018	0.97953	-0.14492	0.225969	0.415534
C07E3.2	32.71	33.8123	34.8683	35.1578	31.1029	27.6982	33.2611	35.0131	29.4006	-0.142149	0.108147	0.283634	-0.213963	0.0165207	0.0540852
C07E3.3	2.28711	2.14671	7.99725	5.50751	11.6014	13.4507	2.21691	6.75238	12.526	1.29411	2.57513e-08	3.41298e-07	2.35907	1.90214e-24	1.00551e-22
C07E3.4	0.323308	0.195814	0.237716	0.195148	0.271789	0.521918	0.259561	0.216432	0.396854	-0.42046	0.426941	0.675701	0.476833	0.358552	0.55713
C07E3.5	0.574683	0.910315	0.866754	0.853851	0.371621	0.237875	0.742499	0.860302	0.304748	0.0740683	0.860931	0.938328	-1.07887	0.0261067	0.0787986
C07E3.6	3.59898	3.3404	6.87323	4.45752	5.35353	4.33853	3.46969	5.66538	4.84603	0.449082	0.101113	0.269503	0.413103	0.136575	0.289316
C07E3.8	0.102129	0.123711	0.563188	0.308224	0.321956	0.686949	0.11292	0.435706	0.504452	0.850591	0.127989	0.318894	1.19688	0.0373997	0.105183
C07E3.9	3.10657	4.53778	26.0885	23.0529	11.2335	13.8895	3.82218	24.5707	12.5615	2.32891	5.63189e-20	2.22642e-18	1.54911	3.65964e-09	4.56982e-08	x	x
C07F11.1	22.6882	19.0351	25.1129	22.4283	19.0166	13.8652	20.8617	23.7706	16.4409	-0.0256331	0.897178	0.956353	-0.374464	0.0605875	0.154371		x
C07F11.2	2.2796	1.55324	2.00783	1.46196	1.98371	1.82082	1.91642	1.73489	1.90227	-0.349233	0.249306	0.499238	-0.0431158	0.886334	0.937294
C07G1.3	17.6783	16.4645	19.5739	19.4659	19.4992	19.9659	17.0714	19.5199	19.7326	-0.0258748	0.754903	0.882944	0.167615	0.0427712	0.117098
C07G1.5	23.9397	24.262	36.2948	40.5251	40.8049	51.3993	24.1009	38.4099	46.1021	0.437519	0.0174455	0.0671993	0.876879	1.91799e-06	1.61755e-05
C07G1.6	0	0	0	0	0	0	0	0	0	NA	NA	NA	NA	NA	NA
C07G1.7	1.23061	0.496886	0.502678	0.891351	1.20693	1.10366	0.863748	0.697015	1.15529	-0.449957	0.384504	0.635287	0.341328	0.505083	0.693988
C07G1.8	37.9469	39.6303	49.638	35.5996	33.5605	35.629	38.7886	42.6188	34.5948	-0.0814696	0.676266	0.840657	-0.198649	0.313752	0.517411
C07G2.1	3.45844	4.34736	2.71879	4.91024	4.31987	5.76441	3.9029	3.81451	5.04214	-0.23314	0.521805	0.750559	0.315771	0.388211	0.588902		x
C07G2.2	41.355	41.1784	41.6855	54.6331	46.0113	42.1486	41.2667	48.1593	44.0799	0.00788157	0.966562	0.987779	0.054688	0.771721	0.865501
C07G2.3	216.407	231.356	181.043	197.317	201.436	183.77	223.881	189.18	192.603	-0.455577	3.85491e-05	0.000307304	-0.253207	0.0222436	0.0691551	x	x
C07G3.10	0.537937	0.279263	1.31842	1.29879	0.0807531	0.310141	0.4086	1.3086	0.195447	1.22773	0.0158318	0.0620198	-0.981971	0.10463	0.236767
C07G3.2	1.95139	2.99409	7.97104	7.45976	4.57956	4.81273	2.47274	7.7154	4.69615	1.35452	1.64455e-07	1.93e-06	0.823615	0.00229252	0.0099838
C07G3.3	0.103483	0.0626754	0.253624	0.312311	0.271853	0.348028	0.0830792	0.282967	0.309941	0.69277	0.224993	0.469945	0.965936	0.102355	0.232912
C07G3.4	0	0	0	0	0	0	0	0	0	NA	NA	NA	NA	NA	NA
C07G3.5	0.0484819	0	0	0	0	0	0.0242409	0	0	-0.166705	0.601702	0.797279	-0.181398	0.614322	0.771095
C07G3.6	0.0523363	0	0	0	0	0.0704057	0.0261681	0	0.0352028	-0.329447	0.432151	0.676789	0.204285	0.674867	0.80165
C07G3.8	0.374582	0.39324	0.765045	0.663217	0.236169	0.604691	0.383911	0.714131	0.42043	0.56848	0.204648	0.441891	0.00254811	0.995694	0.997325
C07G3.9	24.6229	21.1155	12.3134	12.2464	8.16365	4.92327	22.8692	12.2799	6.54346	-1.03366	5.80351e-05	0.000447473	-1.74636	2.94778e-11	4.81489e-10
C07H4.1	3.71484	4.96858	7.11297	5.97937	13.6626	14.9922	4.34171	6.54617	14.3274	0.33804	0.165646	0.382578	1.63346	1.10975e-12	2.13377e-11
C07H4.2	25.271	24.2273	24.3272	24.6844	22.8174	18.689	24.7492	24.5058	20.7532	-0.228578	0.0633321	0.187995	-0.288644	0.0197517	0.062661		x
C07H6.1	9.06401	8.50833	10.596	9.31891	8.91559	8.51356	8.78617	9.95748	8.71457	-0.0395397	0.729732	0.871987	-0.0506607	0.662268	0.792329
C07H6.2	28.327	36.0358	39.5059	33.6239	27.5245	27.5837	32.1814	36.5649	27.5541	-0.0293851	0.875262	0.945409	-0.254566	0.181715	0.356186
C07H6.3	20.8271	22.0359	20.1137	19.737	18.3498	17.9499	21.4315	19.9254	18.1499	-0.320773	1.80749e-05	0.000151947	-0.276241	0.000241996	0.00137408
C07H6.4	28.0291	26.1258	29.3823	30.2523	23.8806	23.0609	27.0774	29.8173	23.4707	-0.0784455	0.328283	0.593625	-0.244448	0.00269566	0.0115072		x
C07H6.5	49.1026	48.3449	42.0909	48.7968	61.8494	72.0212	48.7237	45.4438	66.9353	-0.314092	0.0539518	0.167028	0.41716	0.0102766	0.0361257
C07H6.6	6.79097	6.92965	6.79582	7.28191	7.29961	6.98912	6.86031	7.03887	7.14436	-0.177675	0.138672	0.337714	0.021985	0.854156	0.917102
C07H6.7	8.80712	7.88783	6.97084	9.21633	8.20595	7.31679	8.34747	8.09358	7.76137	-0.2506	0.227287	0.47328	-0.13667	0.511935	0.699894
C07H6.8	15.5847	13.5255	15.4341	13.9267	11.7333	11.1412	14.5551	14.6804	11.4373	-0.205396	0.0846038	0.23464	-0.383859	0.00158934	0.00727559
C07H6.9	0	0.370267	2.62208	2.02954	1.36512	0.616813	0.185134	2.32581	0.990967	2.02299	0.00019492	0.00132472	1.10954	0.0527669	0.138075		x
C08A9.1	0.393559	0.238362	4.09939	1.90041	0.413556	0.176479	0.31596	2.9999	0.295018	2.29299	8.77942e-06	7.80237e-05	-0.465345	0.426973	0.625257
C08A9.10	0	0	0	0	0	0	0	0	0	NA	NA	NA	NA	NA	NA
C08A9.3	0	0.0286021	0.0289355	0.114019	0	0	0.014301	0.0714772	0	0.926516	0.105333	0.277843	-0.750551	0.199001	0.380447
C08A9.6	2.066	1.54414	1.61601	1.27356	2.72527	2.66103	1.80507	1.44479	2.69315	-0.530204	0.0770312	0.218559	0.519021	0.0608488	0.154838
C08A9.7	0	0	0.158041	0.103792	0.0451734	0.115662	0	0.130917	0.080418	0.968275	0.102535	0.272105	0.553927	0.385203	0.58588
C08A9.8	0.227095	0.16505	0.278291	0.109659	0.381815	0.366601	0.196073	0.193975	0.374208	-0.265953	0.638327	0.812981	0.700127	0.210762	0.395463
C08A9.9	0.0346915	0	0.0425122	0.125638	0.0364542	0.0933378	0.0173457	0.0840751	0.064896	0.52198	0.381266	0.632787	0.36716	0.568459	0.745389
C08B11.1	30.355	35.3462	29.8786	41.8929	32.3296	24.791	32.8506	35.8857	28.5603	-0.0780616	0.763516	0.886495	-0.231856	0.374195	0.574093
C08B11.2	10.257	10.0579	11.1728	10.3775	11.1888	11.0387	10.1575	10.7751	11.1137	-0.132869	0.248372	0.49818	0.0901907	0.430299	0.627223
C08B11.3	17.7272	17.6808	20.6652	20.1881	22.0767	21.5965	17.704	20.4266	21.8366	-0.0117277	0.840536	0.927618	0.263647	5.12743e-06	4.02278e-05
C08B11.4	32.0097	26.0256	23.8822	19.2582	17.1132	13.99	29.0177	21.5702	15.5516	-0.624226	0.000938317	0.00542609	-0.912302	1.61184e-06	1.37516e-05
C08B11.5	35.9117	30.3738	27.032	33.8267	30.6977	32.5057	33.1428	30.4293	31.6017	-0.329058	0.0839899	0.233252	-0.10094	0.596612	0.765017
C08B11.6	14.9593	15.0443	15.0738	15.6158	16.0947	18.2024	15.0018	15.3448	17.1485	-0.183144	0.175354	0.39912	0.151028	0.259405	0.457305
C08B11.7	79.2047	78.702	85.7715	85.6126	88.8121	87.0109	78.9533	85.6921	87.9115	-0.0994878	0.109072	0.285349	0.116224	0.0602204	0.153804		x
C08B11.8	13.7309	11.2463	11.421	9.06091	10.5411	9.42721	12.4886	10.241	9.98416	-0.494392	0.00676373	0.0302116	-0.350126	0.055746	0.144143		x
C08B6.1	20.726	13.5608	7.01393	5.20496	11.128	18.0452	17.1434	6.10945	14.5866	-1.5532	9.2945e-06	8.20053e-05	-0.181136	0.605464	0.770051
C08B6.10	19.5466	25.131	10.4357	12.4882	15.0145	14.6853	22.3388	11.462	14.8499	-1.13483	1.19125e-07	1.42725e-06	-0.594958	0.00499512	0.0195031
C08B6.11	6.65741	5.55722	5.96017	4.28906	3.33473	4.12993	6.10732	5.12462	3.73233	-0.445906	0.0670435	0.196115	-0.720271	0.00390256	0.0158513
C08B6.12	0.181525	0	0.0741492	0	0	0	0.0907626	0.0370746	0	-0.105749	0.817873	0.914303	-0.460107	0.363428	0.562614
C08B6.13	0.0599112	0	0.220252	0.0723245	0.125911	0.161192	0.0299556	0.146289	0.143551	0.480563	0.421845	0.67022	0.602292	0.350153	0.549417
C08B6.14	0	0.0509902	0.0515846	0.0508166	0	0.0566283	0.0254951	0.0512006	0.0283141	0.251186	0.651705	0.822611	-0.0884263	0.883292	0.935302
C08B6.2	1.01183	0.383016	0.464977	0.30537	0.66453	1.2761	0.697425	0.385174	0.970317	-0.818144	0.139934	0.33957	0.423502	0.439334	0.635245
C08B6.3	4.91752	3.68155	8.95547	4.1225	3.01431	5.28307	4.29953	6.53898	4.14869	0.328861	0.448419	0.689525	-0.101451	0.818771	0.895464
C08B6.5	0.0755727	0.274628	0.138914	0.182462	0.0794128	0.152497	0.1751	0.160688	0.115955	-0.120335	0.839711	0.927522	-0.359094	0.570318	0.746598
C08B6.6	0	0.0916693	0	0	0	0.101805	0.0458347	0	0.0509027	-0.330806	0.430528	0.676789	0.17751	0.714844	0.826914
C08B6.7	24.1879	23.7035	26.6088	22.7247	22.3807	21.9021	23.9457	24.6667	22.1414	-0.175667	0.0637298	0.188766	-0.150568	0.113861	0.252459
C08B6.8	9.47401	8.28447	9.96108	8.30139	6.04786	6.05826	8.87924	9.13123	6.05306	-0.17572	0.209329	0.447763	-0.585701	4.92255e-05	0.000323173
C08B6.9	42.7148	34.6261	44.1374	37.5154	35.4877	31.478	38.6705	40.8264	33.4828	-0.137935	0.386616	0.637545	-0.242037	0.131121	0.280409
C08C3.1	2.08546	1.74888	5.26847	1.82039	2.39371	1.5538	1.91717	3.54443	1.97376	0.54116	0.249749	0.499835	-0.0489824	0.919306	0.956809
C08C3.2	2.82781	3.13509	2.81923	3.81874	3.22332	2.64355	2.98145	3.31898	2.93343	-0.0530485	0.845101	0.930641	-0.0491747	0.858487	0.91903
C08C3.3	10.5992	8.98733	14.8071	9.08469	8.46474	8.27004	9.79328	11.9459	8.36739	0.0643422	0.811775	0.911455	-0.256436	0.350923	0.550263
C08C3.4	8.20551	8.69217	20.7022	24.9778	14.1003	13.2029	8.44884	22.84	13.6516	1.19224	1.75178e-12	3.68076e-11	0.631998	0.000248224	0.00140427		x
C08D8.1	0.605307	0.879863	0.543962	0.535864	0.551256	1.30287	0.742585	0.539913	0.927062	-0.55733	0.25627	0.508546	0.281066	0.563258	0.741272
C08D8.2	14.5651	14.1671	17.4122	17.9413	13.3921	13.6305	14.3661	17.6767	13.5113	0.0811577	0.366523	0.618276	-0.128509	0.162821	0.329178
C08E3.10	0.408586	0.494927	20.0734	14.7076	0.50741	1.24921	0.451756	17.3905	0.87831	4.30467	9.91471e-26	5.52783e-24	0.351592	0.434314	0.63082
C08E3.13	78.884	70.8672	767.742	244.328	31.0154	25.0526	74.8756	506.035	28.034	2.21349	NA	NA	-1.42391	NA	NA
C08E3.14	0	0	0	0	0	0	0	0	0	NA	NA	NA	NA	NA	NA
C08E3.2	0	0	0.0945717	0	0	0	0	0.0472858	0	0.304771	0.344383	0.593649	-0.16775	0.633044	0.771095
C08E3.3	0	0.0792638	0.0801877	0.078994	0	0.0880282	0.0396319	0.0795909	0.0440141	0.251186	0.651705	0.822611	-0.0884263	0.883292	0.935302
C08E3.4	0	0	0.494928	0.487561	0.242515	0.310469	0	0.491245	0.276492	1.80323	0.00138945	0.00766515	1.1939	0.0471135	0.126364
C08E3.5	0.060308	0.146104	3.32567	4.51382	2.40815	1.94711	0.103206	3.91974	2.17763	3.35268	2.35086e-14	5.89903e-13	2.70298	2.40288e-09	3.06722e-08
C08E3.6	0.448229	0.217179	4.66885	4.59934	1.78982	1.86924	0.332704	4.63409	1.82953	3.05544	4.72026e-19	1.76342e-17	1.89591	1.75316e-07	1.7364e-06
C08E3.7	0.0494471	0	4.2416	3.76061	0.571556	0.266076	0.0247236	4.00111	0.418816	4.19703	1.26752e-19	4.87425e-18	1.19013	0.0228251	0.070711
C08E3.8	0.0421598	0.0510689	15.1893	10.9424	0.132906	0.453725	0.0466143	13.0658	0.293316	5.54163	1.30993e-33	1.1721e-31	0.359652	0.50575	0.694281
C08E3.9	1.0659	0.785915	6.70135	5.03511	0.340889	0.31172	0.925908	5.86823	0.326304	2.31404	7.01056e-13	1.53822e-11	-1.45224	0.00121303	0.00574896
C08E8.2	0	0	0	0	0	0	0	0	0	NA	NA	NA	NA	NA	NA
C08E8.3	0.628035	1.14112	0	0.758161	4.94961	2.5346	0.88458	0.37908	3.7421	-1.03537	0.0840316	0.233332	1.65717	0.0050492	0.0196849
C08E8.5	0.319527	0.387048	0	0	0	0	0.353287	0	0	-0.475439	0.316558	0.579677	-0.502247	0.339111	0.537531
C08F1.10	0	0	0	0	0.0606287	0.0776172	0	0	0.069123	-0.363041	0.408427	0.656253	0.907974	0.0947813	0.218854
C08F1.11	0.11763	0	0.504518	0.0710011	0	0.158242	0.0588149	0.28776	0.0791211	0.609225	0.282881	0.542997	-0.200297	0.744885	0.846924
C08F1.3	0	0	0	0	0	0	0	0	0	NA	NA	NA	NA	NA	NA
C08F1.4	20.6126	14.9985	30.4937	23.0005	17.5499	17.5285	17.8056	26.7471	17.5392	0.354664	0.113929	0.294662	-0.0641144	0.776849	0.868508
C08F1.6	0	0	0	0	0	0	0	0	0	NA	NA	NA	NA	NA	NA
C08F1.8	0.0581886	0.14097	0.356532	0.316102	0.397444	0.430532	0.0995791	0.336317	0.413988	0.970952	0.0535541	0.1662	1.43367	0.00454154	0.0180042
C08F11.10	0	0	0	0	0.07019	0	0	0	0.035095	-0.154432	0.620955	0.801975	0.360953	0.325076	0.523329
C08F11.11	0	0	0	0.0864482	0	0	0	0.0432241	0	0.307183	0.342197	0.593649	-0.169059	0.631497	0.771095
C08F11.12	0	0	0	0	0	0	0	0	0	NA	NA	NA	NA	NA	NA
C08F11.13	10.0418	14.4204	17.0385	13.7954	63.0495	91.0466	12.2311	15.4169	77.048	0.0366301	0.903106	0.960384	2.47733	1.79446e-16	4.98725e-15
C08F11.17	0	0	0	0	0	0	0	0	0	NA	NA	NA	NA	NA	NA
C08F11.2	0	0	0.113294	0	0	0	0	0.056647	0	0.304771	0.344383	0.593649	-0.16775	0.633044	0.771095
C08F11.4	0	0	0.413313	0.13572	0.295347	0.0756209	0	0.274517	0.185484	1.05218	0.077879	0.220297	0.820349	0.200754	0.381809
C08F11.5	2.69347	2.38873	6.71925	4.29669	3.33576	4.14104	2.5411	5.50797	3.7384	0.821086	0.00641242	0.028808	0.453171	0.14298	0.299086
C08F11.7	0.61949	1.95104	21.0284	17.8735	0.390581	0.250012	1.28526	19.4509	0.320297	3.25308	1.02034e-12	2.2045e-11	-1.84939	0.000643396	0.00329567
C08F11.9	0	0.0687282	0.139059	0.0684943	0.0596214	0.0763276	0.0343641	0.103776	0.0679745	0.413001	0.484621	0.723069	0.154093	0.809196	0.889659
C08F8.1	82.7488	71.3816	80.0991	69.5033	60.9742	58.9243	77.0652	74.8012	59.9493	-0.25917	0.0300107	0.104615	-0.397041	0.000976326	0.00475538
C08F8.2	15.2699	16.4834	15.1735	14.2453	13.6443	11.4587	15.8766	14.7094	12.5515	-0.323216	0.00935144	0.0396961	-0.370044	0.00319673	0.0133626
C08F8.3	4.43919	7.25932	4.3973	7.23461	6.06419	3.38405	5.84925	5.81595	4.72412	-0.17417	0.676851	0.840929	-0.296158	0.485919	0.676012
C08F8.4	0.0271971	0.0329444	0.0666568	0.0328322	0.0285791	0	0.0300708	0.0497445	0.0142896	0.316747	0.59676	0.797279	-0.412882	0.516568	0.702923
C08F8.5	0	0	0	0	0	0	0	0	0	NA	NA	NA	NA	NA	NA
C08F8.6	0.0478032	0.11581	0.11716	0.0577078	0.602787	0.192923	0.0818065	0.0874337	0.397855	-0.377913	0.532672	0.759428	1.43463	0.0224766	0.0697374
C08F8.8	1.97491	2.21503	2.68903	3.04634	3.45876	2.45996	2.09497	2.86769	2.95936	0.21917	0.408125	0.656253	0.448299	0.0904509	0.211787
C08F8.9	132.872	131.117	133.914	116.679	88.5154	92.7147	131.995	125.296	90.6151	-0.290577	0.00690095	0.0307691	-0.578658	1.8262e-07	1.8029e-06
C08G5.1	0	0	0	0	0	0	0	0	0	NA	NA	NA	NA	NA	NA
C08G5.2	0	0	0.0690988	0.13614	0.118504	0.075855	0	0.10262	0.0971798	0.585396	0.314213	0.577936	0.688635	0.277924	0.479492
C08G5.3	0	0.0366474	0.0370746	0.0365227	0	0	0.0183237	0.0367987	0	0.436143	0.414353	0.662236	-0.582779	0.289687	0.493794
C08G5.4	9.15534	9.40434	10.7256	10.8754	8.8509	5.86255	9.27984	10.8005	7.35672	0.00650291	0.97654	0.991515	-0.358584	0.111872	0.249037
C08G5.6	1.67997	1.35665	2.3528	1.73833	1.93346	2.25999	1.51831	2.04556	2.09673	0.165216	0.650436	0.821634	0.366196	0.317403	0.521789
C08G9.1	36.5192	32.0426	30.9084	28.0178	40.2554	42.2062	34.2809	29.4631	41.2308	-0.435998	0.000277657	0.0018168	0.225161	0.0545786	0.141824
C08H9.13	0.301665	0.137029	0.231045	0.364168	0.316993	0.405817	0.219347	0.297606	0.361405	0.0874539	0.868645	0.942169	0.483044	0.367238	0.566738
C08H9.14	0.509455	0.51426	0.936458	0.717513	0.312283	0.114225	0.511857	0.826986	0.213254	0.476653	0.278733	0.537001	-1.03825	0.0453551	0.122924
C08H9.15	20.5573	22.9355	16.7944	9.90488	17.0541	11.6441	21.7464	13.3497	14.3491	-0.847419	0.00749536	0.0330658	-0.570742	0.0730419	0.17984
C08H9.2	254.428	225.661	192.928	194.972	301.819	225.988	240.045	193.95	263.903	-0.515399	0.00295844	0.0148391	0.0993353	0.567427	0.744514
C08H9.3	7.40802	7.21676	8.50168	7.54707	7.90801	7.93564	7.31239	8.02438	7.92182	-0.0850026	0.447365	0.688652	0.0750787	0.502034	0.691908
C08H9.6	0.0468201	0.226856	0.401626	0	0.0983983	0	0.136838	0.200813	0.0491992	0.226212	0.681815	0.843213	-0.428846	0.477667	0.668384
C09B7.1	1.72495	1.52475	1.82817	1.37886	1.42069	1.85013	1.62485	1.60351	1.63541	-0.230463	0.386017	0.636831	-0.0349373	0.895589	0.943421
C09B7.2	10.1618	13.5463	14.1423	12.144	18.1905	19.7841	11.8541	13.1432	18.9873	-0.0737393	0.725738	0.869119	0.628827	0.00243653	0.0105433
C09B8.1	16.8465	19.165	15.8561	13.8029	13.1928	18.0097	18.0058	14.8295	15.6012	-0.480092	0.0312053	0.108041	-0.230403	0.302027	0.503081
C09B8.5	0.318462	0.275542	0.390256	0.60413	0.143419	0.30601	0.297002	0.497193	0.224714	0.448052	0.385717	0.636536	-0.423078	0.455482	0.646714
C09B8.6	58.4028	56.412	49.6212	42.1716	44.5731	37.13	57.4074	45.8964	40.8516	-0.534428	4.52887e-05	0.000356078	-0.522022	7.10838e-05	0.000451955
C09B8.7	22.9024	20.4992	20.6993	18.5147	17.7829	16.5996	21.7008	19.607	17.1913	-0.363017	0.000263465	0.00173403	-0.371808	0.000205287	0.00118825
C09B9.1	0.716242	0.929568	0.940404	0.555843	0.591357	0.757059	0.822905	0.748123	0.674208	-0.283025	0.515161	0.746591	-0.266938	0.550239	0.730585
C09B9.2	0	0	0	0.062344	0.0542679	0	0	0.031172	0.0271339	0.171128	0.689054	0.846606	0.194449	0.685598	0.80651
C09B9.3	0	0	0	0	0	0	0	0	0	NA	NA	NA	NA	NA	NA
C09B9.4	0.0444943	0.107794	0.054525	0.0537133	0.0467552	0.299281	0.076144	0.0541192	0.173018	-0.416379	0.48825	0.72579	0.679016	0.297871	0.501185
C09B9.6	0	0.144825	0	0.144333	0.251271	0	0.0724127	0.0721663	0.125635	-0.100686	0.836297	0.92567	0.21361	0.698132	0.815295
C09B9.7	0	0	0	0.0962217	0.0209392	0.0268065	0	0.0481109	0.0238729	0.604715	0.265113	0.520214	0.191572	0.746421	0.847961
C09B9.8	8.10926	7.43869	8.29723	8.26876	9.10043	9.74398	7.77397	8.283	9.4222	-0.128634	0.499757	0.73395	0.228243	0.222373	0.410732
C09D1.2	1.32079	1.01046	1.2778	2.18188	3.21409	1.49625	1.16563	1.72984	2.35517	0.219327	0.641658	0.814716	0.802972	0.0900071	0.210883
C09D4.1	18.9203	16.0297	16.7258	17.2161	17.882	19.4793	17.475	16.971	18.6807	-0.257714	0.0614771	0.18384	0.0571813	0.67726	0.803127
C09D4.2	15.8248	12.6786	27.6378	23.6162	23.9613	23.5513	14.2517	25.627	23.7563	0.607043	0.000157802	0.00109684	0.678638	2.62607e-05	0.000182255
C09D4.3	0.146289	0.132902	0.0896342	0.13245	0.192153	0.0491991	0.139596	0.111042	0.120676	-0.310957	0.603111	0.797279	-0.0585114	0.92559	0.960083
C09D4.5	1758.41	1866.33	1698.8	2036.41	2504.54	2695.04	1812.37	1867.61	2599.79	-0.172984	0.273236	0.529975	0.477145	0.00254417	0.0109394		x
C09D4.6	0	0	0	0	0.172938	0.110698	0	0	0.141818	-0.453017	0.336811	0.593649	1.16344	0.0470658	0.126291
C09D8.1	18.9244	14.983	19.8535	20.7374	20.9564	17.8515	16.9537	20.2955	19.404	0.0410409	0.804612	0.907404	0.153005	0.357353	0.555866
C09E10.2	12.284	11.7429	12.4435	11.0447	9.059	7.72394	12.0134	11.7441	8.39147	-0.248236	0.0319208	0.109854	-0.548471	3.75275e-06	3.00991e-05
C09E7.1	0	0	0	0	0.0585274	0	0	0	0.0292637	-0.154432	0.620955	0.801975	0.360953	0.325076	0.523329
C09E7.10	0.299666	0.302492	0.550833	0.72351	0.629785	0.537503	0.301079	0.637171	0.583644	0.623612	0.191567	0.422936	0.681974	0.163767	0.330416
C09E7.3	4.11002	3.95354	6.81418	7.15053	3.93778	3.90284	4.03178	6.98236	3.92031	0.546681	0.0461088	0.147785	-0.0930772	0.754833	0.853842
C09E7.4	3.54445	4.75583	3.67527	5.13461	2.75044	1.83392	4.15014	4.40494	2.29218	-0.0923914	0.77222	0.890926	-0.828575	0.0118752	0.0408068
C09E7.5	0.111813	0.180587	0.137019	0.269959	0.156659	0.100278	0.1462	0.203489	0.128468	0.212071	0.711862	0.86017	-0.158406	0.795984	0.880464
C09E7.6	3.41494	2.06829	6.40028	3.51625	2.53303	2.4321	2.74162	4.95826	2.48257	0.557174	0.16438	0.380662	-0.205238	0.627594	0.771095
C09E7.7	7.84646	7.8262	11.5532	10.763	9.22635	8.71183	7.83633	11.1581	8.96909	0.289714	0.00127557	0.00712261	0.156087	0.0896283	0.210049		x
C09E7.8	3.88429	3.57958	8.97859	8.86331	4.09767	3.77046	3.73193	8.92095	3.93407	1.02774	6.44789e-19	2.38455e-17	0.0320003	0.79984	0.88345
C09E7.9	4.24361	3.4925	7.63869	6.39746	6.4435	5.70875	3.86805	7.01807	6.07612	0.618585	0.000269912	0.00176948	0.594343	0.000526521	0.00276337
C09E8.1	23.2357	19.4565	20.2089	17.2489	19.6642	15.9175	21.3461	18.7289	17.7908	-0.398623	0.019102	0.0724093	-0.293183	0.085599	0.202835
C09E9.1	14.1492	17.1392	13.086	19.2294	14.3071	10.415	15.6442	16.1577	12.361	-0.146351	0.623627	0.803749	-0.351124	0.246074	0.441787
C09F12.1	9.79323	9.0417	40.3204	29.6279	12.6753	13.0941	9.41747	34.9742	12.8847	1.62157	4.74922e-16	1.38498e-14	0.377546	0.0697978	0.173271
C09F12.3	0.741312	0.845143	1.81686	1.36868	1.78707	1.93585	0.793227	1.59277	1.86146	0.681649	0.0430215	0.139763	1.07749	0.00121686	0.0057645
C09F5.1	17.5035	19.4722	32.5003	26.81	37.1096	33.4929	18.4879	29.6551	35.3012	0.451249	0.00141536	0.00778936	0.882404	3.74831e-10	5.36731e-09
C09F5.2	13.7401	13.6175	18.587	16.9747	20.176	19.8762	13.6788	17.7808	20.0261	0.157166	0.124321	0.312471	0.507586	4.66952e-07	4.35229e-06		x
C09F5.3	0.151775	0.306413	0.123994	0.122148	0.265812	0.544471	0.229094	0.123071	0.405141	-0.740788	0.21337	0.453651	0.694186	0.239195	0.433105
C09F9.1	0.116006	0	0.284317	0	0	0	0.0580032	0.142159	0	0.317395	0.480313	0.718957	-0.396361	0.413961	0.61345
C09F9.3	4.1361	3.89198	4.48119	4.99307	7.61062	7.47453	4.01404	4.73713	7.54258	0.0156091	0.91111	0.963124	0.860908	1.17896e-10	1.77989e-09
C09G1.1	0	0.0539407	0.109139	0	0.0467933	0	0.0269704	0.0545695	0.0233967	0.180883	0.712774	0.860498	-0.106522	0.844047	0.910245
C09G1.2	0.447494	0.343303	0.639772	0.594234	0.156744	0.0601994	0.395399	0.617003	0.108472	0.444552	0.199158	0.434021	-1.6356	0.000218704	0.00125758
C09G1.3	0	0	0	0.111607	0	0.248743	0	0.0558037	0.124371	0.0149498	0.972883	0.989943	0.42521	0.397364	0.595581
C09G1.5	5.11708	4.27002	6.06164	5.01049	5.49659	4.05378	4.69355	5.53606	4.77518	0.0135376	0.955272	0.983689	-0.00901064	0.970688	0.984482
C09G12.1	0.919006	0.708405	0.409521	0.907706	0.526747	0.786735	0.813705	0.658614	0.656741	-0.378291	0.464952	0.704289	-0.256366	0.630225	0.771095
C09G12.10	0.0578191	0	0	0	0	0	0.0289096	0	0	-0.166705	0.601702	0.797279	-0.181398	0.614322	0.771095
C09G12.11	0.116377	0.0704848	0.142613	0.0702449	0	0	0.093431	0.106429	0	0.250089	0.679108	0.842037	-1.02826	0.100307	0.229219
C09G12.16	0	0	0	0	0.0615385	0	0	0	0.0307693	-0.154432	0.620955	0.801975	0.360953	0.325076	0.523329
C09G12.17	0	0	0.167811	0.330626	0	0.184219	0	0.249219	0.0921097	0.740424	0.179957	0.405925	0.0380152	0.948507	0.971466
C09G12.2	0	0	0.068533	0	0	0	0	0.0342665	0	0.304771	0.344383	0.593649	-0.16775	0.633044	0.771095
C09G12.3	0	0	0.0680455	0.0670325	0.058349	0	0	0.067539	0.0291745	0.538546	0.307837	0.571872	0.118131	0.835764	0.906331
C09G12.5	0	0	0	0	0	0	0	0	0	NA	NA	NA	NA	NA	NA
C09G12.6	0	0	0	0	0	0	0	0	0	NA	NA	NA	NA	NA	NA
C09G12.8	29.4977	27.9365	35.0659	32.1379	32.4327	29.3784	28.7171	33.6019	30.9056	0.0069002	0.936496	0.976421	0.0676652	0.436934	0.632922
C09G12.9	33.2844	29.3128	39.4353	39.3607	35.1987	33.7534	31.2986	39.398	34.476	0.111212	0.264848	0.520028	0.0982551	0.328773	0.527157
C09G4.1	19.7176	17.1424	27.6976	25.7695	19.4	24.9729	18.43	26.7335	22.1865	0.307862	0.103215	0.273478	0.220438	0.246195	0.441918
C09G4.3	34.8995	34.4316	89.4047	79.6858	58.577	50.454	34.6656	84.5452	54.5155	1.05537	8.38629e-20	3.27297e-18	0.606668	3.06523e-07	2.94838e-06
C09G4.5	12.9536	12.2303	31.1112	31.0792	21.5606	19.0419	12.592	31.0952	20.3013	1.07522	1.31873e-24	6.91128e-23	0.643102	2.68378e-09	3.40682e-08		x
C09G5.1	0.91996	0.795974	1.52998	1.11057	1.45006	1.72377	0.857967	1.32028	1.58692	0.340696	0.286996	0.548159	0.770894	0.0144816	0.0484032
C09G5.2	8.8058	8.6442	8.84397	9.29746	6.84797	5.10793	8.725	9.07072	5.97795	-0.153588	0.371044	0.622782	-0.567058	0.00134308	0.00628154		x
C09G5.7	0.251214	0.202867	8.15795	12.4338	0.219982	0.225298	0.22704	10.2959	0.22264	4.4747	5.61771e-26	3.16091e-24	-0.601152	0.259034	0.456951		x
C09G5.8	0.236156	0.255948	0.35032	0.375114	0.339582	0.535057	0.246052	0.362717	0.43732	0.276859	0.459646	0.699691	0.693723	0.0617906	0.156723
C09G9.1	31.8607	31.88	35.1674	33.1727	29.5462	28.2616	31.8703	34.17	28.9039	-0.117022	0.0968911	0.261287	-0.177988	0.0130199	0.044159
C09G9.2	14.9519	13.3787	15.4574	16.2672	12.5111	10.9676	14.1653	15.8623	11.7394	-0.0537266	0.674406	0.839085	-0.305534	0.0196429	0.0623696		x
C09G9.4	0	0	0.140004	0.137919	0.240106	0	0	0.138962	0.120053	0.636119	0.273178	0.529964	0.665066	0.295039	0.500292
C09G9.6	2.56734	3.47573	1.85066	3.57329	3.55474	4.71333	3.02154	2.71197	4.13403	-0.342507	0.382191	0.633425	0.393902	0.316012	0.520061
C09G9.7	0	0	0.0608698	0.179891	0.0521958	0.200464	0	0.12038	0.12633	0.629967	0.283041	0.543078	0.786849	0.218159	0.404619
C09G9.8	0	0	0	0	0.0599952	0	0	0	0.0299976	-0.154432	0.620955	0.801975	0.360953	0.325076	0.523329
C09H10.1	0	0.127525	0	0.508362	0	0	0.0637623	0.254181	0	0.465976	0.306862	0.571332	-0.431767	0.384462	0.58537
C09H10.10	10.9644	10.293	10.301	9.04468	9.64925	10.5707	10.6287	9.67286	10.11	-0.350817	0.0183799	0.0700337	-0.112944	0.444872	0.640929
C09H10.2	1360.89	1429.84	1254.52	1338.09	1478.39	1393.15	1395.37	1296.3	1435.77	-0.321812	0.000374045	0.00237326	0.00275997	0.975659	0.987876
C09H10.3	392.24	393.264	316.957	330.995	382.817	365.496	392.752	323.976	374.157	-0.49346	4.22899e-13	9.49479e-12	-0.107812	0.112652	0.250288
C09H10.5	7.52354	6.78657	13.1429	11.6589	10.2608	8.9726	7.15506	12.4009	9.61668	0.558488	0.000512721	0.00315599	0.377826	0.0220501	0.0686232
C09H10.6	27.3195	33.4226	59.4694	64.0338	46.6194	48.3741	30.3711	61.7516	47.4967	0.790052	6.71859e-07	7.23234e-06	0.591894	0.000214239	0.00123501		x
C09H10.7	12.468	11.9298	23.4959	21.3121	14.3126	12.9671	12.1989	22.404	13.6398	0.650006	1.59287e-07	1.87535e-06	0.119649	0.360433	0.559287
C09H10.8	1.12975	0.933063	1.19566	1.98376	2.15847	2.76329	1.03141	1.58971	2.46088	0.304292	0.429978	0.676789	1.07506	0.00436663	0.0174314
C09H10.9	0	0	0.107648	0.159067	0.138462	0.177259	0	0.133357	0.15786	0.822517	0.164423	0.380713	1.18612	0.0604199	0.154057
C09H5.3	0	0	0	0	0	0	0	0	0	NA	NA	NA	NA	NA	NA
C09H5.4	0	0	0.120752	0.059477	0	0.463954	0	0.0901143	0.231977	0.0652026	0.903348	0.960475	0.853293	0.157494	0.320882
C09H5.5	0.352185	0.426608	0.308272	0.485893	1.79754	2.09817	0.389397	0.397083	1.94785	-0.306877	0.5222	0.750559	2.03685	1.09759e-06	9.63309e-06
C09H5.6	0.0542054	0.06566	0.332127	0.327182	0.512638	0.291681	0.0599327	0.329655	0.402159	0.909856	0.109081	0.285349	1.37538	0.0184855	0.059275
C09H5.7	0	0	0	0	0	0	0	0	0	NA	NA	NA	NA	NA	NA
C09H5.9	0	0.0620293	0	0	0.591912	0.34444	0.0310146	0	0.468176	-1.05991	0.0670666	0.196142	2.36396	0.000266951	0.00149929
C09H6.1	15.9142	15.4301	18.7632	18.6798	18.4402	17.5573	15.6721	18.7215	17.9987	0.0378466	0.564778	0.785065	0.160741	0.0146671	0.048916
C09H6.2	20.5373	17.4473	23.7649	19.6535	22.2703	21.1212	18.9923	21.7092	21.6958	-0.0281002	0.841662	0.928191	0.151582	0.281653	0.48415
C09H6.3	7.64557	7.96347	8.295	8.02454	8.64813	8.12338	7.80452	8.15977	8.38576	-0.151142	0.194011	0.426611	0.0683791	0.554473	0.73409		x
C10A4.1	0.0290479	0.0703724	0.462753	0.525997	0.0610478	0.0781537	0.0497101	0.494375	0.0696007	2.13469	6.92278e-05	0.000523864	-0.231745	0.7084	0.822625
C10A4.10	2.96951	2.71775	4.9328	4.30174	3.6058	3.46212	2.84363	4.61727	3.53396	0.452137	0.0679929	0.198345	0.251286	0.328192	0.526543
C10A4.2	0.401758	0.162219	0.246165	0.485	0.070362	0.270234	0.281988	0.365582	0.170298	0.177471	0.76492	0.887078	-0.534682	0.402682	0.601106
C10A4.4	0.0682988	0	0.334784	0	0.717693	0.0918794	0.0341494	0.167392	0.404786	0.0301217	0.957263	0.984748	0.847749	0.175313	0.347238
C10A4.5	0.586774	0.4181	0.380676	0.625016	0.39897	0.278598	0.502437	0.502846	0.338784	-0.153932	0.733559	0.873801	-0.494821	0.301545	0.502475
C10A4.6	0	0	0.13378	0.131788	0.0573581	0	0	0.132784	0.028679	1.00355	0.0814059	0.22773	-0.0726443	0.90428	0.948883
C10A4.7	0	0.09218	0.839291	1.01053	0.0799658	0.102373	0.04609	0.92491	0.0911692	2.22971	0.000117472	0.00084369	-0.368129	0.568121	0.745105
C10A4.9	0.613922	0.413141	0.919506	0.576429	0.788476	0.734118	0.513532	0.747968	0.761297	0.205776	0.670607	0.836515	0.401491	0.414513	0.613872
C10B5.1	2.79218	2.78535	3.22036	3.30461	2.53134	2.13587	2.78876	3.26249	2.33361	0.0137798	0.956048	0.984108	-0.275811	0.294984	0.500292
C10B5.3	12.985	11.8409	14.1244	13.1215	10.1953	12.0707	12.4129	13.623	11.133	-0.0833955	0.624087	0.803963	-0.201175	0.24813	0.444173
C10C5.1	17.3611	17.4522	15.6372	16.3643	18.9594	16.3766	17.4066	16.0007	17.668	-0.335981	0.00241487	0.0124487	-0.0143223	0.89651	0.943795
C10C5.3	1.60703	2.87127	0.590795	1.7945	4.30616	1.29712	2.23915	1.19265	2.80164	-0.800787	0.15488	0.365116	0.328245	0.571518	0.747637
C10C5.4	1.69486	2.05301	1.43408	2.92289	2.12022	1.84573	1.87394	2.17849	1.98297	0.00671672	0.986406	0.994677	0.0416962	0.917102	0.955547
C10C5.6	25.6361	25.3902	23.2869	23.1832	26.756	25.0591	25.5131	23.235	25.9076	-0.352072	1.2908e-09	2.03237e-08	-0.0155155	0.787351	0.875614	x	x
C10C6.1	13.1059	11.9066	13.2842	13.9173	16.017	13.8597	12.5062	13.6007	14.9383	-0.0963341	0.404207	0.653652	0.216174	0.0608148	0.154784
C10C6.2	2.64889	3.53496	2.64086	3.52292	3.34963	3.08026	3.09192	3.08189	3.21494	-0.202043	0.474276	0.713729	0.0301028	0.915125	0.9543
C10C6.3	0.044422	0	0	0	0	0	0.022211	0	0	-0.166705	0.601702	0.797279	-0.181398	0.614322	0.771095
C10C6.6	41.6331	40.22	43.5526	43.1057	40.2405	32.8969	40.9265	43.3291	36.5687	-0.133653	0.261225	0.515564	-0.199583	0.0944608	0.218854
C10C6.7	0.433956	0.669021	0.531786	0.857242	0.538917	1.11449	0.551488	0.694514	0.826706	0.0639778	0.89592	0.955568	0.437243	0.377254	0.57748
C10E2.1	0.0844064	0.238567	0.172391	0.20379	0.206956	0.302795	0.161487	0.188091	0.254875	-0.033778	0.950872	0.981878	0.486669	0.380673	0.581164
C10E2.2	2.15188	2.56883	2.29304	1.99536	1.80242	1.76207	2.36036	2.1442	1.78225	-0.332328	0.154094	0.363682	-0.417521	0.0817538	0.196053
C10E2.3	19.2345	19.0735	24.4445	23.2663	22.2776	21.9344	19.154	23.8554	22.106	0.0978779	0.159231	0.373024	0.167251	0.0168191	0.0548954
C10E2.4	1.04406	0.702603	0.142159	0.700212	1.09711	0.780292	0.873331	0.421185	0.938701	-0.869395	0.128593	0.319791	0.173863	0.75855	0.856673
C10E2.6	95.3812	92.3975	47.0076	51.2075	44.4813	33.2353	93.8894	49.1076	38.8583	-1.11801	1.77978e-10	3.08568e-09	-1.27931	3.60189e-13	7.41521e-12
C10F3.1	2.72432	3.69602	2.6975	4.28858	6.00034	6.27433	3.21017	3.49304	6.13733	-0.108063	0.730262	0.872045	0.849544	0.00637514	0.0241162
C10F3.4	5.53584	7.42548	7.47371	7.47572	5.91573	4.08119	6.48066	7.47471	4.99846	-0.00220432	0.993186	0.997264	-0.392108	0.136336	0.288965
C10F3.5	8.27865	8.33583	13.8859	12.6798	18.1054	16.3573	8.30724	13.2829	17.2314	0.447016	0.00165134	0.0089142	1.00337	3.6701e-13	7.54715e-12
C10F3.6	18.1229	15.1374	23.236	15.543	7.30483	9.27891	16.6301	19.3895	8.29187	0.0186691	0.943361	0.979159	-0.999298	0.000187769	0.0010962
C10F3.7	0	0.29547	0.199276	0.0981547	0.0854396	0	0.147735	0.148715	0.0427198	0.0929331	0.870759	0.943768	-0.477212	0.438833	0.63477
C10G11.1	0	0	0	0	0	0	0	0	0	NA	NA	NA	NA	NA	NA
C10G11.10	0	0	0	0	0	0	0	0	0	NA	NA	NA	NA	NA	NA
C10G11.2	0.106821	0	0	0.064477	0.0561246	0.0718509	0.0534106	0.0322385	0.0639878	-0.287359	0.605958	0.799172	0.158783	0.798854	0.882786
C10G11.3	0.0500358	0	0.122631	0	0.0525782	0.0673109	0.0250179	0.0613157	0.0599446	0.146955	0.792698	0.902048	0.231004	0.707892	0.822574
C10G11.5	32.8972	39.319	58.7279	41.9841	24.2717	39.0469	36.1081	50.356	31.6593	0.245611	0.433889	0.677577	-0.219814	0.487248	0.677193
C10G11.6	6.12298	6.90181	9.32705	6.67299	7.23836	6.52093	6.51239	8.00002	6.87965	0.0743392	0.731255	0.872347	0.0417331	0.848869	0.913836
C10G11.7	45.3494	39.6238	55.0468	51.6362	47.4552	53.7301	42.4866	53.3415	50.5927	0.107558	0.408608	0.656428	0.211674	0.104422	0.236411
C10G11.8	0	0	0.0471859	0	0.0809238	0.207198	0	0.0235929	0.144061	-0.210254	0.705766	0.856004	1.4678	0.0219135	0.0682675
C10G11.9	0	0	0	0.205803	0.268715	0.68802	0	0.102902	0.478368	-0.0378045	0.947906	0.981416	1.56872	0.0150004	0.0498645
C10G6.1	32.1942	28.8548	41.3046	35.7293	39.1867	35.3568	30.5245	38.517	37.2717	0.113713	0.315766	0.579677	0.246895	0.0295926	0.0872555
C10G8.1	0	0	0	0	0.169868	0.144977	0	0	0.157423	-0.595654	0.242606	0.490531	1.60822	0.0107857	0.0376269
C10G8.2	0	0	0	0	0	0	0	0	0	NA	NA	NA	NA	NA	NA
C10G8.4	0	0	0.201071	0	0	0	0	0.100536	0	0.304771	0.344383	0.593649	-0.16775	0.633044	0.771095
C10G8.6	9.44811	8.53808	7.53493	8.69006	6.19855	6.25419	8.99309	8.1125	6.22637	-0.355877	0.0402029	0.132481	-0.559352	0.00182363	0.00820678
C10G8.7	1.86572	2.01784	2.12302	1.12615	2.38064	1.34458	1.94178	1.62458	1.86261	-0.414196	0.320457	0.584135	-0.0474275	0.909592	0.951106
C10G8.8	53.8306	45.6205	56.6058	47.9556	54.2224	49.0898	49.7256	52.2807	51.6561	-0.145949	0.290003	0.551496	0.0168159	0.903079	0.948316
C10H11.10	3.02903	3.0576	4.9016	6.56318	3.5094	4.49275	3.04331	5.73239	4.00108	0.658271	0.0140775	0.0561845	0.31847	0.246444	0.442191
C10H11.5	0.136854	0.207217	0.167706	0.16521	0.35952	0.736416	0.172036	0.166458	0.547968	-0.342501	0.541042	0.766417	1.30218	0.0158429	0.0522655
C10H11.6	21.3087	25.0245	8.39448	8.85786	27.9111	24.4769	23.1666	8.62617	26.194	-1.6169	7.62404e-25	4.05356e-23	0.148931	0.318122	0.52255
C10H11.7	0	0	0	0.0639767	0	0	0	0.0319884	0	0.307183	0.342197	0.593649	-0.169059	0.631497	0.771095
C10H11.8	14.0478	12.5978	16.0259	13.726	13.2936	13.6775	13.3228	14.876	13.4856	-0.0617435	0.641812	0.814716	-0.0242141	0.856439	0.918385
C11D2.2	0.558491	0.902014	1.02659	0.337104	1.22265	1.12697	0.730252	0.681849	1.17481	-0.301599	0.542791	0.768005	0.576862	0.241139	0.435442
C11D2.3	1.64216	0.723336	4.75649	4.50546	1.56873	1.80746	1.18275	4.63098	1.6881	1.4446	0.00063156	0.00380575	0.220595	0.638425	0.774256
C11D2.4	39.8825	36.8769	27.7493	24.9824	27.1478	21.1032	38.3797	26.3659	24.1255	-0.745063	1.31166e-06	1.35168e-05	-0.692187	7.68418e-06	5.83889e-05
C11D2.6	2.36652	2.05808	2.61085	2.01038	1.79246	1.86843	2.2123	2.31062	1.83044	-0.153773	0.381424	0.63291	-0.307376	0.0847861	0.201481
C11D2.7	55.3203	54.7142	62.031	48.9354	47.2496	42.5257	55.0173	55.4832	44.8877	-0.204087	0.153496	0.362644	-0.326568	0.0236035	0.0727052
C11D9.1	4.2964	4.36709	6.29508	4.03653	6.1832	5.5536	4.33175	5.1658	5.8684	0.023165	0.923392	0.969757	0.385941	0.108874	0.243871
C11E4.6	10.8798	7.6877	14.3292	11.1382	12.9178	12.0174	9.28375	12.7337	12.4676	0.221548	0.329033	0.593649	0.371581	0.102806	0.233677
C11E4.7	0.0339795	0.04116	0.0832795	0.0410199	0.249943	0.274267	0.0375697	0.0621497	0.262105	-0.182043	0.761942	0.885529	1.68488	0.00555299	0.0212826
C11E4.8	0.63812	0.193242	0.68423	0.674044	0.419091	0.643826	0.415681	0.679137	0.531459	0.302522	0.578034	0.796609	0.13706	0.810131	0.890314
C11G10.1	5.66517	6.68173	10.5048	18.1772	20.2873	18.5514	6.17345	14.341	19.4193	0.877107	0.00758173	0.0333665	1.47274	7.56536e-06	5.76054e-05
C11G10.2	6.96648	4.4675	5.02176	4.947	2.58369	2.75638	5.71699	4.98438	2.67004	-0.361961	0.27562	0.533326	-1.04787	0.00386966	0.0157421
C11G6.2	0.107135	0.129775	0	0	0	0.144125	0.118455	0	0.0720623	-0.612211	0.232429	0.479848	-0.00942873	0.987265	0.993183
C11G6.4	5.42966	5.65863	6.53383	5.40317	6.14247	6.18561	5.54415	5.9685	6.16404	-0.110991	0.452677	0.692705	0.114003	0.438456	0.634425
C11H1.2	6.75012	6.22394	7.69571	5.87842	6.59907	6.50554	6.48703	6.78707	6.5523	-0.15364	0.383543	0.634613	-0.0241014	0.891633	0.941037
C11H1.3	15.5916	15.4676	20.0132	18.6898	20.8757	21.9331	15.5296	19.3515	21.4044	0.0972867	0.30978	0.573738	0.419979	9.41738e-06	7.05073e-05
C11H1.4	6.5289	4.76758	3.78287	3.07441	3.13028	2.94845	5.64824	3.42864	3.03936	-0.901252	3.4565e-05	0.000277231	-0.894848	4.59564e-05	0.000303557
C11H1.7	1.79825	1.84313	4.49204	2.42132	2.03498	2.13998	1.82069	3.45668	2.08748	0.626425	0.0896505	0.245698	0.107519	0.780838	0.871435
C12C8.3	62.861	61.0779	36.0314	35.2705	29.3462	17.3165	61.9694	35.651	23.3314	-0.939449	0.000429705	0.00269565	-1.3694	3.37328e-07	3.2244e-06
C12D12.1	60.8364	56.2824	87.9224	65.2835	39.6279	36.8294	58.5594	76.6029	38.2286	0.167949	0.316259	0.579677	-0.645129	0.000130268	0.000783956
C12D12.3	1.81177	1.27057	1.63594	1.95693	1.00201	1.15451	1.54117	1.79643	1.07826	0.01983	0.961185	0.985788	-0.50551	0.251189	0.447423
C12D12.5	12.2228	9.12348	13.8447	10.5281	4.30442	6.39934	10.6731	12.1864	5.35188	-0.00496172	0.986434	0.994677	-0.985279	0.00121713	0.0057645
C12D5.11	0.0478451	0.173867	0.0586311	0.231033	0.0502762	0.128728	0.110856	0.144832	0.089502	0.152383	0.802295	0.906337	-0.207029	0.751186	0.851502
C12D5.2	0.513847	0.985517	1.10195	1.13724	1.12491	0.576046	0.749682	1.1196	0.850478	0.3082	0.490332	0.727678	0.12518	0.7863	0.874764
C12D5.3	4.28084	2.73415	7.05812	4.79196	3.35332	2.09412	3.50749	5.92504	2.72372	0.493843	0.174695	0.398065	-0.387459	0.312543	0.515944
C12D5.4	0.984488	0.834769	1.08579	0.594234	0.931061	1.05951	0.909628	0.84001	0.995286	-0.281549	0.567594	0.787488	0.0911387	0.853694	0.916955
C12D5.5	4.78092	3.51609	2.51088	2.37044	1.5251	1.37819	4.1485	2.44066	1.45164	-0.885865	0.00581502	0.0265666	-1.41504	5.83505e-05	0.000378044
C12D5.7	17.1939	37.1944	18.1694	30.7972	18.5512	21.6707	27.1941	24.4833	20.111	-0.290676	NA	NA	-0.396205	NA	NA
C12D5.8	2.19249	1.78218	2.86351	3.2388	2.36452	1.39711	1.98733	3.05116	1.88082	0.377374	0.209294	0.447763	-0.116536	0.708074	0.822574
C12D5.9	8.2164	7.58891	10.698	18.3498	7.77051	8.15171	7.90265	14.5239	7.96111	0.622288	0.0486084	0.15394	-0.049035	0.878969	0.932393
C12D8.1	36.6791	38.5236	42.047	46.2201	38.3536	37.3835	37.6014	44.1336	37.8685	0.0144616	0.890528	0.952397	-0.0283594	0.787878	0.875988
C12D8.10	37.4709	48.0044	54.4914	67.5639	115.442	120.058	42.7377	61.0276	117.75	0.270827	0.206071	0.443879	1.38179	1.15538e-10	1.74717e-09
C12D8.11	68.977	68.1254	78.0687	68.3614	66.9982	64.0853	68.5512	73.215	65.5418	-0.123911	0.114424	0.294662	-0.10277	0.19216	0.371148
C12D8.12	0.231915	0.224738	0.284197	0.223973	0.194959	0.249587	0.228326	0.254085	0.222273	-0.0388694	0.943857	0.979417	-0.0632173	0.912795	0.952666
C12D8.13	0.170215	0.412369	0	0.205483	0.0894321	0	0.291292	0.102741	0.0447161	-0.460149	0.444291	0.686574	-0.805463	0.213908	0.398864
C12D8.15	2.87574	1.82466	1.34249	0.991879	0	0	2.3502	1.16719	0	-0.770749	0.12635	0.315866	-3.09736	1.57511e-06	1.34821e-05
C12D8.17	146.196	167.55	19.9061	26.1463	12.4141	7.61523	156.873	23.0262	10.0147	-2.78716	1.3455e-26	8.03925e-25	-3.74953	1.6164e-39	1.88851e-37
C12D8.4	0	0.151801	0	0.151284	0	0	0.0759005	0.0756422	0	0.111961	0.794201	0.902157	-0.352448	0.450026	0.644416
C12D8.5	16.8898	15.1514	12.1155	7.91158	4.21073	2.56935	16.0206	10.0136	3.39004	-0.791077	0.00861522	0.0371483	-2.11771	1.49251e-11	2.51166e-10
C12D8.9	0.139385	0	0.170808	0	0.146468	0.375018	0.0696927	0.085404	0.260743	-0.222263	0.689315	0.846606	0.647058	0.305019	0.506974
C13A10.1	5.82997	4.39319	7.68424	4.78742	3.88231	2.87266	5.11158	6.23583	3.37748	0.0750146	0.80886	0.909509	-0.599061	0.0602831	0.153836
C13A10.2	6.09673	9.62864	6.3363	11.925	6.56871	6.02147	7.86269	9.13064	6.29509	0.022294	0.954991	0.983689	-0.322132	0.424504	0.622755
C13A2.1	0.308173	0	2.26588	0.59524	0.323832	0.538943	0.154086	1.43056	0.431387	1.2593	0.0380601	0.126543	0.183484	0.777439	0.868789
C13A2.10	0	0	0	0	0	0	0	0	0	NA	NA	NA	NA	NA	NA
C13A2.11	0	0	0.108344	0	0	0.237875	0	0.0541721	0.118938	0.0122587	0.977785	0.991734	0.429733	0.392987	0.592371
C13A2.2	0	0	0.115642	0	0.0991631	0	0	0.057821	0.0495815	0.168657	0.693272	0.847836	0.197175	0.681477	0.804759
C13A2.4	0	0	0.421775	0.259685	0	0	0	0.34073	0	2.24856	0.000222252	0.00149113	-0.929348	0.128404	0.276089
C13A2.5	0.0623734	0	0.114652	0.0376484	0.0327714	0.0419541	0.0311867	0.0761502	0.0373627	0.400072	0.504865	0.738057	-0.0984472	0.878595	0.932072
C13A2.6	0.0332354	0	0.20364	0.120365	0	0.0894203	0.0166177	0.162002	0.0447102	1.07072	0.0749283	0.213896	-0.0916028	0.886513	0.937305
C13A2.7	0	0	0.161927	0.0398791	0.0347131	0.0444399	0	0.100903	0.0395765	0.993112	0.0911374	0.248733	0.227361	0.717668	0.82924
C13A2.9	0.10906	0	0.735054	0.460798	0.229203	0.146714	0.05453	0.597926	0.187958	1.67029	0.00315706	0.0157023	0.387998	0.529212	0.714668
C13B4.2	44.4497	39.8013	85.1954	83.236	71.4309	71.2703	42.1255	84.2157	71.3506	0.77568	2.26731e-22	1.04234e-20	0.716111	4.239e-19	1.5069e-17		x
C13B7.1	0	0.0635785	0	0	0	0	0.0317893	0	0	-0.178483	0.587017	0.797279	-0.194467	0.599466	0.765017
C13B7.2	0	0	0	0.0648574	0.112911	0.0722748	0	0.0324287	0.0925931	-0.0110996	0.983339	0.993029	0.902976	0.140479	0.295213
C13B7.3	0.106821	0.258789	0.130903	0.451339	0	0	0.182805	0.291121	0	0.594203	0.333604	0.593649	-1.50434	0.0213651	0.0668718
C13B7.4	0.056213	0.204275	0.137771	0	0	0	0.130244	0.0688855	0	-0.111874	0.844044	0.930071	-0.891686	0.14037	0.295213
C13B7.5	0	0.130543	0	0	0	0	0.0652714	0	0	-0.258512	0.497054	0.731797	-0.284446	0.506828	0.695084
C13B7.6	20.1845	33.5475	9.77891	9.18	7.49755	8.08286	26.866	9.47945	7.7902	-1.56356	5.03691e-07	5.51594e-06	-1.67022	1.2921e-07	1.30584e-06
C13B9.2	2.39438	2.71017	3.79999	8.38715	1.56738	1.16169	2.55228	6.09357	1.36453	0.961021	0.0226384	0.0834014	-0.881884	0.0472853	0.12664
C13B9.3	68.9991	65.1137	104.536	93.5471	85.6429	86.0781	67.0564	99.0417	85.8605	0.341312	7.69702e-06	6.91751e-05	0.31583	3.78348e-05	0.000253564
C13B9.4	9.28132	8.14019	9.14677	9.04005	6.57458	5.52917	8.71076	9.09341	6.05187	-0.152764	0.23758	0.484054	-0.556542	2.63572e-05	0.000182817
C13C12.1	14.8299	13.8658	19.1386	18.6299	19.382	13.8404	14.3479	18.8843	16.6112	0.171568	0.375778	0.627369	0.168417	0.387838	0.58843
C13C4.1	4.66039	4.37991	5.21869	4.1225	6.58589	5.72895	4.52015	4.67059	6.15742	-0.174413	0.373369	0.624711	0.403384	0.0335177	0.0964453
C13C4.2	6.07525	7.22021	7.91307	8.44103	6.14305	6.42513	6.64773	8.17705	6.28409	0.0854927	0.622067	0.802534	-0.11637	0.513446	0.701372
C13C4.3	5.88717	6.80496	5.70547	6.36374	7.76321	7.1433	6.34606	6.03461	7.45326	-0.281085	0.114802	0.294972	0.19866	0.254287	0.451276
C13C4.6	1.72929	1.65161	2.03764	2.60949	3.63433	3.48952	1.69045	2.32357	3.56192	0.213066	0.389719	0.640155	0.997348	2.59484e-05	0.000180224
C13C4.7	4.81736	6.60317	5.515	5.96854	5.46179	7.84492	5.71027	5.74177	6.65336	-0.196861	0.513817	0.74549	0.177558	0.55505	0.734527
C13D9.2	0.0974827	0	0.0597295	0.0588403	0	0.0655696	0.0487414	0.0592849	0.0327848	0.0742868	0.895353	0.95513	-0.236998	0.698785	0.81559
C13D9.3	0	0	0.0493781	0.0972861	0	0	0	0.0733321	0	0.983865	0.0604896	0.181723	-0.483629	0.355609	0.554486
C13D9.4	0	0	0.0674288	0.066425	0	0	0	0.0669269	0	0.761541	0.114649	0.294662	-0.38477	0.430087	0.626963
C13D9.6	0	0	0	0	0	0	0	0	0	NA	NA	NA	NA	NA	NA
C13D9.8	0.13967	0.101511	0.102694	0.168609	0.117414	0.112735	0.120591	0.135652	0.115075	-0.0279354	0.960726	0.985766	-0.0779535	0.895917	0.943441
C13D9.9	2.31578	1.58552	4.03057	2.71457	1.16383	0.541795	1.95065	3.37257	0.852811	0.556945	0.150656	0.35781	-1.11212	0.00777039	0.0284837
C13E3.1	3.66246	3.56611	4.27338	3.76552	4.56672	4.4319	3.61429	4.01945	4.49931	-0.0669269	0.627739	0.806459	0.274519	0.0431299	0.117833
C13F10.2	7.23354	7.66685	7.12306	6.70515	6.92243	6.77692	7.45019	6.91411	6.84967	-0.307905	0.209228	0.447763	-0.145996	0.552309	0.732115
C13F10.4	20.7358	19.7942	23.9139	22.1538	21.0125	20.1389	20.265	23.0338	20.5757	-0.0343861	0.560581	0.781612	-0.0168784	0.776565	0.868305
C13F10.5	13.8089	13.8359	14.3106	14.5091	17.0186	15.0218	13.8224	14.4099	16.0202	-0.155935	0.318937	0.582402	0.177872	0.247826	0.443803
C13F10.6	7.11319	6.67343	7.77673	7.53468	7.69447	7.59896	6.89331	7.6557	7.64672	-0.0685353	0.620502	0.801975	0.107611	0.436023	0.632108
C13F10.7	19.9049	19.4698	22.8677	17.7215	16.0533	17.4721	19.6874	20.2946	16.7627	-0.172156	0.29194	0.554353	-0.266818	0.106503	0.240049
C13G3.1	19.3732	21.1602	17.9463	19.4233	8.35008	7.86276	20.2667	18.6848	8.10642	-0.320167	0.02756	0.0977633	-1.33499	1.99177e-16	5.51888e-15
C13G3.2	7.44358	6.23484	7.66606	6.596	10.8174	10.2266	6.83921	7.13103	10.522	-0.167386	0.416077	0.664095	0.567463	0.00374283	0.0153042
C13G3.3	23.5936	23.7898	28.1937	28.6133	32.8284	27.4725	23.6917	28.4035	30.1504	0.0426152	0.713049	0.860774	0.307194	0.00791883	0.0289641	x	x
C13G5.1	1.85442	1.20337	1.70435	1.51908	1.60067	1.42552	1.52889	1.61172	1.5131	-0.141425	0.698144	0.850957	-0.0528671	0.886452	0.937294
C13G5.2	5.04947	6.75124	7.00507	7.76338	5.95679	5.63933	5.90035	7.38422	5.79806	0.110173	0.618351	0.801975	-0.0572779	0.799802	0.88345
C14A11.2	1.68747	1.4097	1.99658	2.17759	1.3452	1.40901	1.54858	2.08709	1.3771	0.198392	0.534014	0.759688	-0.211728	0.53371	0.718678
C14A11.5	1.25979	1.43881	1.67612	1.73808	0.378231	0.338949	1.3493	1.7071	0.35859	0.166633	0.570476	0.790067	-1.76125	5.58275e-06	4.34469e-05
C14A11.6	2.15276	1.36592	1.84246	1.32002	0.682235	1.28712	1.75934	1.58124	0.984675	-0.295399	0.463368	0.702792	-0.776505	0.0640122	0.161443
C14A11.7	4.07985	4.44154	5.31604	5.73565	2.60486	2.29264	4.2607	5.52584	2.44875	0.167335	0.423397	0.672064	-0.804045	0.000694218	0.00351672
C14A11.9	18.627	16.3959	19.0979	17.6143	12.788	17.123	17.5114	18.3561	14.9555	-0.144465	0.483107	0.721573	-0.262129	0.208682	0.392839
C14A4.1	52.8328	62.0525	66.1575	78.2556	67.4328	61.0842	57.4426	72.2065	64.2585	0.111024	0.522064	0.750559	0.119474	0.492371	0.682606
C14A4.10	21.8434	21.9382	24.0684	20.017	24.3678	25.8456	21.8908	22.0427	25.1067	-0.207871	0.125241	0.314184	0.15711	0.241087	0.435406
C14A4.11	12.1572	12.2994	14.1725	13.5768	16.6983	18.7434	12.2283	13.8746	17.7209	-0.0376346	0.785509	0.898852	0.488802	0.000297221	0.0016531
C14A4.13	0.33751	0.272554	0.137866	0.362169	0.591099	0.35314	0.305032	0.250017	0.472119	-0.427696	0.422747	0.671323	0.533016	0.308896	0.51173
C14A4.14	54.7465	55.4291	47.2558	42.7919	36.6842	35.6921	55.0878	45.0239	36.1881	-0.506932	9.01215e-12	1.7852e-10	-0.641648	2.5222e-17	7.69796e-16
C14A4.15	0.266532	0.064571	0.195971	0.193054	0.11203	0.215132	0.165551	0.194512	0.163581	-0.00301786	0.99598	0.998494	-0.080024	0.899759	0.946292
C14A4.2	61.9994	62.5007	50.5282	54.672	45.0642	40.1112	62.25	52.6001	42.5877	-0.454709	2.05299e-05	0.000171328	-0.580242	7.18425e-08	7.55623e-07
C14A4.3	19.923	19.1355	26.7428	23.0352	18.6536	16.395	19.5293	24.889	17.5243	0.129511	0.258485	0.511588	-0.192726	0.099417	0.227752
C14A4.4	17.0251	16.0454	19.0505	19.8708	15.4455	13.7129	16.5353	19.4606	14.5792	0.0177588	0.857313	0.936843	-0.218502	0.0291584	0.0861971
C14A4.5	15.9629	16.3539	19.3669	16.9694	14.187	15.1708	16.1584	18.1681	14.6789	-0.0471205	0.748567	0.881176	-0.177563	0.239426	0.433335
C14A4.6	17.2332	20.0371	21.7539	17.8816	14.4144	18.6085	18.6351	19.8177	16.5115	-0.123966	0.567086	0.78713	-0.206432	0.345041	0.544399
C14A4.7	7.06648	8.94189	9.04612	6.3218	5.90066	5.77164	8.00418	7.68396	5.83615	-0.257153	0.30817	0.572257	-0.466767	0.0708268	0.175351
C14A6.1	66.0764	57.1242	76.2563	30.886	46.0804	58.409	61.6003	53.5712	52.2447	-0.365114	NA	NA	-0.220561	NA	NA
C14A6.13	0	0	0	0	0.0756461	0	0	0	0.0378231	-0.154432	0.620955	0.801975	0.360953	0.325076	0.523329
C14A6.3	0	0.621458	2.82916	1.23869	0.269556	0.345087	0.310729	2.03392	0.307321	1.35295	0.024974	0.0903709	-0.435715	0.502556	0.692019
C14A6.5	0	0	0	0	0	0	0	0	0	NA	NA	NA	NA	NA	NA
C14A6.6	0	0	0	0	0	0	0	0	0	NA	NA	NA	NA	NA	NA
C14A6.7	0	0	0	0.187386	0	0	0	0.0936932	0	0.307183	0.342197	0.593649	-0.169059	0.631497	0.771095
C14A6.8	0	0	0	0	0	0	0	0	0	NA	NA	NA	NA	NA	NA
C14B1.1	303.842	269.662	259.438	227.346	286.539	204.114	286.752	243.392	245.327	-0.440945	0.0272693	0.0969759	-0.254481	0.20379	0.38597
C14B1.10	13.3021	15.2465	15.9455	17.4586	14.6281	12.9268	14.2743	16.702	13.7775	0.011004	0.940238	0.977572	-0.0876002	0.553634	0.733341
C14B1.3	25.0014	22.0967	38.2307	49.9538	22.9024	19.0025	23.5491	44.0922	20.9525	0.672593	0.0016706	0.00901026	-0.21213	0.329108	0.52751
C14B1.4	29.6681	31.0259	34.9789	35.6698	24.8899	23.223	30.347	35.3243	24.0564	0.00347586	0.970082	0.989337	-0.36947	0.000118461	0.000721904
C14B1.5	15.6897	17.5709	18.2421	19.0937	14.3983	13.2557	16.6303	18.6679	13.827	-0.0462739	0.724296	0.868124	-0.297766	0.0270127	0.0809347
C14B1.6	9.43785	10.2662	13.8991	13.7175	11.6986	10.416	9.85202	13.8083	11.0573	0.268451	0.0171612	0.0663032	0.130029	0.256326	0.453785
C14B1.8	15.4654	15.3101	15.0075	14.5946	14.1064	14.574	15.3877	14.8011	14.3402	-0.269719	0.06181	0.18459	-0.139855	0.334218	0.533416
C14B1.9	4.19697	4.4662	2.884	3.88278	6.30622	7.01792	4.33158	3.38339	6.66207	-0.557504	0.017172	0.066313	0.57481	0.00926518	0.0331652
C14B9.1	193.455	182.435	88.7011	138.32	128.702	114.986	187.945	113.511	121.844	-0.882671	0.00086528	0.00503868	-0.616634	0.020497	0.0646229
C14B9.10	179.562	166.5	149.556	131.732	144.029	158.734	173.031	140.644	151.382	-0.513313	8.26922e-06	7.38473e-05	-0.227591	0.0477871	0.127778		x
C14B9.4	14.5667	15.6825	41.4535	36.6574	21.9709	18.5901	15.1246	39.0554	20.2805	1.13625	1.41484e-19	5.40676e-18	0.375458	0.00315776	0.0132153		x
C14B9.6	13.6406	12.5703	16.1832	15.0166	13.0534	10.453	13.1055	15.5999	11.7532	0.033127	0.807416	0.908922	-0.19421	0.155713	0.318509
C14B9.7	1036.11	1035.17	935.099	954.062	974.544	989.814	1035.64	944.58	982.179	-0.349442	1.26502e-08	1.75524e-07	-0.114244	0.0627514	0.1587		x
C14B9.8	19.5781	20.1148	19.1675	16.9365	17.0053	13.7908	19.8465	18.052	15.398	-0.350055	0.00932211	0.0396006	-0.398565	0.0032204	0.0134438
C14C10.1	0	0.131712	0	0.0656318	0.11426	0.292551	0.065856	0.0328159	0.203405	-0.52489	0.36279	0.613899	0.858435	0.184894	0.361222
C14C10.2	7.017	6.2332	8.02564	6.32493	5.06318	4.46811	6.6251	7.17528	4.76564	-0.100247	0.600559	0.797279	-0.499845	0.0127881	0.0434958
C14C10.3	42.9791	56.7876	33.303	39.4632	55.2467	55.082	49.8833	36.3831	55.1644	-0.654153	0.00182269	0.00975025	0.112194	0.593237	0.764863
C14C10.4	54.3537	60.5402	47.6681	48.3936	37.3775	38.5963	57.447	48.0308	37.9869	-0.470842	7.55768e-06	6.79895e-05	-0.62994	2.53439e-09	3.22387e-08
C14C10.5	47.2086	43.8026	43.0436	43.0066	47.2612	48.1053	45.5056	43.0251	47.6832	-0.297939	1.95447e-05	0.000163628	0.0290901	0.675929	0.802652
C14C10.6	7.79335	6.63927	10.075	7.34037	5.48956	6.56693	7.21631	8.70769	6.02825	0.0498184	0.841309	0.927996	-0.297957	0.249046	0.445161
C14C10.7	13.1538	12.5629	11.4694	14.8105	11.0312	8.84765	12.8584	13.14	9.93942	-0.171958	0.464511	0.70406	-0.387485	0.109815	0.245591
C14C11.1	0.0482251	0.175248	0.118194	0.116434	0.253378	0.194625	0.111736	0.117314	0.224002	-0.186658	0.756468	0.883615	0.679398	0.274959	0.475674
C14C11.2	1.10329	1.52735	1.70611	2.28323	2.23589	2.403	1.31532	1.99467	2.31944	0.351496	0.230124	0.477076	0.735707	0.0115033	0.0397449
C14C11.3	38.8111	40.6107	45.0364	40.3416	36.1125	44.6636	39.7109	42.689	40.388	-0.11301	0.486864	0.724764	-0.0121519	0.940536	0.968466
C14C11.4	3.8825	3.02059	4.10018	3.92483	1.99014	2.12315	3.45154	4.01251	2.05664	0.00183047	0.99292	0.997252	-0.773947	0.000592109	0.00306723
C14C11.5	0.169161	0.273211	0.621889	0.272281	0.296261	0.379275	0.221186	0.447085	0.337768	0.507999	0.357842	0.608671	0.312455	0.590831	0.763249
C14C11.6	9.9055	9.86482	10.2983	10.9817	8.13284	7.76993	9.88516	10.64	7.95138	-0.10845	0.367521	0.61959	-0.348211	0.00520031	0.0201541
C14C6.1	0.0678746	0	0	0	0.0713235	0.182617	0.0339373	0	0.12697	-0.626339	0.224901	0.469913	0.837847	0.175126	0.347
C14C6.10	0.114627	0.0462834	0.0468229	0.0461259	0	0.0514011	0.0804554	0.0464744	0.0257005	-0.271636	0.653019	0.823593	-0.60996	0.347516	0.546864
C14C6.12	5.41086	2.82733	9.62097	5.89157	1.33784	1.7127	4.11909	7.75627	1.52527	0.671785	0.102823	0.272753	-1.3228	0.0038603	0.015711
C14C6.13	0	0	0	0.0730454	0	0.0813992	0	0.0365227	0.0406996	0.143427	0.736884	0.874198	0.227528	0.636456	0.772543
C14C6.5	111.692	86.0642	217.432	432.935	118.178	73.3737	98.8779	325.184	95.776	1.33736	NA	NA	-0.16222	NA	NA
C14C6.6	0	0	0	0	0	0.0457396	0	0	0.0228698	-0.168416	0.603121	0.797279	0.394401	0.300411	0.501185
C14C6.7	0	0	0	0	0.036408	0	0	0	0.018204	-0.154432	0.620955	0.801975	0.360953	0.325076	0.523329
C14C6.8	0	0	0	0	0	0.0545683	0	0	0.0272842	-0.168416	0.603121	0.797279	0.394401	0.300411	0.501185
C14C6.9	0	0.0723336	0	0.0720874	0	0	0.0361668	0.0360437	0	0.111961	0.794201	0.902157	-0.352448	0.450026	0.644416
C14E2.1	0	0	0	0	0	0	0	0	0	NA	NA	NA	NA	NA	NA
C14E2.2	0	0	0.0570816	0	0	0	0	0.0285408	0	0.304771	0.344383	0.593649	-0.16775	0.633044	0.771095
C14E2.3	0	0	0	0	0	0	0	0	0	NA	NA	NA	NA	NA	NA
C14E2.4	0.0585628	0.0709381	0.071765	0	0.0615385	0.0787819	0.0647504	0.0358825	0.0701602	-0.347741	0.547109	0.771852	0.153452	0.811072	0.890761
C14E2.5	0	0	0	0	0	0	0	0	0	NA	NA	NA	NA	NA	NA
C14E2.6	0	0.113137	0	0.225504	0.098146	0	0.0565686	0.112752	0.049073	0.184796	0.706462	0.85626	-0.108559	0.840894	0.908447
C14E2.7	1.90285	1.48176	0.166559	2.13303	0	0.182845	1.69231	1.1498	0.0914223	-0.0640444	0.916695	0.965655	-1.63433	0.0128497	0.0436972
C14F11.1	128.791	137.093	205.179	215.668	162.988	148.498	132.942	210.424	155.743	0.442055	4.02864e-06	3.81111e-05	0.186748	0.0520884	0.136721
C14F11.2	12.9629	12.9158	17.0128	14.9954	14.3325	16.9652	12.9393	16.0041	15.6488	0.084686	0.569509	0.789204	0.230555	0.122141	0.26613
C14F11.7	0.153913	0.372875	1.13166	0.185803	1.4556	1.24231	0.263394	0.658733	1.34896	0.266596	0.653378	0.823988	1.30737	0.0327891	0.094836
C14F5.1	18.3357	15.9282	18.041	26.0124	28.5143	23.2259	17.132	22.0267	25.8701	0.133033	0.601981	0.797279	0.53106	0.0378096	0.106062
C14F5.2	5.29492	4.91272	17.464	11.696	5.14963	5.45593	5.10382	14.58	5.30278	1.23566	9.76178e-07	1.02849e-05	-0.0165164	0.950642	0.97258
C14F5.4	25.0988	24.8702	29.3706	23.1163	24.4368	27.282	24.9845	26.2435	25.8594	-0.147533	0.354715	0.604865	0.0114046	0.943055	0.969331
C14F5.5	27.2691	26.3764	26.4986	24.3395	28.4429	25.3601	26.8228	25.419	26.9015	-0.294662	0.00487462	0.0228274	-0.0310557	0.764894	0.860976
C14H10.4	0.0490036	0.118718	0	0.0591569	0	0	0.0838608	0.0295785	0	-0.259521	0.64166	0.814716	-0.794426	0.18067	0.354592
C15A11.1	0.132298	0.160255	0.108082	0.106473	0.370721	0.177975	0.146276	0.107277	0.274348	-0.495274	0.406478	0.656229	0.725695	0.224731	0.414048
C15A11.2	0.166413	0.268773	0.475835	0.200893	0.874347	0.447737	0.217593	0.338364	0.661042	0.105206	0.851536	0.933803	1.14234	0.0418439	0.115143
C15A11.3	2.81914	2.8868	2.5643	3.64885	4.97804	6.13833	2.85297	3.10658	5.55818	-0.10524	0.698962	0.851728	0.887085	0.000831171	0.00413736
C15A7.1	1.05075	0.814588	1.69967	0.761077	0.61832	0.904659	0.932669	1.23037	0.761489	0.163628	0.714646	0.861406	-0.308883	0.509846	0.698179
C15A7.2	0.449969	0.389325	0.669568	0.388	0.472833	0.518848	0.419647	0.528784	0.495841	0.080143	0.851873	0.933968	0.160121	0.714639	0.826914
C15A7.4	0.416033	0.39196	0.339882	0.44643	0.388598	0.497486	0.403997	0.393156	0.443042	-0.212274	0.665506	0.832883	0.0846925	0.864259	0.922336
C15B12.1	9.01895	5.3033	13.5201	11.469	10.6734	15.0187	7.16113	12.4946	12.8461	0.51301	0.118289	0.301231	0.730975	0.0271003	0.0810798
C15B12.2	0.611175	0.740327	1.49791	0.442684	0.513785	0.383687	0.675751	0.970299	0.448736	0.278566	0.591131	0.797279	-0.509283	0.353504	0.553175
C15B12.3	0	0	0	0.236416	0.41158	0	0	0.118208	0.20579	0.0521626	0.906717	0.961105	0.395054	0.4362	0.632108
C15B12.4	5.57301	6.10776	6.39576	6.08697	3.93511	3.76839	5.84038	6.24137	3.85175	-0.113676	0.443469	0.68625	-0.625229	8.52445e-05	0.00053531
C15B12.5	2.21347	2.21492	2.68299	2.49782	2.57876	2.33036	2.21419	2.59041	2.45456	0.00705842	0.970466	0.989565	0.11196	0.559501	0.738181
C15B12.6	5.87517	5.43919	6.1197	5.97794	4.67437	5.30671	5.65718	6.04882	4.99054	-0.119464	0.493256	0.729366	-0.223919	0.211099	0.395887
C15B12.7	16.2785	16.3748	19.8615	19.4804	11.0319	13.3297	16.3267	19.671	12.1808	0.0527627	0.708485	0.857545	-0.458585	0.00148016	0.00683204
C15B12.8	1.23565	0.795158	1.2303	0.839067	1.09556	0.935027	1.01541	1.03468	1.01529	-0.185682	0.616802	0.801975	-0.0336192	0.928525	0.96155
C15B12.9	0.0677064	0	0.08297	0.0817348	0.0711467	0.182165	0.0338532	0.0823524	0.126656	0.0864906	0.882248	0.948209	0.556715	0.386356	0.586878
C15C6.2	0.0351377	0.0425629	1.50707	0.593852	0.258462	0.141807	0.0388503	1.05046	0.200135	2.48332	7.24519e-06	6.5435e-05	0.544019	0.366105	0.565417
C15C6.3	23.3425	22.8279	27.1395	28.3358	24.9656	23.7435	23.0852	27.7376	24.3546	0.0469869	0.584654	0.797279	0.0386373	0.656187	0.787305
C15C6.4	7.92772	8.28492	9.2387	8.25673	9.55563	9.30557	8.10632	8.74771	9.4306	-0.106068	0.564239	0.784436	0.179705	0.322672	0.523329
C15C7.4	15.0608	16.2635	13.5916	16.7719	12.759	10.5229	15.6621	15.1818	11.641	-0.245501	0.248456	0.498243	-0.443187	0.0428268	0.117215
C15C7.6	0.201918	0.342422	0.890777	0.828765	1.69743	2.49901	0.27217	0.859771	2.09822	0.988985	0.0246791	0.0895351	2.41669	1.07729e-08	1.284e-07
C15C7.7	28.2616	31.6042	39.3509	26.9477	20.9605	26.0623	29.9329	33.1493	23.5114	-0.0663736	0.787004	0.899608	-0.371328	0.133811	0.284695
C15C8.1	4.90927	5.12958	6.38339	6.74077	5.55252	6.75547	5.01943	6.56208	6.15399	0.164321	0.385482	0.63633	0.243063	0.202344	0.384065
C15C8.3	79.1619	69.5862	20.2134	23.4342	46.444	39.0386	74.374	21.8238	42.7413	-1.94486	7.24036e-33	6.0922e-31	-0.8102	5.14144e-07	4.77516e-06
C15C8.4	17.3319	19.5766	19.2032	17.094	15.5541	11.277	18.4543	18.1486	13.4156	-0.23161	0.240566	0.487808	-0.482614	0.0157278	0.0519717
C15C8.5	1.0148	0.905761	1.96354	1.16059	0.729619	0.862211	0.960281	1.56206	0.795915	0.437968	0.264153	0.51922	-0.312401	0.462983	0.654174
C15C8.6	1.23669	0.612826	1.72214	0.746461	2.1265	1.20993	0.924756	1.2343	1.66822	0.0756369	0.88041	0.947348	0.644431	0.205424	0.388342
C15C8.7	26.9408	25.6877	31.2907	31.8698	34.5629	46.4309	26.3143	31.5802	40.4969	0.0366857	0.861786	0.938595	0.566648	0.00675567	0.0254037
C15F1.3	9.42458	8.06125	9.17462	7.37221	7.4456	5.84552	8.74291	8.27341	6.64556	-0.289132	0.12593	0.315262	-0.422408	0.0263456	0.0793289
C15F1.4	22.8905	21.1592	24.8044	19.788	16.2677	14.5337	22.0248	22.2962	15.4007	-0.197362	0.182253	0.409388	-0.545612	0.000310047	0.00171301		x
C15F1.5	0.483888	0.781523	0.494146	0.730184	0.762714	0.7052	0.632706	0.612165	0.733957	-0.22028	0.61085	0.801975	0.187626	0.662977	0.792835
C15F1.6	169.481	155.38	204.972	154.799	177.408	169.754	162.431	179.885	173.581	-0.0733072	0.643866	0.816652	0.0570327	0.719558	0.830535
C15F1.7	222.239	205.937	115.697	82.2883	212.001	192.226	214.088	98.9928	202.113	-1.30354	3.48666e-12	7.1141e-11	-0.105056	0.573715	0.74926	x	x
C15H11.1	0	0	0	0	0.147597	0	0	0	0.0737987	-0.154432	0.620955	0.801975	0.360953	0.325076	0.523329
C15H11.10	0	0	0.237857	0	0	0	0	0.118929	0	0.446838	0.235093	0.480586	-0.24486	0.548827	0.729291
C15H11.11	2.02836	1.84274	3.41775	2.90775	3.99643	3.06975	1.93555	3.16275	3.53309	0.398662	0.283444	0.543396	0.741387	0.0446074	0.121274
C15H11.13	0	0	0	0	0	0	0	0	0	NA	NA	NA	NA	NA	NA
C15H11.2	3.41712	3.63237	7.22125	4.3356	3.33427	3.79948	3.52475	5.77842	3.56688	0.462432	0.112481	0.291914	-0.0355847	0.905291	0.949497
C15H11.3	44.7002	53.5531	58.7072	70.245	49.9555	38.8594	49.1267	64.4761	44.4075	0.173282	0.415815	0.663914	-0.184544	0.388545	0.589258
C15H11.4	64.5384	68.2097	75.0441	67.4602	64.9807	72.7541	66.3741	71.2522	68.8674	-0.115771	0.333315	0.593649	0.0150623	0.899972	0.946407
C15H11.6	5.61446	5.05318	4.99677	6.20978	5.57015	4.76802	5.33382	5.60328	5.16909	-0.141353	0.481005	0.719556	-0.0788723	0.696383	0.814136
C15H11.8	18.3775	16.2102	17.4571	17.7928	13.9326	14.3523	17.2938	17.625	14.1425	-0.189486	0.16278	0.378343	-0.329564	0.0179911	0.0579955
C15H11.9	95.4736	108.96	88.0751	98.7518	84.5556	84.9454	102.217	93.4135	84.7505	-0.34051	0.0153267	0.0603042	-0.303627	0.0310467	0.0907119
C15H7.3	0	0	0	0.0525997	0	0.0586152	0	0.0262998	0.0293076	0.143427	0.736884	0.874198	0.227528	0.636456	0.772543
C15H7.4	0.104974	0	0	0	0	0	0.0524871	0	0	-0.251035	0.504927	0.738057	-0.275195	0.515941	0.702631
C15H9.3	0.63601	0.490261	0.779391	0.62819	0.607571	0.933378	0.563136	0.703791	0.770474	0.0503062	0.913624	0.964376	0.317406	0.497445	0.687249
C15H9.4	17.4349	17.4079	18.1472	19.0218	16.5577	21.001	17.4214	18.5845	18.7794	-0.122047	0.492236	0.728953	0.0686207	0.699739	0.816339
C15H9.5	14.3614	16.3338	12.897	11.4874	13.8239	12.6832	15.3476	12.1922	13.2536	-0.543053	2.54899e-05	0.000209668	-0.243181	0.0580346	0.148968
C15H9.6	732.231	700.245	473.399	477.212	677.546	467.972	716.238	475.305	572.759	-0.78371	0.000103261	0.000749849	-0.345688	0.087581	0.206204
C15H9.7	74.6208	69.9684	52.9234	36.0408	39.7356	36.1419	72.2946	44.4821	37.9387	-0.886562	1.81312e-05	0.00015235	-0.933269	7.02128e-06	5.382e-05
C15H9.8	19.976	24.6582	13.5219	14.2393	15.0735	14.9976	22.3171	13.8806	15.0356	-0.880607	1.43165e-07	1.69424e-06	-0.590604	0.000399664	0.00216064
C15H9.9	156.211	139.104	109.066	101.418	102.087	80.9813	147.657	105.242	91.534	-0.693245	2.19144e-06	2.17402e-05	-0.715507	1.11946e-06	9.80625e-06
C16A11.1	0.535152	0.583415	0.393477	0.742938	0.759166	0.971888	0.559284	0.568208	0.865527	-0.191654	0.640136	0.814122	0.538135	0.178924	0.352273
C16A11.2	6.92636	6.61852	9.08521	6.86572	7.27831	6.47596	6.77244	7.97547	6.87714	0.0141771	0.934412	0.975467	-0.0156548	0.928222	0.961454
C16A11.3	4.52085	6.35944	4.28904	6.33779	9.90978	10.267	5.44014	5.31342	10.0884	-0.250878	0.406194	0.655997	0.818593	0.00581489	0.0221844
C16A11.4	11.1508	11.5105	9.08996	13.5197	14.9779	17.9683	11.3307	11.3049	16.4731	-0.215763	0.416748	0.664673	0.48691	0.0667952	0.167038
C16A11.5	3.63537	4.5679	2.59316	4.3886	5.07445	5.69342	4.10163	3.49088	5.38394	-0.421477	0.194083	0.426662	0.347837	0.281647	0.48415
C16A11.6	4.32236	3.759	3.46328	5.41862	7.62822	7.75291	4.04068	4.44095	7.69056	-0.0954728	0.73944	0.876198	0.849039	0.0023483	0.0102025
C16A11.7	0.227426	0	0.069674	0.20591	0.119491	0.0764865	0.113713	0.137792	0.0979887	0.0415403	0.944911	0.979957	-0.13051	0.840772	0.908447
C16A11.8	0.167092	0.202401	0.10238	0.201712	0.0877912	0.112391	0.184747	0.152046	0.100091	-0.14364	0.814354	0.912365	-0.402602	0.5396	0.723423
C16A11.9	2.41535	4.19094	2.79986	2.36416	3.08685	3.16144	3.30314	2.58201	3.12415	-0.512951	0.14217	0.343631	-0.0807997	0.815808	0.894284
C16A3.1	7.60824	7.56844	9.03695	9.03069	7.28021	7.03301	7.58834	9.03382	7.15661	0.034047	0.751761	0.882679	-0.121888	0.271258	0.471897
C16A3.10	95.8983	84.4153	90.022	74.4511	72.3628	40.5446	90.1568	82.2365	56.4537	-0.313071	0.296608	0.558843	-0.670195	0.0264801	0.0796514
C16A3.2	6.58225	4.87681	7.43964	4.55162	4.90214	4.47039	5.72953	5.99563	4.68626	-0.142624	0.640944	0.814693	-0.307196	0.324905	0.523329
C16A3.3	42.5582	44.3862	39.4332	43.0752	40.1245	41.3634	43.4722	41.2542	40.744	-0.289857	0.00619993	0.0280681	-0.130165	0.219354	0.406303
C16A3.4	62.049	66.9559	62.9669	68.0382	63.6289	61.6725	64.5025	65.5025	62.6507	-0.192745	0.0713198	0.20576	-0.079222	0.459288	0.650306
C16A3.5	409.204	401.222	347.004	326.122	384.152	366.959	405.213	336.563	375.555	-0.485836	2.37831e-29	1.65247e-27	-0.147731	0.000563483	0.00293219
C16A3.6	102.187	112.603	102.369	113.51	117.434	114.404	107.395	107.94	115.919	-0.207541	0.0908827	0.248259	0.0718554	0.55809	0.73715
C16A3.7	21.1765	25.9506	20.4653	23.7381	26.1451	33.3257	23.5635	22.1017	29.7354	-0.302878	0.180575	0.406666	0.294748	0.193181	0.372531
C16A3.8	20.1025	19.2977	21.5673	23.2329	20.0311	20.632	19.7001	22.4001	20.3316	-0.0315704	0.746269	0.879348	0.00654888	0.946669	0.971394
C16A3.9	1332.75	1410.62	1252.73	1179.4	1440.51	1476.85	1371.68	1216.06	1458.68	-0.391416	5.89628e-08	7.43337e-07	0.0506914	0.482073	0.672498
C16B8.1	11.7294	10.0006	12.933	11.8373	10.9777	10.0641	10.865	12.3851	10.5209	-0.0319399	0.80513	0.907421	-0.0854087	0.514843	0.702296
C16B8.3	234.44	189.76	233.125	214.753	145.065	130.157	212.1	223.939	137.611	-0.134811	0.339315	0.593649	-0.65438	4.25513e-06	3.38179e-05
C16B8.4	7.73372	5.17905	8.28291	8.12165	8.75437	8.83903	6.45639	8.20228	8.7967	0.113682	0.61661	0.801975	0.390014	0.0858753	0.20321
C16C10.1	11.7735	10.1552	11.4796	9.32856	6.93275	7.30622	10.9643	10.4041	7.11948	-0.287909	0.0802258	0.225254	-0.652734	0.000125414	0.000759233
C16C10.10	28.3157	28.1562	31.8877	25.728	22.0145	21.117	28.2359	28.8079	21.5658	-0.187018	0.163147	0.378841	-0.421529	0.00211339	0.00932906
C16C10.11	315.518	280.896	202.288	195.087	207.282	208.519	298.207	198.687	207.901	-0.799484	2.48725e-21	1.05367e-19	-0.555214	4.28901e-11	6.82335e-10
C16C10.12	0.250255	0.134728	9.06387	7.38483	0.029219	0.0374064	0.192492	8.22435	0.0333127	4.76224	2.43631e-38	2.94008e-36	-2.06091	0.00067077	0.00341586
C16C10.13	0.108089	0.196395	7.48379	5.28463	0.170372	0.0727038	0.152242	6.38421	0.121538	4.21284	2.27344e-20	9.1251e-19	-0.846946	0.157023	0.320315		x
C16C10.2	29.4677	27.3226	23.7496	22.2122	20.0709	22.3023	28.3952	22.9809	21.1866	-0.518408	1.22593e-05	0.000106524	-0.459586	0.000117683	0.000717879
C16C10.3	21.2336	24.1266	197.792	181.778	20.2698	20.5585	22.6801	189.785	20.4141	2.8263	4.53603e-153	2.77348e-149	-0.199836	0.0716509	0.177057		x
C16C10.4	16.5573	15.4048	12.3466	12.9283	17.1395	16.2077	15.9811	12.6375	16.6736	-0.553212	1.00871e-06	1.06094e-05	0.0238532	0.827203	0.901519		x
C16C10.5	20.6422	20.2209	25.0758	21.1488	21.9175	20.7181	20.4315	23.1123	21.3178	-0.0418054	0.710185	0.858842	0.0230682	0.838402	0.907703		x
C16C10.6	24.7223	24.0803	25.2225	24.234	23.1057	21.4363	24.4013	24.7282	22.271	-0.198114	0.0269173	0.0960219	-0.167721	0.0638282	0.161046
C16C10.7	36.371	32.7927	33.9841	30.4891	26.366	27.166	34.5819	32.2366	26.766	-0.31814	0.00389754	0.0187941	-0.407372	0.000276064	0.0015448
C16C10.8	21.8556	22.6774	22.267	21.5265	18.3818	19.2021	22.2665	21.8967	18.792	-0.238721	0.0199796	0.0751724	-0.282327	0.00679305	0.0255144
C16C10.9	0.32562	0.157772	1.03747	1.3365	0.684332	0.262825	0.241696	1.18698	0.473579	1.43602	0.00537886	0.0248525	0.428638	0.441815	0.638227
C16C2.2	19.9753	21.7793	20.0921	22.1771	20.9255	18.5419	20.8773	21.1346	19.7337	-0.195774	0.139259	0.338738	-0.116972	0.378429	0.578701
C16C2.3	10.0581	10.7806	13.0477	13.9083	14.5834	13.3121	10.4194	13.478	13.9477	0.152828	0.191554	0.422936	0.381023	0.00109665	0.00527008
C16C2.4	31.1066	35.374	46.0111	48.162	54.2233	58.7919	33.2403	47.0865	56.5076	0.278845	0.0390068	0.129269	0.71871	9.22845e-08	9.51242e-07
C16C4.1	0	0	0	0	0	0	0	0	0	NA	NA	NA	NA	NA	NA
C16C4.10	0.128714	0.155913	4.81079	2.25305	0	0.0865766	0.142314	3.53192	0.0432883	3.26174	2.90273e-09	4.37508e-08	-1.45244	0.0266061	0.0799272
C16C4.11	0.0652796	0	1.59992	0.315221	0.0685967	0.0878178	0.0326398	0.957572	0.0782073	1.91427	0.00156671	0.00850241	-0.453654	0.483597	0.674026
C16C4.12	0	0	0.486958	0.239854	0	0	0	0.363406	0	1.84214	0.00213181	0.0111917	-0.808199	0.174251	0.345732
C16C4.13	0.0367198	0	0.899956	0.842231	0	0.39518	0.0183599	0.871094	0.19759	1.34697	0.0242635	0.0882715	0.0999554	0.877093	0.931372
C16C4.15	0.479758	1.16228	5.42186	3.86107	0.504135	0.358554	0.821018	4.64147	0.431345	2.03502	2.28289e-06	2.2623e-05	-0.93667	0.0625629	0.158289
C16C4.16	0	0	0.270532	0	0	0	0	0.135266	0	0.446838	0.235093	0.480586	-0.24486	0.548827	0.729291
C16C4.17	0	0.167134	0.676331	0.832828	0	0	0.0835672	0.754579	0	1.58091	0.00957069	0.0404785	-0.993857	0.108684	0.243734
C16C4.4	4.56335	2.2502	16.8258	8.43391	0.339485	0.108653	3.40678	12.6298	0.224069	1.61966	0.000647749	0.00388417	-3.14833	5.38073e-09	6.63297e-08
C16C4.5	3.79438	2.56074	21.8539	9.61916	0.569597	0.656281	3.17756	15.7366	0.612939	1.92732	7.8154e-06	7.01016e-05	-2.1514	9.95556e-06	7.41734e-05
C16C4.8	0	0	1.91305	0.979977	0	0	0	1.44651	0	3.27531	4.9643e-08	6.30611e-07	-1.21283	0.0572433	0.14735
C16C4.9	0	0	1.23445	0.291858	0.0423418	0	0	0.763156	0.0211709	2.41177	7.04995e-05	0.000532389	-0.712053	0.266599	0.466224
C16C8.10	0	0	0	0	0	0	0	0	0	NA	NA	NA	NA	NA	NA
C16C8.11	3.48617	5.27858	2.62898	3.80383	5.28363	2.25471	4.38238	3.2164	3.76917	-0.541707	0.228453	0.474893	-0.17427	0.702069	0.818017
C16C8.12	0.69403	0.917117	0.927807	1.44716	2.71828	1.95217	0.805573	1.18748	2.33523	0.220197	0.60159	0.797279	1.33529	0.000925622	0.00453733
C16C8.13	0.533064	1.69499	0.979855	1.60878	3.50094	2.50988	1.11403	1.29432	3.00541	-0.105014	0.837701	0.92633	1.14606	0.0254295	0.0770997
C16C8.14	2.14379	1.99754	2.08819	2.72068	3.92782	4.14104	2.07066	2.40444	4.03443	-0.0237793	0.933425	0.974658	0.879802	0.00105413	0.00508838
C16C8.16	9.51055	10.5414	6.93181	8.92974	9.66722	12.2924	10.026	7.93077	10.9798	-0.531128	0.0319385	0.109895	0.0980356	0.687577	0.807919
C16C8.17	0	0.0648875	0	0.129333	0.0562896	0.0720623	0.0324437	0.0646666	0.064176	0.130093	0.815383	0.912988	0.204227	0.739637	0.842995
C16C8.18	0	0	0	0.0745311	0.259505	0.0830548	0	0.0372655	0.17128	-0.140218	0.796995	0.904099	1.2154	0.0534156	0.139308
C16C8.19	0	0	0	0	0.113469	0	0	0	0.0567346	-0.154432	0.620955	0.801975	0.360953	0.325076	0.523329
C16C8.4	2.87214	3.89325	1.67601	3.05447	2.01205	2.75983	3.3827	2.36524	2.38594	-0.618284	0.119232	0.302877	-0.456041	0.256181	0.453584
C16C8.5	5.43372	8.53217	5.05567	4.37304	6.87293	7.03901	6.98294	4.71435	6.95597	-0.72556	0.0195353	0.0737802	-0.012718	0.966397	0.98241
C16C8.7	0	0	0	0	0	0	0	0	0	NA	NA	NA	NA	NA	NA
C16C8.8	0	0	0	0	0	0	0	0	0	NA	NA	NA	NA	NA	NA
C16C8.9	0	0	0	0	0	0	0	0	0	NA	NA	NA	NA	NA	NA
C16D2.1	0	0.0684439	0	0.0682109	0.11875	0.0760119	0.0342219	0.0341055	0.0973807	-0.225523	0.685987	0.84592	0.605716	0.337656	0.537035
C16D6.1	5.09137	3.91095	2.58697	1.649	1.56588	0.334107	4.50116	2.11798	0.949991	-0.962631	0.0424072	0.13824	-1.74223	0.000674558	0.00343324
C16D6.2	2.41885	2.05099	2.60186	3.01735	1.52505	1.73545	2.23492	2.80961	1.63025	0.112729	0.616135	0.801975	-0.491034	0.0417135	0.114853
C16D9.3	0.504749	0.305706	0.309269	0.710885	1.19339	0.792186	0.405227	0.510077	0.992789	-0.0177427	0.971735	0.989761	1.02833	0.0365626	0.103259
C16D9.4	3.79689	4.20502	6.46968	6.19875	9.0056	13.5235	4.00095	6.33422	11.2645	0.39027	0.157147	0.369604	1.3819	3.92231e-07	3.70288e-06
C16D9.6	1.53152	1.52777	2.20797	2.6645	1.75134	2.72684	1.52964	2.43624	2.23909	0.404254	0.222467	0.466421	0.446394	0.183912	0.35961
C16D9.7	0.17401	0.140521	0.0710794	0.280085	0.121901	0.0780292	0.157265	0.175582	0.0999652	0.0451111	0.940787	0.977572	-0.363567	0.576523	0.751611
C16D9.8	0.125896	0.305001	0.308556	0.151982	0.132294	0	0.215449	0.230269	0.0661468	0.113974	0.850735	0.933474	-0.584361	0.36545	0.564786
C16D9.9	1.02266	1.0618	1.96932	1.58727	2.60979	1.57227	1.04223	1.77829	2.09103	0.370626	0.437199	0.680488	0.783408	0.100859	0.230134
C16E9.2	4.77484	5.09117	4.51984	5.17739	6.42957	5.30795	4.93301	4.84862	5.86876	-0.236374	0.200261	0.435804	0.21629	0.233147	0.425069
C16E9.4	19.1596	18.5399	17.7843	17.7422	17.3622	17.7123	18.8498	17.7633	17.5372	-0.302578	0.000129206	0.00091826	-0.143568	0.0692432	0.172104
C16H3.1	0.343642	0.624389	0.52639	0.622264	0.451379	0.577858	0.484015	0.574327	0.514618	0.0364855	0.946035	0.980236	0.0402975	0.942731	0.969288
C16H3.2	117.346	106.468	169.522	114.024	89.1903	87.7101	111.907	141.773	88.4502	0.119673	0.57553	0.794233	-0.369564	0.0857335	0.20298
C16H3.3	5.31517	5.29314	8.90119	8.93571	8.62625	7.0417	5.30416	8.91845	7.83397	0.523464	7.23802e-05	0.000544573	0.517718	9.6227e-05	0.000598336
C17A2.1	0	0	0	0	0	0	0	0	0	NA	NA	NA	NA	NA	NA
C17A2.2	0	0	0.0485546	0	0.0832711	0.053302	0	0.0242773	0.0682866	-0.0133982	0.979887	0.991907	0.905873	0.1393	0.293605
C17A2.4	0	0	0	0	0.054838	0	0	0	0.027419	-0.154432	0.620955	0.801975	0.360953	0.325076	0.523329
C17A2.5	0	0	0	0.0600728	0	0	0	0.0300364	0	0.448824	0.233678	0.480263	-0.246009	0.547623	0.729291
C17A2.7	0	0	0	0	0.0655427	0.251724	0	0	0.158634	-0.511626	0.29455	0.556719	1.3228	0.0276879	0.0825819
C17A2.8	0	0	0	0	0	0	0	0	0	NA	NA	NA	NA	NA	NA
C17B7.1	0.0540446	0	0	0.130485	0.0567907	0	0.0270223	0.0652423	0.0283954	0.210958	0.670034	0.836277	-0.0936587	0.86345	0.921754
C17B7.10	0.0634969	0.0384574	0	0.268286	0.667233	1.02503	0.0509772	0.134143	0.846134	-0.123306	0.838585	0.926804	2.02833	0.00151624	0.00697579
C17B7.4	0.0841896	0	0.206338	0.813066	2.12322	1.24582	0.0420948	0.509702	1.68452	0.694981	0.234119	0.480586	2.40377	5.37176e-05	0.000350157
C17B7.8	0.227527	0.118118	0.876293	0.980963	0.409866	0.612165	0.172822	0.928628	0.511016	1.6836	0.000148316	0.00103719	1.00786	0.0321161	0.0933311
C17B7.9	0	0	0	0	0	0.243793	0	0	0.121896	-0.237635	0.522645	0.750559	0.559917	0.20001	0.380637
C17C3.10	0	0	0	0	0	0	0	0	0	NA	NA	NA	NA	NA	NA
C17C3.11	0	0	0	0	0	0	0	0	0	NA	NA	NA	NA	NA	NA
C17C3.13	0	0	0.123994	0	0	0	0	0.061997	0	0.304771	0.344383	0.593649	-0.16775	0.633044	0.771095
C17C3.18	1.23061	1.49066	0	0.891351	0	0.331097	1.36063	0.445676	0.165548	-0.596626	0.330667	0.593649	-1.13344	0.0850511	0.201901
C17C3.2	0	0.122565	0	0	0	0	0.0612826	0	0	-0.178483	0.587017	0.797279	-0.194467	0.599466	0.765017
C17C3.3	0.0470216	0.683496	0.806708	1.19205	5.48461	7.46421	0.365259	0.999378	6.47441	0.221594	NA	NA	2.6841	NA	NA
C17C3.4	6.33496	3.11742	13.828	11.2323	10.4013	7.19056	4.72619	12.5302	8.79595	1.00833	0.00740108	0.0327049	0.703435	0.0691712	0.171951
C17C3.6	0	0	0.151829	0.299138	0	0	0	0.225484	0	0.983865	0.0604896	0.181723	-0.483629	0.355609	0.554486
C17C3.7	0	0.0820139	0	0	0	0	0.041007	0	0	-0.178483	0.587017	0.797279	-0.194467	0.599466	0.765017
C17C3.8	0	0	0	0	0	0	0	0	0	NA	NA	NA	NA	NA	NA
C17C3.9	0	0	0	0	0	0	0	0	0	NA	NA	NA	NA	NA	NA
C17D12.1	24.6151	22.654	20.1095	18.9801	23.5538	20.9658	23.6345	19.5448	22.2598	-0.489848	1.18327e-05	0.00010316	-0.121398	0.270112	0.470708	x	x
C17D12.2	4.78503	4.89054	5.05749	5.0544	1.5713	1.48858	4.83778	5.05595	1.52994	-0.138748	0.389202	0.639879	-1.65628	2.78271e-16	7.61839e-15
C17D12.5	0.231521	0.280446	0.283715	0.279491	0.364929	0.622911	0.255984	0.281603	0.49392	-0.154665	0.796963	0.904099	0.585227	0.347181	0.546545
C17D12.6	0.399798	0.387426	0.163309	0.160878	0.532143	0.717107	0.393612	0.162094	0.624625	-1.25318	0.00881379	0.0378267	0.632937	0.12326	0.268014
C17D12.7	6.44166	6.96687	27.417	28.5364	10.6067	9.32334	6.70426	27.9767	9.96504	1.82413	7.71381e-46	1.29811e-43	0.521577	0.000135833	0.000815042	x	x
C17E4.1	0	0	0	0	0	0	0	0	0	NA	NA	NA	NA	NA	NA
C17E4.10	17.4099	17.5104	24.709	24.5143	18.2946	17.7489	17.4602	24.6116	18.0217	0.276616	0.00106914	0.00608099	0.00700462	0.936129	0.966002
C17E4.11	5.9284	7.4773	8.31342	7.37807	7.06454	8.87962	6.70285	7.84575	7.97208	0.00905271	0.969347	0.989114	0.203988	0.387189	0.58759
C17E4.2	0	0	0	0	0	0	0	0	0	NA	NA	NA	NA	NA	NA
C17E4.3	1.68008	1.41573	1.11893	1.71954	1.99572	1.9162	1.5479	1.41924	1.95596	-0.328683	0.295482	0.557845	0.28907	0.343371	0.542503
[truncated: 14,040 more rows]
