# Supplementary material for: The DREAM complex promotes gene body H2A.Z for target repression
Source: Genes Dev. 2015 Mar 1;29(5):495–500. doi: 10.1101/gad.255810.114 (PMC4358402; doi:10.1101/gad.255810.114)
Supplement: Supplemental Material [file supp_29.5.495_Supplemental_TableS5.xlsx]

## Sheet: GO_L3_upreg_Direct_DREAM_target
Annotation Cluster 1	Enrichment Score: 14.159795889849363
Category	Term	Count	%	PValue	Genes	List Total	Pop Hits	Pop Total	Fold Enrichment	Bonferroni	Benjamini	FDR
GOTERM_BP_FAT	GO:0040035~hermaphrodite genitalia development	36	30.7692	6.8252e-16	2303124, 2313673, 2310839, 2327018, 2318587, 2321356, 2307469, 2325983, 2326266, 2307051, 2305518, 2312722, 2326597, 2318034, 2310364, 2325012, 2305693, 2325501, 2303195, 2307785, 2311404, 2309444, 2315032, 2328213, 2318162, 2310762, 2304799, 2325488, 2328351, 2308722, 2303044, 2325564, 2304530, 2314135, 2326955, 2325872	86	690	7838	4.75511	2.61124e-13	2.17604e-14	9.21485e-13
GOTERM_BP_FAT	GO:0048806~genitalia development	36	30.7692	8.5861e-16	2303124, 2313673, 2310839, 2327018, 2318587, 2321356, 2307469, 2325983, 2326266, 2307051, 2305518, 2312722, 2326597, 2318034, 2310364, 2325012, 2305693, 2325501, 2303195, 2307785, 2311404, 2309444, 2315032, 2328213, 2318162, 2310762, 2304799, 2325488, 2328351, 2308722, 2303044, 2325564, 2304530, 2314135, 2326955, 2325872	86	696	7838	4.71411	3.48166e-13	2.67564e-14	1.23235e-12
GOTERM_BP_FAT	GO:0007548~sex differentiation	36	30.7692	2.01252e-14	2303124, 2313673, 2310839, 2327018, 2318587, 2321356, 2307469, 2325983, 2326266, 2307051, 2305518, 2312722, 2326597, 2318034, 2310364, 2325012, 2305693, 2325501, 2303195, 2307785, 2311404, 2309444, 2315032, 2328213, 2318162, 2310762, 2304799, 2325488, 2328351, 2308722, 2303044, 2325564, 2304530, 2314135, 2326955, 2325872	86	771	7838	4.25554	7.87725e-12	5.62661e-13	2.79443e-11
GOTERM_BP_FAT	GO:0003006~reproductive developmental process	36	30.7692	1.9461e-13	2303124, 2313673, 2310839, 2327018, 2318587, 2321356, 2307469, 2325983, 2326266, 2307051, 2305518, 2312722, 2326597, 2318034, 2310364, 2325012, 2305693, 2325501, 2303195, 2307785, 2311404, 2309444, 2315032, 2328213, 2318162, 2310762, 2304799, 2325488, 2328351, 2308722, 2303044, 2325564, 2304530, 2314135, 2326955, 2325872	86	831	7838	3.94828	7.62919e-11	4.48774e-12	2.70661e-10
Annotation Cluster 2	Enrichment Score: 13.497041516136356
Category	Term	Count	%	PValue	Genes	List Total	Pop Hits	Pop Total	Fold Enrichment	Bonferroni	Benjamini	FDR
GOTERM_BP_FAT	GO:0007049~cell cycle	33	28.2051	6.1563e-23	2303124, 2314149, 2310839, 2326475, 2311764, 2313188, 2318587, 2321356, 2307469, 2319166, 2324857, 2326266, 2307051, 2316964, 2327436, 2309829, 2302633, 2324620, 2317692, 2310364, 2320860, 2305693, 2303195, 2311404, 2318416, 2303821, 2315032, 2328213, 2318162, 2328351, 2303044, 2320395, 2325872	86	329	7838	9.14166	2.41327e-20	2.41327e-20	8.5616e-20
GOTERM_BP_FAT	GO:0051301~cell division	27	23.0769	2.1561e-22	2303124, 2326475, 2327018, 2313188, 2301791, 2318587, 2307469, 2321356, 2325983, 2324857, 2317846, 2305518, 2319607, 2316964, 2309829, 2317692, 2305693, 2303195, 2318416, 2311404, 2303821, 2315032, 2306062, 2310762, 2314135, 2311161, 2326955	86	189	7838	13.0199	8.4519e-20	4.22595e-20	2.99849e-19
GOTERM_BP_FAT	GO:0000279~M phase	28	23.9316	8.33054e-21	2303124, 2310839, 2313188, 2311764, 2318587, 2307469, 2321356, 2319166, 2324857, 2326266, 2307051, 2316964, 2309829, 2324620, 2317692, 2310364, 2320860, 2305693, 2303195, 2311404, 2318416, 2303821, 2315032, 2318162, 2328351, 2303044, 2320395, 2325872	86	242	7838	10.5451	3.26557e-18	1.08852e-18	1.15853e-17
GOTERM_BP_FAT	GO:0022403~cell cycle phase	28	23.9316	1.15738e-20	2303124, 2310839, 2313188, 2311764, 2318587, 2307469, 2321356, 2319166, 2324857, 2326266, 2307051, 2316964, 2309829, 2324620, 2317692, 2310364, 2320860, 2305693, 2303195, 2311404, 2318416, 2303821, 2315032, 2318162, 2328351, 2303044, 2320395, 2325872	86	245	7838	10.4159	4.53695e-18	1.13424e-18	1.60958e-17
SP_PIR_KEYWORDS	cell cycle	17	14.5299	2.30612e-20	2317692, 2326475, 2320860, 2305693, 2318587, 2303195, 2307469, 2321356, 2311404, 2324857, 2303821, 2315032, 2328213, 2316964, 2309829, 2327436, 2302633	116	83	19674	34.7381	1.66041e-18	1.66041e-18	2.40038e-17
GOTERM_BP_FAT	GO:0000278~mitotic cell cycle	23	19.6581	2.58209e-20	2324620, 2317692, 2303124, 2310839, 2320860, 2305693, 2311764, 2318587, 2321356, 2307469, 2319166, 2311404, 2324857, 2318416, 2303821, 2315032, 2326266, 2307051, 2318162, 2316964, 2328351, 2309829, 2320395	86	139	7838	15.0806	1.01218e-17	2.02435e-18	3.59092e-17
GOTERM_BP_FAT	GO:0022402~cell cycle process	29	24.7863	1.79914e-19	2303124, 2310839, 2313188, 2311764, 2318587, 2307469, 2321356, 2319166, 2324857, 2326266, 2307051, 2316964, 2309829, 2324620, 2317692, 2310364, 2320860, 2305693, 2303195, 2311404, 2318416, 2303821, 2315032, 2328213, 2318162, 2328351, 2303044, 2320395, 2325872	86	300	7838	8.81016	7.05264e-17	1.17544e-17	2.50208e-16
GOTERM_BP_FAT	GO:0007067~mitosis	17	14.5299	2.62717e-18	2324620, 2317692, 2310839, 2305693, 2318587, 2307469, 2321356, 2311404, 2318416, 2324857, 2303821, 2315032, 2326266, 2318162, 2316964, 2309829, 2320395	86	64	7838	24.2089	1.02985e-15	1.47122e-16	3.65362e-15
GOTERM_BP_FAT	GO:0000087~M phase of mitotic cell cycle	17	14.5299	3.45409e-18	2324620, 2317692, 2310839, 2305693, 2318587, 2307469, 2321356, 2311404, 2318416, 2324857, 2303821, 2315032, 2326266, 2318162, 2316964, 2309829, 2320395	86	65	7838	23.8365	1.354e-15	1.69251e-16	4.80362e-15
GOTERM_BP_FAT	GO:0000280~nuclear division	17	14.5299	3.45409e-18	2324620, 2317692, 2310839, 2305693, 2318587, 2307469, 2321356, 2311404, 2318416, 2324857, 2303821, 2315032, 2326266, 2318162, 2316964, 2309829, 2320395	86	65	7838	23.8365	1.354e-15	1.69251e-16	4.80362e-15
GOTERM_BP_FAT	GO:0048285~organelle fission	17	14.5299	4.51893e-18	2324620, 2317692, 2310839, 2305693, 2318587, 2307469, 2321356, 2311404, 2318416, 2324857, 2303821, 2315032, 2326266, 2318162, 2316964, 2309829, 2320395	86	66	7838	23.4753	1.77142e-15	1.96825e-16	6.2845e-15
GOTERM_CC_FAT	GO:0005694~chromosome	13	11.1111	2.43744e-15	2317692, 2310364, 2318587, 2307469, 2303195, 2321356, 2325983, 2303821, 2315032, 2306062, 2324903, 2318162, 2314135	31	112	7912	29.6244	1.31894e-13	1.31894e-13	2.39808e-12
SP_PIR_KEYWORDS	cell division	13	11.1111	2.79721e-15	2317692, 2326475, 2305693, 2318587, 2307469, 2303195, 2321356, 2324857, 2311404, 2303821, 2315032, 2316964, 2309829	116	65	19674	33.9207	1.9984e-13	9.99201e-14	2.88658e-12
SP_PIR_KEYWORDS	mitosis	11	9.40171	2.28565e-14	2324857, 2311404, 2317692, 2303821, 2315032, 2316964, 2305693, 2318587, 2307469, 2303195, 2321356	116	40	19674	46.6409	1.64668e-12	5.48894e-13	2.38032e-11
GOTERM_CC_FAT	GO:0043228~non-membrane-bounded organelle	19	16.2393	2.67931e-14	2317692, 2310364, 2320860, 2318587, 2321356, 2307469, 2303195, 2319166, 2325983, 2324857, 2303821, 2315032, 2324903, 2306062, 2328213, 2318162, 2316964, 2302633, 2314135	31	535	7912	9.06409	1.44484e-12	7.22422e-13	2.62124e-11
GOTERM_CC_FAT	GO:0043232~intracellular non-membrane-bounded organelle	19	16.2393	2.67931e-14	2317692, 2310364, 2320860, 2318587, 2321356, 2307469, 2303195, 2319166, 2325983, 2324857, 2303821, 2315032, 2324903, 2306062, 2328213, 2318162, 2316964, 2302633, 2314135	31	535	7912	9.06409	1.44484e-12	7.22422e-13	2.62124e-11
GOTERM_BP_FAT	GO:0007059~chromosome segregation	18	15.3846	1.85593e-13	2324620, 2317692, 2310364, 2303124, 2310839, 2313188, 2321356, 2303195, 2307469, 2318416, 2324857, 2326266, 2318162, 2316964, 2303044, 2309829, 2320395, 2325872	86	147	7838	11.1599	7.27667e-11	4.54792e-12	2.5816e-10
GOTERM_BP_FAT	GO:0000226~microtubule cytoskeleton organization	16	13.6752	2.39381e-13	2324620, 2303124, 2320860, 2311764, 2307469, 2303195, 2319166, 2318416, 2324857, 2326266, 2328213, 2307051, 2318162, 2316964, 2328351, 2320395	86	105	7838	13.8879	9.38307e-11	5.21283e-12	3.32889e-10
GOTERM_BP_FAT	GO:0007051~spindle organization	14	11.9658	4.70823e-13	2324620, 2303124, 2320860, 2311764, 2307469, 2303195, 2319166, 2318416, 2324857, 2307051, 2318162, 2316964, 2328351, 2320395	86	72	7838	17.7216	1.84571e-10	9.71434e-12	6.5481e-10
GOTERM_BP_FAT	GO:0007052~mitotic spindle organization	13	11.1111	1.65612e-12	2324620, 2303124, 2320860, 2311764, 2307469, 2319166, 2318416, 2324857, 2307051, 2318162, 2316964, 2328351, 2320395	86	62	7838	19.1099	6.49199e-10	3.09143e-11	2.30317e-09
GOTERM_BP_FAT	GO:0000070~mitotic sister chromatid segregation	9	7.69231	1.54992e-11	2324620, 2318416, 2317692, 2326266, 2318162, 2310839, 2309829, 2320395, 2321356	86	20	7838	41.0128	6.07567e-09	2.76167e-10	2.15547e-08
GOTERM_BP_FAT	GO:0007017~microtubule-based process	16	13.6752	3.55465e-11	2324620, 2303124, 2320860, 2311764, 2307469, 2303195, 2319166, 2318416, 2324857, 2326266, 2328213, 2307051, 2318162, 2316964, 2328351, 2320395	86	147	7838	9.91995	1.39343e-08	6.05837e-10	4.94348e-08
GOTERM_BP_FAT	GO:0000819~sister chromatid segregation	9	7.69231	8.73681e-11	2324620, 2318416, 2317692, 2326266, 2318162, 2310839, 2309829, 2320395, 2321356	86	24	7838	34.1773	3.42483e-08	1.42701e-09	1.21503e-07
GOTERM_BP_FAT	GO:0007010~cytoskeleton organization	16	13.6752	1.87394e-10	2324620, 2303124, 2320860, 2311764, 2307469, 2303195, 2319166, 2318416, 2324857, 2326266, 2328213, 2307051, 2318162, 2316964, 2328351, 2320395	86	165	7838	8.83777	7.34584e-08	2.93834e-09	2.6061e-07
GOTERM_BP_FAT	GO:0051276~chromosome organization	14	11.9658	2.89155e-09	2324620, 2317692, 2310364, 2310839, 2327018, 2307469, 2303195, 2321356, 2318416, 2326266, 2318162, 2309829, 2325564, 2320395	86	141	7838	9.04932	1.13349e-06	4.35957e-08	4.02129e-06
GOTERM_CC_FAT	GO:0044427~chromosomal part	8	6.83761	1.06588e-08	2303821, 2315032, 2324903, 2318162, 2318587, 2314135, 2303195, 2325983	31	77	7912	26.517	5.75577e-07	1.91859e-07	1.0442e-05
GOTERM_BP_FAT	GO:0030261~chromosome condensation	5	4.2735	2.57449e-06	2317692, 2326266, 2310839, 2307469, 2321356	86	10	7838	45.5698	0.00100869	3.25543e-05	0.00358029
GOTERM_BP_FAT	GO:0006323~DNA packaging	6	5.12821	8.2674e-05	2317692, 2326266, 2318162, 2310839, 2307469, 2321356	86	42	7838	13.0199	0.03189	0.000830669	0.114914
GOTERM_BP_FAT	GO:0007076~mitotic chromosome condensation	3	2.5641	0.000346248	2317692, 2326266, 2310839	86	3	7838	91.1395	0.126941	0.00288418	0.480454
GOTERM_BP_FAT	GO:0008104~protein localization	12	10.2564	0.000795592	2324620, 2318416, 2326266, 2324903, 2328213, 2307051, 2303124, 2311764, 2320395, 2326955, 2307469, 2303195	86	329	7838	3.32424	0.268016	0.00634704	1.10077
Annotation Cluster 3	Enrichment Score: 10.210242622994928
Category	Term	Count	%	PValue	Genes	List Total	Pop Hits	Pop Total	Fold Enrichment	Bonferroni	Benjamini	FDR
GOTERM_BP_FAT	GO:0000279~M phase	28	23.9316	8.33054e-21	2303124, 2310839, 2313188, 2311764, 2318587, 2307469, 2321356, 2319166, 2324857, 2326266, 2307051, 2316964, 2309829, 2324620, 2317692, 2310364, 2320860, 2305693, 2303195, 2311404, 2318416, 2303821, 2315032, 2318162, 2328351, 2303044, 2320395, 2325872	86	242	7838	10.5451	3.26557e-18	1.08852e-18	1.15853e-17
GOTERM_BP_FAT	GO:0022403~cell cycle phase	28	23.9316	1.15738e-20	2303124, 2310839, 2313188, 2311764, 2318587, 2307469, 2321356, 2319166, 2324857, 2326266, 2307051, 2316964, 2309829, 2324620, 2317692, 2310364, 2320860, 2305693, 2303195, 2311404, 2318416, 2303821, 2315032, 2318162, 2328351, 2303044, 2320395, 2325872	86	245	7838	10.4159	4.53695e-18	1.13424e-18	1.60958e-17
GOTERM_BP_FAT	GO:0007059~chromosome segregation	18	15.3846	1.85593e-13	2324620, 2317692, 2310364, 2303124, 2310839, 2313188, 2321356, 2303195, 2307469, 2318416, 2324857, 2326266, 2318162, 2316964, 2303044, 2309829, 2320395, 2325872	86	147	7838	11.1599	7.27667e-11	4.54792e-12	2.5816e-10
GOTERM_BP_FAT	GO:0007126~meiosis	11	9.40171	7.11744e-06	2324857, 2310364, 2315032, 2303124, 2316964, 2305693, 2303044, 2313188, 2320395, 2307469, 2325872	86	158	7838	6.34516	0.00278616	8.45433e-05	0.0098978
GOTERM_BP_FAT	GO:0051327~M phase of meiotic cell cycle	11	9.40171	7.52863e-06	2324857, 2310364, 2315032, 2303124, 2316964, 2305693, 2303044, 2313188, 2320395, 2307469, 2325872	86	159	7838	6.30525	0.00294688	8.67972e-05	0.0104696
GOTERM_BP_FAT	GO:0051321~meiotic cell cycle	11	9.40171	1.04549e-05	2324857, 2310364, 2315032, 2303124, 2316964, 2305693, 2303044, 2313188, 2320395, 2307469, 2325872	86	165	7838	6.07597	0.00408997	0.000117089	0.0145387
GOTERM_BP_FAT	GO:0045132~meiotic chromosome segregation	8	6.83761	0.000336688	2324857, 2310364, 2303124, 2316964, 2303044, 2313188, 2320395, 2325872	86	122	7838	5.97636	0.123662	0.00286554	0.467218
Annotation Cluster 4	Enrichment Score: 5.913803324916711
Category	Term	Count	%	PValue	Genes	List Total	Pop Hits	Pop Total	Fold Enrichment	Bonferroni	Benjamini	FDR
GOTERM_CC_FAT	GO:0044427~chromosomal part	8	6.83761	1.06588e-08	2303821, 2315032, 2324903, 2318162, 2318587, 2314135, 2303195, 2325983	31	77	7912	26.517	5.75577e-07	1.91859e-07	1.0442e-05
GOTERM_CC_FAT	GO:0000776~kinetochore	5	4.2735	8.14105e-08	2315032, 2324903, 2318162, 2318587, 2303195	31	12	7912	106.344	4.39616e-06	1.09904e-06	7.97541e-05
GOTERM_CC_FAT	GO:0000775~chromosome, centromeric region	5	4.2735	2.22729e-07	2315032, 2324903, 2318162, 2318587, 2303195	31	15	7912	85.0753	1.20273e-05	2.40547e-06	0.000218197
GOTERM_CC_FAT	GO:0000779~condensed chromosome, centromeric region	4	3.4188	7.95357e-06	2315032, 2318162, 2318587, 2303195	31	11	7912	92.8094	0.000429402	7.15799e-05	0.00779148
GOTERM_CC_FAT	GO:0000777~condensed chromosome kinetochore	4	3.4188	7.95357e-06	2315032, 2318162, 2318587, 2303195	31	11	7912	92.8094	0.000429402	7.15799e-05	0.00779148
GOTERM_CC_FAT	GO:0000793~condensed chromosome	4	3.4188	1.05776e-05	2315032, 2318162, 2318587, 2303195	31	12	7912	85.0753	0.000571032	8.15959e-05	0.0103619
SP_PIR_KEYWORDS	kinetochore	4	3.4188	3.1024e-05	2315032, 2318162, 2318587, 2303195	116	11	19674	61.674	0.00223127	0.000248165	0.0322875
Annotation Cluster 5	Enrichment Score: 5.842870691516297
Category	Term	Count	%	PValue	Genes	List Total	Pop Hits	Pop Total	Fold Enrichment	Bonferroni	Benjamini	FDR
GOTERM_BP_FAT	GO:0006259~DNA metabolic process	19	16.2393	2.43575e-14	2314149, 2326475, 2323072, 2325983, 2309444, 2303821, 2301952, 2306062, 2307195, 2307550, 2305518, 2305078, 2325351, 2310762, 2309829, 2325564, 2308722, 2314135, 2306676	86	153	7838	11.318	9.53104e-12	6.35381e-13	3.38174e-11
SP_PIR_KEYWORDS	dna replication	10	8.54701	7.48222e-14	2309444, 2307195, 2305518, 2310762, 2325351, 2326475, 2308722, 2314135, 2323072, 2325983	116	30	19674	56.5345	5.38769e-12	1.34692e-12	7.78932e-11
GOTERM_BP_FAT	GO:0006260~DNA replication	13	11.1111	8.8091e-13	2326475, 2325983, 2323072, 2303821, 2309444, 2307195, 2325351, 2310762, 2305518, 2309829, 2308722, 2314135, 2306676	86	59	7838	20.0816	3.45337e-10	1.72669e-11	1.22515e-09
KEGG_PATHWAY	cel03030:DNA replication	10	8.54701	2.43923e-11	2309444, 2307195, 2305518, 2310762, 2325351, 2326475, 2314135, 2323072, 2325983, 2306676	20	33	1534	23.2424	5.3663e-10	5.3663e-10	1.90902e-08
GOTERM_MF_FAT	GO:0003887~DNA-directed DNA polymerase activity	4	3.4188	0.000258942	2309444, 2307195, 2305078, 2323072	55	16	6686	30.3909	0.0245551	0.00825297	0.284828
GOTERM_MF_FAT	GO:0016779~nucleotidyltransferase activity	6	5.12821	0.000340359	2309444, 2307195, 2305078, 2314135, 2323072, 2325983	55	76	6686	9.59713	0.0321518	0.00543187	0.374232
SP_PIR_KEYWORDS	nucleotidyltransferase	4	3.4188	0.000360038	2309444, 2314135, 2323072, 2325983	116	24	19674	28.2672	0.0255941	0.00258938	0.374121
GOTERM_MF_FAT	GO:0034061~DNA polymerase activity	4	3.4188	0.000373024	2309444, 2307195, 2305078, 2323072	55	18	6686	27.0141	0.0351832	0.00510364	0.410081
GOTERM_MF_FAT	GO:0003677~DNA binding	18	15.3846	0.000447987	2326475, 2303678, 2323072, 2309444, 2301952, 2306062, 2307195, 2307550, 2318162, 2305518, 2305078, 2325351, 2310762, 2325488, 2325564, 2314135, 2315970, 2306676	55	895	6686	2.44486	0.0421043	0.00536262	0.492306
KEGG_PATHWAY	cel00240:Pyrimidine metabolism	6	5.12821	0.00085864	2309444, 2307195, 2308722, 2314135, 2323072, 2325983	20	65	1534	7.08	0.0187207	0.00940459	0.670035
SP_PIR_KEYWORDS	dna-binding	11	9.40171	0.00239462	2309444, 2306062, 2318162, 2305518, 2310762, 2325351, 2325488, 2303678, 2314135, 2323072, 2315970	116	589	19674	3.16747	0.158542	0.0131907	2.46462
KEGG_PATHWAY	cel00230:Purine metabolism	6	5.12821	0.00647503	2309444, 2307195, 2308722, 2314135, 2323072, 2325983	20	102	1534	4.51176	0.133171	0.046521	4.95698
SP_PIR_KEYWORDS	transferase	8	6.83761	0.0399074	2326960, 2309444, 2305693, 2327436, 2314135, 2307469, 2323072, 2325983	116	542	19674	2.50337	0.946722	0.143009	34.5512
Annotation Cluster 6	Enrichment Score: 4.899167433466394
Category	Term	Count	%	PValue	Genes	List Total	Pop Hits	Pop Total	Fold Enrichment	Bonferroni	Benjamini	FDR
GOTERM_BP_FAT	GO:0006261~DNA-dependent DNA replication	6	5.12821	1.37463e-06	2303821, 2305518, 2310762, 2325351, 2314135, 2325983	86	19	7838	28.7809	0.00053871	1.79617e-05	0.00191169
GOTERM_CC_FAT	GO:0000228~nuclear chromosome	4	3.4188	1.05776e-05	2310364, 2303821, 2314135, 2325983	31	12	7912	85.0753	0.000571032	8.15959e-05	0.0103619
GOTERM_CC_FAT	GO:0044454~nuclear chromosome part	3	2.5641	0.000138014	2303821, 2314135, 2325983	31	5	7912	153.135	0.00742558	0.000677342	0.135124
Annotation Cluster 7	Enrichment Score: 4.870265991981724
Category	Term	Count	%	PValue	Genes	List Total	Pop Hits	Pop Total	Fold Enrichment	Bonferroni	Benjamini	FDR
GOTERM_BP_FAT	GO:0002009~morphogenesis of an epithelium	15	12.8205	1.08913e-05	2313673, 2310839, 2325983, 2309444, 2315032, 2328213, 2307195, 2318162, 2304799, 2312722, 2325564, 2328351, 2326955, 2318034, 2308837	86	331	7838	4.13019	0.00426032	0.000118588	0.0151455
GOTERM_BP_FAT	GO:0060429~epithelium development	15	12.8205	1.29168e-05	2313673, 2310839, 2325983, 2309444, 2315032, 2328213, 2307195, 2318162, 2304799, 2312722, 2325564, 2328351, 2326955, 2318034, 2308837	86	336	7838	4.06873	0.0050506	0.000136839	0.0179619
GOTERM_BP_FAT	GO:0048729~tissue morphogenesis	15	12.8205	1.74168e-05	2313673, 2310839, 2325983, 2309444, 2315032, 2328213, 2307195, 2318162, 2304799, 2312722, 2325564, 2328351, 2326955, 2318034, 2308837	86	345	7838	3.96259	0.00680419	0.000179653	0.0242189
Annotation Cluster 8	Enrichment Score: 4.342464550980882
Category	Term	Count	%	PValue	Genes	List Total	Pop Hits	Pop Total	Fold Enrichment	Bonferroni	Benjamini	FDR
GOTERM_BP_FAT	GO:0051276~chromosome organization	14	11.9658	2.89155e-09	2324620, 2317692, 2310364, 2310839, 2327018, 2307469, 2303195, 2321356, 2318416, 2326266, 2318162, 2309829, 2325564, 2320395	86	141	7838	9.04932	1.13349e-06	4.35957e-08	4.02129e-06
GOTERM_BP_FAT	GO:0034508~centromere complex assembly	5	4.2735	6.38946e-08	2324620, 2318416, 2318162, 2327018, 2303195	86	5	7838	91.1395	2.50464e-05	9.27655e-07	8.88585e-05
GOTERM_BP_FAT	GO:0051382~kinetochore assembly	5	4.2735	6.38946e-08	2324620, 2318416, 2318162, 2327018, 2303195	86	5	7838	91.1395	2.50464e-05	9.27655e-07	8.88585e-05
GOTERM_BP_FAT	GO:0051383~kinetochore organization	5	4.2735	1.90099e-07	2324620, 2318416, 2318162, 2327018, 2303195	86	6	7838	75.9496	7.45159e-05	2.56961e-06	0.000264371
GOTERM_BP_FAT	GO:0043623~cellular protein complex assembly	6	5.12821	9.27602e-05	2324620, 2318416, 2318162, 2327018, 2307469, 2303195	86	43	7838	12.7171	0.0357105	0.000908679	0.128925
GOTERM_BP_FAT	GO:0065004~protein-DNA complex assembly	5	4.2735	0.000647708	2324620, 2318416, 2318162, 2327018, 2303195	86	37	7838	12.3162	0.224296	0.00527735	0.897015
GOTERM_BP_FAT	GO:0070271~protein complex biogenesis	6	5.12821	0.00119352	2324620, 2318416, 2318162, 2327018, 2307469, 2303195	86	74	7838	7.38969	0.373833	0.00896225	1.6471
GOTERM_BP_FAT	GO:0006461~protein complex assembly	6	5.12821	0.00119352	2324620, 2318416, 2318162, 2327018, 2307469, 2303195	86	74	7838	7.38969	0.373833	0.00896225	1.6471
GOTERM_BP_FAT	GO:0034622~cellular macromolecular complex assembly	6	5.12821	0.00178929	2324620, 2318416, 2318162, 2327018, 2307469, 2303195	86	81	7838	6.75108	0.504422	0.0131585	2.45984
GOTERM_BP_FAT	GO:0034621~cellular macromolecular complex subunit organization	6	5.12821	0.00327999	2324620, 2318416, 2318162, 2327018, 2307469, 2303195	86	93	7838	5.87997	0.724142	0.0235673	4.46618
GOTERM_BP_FAT	GO:0065003~macromolecular complex assembly	6	5.12821	0.00695212	2324620, 2318416, 2318162, 2327018, 2307469, 2303195	86	111	7838	4.92646	0.93509	0.0452938	9.24632
GOTERM_BP_FAT	GO:0043933~macromolecular complex subunit organization	6	5.12821	0.00991559	2324620, 2318416, 2318162, 2327018, 2307469, 2303195	86	121	7838	4.51932	0.979885	0.0601218	12.9411
Annotation Cluster 9	Enrichment Score: 3.5658514148979994
Category	Term	Count	%	PValue	Genes	List Total	Pop Hits	Pop Total	Fold Enrichment	Bonferroni	Benjamini	FDR
SP_PIR_KEYWORDS	atp-binding	17	14.5299	1.18169e-06	2317692, 2326475, 2305693, 2305339, 2301791, 2325501, 2307469, 2321356, 2319166, 2317846, 2306062, 2305518, 2325351, 2310762, 2327436, 2325564, 2308722	116	649	19674	4.44262	8.50784e-05	1.70163e-05	0.00122999
SP_PIR_KEYWORDS	nucleotide-binding	17	14.5299	2.40107e-05	2317692, 2326475, 2305693, 2305339, 2301791, 2325501, 2307469, 2321356, 2319166, 2317846, 2306062, 2305518, 2325351, 2310762, 2327436, 2325564, 2308722	116	824	19674	3.4991	0.0017273	0.000216076	0.0249894
GOTERM_MF_FAT	GO:0000166~nucleotide binding	24	20.5128	0.00017815	2317692, 2326475, 2305693, 2305339, 2301791, 2325501, 2307469, 2321356, 2323072, 2319166, 2315887, 2309444, 2317846, 2306062, 2305518, 2301254, 2310762, 2325351, 2308722, 2309829, 2327436, 2325564, 2306676, 2308837	55	1369	6686	2.13114	0.0169585	0.0169585	0.196039
GOTERM_MF_FAT	GO:0001882~nucleoside binding	20	17.094	0.000221882	2317692, 2326475, 2305693, 2305339, 2301791, 2325501, 2307469, 2321356, 2323072, 2315887, 2319166, 2317846, 2306062, 2305518, 2310762, 2325351, 2327436, 2325564, 2308722, 2306676	55	1017	6686	2.39063	0.0210777	0.010595	0.244109
GOTERM_MF_FAT	GO:0005524~ATP binding	19	16.2393	0.00026292	2317692, 2326475, 2305693, 2305339, 2301791, 2325501, 2307469, 2321356, 2315887, 2319166, 2317846, 2306062, 2305518, 2310762, 2325351, 2327436, 2325564, 2308722, 2306676	55	942	6686	2.45192	0.0249276	0.00629103	0.289198
GOTERM_MF_FAT	GO:0032559~adenyl ribonucleotide binding	19	16.2393	0.000270108	2317692, 2326475, 2305693, 2305339, 2301791, 2325501, 2307469, 2321356, 2315887, 2319166, 2317846, 2306062, 2305518, 2310762, 2325351, 2327436, 2325564, 2308722, 2306676	55	944	6686	2.44673	0.0256004	0.00517334	0.297094
GOTERM_MF_FAT	GO:0030554~adenyl nucleotide binding	19	16.2393	0.000620769	2317692, 2326475, 2305693, 2305339, 2301791, 2325501, 2307469, 2321356, 2315887, 2319166, 2317846, 2306062, 2305518, 2310762, 2325351, 2327436, 2325564, 2308722, 2306676	55	1009	6686	2.28911	0.0578703	0.0066017	0.681591
GOTERM_MF_FAT	GO:0001883~purine nucleoside binding	19	16.2393	0.000628362	2317692, 2326475, 2305693, 2305339, 2301791, 2325501, 2307469, 2321356, 2315887, 2319166, 2317846, 2306062, 2305518, 2310762, 2325351, 2327436, 2325564, 2308722, 2306676	55	1010	6686	2.28684	0.0585572	0.006016	0.689903
GOTERM_MF_FAT	GO:0032553~ribonucleotide binding	19	16.2393	0.00215149	2317692, 2326475, 2305693, 2305339, 2301791, 2325501, 2307469, 2321356, 2315887, 2319166, 2317846, 2306062, 2305518, 2310762, 2325351, 2327436, 2325564, 2308722, 2306676	55	1120	6686	2.06224	0.186789	0.0186213	2.34428
GOTERM_MF_FAT	GO:0032555~purine ribonucleotide binding	19	16.2393	0.00215149	2317692, 2326475, 2305693, 2305339, 2301791, 2325501, 2307469, 2321356, 2315887, 2319166, 2317846, 2306062, 2305518, 2310762, 2325351, 2327436, 2325564, 2308722, 2306676	55	1120	6686	2.06224	0.186789	0.0186213	2.34428
GOTERM_MF_FAT	GO:0017076~purine nucleotide binding	19	16.2393	0.00414801	2317692, 2326475, 2305693, 2305339, 2301791, 2325501, 2307469, 2321356, 2315887, 2319166, 2317846, 2306062, 2305518, 2310762, 2325351, 2327436, 2325564, 2308722, 2306676	55	1187	6686	1.94584	0.329034	0.0302288	4.47489
Annotation Cluster 10	Enrichment Score: 3.516998789024391
Category	Term	Count	%	PValue	Genes	List Total	Pop Hits	Pop Total	Fold Enrichment	Bonferroni	Benjamini	FDR
GOTERM_BP_FAT	GO:0010564~regulation of cell cycle process	8	6.83761	1.32065e-07	2303821, 2324903, 2303124, 2325488, 2305693, 2307469, 2315970, 2318034	86	38	7838	19.1873	5.17682e-05	1.84891e-06	0.000183664
GOTERM_BP_FAT	GO:0051726~regulation of cell cycle	8	6.83761	4.65318e-06	2303821, 2324903, 2303124, 2325488, 2305693, 2307469, 2315970, 2318034	86	63	7838	11.5733	0.00182239	5.69999e-05	0.006471
GOTERM_BP_FAT	GO:0010948~negative regulation of cell cycle process	4	3.4188	9.86492e-05	2324903, 2325488, 2315970, 2318034	86	9	7838	40.5065	0.0379342	0.000942785	0.137105
GOTERM_BP_FAT	GO:0007346~regulation of mitotic cell cycle	5	4.2735	0.000160542	2324903, 2303124, 2325488, 2315970, 2318034	86	26	7838	17.5268	0.0609979	0.00149739	0.223036
GOTERM_BP_FAT	GO:0045786~negative regulation of cell cycle	4	3.4188	0.000190754	2324903, 2325488, 2315970, 2318034	86	11	7838	33.1416	0.0720547	0.00173762	0.264956
GOTERM_BP_FAT	GO:0010639~negative regulation of organelle organization	3	2.5641	0.00494315	2324903, 2303124, 2318034	86	10	7838	27.3419	0.856658	0.0340931	6.6594
GOTERM_BP_FAT	GO:0000075~cell cycle checkpoint	3	2.5641	0.00599924	2303821, 2324903, 2318034	86	11	7838	24.8562	0.905465	0.0405376	8.02772
GOTERM_BP_FAT	GO:0051129~negative regulation of cellular component organization	3	2.5641	0.00971887	2324903, 2303124, 2318034	86	14	7838	19.5299	0.978256	0.0598811	12.7002
GOTERM_BP_FAT	GO:0033043~regulation of organelle organization	3	2.5641	0.041553	2324903, 2303124, 2318034	86	30	7838	9.11395	1	0.211537	44.5799
Annotation Cluster 11	Enrichment Score: 3.5037207125403995
Category	Term	Count	%	PValue	Genes	List Total	Pop Hits	Pop Total	Fold Enrichment	Bonferroni	Benjamini	FDR
SP_PIR_KEYWORDS	cytoplasm	12	10.2564	6.42588e-06	2324857, 2303821, 2328213, 2309232, 2316964, 2320860, 2327436, 2311764, 2302633, 2307469, 2303195, 2321356	116	349	19674	5.83164	0.000462558	7.71078e-05	0.00668834
GOTERM_CC_FAT	GO:0015630~microtubule cytoskeleton	6	5.12821	1.30486e-05	2324857, 2328213, 2316964, 2320860, 2302633, 2319166	31	83	7912	18.4501	0.000704383	8.8075e-05	0.0127824
GOTERM_CC_FAT	GO:0005814~centriole	3	2.5641	8.30044e-05	2328213, 2320860, 2302633	31	4	7912	191.419	0.00447239	0.000497923	0.081286
GOTERM_CC_FAT	GO:0044430~cytoskeletal part	6	5.12821	9.43167e-05	2324857, 2328213, 2316964, 2320860, 2302633, 2319166	31	125	7912	12.2508	0.00508039	0.000509205	0.0923595
GOTERM_CC_FAT	GO:0044450~microtubule organizing center part	3	2.5641	0.000138014	2328213, 2320860, 2302633	31	5	7912	153.135	0.00742558	0.000677342	0.135124
SP_PIR_KEYWORDS	coiled coil	7	5.98291	0.000835515	2317692, 2315032, 2328213, 2320860, 2302633, 2303195, 2321356	116	188	19674	6.31502	0.0584071	0.00545617	0.866258
SP_PIR_KEYWORDS	cytoskeleton	6	5.12821	0.000839712	2324857, 2328213, 2316964, 2320860, 2302633, 2307469	116	125	19674	8.14097	0.0586918	0.00502771	0.870592
GOTERM_CC_FAT	GO:0005813~centrosome	3	2.5641	0.00141536	2328213, 2320860, 2302633	31	15	7912	51.0452	0.073632	0.00635338	1.37797
GOTERM_CC_FAT	GO:0005856~cytoskeleton	6	5.12821	0.00171914	2324857, 2328213, 2316964, 2320860, 2302633, 2319166	31	235	7912	6.5164	0.0887276	0.00712171	1.67149
GOTERM_CC_FAT	GO:0005815~microtubule organizing center	3	2.5641	0.00204786	2328213, 2320860, 2302633	31	18	7912	42.5376	0.104791	0.00787581	1.98822
SP_PIR_KEYWORDS	developmental protein	7	5.98291	0.0090865	2328213, 2320860, 2303678, 2327436, 2309829, 2302633, 2307469	116	305	19674	3.89254	0.481709	0.040244	9.06376
Annotation Cluster 12	Enrichment Score: 3.0731423729712315
Category	Term	Count	%	PValue	Genes	List Total	Pop Hits	Pop Total	Fold Enrichment	Bonferroni	Benjamini	FDR
GOTERM_BP_FAT	GO:0006974~response to DNA damage stimulus	7	5.98291	0.000201023	2303821, 2301952, 2307550, 2305078, 2314149, 2326475, 2327436	86	79	7838	8.07565	0.0757836	0.00178951	0.279201
SP_PIR_KEYWORDS	DNA damage	4	3.4188	0.000360038	2303821, 2315565, 2326475, 2327436	116	24	19674	28.2672	0.0255941	0.00258938	0.374121
GOTERM_BP_FAT	GO:0033554~cellular response to stress	7	5.98291	0.0010268	2303821, 2301952, 2307550, 2305078, 2314149, 2326475, 2327436	86	107	7838	5.9624	0.331496	0.0080219	1.41855
GOTERM_BP_FAT	GO:0006281~DNA repair	5	4.2735	0.00686042	2301952, 2307550, 2305078, 2314149, 2326475	86	70	7838	6.50997	0.932697	0.045461	9.1297
Annotation Cluster 13	Enrichment Score: 2.3540285869389783
Category	Term	Count	%	PValue	Genes	List Total	Pop Hits	Pop Total	Fold Enrichment	Bonferroni	Benjamini	FDR
GOTERM_BP_FAT	GO:0010564~regulation of cell cycle process	8	6.83761	1.32065e-07	2303821, 2324903, 2303124, 2325488, 2305693, 2307469, 2315970, 2318034	86	38	7838	19.1873	5.17682e-05	1.84891e-06	0.000183664
GOTERM_BP_FAT	GO:0051726~regulation of cell cycle	8	6.83761	4.65318e-06	2303821, 2324903, 2303124, 2325488, 2305693, 2307469, 2315970, 2318034	86	63	7838	11.5733	0.00182239	5.69999e-05	0.006471
GOTERM_BP_FAT	GO:0033261~regulation of S phase	3	2.5641	0.00113794	2303821, 2325488, 2315970	86	5	7838	54.6837	0.360024	0.00871328	1.57096
GOTERM_BP_FAT	GO:0010558~negative regulation of macromolecule biosynthetic process	3	2.5641	0.0852934	2303821, 2325488, 2315970	86	45	7838	6.07597	1	0.376411	71.0569
GOTERM_BP_FAT	GO:0045934~negative regulation of nucleobase, nucleoside, nucleotide and nucleic acid metabolic process	3	2.5641	0.0852934	2303821, 2325488, 2315970	86	45	7838	6.07597	1	0.376411	71.0569
GOTERM_BP_FAT	GO:0051172~negative regulation of nitrogen compound metabolic process	3	2.5641	0.0852934	2303821, 2325488, 2315970	86	45	7838	6.07597	1	0.376411	71.0569
GOTERM_BP_FAT	GO:0009890~negative regulation of biosynthetic process	3	2.5641	0.0885631	2303821, 2325488, 2315970	86	46	7838	5.94388	1	0.384108	72.463
GOTERM_BP_FAT	GO:0031327~negative regulation of cellular biosynthetic process	3	2.5641	0.0885631	2303821, 2325488, 2315970	86	46	7838	5.94388	1	0.384108	72.463
GOTERM_BP_FAT	GO:0010605~negative regulation of macromolecule metabolic process	3	2.5641	0.191353	2303821, 2325488, 2315970	86	74	7838	3.69485	1	0.656102	94.7857
Annotation Cluster 14	Enrichment Score: 2.297614281101584
Category	Term	Count	%	PValue	Genes	List Total	Pop Hits	Pop Total	Fold Enrichment	Bonferroni	Benjamini	FDR
GOTERM_BP_FAT	GO:0051313~attachment of spindle microtubules to chromosome	3	2.5641	0.00113794	2324620, 2318416, 2326266	86	5	7838	54.6837	0.360024	0.00871328	1.57096
GOTERM_BP_FAT	GO:0034453~microtubule anchoring	3	2.5641	0.00113794	2324620, 2318416, 2326266	86	5	7838	54.6837	0.360024	0.00871328	1.57096
GOTERM_BP_FAT	GO:0032507~maintenance of protein location in cell	3	2.5641	0.00838918	2324620, 2318416, 2326266	86	13	7838	21.0322	0.963206	0.0526988	11.0558
GOTERM_BP_FAT	GO:0051651~maintenance of location in cell	3	2.5641	0.00838918	2324620, 2318416, 2326266	86	13	7838	21.0322	0.963206	0.0526988	11.0558
GOTERM_BP_FAT	GO:0045185~maintenance of protein location	3	2.5641	0.0126375	2324620, 2318416, 2326266	86	16	7838	17.0887	0.993164	0.0749414	16.2112
GOTERM_BP_FAT	GO:0051235~maintenance of location	3	2.5641	0.0142225	2324620, 2318416, 2326266	86	17	7838	16.0834	0.996358	0.0827624	18.0625
Annotation Cluster 15	Enrichment Score: 2.25181902651948
Category	Term	Count	%	PValue	Genes	List Total	Pop Hits	Pop Total	Fold Enrichment	Bonferroni	Benjamini	FDR
GOTERM_BP_FAT	GO:0006261~DNA-dependent DNA replication	6	5.12821	1.37463e-06	2303821, 2305518, 2310762, 2325351, 2314135, 2325983	86	19	7838	28.7809	0.00053871	1.79617e-05	0.00191169
INTERPRO	IPR018525:DNA-dependent ATPase MCM, conserved site	3	2.5641	0.000527756	2305518, 2310762, 2325351	83	6	13633	82.1265	0.0930434	0.0930434	0.65108
INTERPRO	IPR001208:DNA-dependent ATPase MCM	3	2.5641	0.000527756	2305518, 2310762, 2325351	83	6	13633	82.1265	0.0930434	0.0930434	0.65108
SMART	SM00350:MCM	3	2.5641	0.00103524	2305518, 2310762, 2325351	48	6	5537	57.6771	0.0465287	0.0465287	0.974223
INTERPRO	IPR012340:Nucleic acid-binding, OB-fold	4	3.4188	0.00217636	2305518, 2310762, 2325351, 2326475	83	43	13633	15.2793	0.331732	0.0958557	2.65991
GOTERM_MF_FAT	GO:0016851~magnesium chelatase activity	3	2.5641	0.00222291	2305518, 2310762, 2325351	55	9	6686	40.5212	0.192358	0.0176455	2.42124
GOTERM_MF_FAT	GO:0051002~ligase activity, forming nitrogen-metal bonds	3	2.5641	0.00222291	2305518, 2310762, 2325351	55	9	6686	40.5212	0.192358	0.0176455	2.42124
GOTERM_MF_FAT	GO:0051003~ligase activity, forming nitrogen-metal bonds, forming coordination complexes	3	2.5641	0.00222291	2305518, 2310762, 2325351	55	9	6686	40.5212	0.192358	0.0176455	2.42124
GOTERM_BP_FAT	GO:0006270~DNA replication initiation	3	2.5641	0.00398248	2305518, 2310762, 2325351	86	9	7838	30.3798	0.790755	0.0280403	5.39834
GOTERM_BP_FAT	GO:0015995~chlorophyll biosynthetic process	3	2.5641	0.00398248	2305518, 2310762, 2325351	86	9	7838	30.3798	0.790755	0.0280403	5.39834
GOTERM_BP_FAT	GO:0015994~chlorophyll metabolic process	3	2.5641	0.00398248	2305518, 2310762, 2325351	86	9	7838	30.3798	0.790755	0.0280403	5.39834
INTERPRO	IPR003593:ATPase, AAA+ type, core	5	4.2735	0.00476483	2305518, 2310762, 2325351, 2325564, 2325501	83	113	13633	7.26783	0.586708	0.161986	5.73876
GOTERM_BP_FAT	GO:0015979~photosynthesis	3	2.5641	0.00494315	2305518, 2310762, 2325351	86	10	7838	27.3419	0.856658	0.0340931	6.6594
GOTERM_BP_FAT	GO:0033014~tetrapyrrole biosynthetic process	3	2.5641	0.00714861	2305518, 2310762, 2325351	86	12	7838	22.7849	0.939935	0.0457905	9.49573
GOTERM_BP_FAT	GO:0033013~tetrapyrrole metabolic process	3	2.5641	0.00714861	2305518, 2310762, 2325351	86	12	7838	22.7849	0.939935	0.0457905	9.49573
GOTERM_BP_FAT	GO:0006778~porphyrin metabolic process	3	2.5641	0.00714861	2305518, 2310762, 2325351	86	12	7838	22.7849	0.939935	0.0457905	9.49573
GOTERM_BP_FAT	GO:0006779~porphyrin biosynthetic process	3	2.5641	0.00714861	2305518, 2310762, 2325351	86	12	7838	22.7849	0.939935	0.0457905	9.49573
SMART	SM00382:AAA	5	4.2735	0.0149461	2305518, 2310762, 2325351, 2325564, 2325501	48	113	5537	5.10417	0.499781	0.206184	13.2668
GOTERM_BP_FAT	GO:0046148~pigment biosynthetic process	3	2.5641	0.0233278	2305518, 2310762, 2325351	86	22	7838	12.4281	0.999904	0.125497	27.9828
GOTERM_BP_FAT	GO:0042440~pigment metabolic process	3	2.5641	0.0233278	2305518, 2310762, 2325351	86	22	7838	12.4281	0.999904	0.125497	27.9828
GOTERM_BP_FAT	GO:0018130~heterocycle biosynthetic process	3	2.5641	0.0726092	2305518, 2310762, 2325351	86	41	7838	6.66875	1	0.332877	64.9473
GOTERM_BP_FAT	GO:0051188~cofactor biosynthetic process	3	2.5641	0.22713	2305518, 2310762, 2325351	86	83	7838	3.2942	1	0.717042	97.221
GOTERM_BP_FAT	GO:0051186~cofactor metabolic process	3	2.5641	0.413468	2305518, 2310762, 2325351	86	130	7838	2.10322	1	0.909639	99.9401
GOTERM_BP_FAT	GO:0044271~nitrogen compound biosynthetic process	4	3.4188	0.442964	2305518, 2310762, 2325351, 2315887	86	225	7838	1.62026	1	0.924012	99.9708
Annotation Cluster 16	Enrichment Score: 2.000281525148698
Category	Term	Count	%	PValue	Genes	List Total	Pop Hits	Pop Total	Fold Enrichment	Bonferroni	Benjamini	FDR
INTERPRO	IPR001680:WD40 repeat	6	5.12821	0.00139862	2320583, 2325193, 2311247, 2308100, 2326597, 2307699	83	137	13633	7.19356	0.228119	0.121433	1.71692
INTERPRO	IPR015943:WD40/YVTN repeat-like	6	5.12821	0.001743	2320583, 2325193, 2311247, 2308100, 2326597, 2307699	83	144	13633	6.84388	0.275836	0.101994	2.13551
SMART	SM00320:WD40	6	5.12821	0.00574031	2320583, 2325193, 2311247, 2308100, 2326597, 2307699	48	137	5537	5.05201	0.232652	0.124016	5.29588
INTERPRO	IPR019782:WD40 repeat 2	4	3.4188	0.0229244	2320583, 2325193, 2308100, 2326597	83	101	13633	6.50507	0.9863	0.348865	24.9462
INTERPRO	IPR019781:WD40 repeat, subgroup	4	3.4188	0.0279143	2320583, 2325193, 2308100, 2326597	83	109	13633	6.02763	0.994687	0.353683	29.5537
INTERPRO	IPR017986:WD40 repeat, region	4	3.4188	0.0313034	2320583, 2325193, 2308100, 2326597	83	114	13633	5.76326	0.997216	0.364023	32.5332
SP_PIR_KEYWORDS	wd repeat	4	3.4188	0.0355125	2320583, 2325193, 2308100, 2326597	116	123	19674	5.51556	0.925979	0.134661	31.3648
Annotation Cluster 17	Enrichment Score: 1.6199734686227758
Category	Term	Count	%	PValue	Genes	List Total	Pop Hits	Pop Total	Fold Enrichment	Bonferroni	Benjamini	FDR
GOTERM_MF_FAT	GO:0030695~GTPase regulator activity	5	4.2735	0.0102816	2324857, 2324593, 2316964, 2328817, 2326955	55	106	6686	5.73413	0.629218	0.0640028	10.7588
GOTERM_MF_FAT	GO:0060589~nucleoside-triphosphatase regulator activity	5	4.2735	0.0109613	2324857, 2324593, 2316964, 2328817, 2326955	55	108	6686	5.62795	0.652884	0.0639918	11.4315
GOTERM_MF_FAT	GO:0005083~small GTPase regulator activity	3	2.5641	0.122506	2324593, 2328817, 2326955	55	75	6686	4.86255	0.999996	0.465962	76.292
Annotation Cluster 18	Enrichment Score: 1.483661565825111
Category	Term	Count	%	PValue	Genes	List Total	Pop Hits	Pop Total	Fold Enrichment	Bonferroni	Benjamini	FDR
GOTERM_BP_FAT	GO:0002119~nematode larval development	29	24.7863	0.0167323	2313673, 2303124, 2317861, 2313188, 2311764, 2318587, 2321356, 2325983, 2324857, 2326266, 2307195, 2319607, 2316964, 2312722, 2327436, 2317692, 2310364, 2325012, 2320860, 2303678, 2325501, 2304799, 2325351, 2328351, 2308722, 2303044, 2325564, 2326955, 2308837	86	1760	7838	1.50173	0.998659	0.0953623	20.9165
GOTERM_BP_FAT	GO:0002164~larval development	29	24.7863	0.0168564	2313673, 2303124, 2317861, 2313188, 2311764, 2318587, 2321356, 2325983, 2324857, 2326266, 2307195, 2319607, 2316964, 2312722, 2327436, 2317692, 2310364, 2325012, 2320860, 2303678, 2325501, 2304799, 2325351, 2328351, 2308722, 2303044, 2325564, 2326955, 2308837	86	1761	7838	1.50088	0.998724	0.0946769	21.0552
GOTERM_BP_FAT	GO:0009791~post-embryonic development	29	24.7863	0.0192219	2313673, 2303124, 2317861, 2313188, 2311764, 2318587, 2321356, 2325983, 2324857, 2326266, 2307195, 2319607, 2316964, 2312722, 2327436, 2317692, 2310364, 2325012, 2320860, 2303678, 2325501, 2304799, 2325351, 2328351, 2308722, 2303044, 2325564, 2326955, 2308837	86	1779	7838	1.48569	0.999504	0.105855	23.6562
GOTERM_BP_FAT	GO:0040007~growth	19	16.2393	0.214405	2310364, 2325012, 2313673, 2303124, 2320860, 2313188, 2303678, 2325501, 2321356, 2325983, 2326266, 2307195, 2319607, 2304799, 2325351, 2303044, 2328351, 2308722, 2325564	86	1364	7838	1.26954	1	0.698023	96.5124
Annotation Cluster 19	Enrichment Score: 1.3870916091321845
Category	Term	Count	%	PValue	Genes	List Total	Pop Hits	Pop Total	Fold Enrichment	Bonferroni	Benjamini	FDR
GOTERM_MF_FAT	GO:0008094~DNA-dependent ATPase activity	3	2.5641	0.00714625	2307550, 2325564, 2306676	55	16	6686	22.7932	0.497673	0.0479891	7.59519
GOTERM_MF_FAT	GO:0003678~DNA helicase activity	3	2.5641	0.00714625	2307550, 2325564, 2306676	55	16	6686	22.7932	0.497673	0.0479891	7.59519
GOTERM_MF_FAT	GO:0016887~ATPase activity	6	5.12821	0.0264975	2317692, 2307550, 2305518, 2325351, 2325564, 2306676	55	210	6686	3.47325	0.924079	0.140712	25.6048
GOTERM_MF_FAT	GO:0004386~helicase activity	4	3.4188	0.0357368	2307550, 2326176, 2325564, 2306676	55	90	6686	5.40283	0.969607	0.176412	33.0222
GOTERM_MF_FAT	GO:0008026~ATP-dependent helicase activity	3	2.5641	0.104143	2307550, 2325564, 2306676	55	68	6686	5.3631	0.999974	0.426306	70.2176
GOTERM_MF_FAT	GO:0070035~purine NTP-dependent helicase activity	3	2.5641	0.104143	2307550, 2325564, 2306676	55	68	6686	5.3631	0.999974	0.426306	70.2176
GOTERM_MF_FAT	GO:0042623~ATPase activity, coupled	3	2.5641	0.37207	2307550, 2325564, 2306676	55	160	6686	2.27932	1	0.84453	99.4054
Annotation Cluster 20	Enrichment Score: 1.110208103252262
Category	Term	Count	%	PValue	Genes	List Total	Pop Hits	Pop Total	Fold Enrichment	Bonferroni	Benjamini	FDR
SP_PIR_KEYWORDS	serine/threonine-protein kinase	6	5.12821	0.00349703	2317846, 2305693, 2305339, 2327436, 2301791, 2307469	116	173	19674	5.8822	0.222932	0.0178549	3.58068
INTERPRO	IPR002290:Serine/threonine protein kinase	5	4.2735	0.006985	2317846, 2305693, 2327436, 2301791, 2307469	83	126	13633	6.51798	0.726584	0.194367	8.30794
INTERPRO	IPR008271:Serine/threonine protein kinase, active site	6	5.12821	0.00898966	2317846, 2305693, 2305339, 2327436, 2301791, 2307469	83	212	13633	4.64867	0.811867	0.212316	10.5723
SP_PIR_KEYWORDS	kinase	6	5.12821	0.0206503	2326960, 2312753, 2317846, 2305693, 2327436, 2307469	116	268	19674	3.79709	0.777401	0.084583	19.5226
SMART	SM00220:S_TKc	5	4.2735	0.0214528	2317846, 2305693, 2327436, 2301791, 2307469	48	126	5537	4.57755	0.631225	0.220726	18.5332
INTERPRO	IPR017442:Serine/threonine protein kinase-related	6	5.12821	0.0216858	2317846, 2305693, 2305339, 2327436, 2301791, 2307469	83	265	13633	3.71894	0.982682	0.362797	23.7603
INTERPRO	IPR017441:Protein kinase, ATP binding site	6	5.12821	0.023946	2317846, 2305693, 2305339, 2327436, 2301791, 2307469	83	272	13633	3.62323	0.988711	0.334773	25.9114
UP_SEQ_FEATURE	active site:Proton acceptor	5	4.2735	0.039686	2315565, 2305693, 2327436, 2308722, 2307469	35	125	3249	3.71314	0.983261	0.870619	36.2569
INTERPRO	IPR000719:Protein kinase, core	6	5.12821	0.0960147	2317846, 2305693, 2305339, 2327436, 2301791, 2307469	83	404	13633	2.4394	1	0.736547	71.322
UP_SEQ_FEATURE	binding site:ATP	4	3.4188	0.106004	2326475, 2305693, 2327436, 2307469	35	110	3249	3.37558	0.999988	0.940949	71.2363
GOTERM_MF_FAT	GO:0004713~protein tyrosine kinase activity	6	5.12821	0.15195	2317846, 2305693, 2305339, 2327436, 2301791, 2307469	55	351	6686	2.07801	1	0.529257	83.7206
UP_SEQ_FEATURE	domain:Protein kinase	3	2.5641	0.246269	2305693, 2327436, 2307469	35	91	3249	3.06028	1	0.99669	95.6885
GOTERM_MF_FAT	GO:0004674~protein serine/threonine kinase activity	6	5.12821	0.246981	2317846, 2305693, 2305339, 2327436, 2301791, 2307469	55	418	6686	1.74493	1	0.709981	95.6031
GOTERM_MF_FAT	GO:0004672~protein kinase activity	6	5.12821	0.29404	2317846, 2305693, 2305339, 2327436, 2301791, 2307469	55	448	6686	1.62808	1	0.766212	97.8399
GOTERM_BP_FAT	GO:0006468~protein amino acid phosphorylation	6	5.12821	0.517206	2317846, 2305693, 2305339, 2327436, 2301791, 2307469	86	437	7838	1.25134	1	0.953544	99.996
GOTERM_BP_FAT	GO:0016310~phosphorylation	6	5.12821	0.663377	2317846, 2305693, 2305339, 2327436, 2301791, 2307469	86	514	7838	1.06389	1	0.98881	100
GOTERM_BP_FAT	GO:0006793~phosphorus metabolic process	7	5.98291	0.738693	2317846, 2304816, 2305693, 2305339, 2327436, 2301791, 2307469	86	665	7838	0.959364	1	0.995589	100
GOTERM_BP_FAT	GO:0006796~phosphate metabolic process	7	5.98291	0.738693	2317846, 2304816, 2305693, 2305339, 2327436, 2301791, 2307469	86	665	7838	0.959364	1	0.995589	100
Annotation Cluster 21	Enrichment Score: 0.8180011531060476
Category	Term	Count	%	PValue	Genes	List Total	Pop Hits	Pop Total	Fold Enrichment	Bonferroni	Benjamini	FDR
GOTERM_BP_FAT	GO:0033365~protein localization in organelle	3	2.5641	0.052127	2307051, 2303124, 2311764	86	34	7838	8.04172	1	0.252833	52.5033
GOTERM_BP_FAT	GO:0070727~cellular macromolecule localization	4	3.4188	0.259697	2324903, 2307051, 2303124, 2311764	86	163	7838	2.23655	1	0.754202	98.4729
GOTERM_BP_FAT	GO:0034613~cellular protein localization	4	3.4188	0.259697	2324903, 2307051, 2303124, 2311764	86	163	7838	2.23655	1	0.754202	98.4729
Annotation Cluster 22	Enrichment Score: 0.5907364826332882
Category	Term	Count	%	PValue	Genes	List Total	Pop Hits	Pop Total	Fold Enrichment	Bonferroni	Benjamini	FDR
GOTERM_BP_FAT	GO:0040002~collagen and cuticulin-based cuticle development	3	2.5641	0.251256	2310364, 2305693, 2326955	86	89	7838	3.07212	1	0.749243	98.2121
GOTERM_BP_FAT	GO:0042335~cuticle development	3	2.5641	0.259321	2310364, 2305693, 2326955	86	91	7838	3.0046	1	0.757742	98.4621
GOTERM_BP_FAT	GO:0007592~protein-based cuticle development	3	2.5641	0.259321	2310364, 2305693, 2326955	86	91	7838	3.0046	1	0.757742	98.4621
Annotation Cluster 23	Enrichment Score: 0.3903392423400221
Category	Term	Count	%	PValue	Genes	List Total	Pop Hits	Pop Total	Fold Enrichment	Bonferroni	Benjamini	FDR
GOTERM_BP_FAT	GO:0040027~negative regulation of vulval development	3	2.5641	0.335651	2325488, 2303678, 2315970	86	110	7838	2.48562	1	0.844955	99.6611
GOTERM_BP_FAT	GO:0048581~negative regulation of post-embryonic development	3	2.5641	0.335651	2325488, 2303678, 2315970	86	110	7838	2.48562	1	0.844955	99.6611
GOTERM_BP_FAT	GO:0040028~regulation of vulval development	3	2.5641	0.493667	2325488, 2303678, 2315970	86	152	7838	1.79881	1	0.944965	99.9922
GOTERM_BP_FAT	GO:0048580~regulation of post-embryonic development	3	2.5641	0.493667	2325488, 2303678, 2315970	86	152	7838	1.79881	1	0.944965	99.9922
Annotation Cluster 24	Enrichment Score: 0.17734014946039808
Category	Term	Count	%	PValue	Genes	List Total	Pop Hits	Pop Total	Fold Enrichment	Bonferroni	Benjamini	FDR
GOTERM_BP_FAT	GO:0019953~sexual reproduction	4	3.4188	0.445835	2311404, 2305693, 2323072, 2315970	86	226	7838	1.61309	1	0.923545	99.9728
GOTERM_BP_FAT	GO:0007276~gamete generation	3	2.5641	0.566746	2311404, 2305693, 2315970	86	174	7838	1.57137	1	0.969441	99.9991
GOTERM_BP_FAT	GO:0048609~reproductive process in a multicellular organism	4	3.4188	0.878632	2311404, 2305693, 2315970, 2308837	86	455	7838	0.801227	1	0.999743	100
GOTERM_BP_FAT	GO:0032504~multicellular organism reproduction	4	3.4188	0.879569	2311404, 2305693, 2315970, 2308837	86	456	7838	0.79947	1	0.99973	100
Annotation Cluster 25	Enrichment Score: 0.1451070841811496
Category	Term	Count	%	PValue	Genes	List Total	Pop Hits	Pop Total	Fold Enrichment	Bonferroni	Benjamini	FDR
SP_PIR_KEYWORDS	metal-binding	9	7.69231	0.257196	2324593, 2315565, 2326475, 2303678, 2325564, 2328817, 2314135, 2316689, 2325983	116	1033	19674	1.47767	1	0.657115	95.4714
SP_PIR_KEYWORDS	zinc	6	5.12821	0.516114	2324593, 2303678, 2325564, 2328817, 2316689, 2325983	116	811	19674	1.25477	1	0.916992	99.9477
SP_PIR_KEYWORDS	zinc-finger	3	2.5641	0.717344	2303678, 2325564, 2316689	116	428	19674	1.18881	1	0.980849	99.9998
GOTERM_MF_FAT	GO:0008270~zinc ion binding	8	6.83761	0.895385	2324593, 2311159, 2309444, 2303678, 2325564, 2328817, 2316689, 2325983	55	1238	6686	0.785549	1	0.99976	100
GOTERM_MF_FAT	GO:0046872~metal ion binding	12	10.2564	0.936101	2324593, 2311159, 2309444, 2303124, 2326475, 2303678, 2325564, 2327064, 2328817, 2314135, 2316689, 2325983	55	1910	6686	0.763751	1	0.999943	100
GOTERM_MF_FAT	GO:0043169~cation binding	12	10.2564	0.949548	2324593, 2311159, 2309444, 2303124, 2326475, 2303678, 2325564, 2327064, 2328817, 2314135, 2316689, 2325983	55	1960	6686	0.744267	1	0.999964	100
GOTERM_MF_FAT	GO:0043167~ion binding	12	10.2564	0.95099	2324593, 2311159, 2309444, 2303124, 2326475, 2303678, 2325564, 2327064, 2328817, 2314135, 2316689, 2325983	55	1966	6686	0.741996	1	0.999954	100
GOTERM_MF_FAT	GO:0046914~transition metal ion binding	9	7.69231	0.958036	2324593, 2311159, 2309444, 2303678, 2325564, 2328817, 2314135, 2316689, 2325983	55	1567	6686	0.698196	1	0.999961	100
Annotation Cluster 26	Enrichment Score: 0.021240354915989242
Category	Term	Count	%	PValue	Genes	List Total	Pop Hits	Pop Total	Fold Enrichment	Bonferroni	Benjamini	FDR
GOTERM_BP_FAT	GO:0040008~regulation of growth	17	14.5299	0.932582	2313673, 2314149, 2310839, 2320860, 2313188, 2318587, 2321356, 2324903, 2307051, 2318162, 2301254, 2301653, 2328351, 2327436, 2312862, 2325564, 2326955	86	1967	7838	0.787683	1	0.999965	100
GOTERM_BP_FAT	GO:0040010~positive regulation of growth rate	14	11.9658	0.953349	2313673, 2314149, 2310839, 2320860, 2313188, 2318587, 2321356, 2324903, 2307051, 2301254, 2327436, 2312862, 2325564, 2328351	86	1723	7838	0.740542	1	0.99999	100
GOTERM_BP_FAT	GO:0040009~regulation of growth rate	14	11.9658	0.953615	2313673, 2314149, 2310839, 2320860, 2313188, 2318587, 2321356, 2324903, 2307051, 2301254, 2327436, 2312862, 2325564, 2328351	86	1724	7838	0.740112	1	0.99999	100
GOTERM_BP_FAT	GO:0045927~positive regulation of growth	15	12.8205	0.9699	2313673, 2314149, 2310839, 2320860, 2313188, 2318587, 2321356, 2324903, 2307051, 2318162, 2301254, 2328351, 2327436, 2312862, 2325564	86	1904	7838	0.718011	1	0.999998	100
Annotation Cluster 27	Enrichment Score: 0.0013357681392829916
Category	Term	Count	%	PValue	Genes	List Total	Pop Hits	Pop Total	Fold Enrichment	Bonferroni	Benjamini	FDR
GOTERM_BP_FAT	GO:0006355~regulation of transcription, DNA-dependent	3	2.5641	0.995781	2325488, 2325564, 2315970	86	673	7838	0.406268	1	1	100
GOTERM_BP_FAT	GO:0051252~regulation of RNA metabolic process	3	2.5641	0.995912	2325488, 2325564, 2315970	86	676	7838	0.404465	1	1	100
GOTERM_BP_FAT	GO:0045449~regulation of transcription	3	2.5641	0.999098	2325488, 2325564, 2315970	86	817	7838	0.334662	1	1	100

## Sheet: GO_L3_DREAM_bound_genes
Annotation Cluster 1	Enrichment Score: 19.674183278554878
Category	Term	Count	%	PValue	Genes	List Total	Pop Hits	Pop Total	Fold Enrichment	Bonferroni	Benjamini	FDR
GOTERM_BP_FAT	GO:0009792~embryonic development ending in birth or egg hatching	215	44.8852	8.7025e-34	2308265, 2313187, 2313188, 2326889, 2318587, 2323437, 2315892, 2325983, 2304902, 2310755, 2316946, 2329103, 2321909, 2305693, 2306646, 2303850, 2326955, 2325872, 2312958, 2310870, 2302391, 2314419, 2326475, 2327018, 2328283, 2317737, 2327019, 2319942, 2305281, 2324903, 2302988, 2316964, 2303035, 2318697, 2321903, 2318477, 2324071, 2320860, 2310151, 2323072, 2318162, 2303044, 2304516, 2327545, 230…	327	2629	7838	1.96022	6.6052e-31	6.6052e-31	1.3266e-30
GOTERM_BP_FAT	GO:0002119~nematode larval development	141	29.4363	1.90108e-17	2321315, 2308265, 2313187, 2313188, 2318587, 2315892, 2325983, 2304902, 2310755, 2309595, 2307195, 2316946, 2329103, 2329403, 2314062, 2324571, 2325012, 2318254, 2308062, 2311064, 2328850, 2320074, 2303850, 2325351, 2321255, 2312451, 2325564, 2326955, 2308837, 2312958, 2302391, 2327098, 2317737, 2311764, 2304312, 2327019, 2321383, 2305281, 2302988, 2316964, 2302452, 2303035, 2315637, 2324589, 230…	327	1760	7838	1.92028	1.44292e-14	2.88584e-15	2.89799e-14
GOTERM_BP_FAT	GO:0002164~larval development	141	29.4363	2.00207e-17	2321315, 2308265, 2313187, 2313188, 2318587, 2315892, 2325983, 2304902, 2310755, 2309595, 2307195, 2316946, 2329103, 2329403, 2314062, 2324571, 2325012, 2318254, 2308062, 2311064, 2328850, 2320074, 2303850, 2325351, 2321255, 2312451, 2325564, 2326955, 2308837, 2312958, 2302391, 2327098, 2317737, 2311764, 2304312, 2327019, 2321383, 2305281, 2302988, 2316964, 2302452, 2303035, 2315637, 2324589, 230…	327	1761	7838	1.91919	1.51957e-14	2.53261e-15	3.05193e-14
GOTERM_BP_FAT	GO:0009791~post-embryonic development	141	29.4363	5.03601e-17	2321315, 2308265, 2313187, 2313188, 2318587, 2315892, 2325983, 2304902, 2310755, 2309595, 2307195, 2316946, 2329103, 2329403, 2314062, 2324571, 2325012, 2318254, 2308062, 2311064, 2328850, 2320074, 2303850, 2325351, 2321255, 2312451, 2325564, 2326955, 2308837, 2312958, 2302391, 2327098, 2317737, 2311764, 2304312, 2327019, 2321383, 2305281, 2302988, 2316964, 2302452, 2303035, 2315637, 2324589, 230…	327	1779	7838	1.89977	3.82233e-14	4.77792e-15	7.67686e-14
GOTERM_BP_FAT	GO:0040007~growth	118	24.6347	2.55196e-16	2313187, 2313188, 2315892, 2325983, 2304902, 2310755, 2307195, 2316946, 2329103, 2329403, 2314062, 2324571, 2325012, 2318254, 2308062, 2311064, 2328850, 2320074, 2303850, 2325351, 2321255, 2312451, 2325564, 2312958, 2302391, 2327098, 2317737, 2327019, 2321383, 2302988, 2303035, 2302452, 2315637, 2324589, 2308679, 2321903, 2322531, 2318477, 2320860, 2302907, 2308907, 2314898, 2314899, 2304799, 231…	327	1364	7838	2.0736	1.68532e-13	1.87628e-14	3.33067e-13
Annotation Cluster 2	Enrichment Score: 17.359569788496003
Category	Term	Count	%	PValue	Genes	List Total	Pop Hits	Pop Total	Fold Enrichment	Bonferroni	Benjamini	FDR
GOTERM_BP_FAT	GO:0040035~hermaphrodite genitalia development	82	17.119	6.47647e-19	2301533, 2313673, 2308265, 2326889, 2318587, 2314530, 2315892, 2307469, 2321356, 2325983, 2310755, 2326266, 2304765, 2311388, 2318190, 2303814, 2312722, 2305125, 2308497, 2326597, 2329103, 2314762, 2329403, 2310364, 2314062, 2325012, 2320586, 2305693, 2310037, 2308062, 2303546, 2311064, 2328850, 2303195, 2316088, 2311404, 2329311, 2325564, 2315918, 2304530, 2326955, 2325872, 2310870, 2303124, 231…	327	690	7838	2.84854	4.91564e-16	2.45782e-16	9.87268e-16
GOTERM_BP_FAT	GO:0048806~genitalia development	82	17.119	1.1068e-18	2301533, 2313673, 2308265, 2326889, 2318587, 2314530, 2315892, 2307469, 2321356, 2325983, 2310755, 2326266, 2304765, 2311388, 2318190, 2303814, 2312722, 2305125, 2308497, 2326597, 2329103, 2314762, 2329403, 2310364, 2314062, 2325012, 2320586, 2305693, 2310037, 2308062, 2303546, 2311064, 2328850, 2303195, 2316088, 2311404, 2329311, 2325564, 2315918, 2304530, 2326955, 2325872, 2310870, 2303124, 231…	327	696	7838	2.82398	8.40064e-16	2.80021e-16	1.6872e-15
GOTERM_BP_FAT	GO:0007548~sex differentiation	85	17.7453	1.35222e-17	2301533, 2313673, 2308265, 2326889, 2318587, 2314530, 2315892, 2307469, 2321356, 2325983, 2310755, 2326266, 2304765, 2311388, 2318190, 2303814, 2312722, 2305125, 2308497, 2326597, 2329103, 2314762, 2329403, 2310364, 2314062, 2325012, 2320586, 2305693, 2310037, 2306732, 2308062, 2303546, 2311064, 2328850, 2303195, 2316088, 2311404, 2329311, 2325564, 2315918, 2304530, 2326955, 2325872, 2310870, 230…	327	771	7838	2.64254	1.02634e-14	2.56584e-15	2.06132e-14
GOTERM_BP_FAT	GO:0003006~reproductive developmental process	88	18.3716	3.76065e-17	2301533, 2313673, 2319141, 2308265, 2326889, 2318587, 2314530, 2315892, 2307469, 2321356, 2325983, 2310755, 2326266, 2304765, 2311388, 2318190, 2303814, 2312722, 2305125, 2308497, 2326597, 2329103, 2314762, 2329403, 2310364, 2314062, 2325012, 2320586, 2305693, 2308897, 2310037, 2306732, 2308062, 2303546, 2311064, 2328850, 2303195, 2316088, 2311404, 2329311, 2325564, 2315918, 2304530, 2326955, 232…	327	831	7838	2.53828	2.85434e-14	4.07762e-15	5.73271e-14
Annotation Cluster 3	Enrichment Score: 11.421346054230602
Category	Term	Count	%	PValue	Genes	List Total	Pop Hits	Pop Total	Fold Enrichment	Bonferroni	Benjamini	FDR
GOTERM_CC_FAT	GO:0005694~chromosome	21	4.38413	1.68702e-14	2317692, 2310364, 2302391, 2311739, 2318587, 2321356, 2303195, 2307469, 2325983, 2303821, 2315320, 2315032, 2302038, 2324903, 2306062, 2318162, 2329311, 2313854, 2318697, 2314135, 2316274	152	112	7912	9.75987	2.66631e-12	2.66631e-12	2.03282e-11
GOTERM_CC_FAT	GO:0043232~intracellular non-membrane-bounded organelle	38	7.93319	2.67868e-12	2302391, 2318587, 2314530, 2321356, 2307469, 2325983, 2319166, 2317076, 2324857, 2315320, 2324903, 2303741, 2316964, 2313854, 2318697, 2302633, 2308679, 2329103, 2316274, 2317692, 2310364, 2309903, 2311739, 2316800, 2320860, 2318254, 2311064, 2303195, 2303821, 2302038, 2315032, 2306062, 2328213, 2318162, 2323885, 2329311, 2311356, 2314135	152	535	7912	3.6972	4.23224e-10	2.11612e-10	3.22747e-09
GOTERM_CC_FAT	GO:0043228~non-membrane-bounded organelle	38	7.93319	2.67868e-12	2302391, 2318587, 2314530, 2321356, 2307469, 2325983, 2319166, 2317076, 2324857, 2315320, 2324903, 2303741, 2316964, 2313854, 2318697, 2302633, 2308679, 2329103, 2316274, 2317692, 2310364, 2309903, 2311739, 2316800, 2320860, 2318254, 2311064, 2303195, 2303821, 2302038, 2315032, 2306062, 2328213, 2318162, 2323885, 2329311, 2311356, 2314135	152	535	7912	3.6972	4.23224e-10	2.11612e-10	3.22747e-09
GOTERM_CC_FAT	GO:0044427~chromosomal part	14	2.92276	1.70473e-09	2302391, 2311739, 2318587, 2303195, 2325983, 2303821, 2315032, 2324903, 2318162, 2329311, 2313854, 2318697, 2314135, 2316274	152	77	7912	9.46411	2.69348e-07	8.97826e-08	2.05402e-06
Annotation Cluster 4	Enrichment Score: 9.057712770931309
Category	Term	Count	%	PValue	Genes	List Total	Pop Hits	Pop Total	Fold Enrichment	Bonferroni	Benjamini	FDR
GOTERM_BP_FAT	GO:0051301~cell division	37	7.72443	6.60372e-15	2303124, 2326475, 2327018, 2313188, 2301791, 2318587, 2319518, 2321356, 2307469, 2325983, 2309595, 2324857, 2305281, 2317846, 2305518, 2319607, 2316964, 2318697, 2309829, 2329103, 2316274, 2317692, 2311739, 2318880, 2305693, 2308897, 2311064, 2303195, 2311404, 2318416, 2303821, 2315032, 2306062, 2310762, 2314135, 2326955, 2311161	327	189	7838	4.69243	4.97169e-12	4.97158e-13	9.9809e-12
SP_PIR_KEYWORDS	cell cycle	20	4.17537	6.67818e-14	2317692, 2311739, 2326475, 2320860, 2305693, 2318587, 2321356, 2303195, 2307469, 2311404, 2324857, 2303821, 2315032, 2328213, 2316964, 2309829, 2318697, 2327436, 2302633, 2316274	471	83	19674	10.0652	1.22309e-11	1.22309e-11	8.25562e-11
GOTERM_BP_FAT	GO:0000279~M phase	40	8.35073	1.42416e-13	2306411, 2303124, 2310839, 2311764, 2313188, 2318587, 2321356, 2307469, 2319166, 2324857, 2326266, 2313935, 2307051, 2316964, 2318697, 2309829, 2329103, 2316274, 2324620, 2317692, 2310364, 2311739, 2320860, 2305693, 2312582, 2311064, 2303195, 2311404, 2316088, 2318416, 2303821, 2302038, 2315032, 2318162, 2310480, 2329508, 2328351, 2303044, 2320395, 2325872	327	242	7838	3.96189	1.08113e-10	9.82847e-12	2.17137e-10
GOTERM_BP_FAT	GO:0007049~cell cycle	47	9.81211	1.70132e-13	2306411, 2303124, 2314149, 2310839, 2326475, 2311764, 2313188, 2318587, 2314530, 2321356, 2307469, 2319166, 2324857, 2326266, 2313935, 2307051, 2316964, 2327436, 2318697, 2309829, 2302633, 2329103, 2316274, 2324620, 2317692, 2310364, 2311739, 2320860, 2305693, 2312582, 2311064, 2303195, 2311404, 2316088, 2318416, 2303821, 2315032, 2302038, 2328213, 2316182, 2318162, 2310480, 2329508, 2328351, 230…	327	329	7838	3.4242	1.29095e-10	1.0758e-11	2.59281e-10
GOTERM_BP_FAT	GO:0022403~cell cycle phase	40	8.35073	2.1465e-13	2306411, 2303124, 2310839, 2311764, 2313188, 2318587, 2321356, 2307469, 2319166, 2324857, 2326266, 2313935, 2307051, 2316964, 2318697, 2309829, 2329103, 2316274, 2324620, 2317692, 2310364, 2311739, 2320860, 2305693, 2312582, 2311064, 2303195, 2311404, 2316088, 2318416, 2303821, 2302038, 2315032, 2318162, 2310480, 2329508, 2328351, 2303044, 2320395, 2325872	327	245	7838	3.91337	1.62886e-10	1.25296e-11	3.27138e-10
SP_PIR_KEYWORDS	mitosis	14	2.92276	4.68192e-12	2317692, 2311739, 2305693, 2318587, 2307469, 2303195, 2321356, 2324857, 2311404, 2303821, 2315032, 2316964, 2318697, 2316274	471	40	19674	14.6197	8.56792e-10	4.28396e-10	5.78286e-09
GOTERM_BP_FAT	GO:0007067~mitosis	20	4.17537	5.44199e-12	2324620, 2317692, 2311739, 2310839, 2305693, 2318587, 2321356, 2307469, 2311404, 2324857, 2318416, 2303821, 2315032, 2326266, 2318162, 2316964, 2309829, 2318697, 2320395, 2316274	327	64	7838	7.49044	4.13046e-09	2.75364e-10	8.29571e-09
GOTERM_BP_FAT	GO:0000087~M phase of mitotic cell cycle	20	4.17537	7.40276e-12	2324620, 2317692, 2311739, 2310839, 2305693, 2318587, 2321356, 2307469, 2311404, 2324857, 2318416, 2303821, 2315032, 2326266, 2318162, 2316964, 2309829, 2318697, 2320395, 2316274	327	65	7838	7.37521	5.61868e-09	3.51168e-10	1.12847e-08
GOTERM_BP_FAT	GO:0000280~nuclear division	20	4.17537	7.40276e-12	2324620, 2317692, 2311739, 2310839, 2305693, 2318587, 2321356, 2307469, 2311404, 2324857, 2318416, 2303821, 2315032, 2326266, 2318162, 2316964, 2309829, 2318697, 2320395, 2316274	327	65	7838	7.37521	5.61868e-09	3.51168e-10	1.12847e-08
GOTERM_BP_FAT	GO:0022402~cell cycle process	42	8.76827	8.65237e-12	2306411, 2303124, 2310839, 2311764, 2313188, 2318587, 2321356, 2307469, 2319166, 2324857, 2326266, 2313935, 2307051, 2316964, 2318697, 2309829, 2329103, 2316274, 2324620, 2317692, 2310364, 2311739, 2320860, 2305693, 2312582, 2311064, 2303195, 2311404, 2316088, 2318416, 2303821, 2302038, 2315032, 2328213, 2316182, 2318162, 2310480, 2329508, 2328351, 2303044, 2320395, 2325872	327	300	7838	3.35572	6.56718e-09	3.86305e-10	1.31897e-08
GOTERM_BP_FAT	GO:0048285~organelle fission	20	4.17537	1.00074e-11	2324620, 2317692, 2311739, 2310839, 2305693, 2318587, 2321356, 2307469, 2311404, 2324857, 2318416, 2303821, 2315032, 2326266, 2318162, 2316964, 2309829, 2318697, 2320395, 2316274	327	66	7838	7.26346	7.59565e-09	4.2198e-10	1.52553e-08
GOTERM_BP_FAT	GO:0000278~mitotic cell cycle	28	5.84551	1.16399e-11	2303124, 2310839, 2311764, 2318587, 2307469, 2321356, 2319166, 2324857, 2326266, 2307051, 2316964, 2309829, 2318697, 2316274, 2324620, 2317692, 2311739, 2320860, 2305693, 2311404, 2318416, 2303821, 2315032, 2316182, 2310480, 2318162, 2328351, 2320395	327	139	7838	4.82837	8.83469e-09	4.64984e-10	1.77438e-08
SP_PIR_KEYWORDS	cell division	16	3.34029	2.61978e-11	2317692, 2311739, 2326475, 2305693, 2318587, 2303195, 2307469, 2321356, 2324857, 2311404, 2303821, 2315032, 2316964, 2309829, 2318697, 2316274	471	65	19674	10.282	4.7942e-09	1.59807e-09	3.23582e-08
GOTERM_BP_FAT	GO:0007059~chromosome segregation	25	5.21921	6.74069e-09	2306411, 2303124, 2310839, 2313188, 2307469, 2321356, 2324857, 2326266, 2313935, 2316964, 2309829, 2318697, 2324620, 2317692, 2310364, 2312582, 2303195, 2318416, 2316088, 2302038, 2318162, 2329508, 2303044, 2320395, 2325872	327	147	7838	4.07643	5.11617e-06	2.43628e-07	1.02754e-05
GOTERM_BP_FAT	GO:0000226~microtubule cytoskeleton organization	21	4.38413	8.44695e-09	2324620, 2309903, 2303124, 2320860, 2311764, 2303195, 2307469, 2319166, 2324857, 2318416, 2326266, 2316182, 2328213, 2310480, 2307051, 2318162, 2316964, 2328351, 2318697, 2320395, 2316274	327	105	7838	4.79388	6.41122e-06	2.9142e-07	1.28765e-05
GOTERM_BP_FAT	GO:0007052~mitotic spindle organization	16	3.34029	2.20407e-08	2324620, 2303124, 2320860, 2311764, 2307469, 2319166, 2318416, 2324857, 2310480, 2307051, 2318162, 2316964, 2328351, 2318697, 2320395, 2316274	327	62	7838	6.18566	1.67288e-05	6.97037e-07	3.35987e-05
GOTERM_BP_FAT	GO:0007051~spindle organization	17	3.54906	2.74813e-08	2324620, 2303124, 2320860, 2311764, 2307469, 2303195, 2319166, 2318416, 2324857, 2310480, 2307051, 2318162, 2316964, 2328351, 2318697, 2320395, 2316274	327	72	7838	5.65945	2.08581e-05	8.34332e-07	4.18923e-05
GOTERM_BP_FAT	GO:0000070~mitotic sister chromatid segregation	10	2.08768	3.73971e-08	2324620, 2318416, 2317692, 2326266, 2318162, 2310839, 2318697, 2309829, 2320395, 2321356	327	20	7838	11.9847	2.8384e-05	1.09171e-06	5.70078e-05
GOTERM_BP_FAT	GO:0007010~cytoskeleton organization	25	5.21921	6.82953e-08	2303124, 2311764, 2307469, 2319166, 2324857, 2326266, 2307051, 2316964, 2318697, 2329103, 2322169, 2316274, 2324620, 2309903, 2320860, 2311064, 2303195, 2318416, 2316182, 2328213, 2310480, 2323885, 2318162, 2328351, 2320395	327	165	7838	3.63173	5.18348e-05	1.91985e-06	0.000104109
GOTERM_BP_FAT	GO:0000819~sister chromatid segregation	10	2.08768	2.51083e-07	2324620, 2318416, 2317692, 2326266, 2318162, 2310839, 2318697, 2309829, 2320395, 2321356	327	24	7838	9.98726	0.000190554	6.80612e-06	0.000382748
GOTERM_BP_FAT	GO:0007017~microtubule-based process	22	4.5929	6.28345e-07	2324620, 2309903, 2303124, 2316800, 2320860, 2311764, 2303195, 2307469, 2319166, 2324857, 2318416, 2326266, 2316182, 2328213, 2310480, 2307051, 2318162, 2316964, 2328351, 2318697, 2320395, 2316274	327	147	7838	3.58726	0.0004768	1.64452e-05	0.000957839
GOTERM_BP_FAT	GO:0051276~chromosome organization	21	4.38413	1.31168e-06	2324620, 2317692, 2310364, 2310839, 2327018, 2321356, 2303195, 2307469, 2318416, 2315320, 2326266, 2313935, 2310480, 2318162, 2320628, 2329311, 2313854, 2325564, 2309829, 2318697, 2320395	327	141	7838	3.56991	0.00099507	3.01682e-05	0.0019995
GOTERM_BP_FAT	GO:0051321~meiotic cell cycle	21	4.38413	1.51338e-05	2306411, 2310364, 2303124, 2305693, 2312582, 2313188, 2311064, 2307469, 2316088, 2324857, 2315032, 2302038, 2313935, 2329508, 2316964, 2303044, 2318697, 2320395, 2329103, 2325872, 2316274	327	165	7838	3.05065	0.0114209	0.000319022	0.0230673
GOTERM_BP_FAT	GO:0007126~meiosis	20	4.17537	2.7725e-05	2306411, 2310364, 2303124, 2305693, 2312582, 2313188, 2311064, 2307469, 2316088, 2324857, 2315032, 2302038, 2313935, 2329508, 2316964, 2303044, 2318697, 2320395, 2329103, 2325872	327	158	7838	3.0341	0.0208237	0.000568584	0.0422555
GOTERM_BP_FAT	GO:0051327~M phase of meiotic cell cycle	20	4.17537	3.03146e-05	2306411, 2310364, 2303124, 2305693, 2312582, 2313188, 2311064, 2307469, 2316088, 2324857, 2315032, 2302038, 2313935, 2329508, 2316964, 2303044, 2318697, 2320395, 2329103, 2325872	327	159	7838	3.01502	0.0227464	0.000605319	0.0462013
GOTERM_BP_FAT	GO:0045132~meiotic chromosome segregation	14	2.92276	0.00161101	2306411, 2310364, 2303124, 2313188, 2312582, 2324857, 2316088, 2302038, 2313935, 2329508, 2316964, 2303044, 2320395, 2325872	327	122	7838	2.75059	0.705873	0.0237094	2.42783
Annotation Cluster 5	Enrichment Score: 6.532897255741363
Category	Term	Count	%	PValue	Genes	List Total	Pop Hits	Pop Total	Fold Enrichment	Bonferroni	Benjamini	FDR
GOTERM_CC_FAT	GO:0044427~chromosomal part	14	2.92276	1.70473e-09	2302391, 2311739, 2318587, 2303195, 2325983, 2303821, 2315032, 2324903, 2318162, 2329311, 2313854, 2318697, 2314135, 2316274	152	77	7912	9.46411	2.69348e-07	8.97826e-08	2.05402e-06
GOTERM_CC_FAT	GO:0000775~chromosome, centromeric region	8	1.67015	4.54419e-09	2315032, 2324903, 2311739, 2318162, 2318697, 2318587, 2303195, 2316274	152	15	7912	27.7614	7.17981e-07	1.79495e-07	5.47526e-06
GOTERM_CC_FAT	GO:0000776~kinetochore	7	1.46138	3.67873e-08	2315032, 2324903, 2318162, 2318697, 2318587, 2303195, 2316274	152	12	7912	30.364	5.81238e-06	1.16248e-06	4.43248e-05
GOTERM_CC_FAT	GO:0000793~condensed chromosome	7	1.46138	3.67873e-08	2315032, 2302038, 2318162, 2318697, 2318587, 2303195, 2316274	152	12	7912	30.364	5.81238e-06	1.16248e-06	4.43248e-05
GOTERM_CC_FAT	GO:0000779~condensed chromosome, centromeric region	6	1.25261	9.98207e-07	2315032, 2318162, 2318697, 2318587, 2303195, 2316274	152	11	7912	28.3923	0.000157704	2.62858e-05	0.00120273
GOTERM_CC_FAT	GO:0000777~condensed chromosome kinetochore	6	1.25261	9.98207e-07	2315032, 2318162, 2318697, 2318587, 2303195, 2316274	152	11	7912	28.3923	0.000157704	2.62858e-05	0.00120273
SP_PIR_KEYWORDS	kinetochore	6	1.25261	3.12493e-06	2315032, 2318162, 2318697, 2318587, 2303195, 2316274	471	11	19674	22.784	0.000571699	6.35383e-05	0.00385968
SP_PIR_KEYWORDS	meiosis	5	1.04384	0.00167121	2315032, 2318697, 2311064, 2307469, 2303195	471	22	19674	9.49334	0.263678	0.0138167	2.04473
Annotation Cluster 6	Enrichment Score: 6.124627374487075
Category	Term	Count	%	PValue	Genes	List Total	Pop Hits	Pop Total	Fold Enrichment	Bonferroni	Benjamini	FDR
SP_PIR_KEYWORDS	dna replication	12	2.50522	4.67055e-11	2301533, 2309444, 2307195, 2305518, 2310762, 2325351, 2326475, 2308722, 2314135, 2323072, 2325983, 2309595	471	30	19674	16.7083	8.54711e-09	2.13678e-09	5.76882e-08
GOTERM_BP_FAT	GO:0006259~DNA metabolic process	26	5.42797	3.17122e-09	2305180, 2301533, 2302391, 2314149, 2326475, 2325983, 2309595, 2314838, 2301952, 2307195, 2313935, 2307550, 2305518, 2309829, 2306676, 2323072, 2303821, 2309444, 2302038, 2306062, 2310762, 2325351, 2305078, 2325564, 2308722, 2314135	327	153	7838	4.07323	2.40695e-06	1.20348e-07	4.83418e-06
KEGG_PATHWAY	cel03030:DNA replication	14	2.92276	3.7079e-09	2301533, 2302391, 2326475, 2323072, 2325983, 2309595, 2316088, 2309444, 2307195, 2325351, 2310762, 2305518, 2314135, 2306676	85	33	1534	7.65633	2.33598e-07	2.33598e-07	3.75445e-06
GOTERM_BP_FAT	GO:0006260~DNA replication	16	3.34029	1.05876e-08	2301533, 2302391, 2326475, 2323072, 2325983, 2309595, 2309444, 2303821, 2307195, 2305518, 2325351, 2310762, 2309829, 2308722, 2314135, 2306676	327	59	7838	6.50018	8.03596e-06	3.49391e-07	1.61397e-05
KEGG_PATHWAY	cel00230:Purine metabolism	11	2.29645	0.0470047	2309444, 2306064, 2307195, 2318834, 2308722, 2308062, 2314135, 2328850, 2323072, 2325983, 2309595	85	102	1534	1.94625	0.951837	0.454816	38.5839
SP_PIR_KEYWORDS	dna-binding	14	2.92276	0.653994	2301533, 2303678, 2323072, 2309595, 2309444, 2302038, 2306062, 2318162, 2325351, 2310762, 2305518, 2325488, 2314135, 2315970	471	589	19674	0.992852	1	0.95417	99.9998
Annotation Cluster 7	Enrichment Score: 5.781011925130524
Category	Term	Count	%	PValue	Genes	List Total	Pop Hits	Pop Total	Fold Enrichment	Bonferroni	Benjamini	FDR
GOTERM_BP_FAT	GO:0040010~positive regulation of growth rate	110	22.9645	7.68845e-07	2321315, 2313187, 2319248, 2313188, 2318587, 2315892, 2304902, 2310755, 2304765, 2312862, 2329403, 2324571, 2318254, 2308062, 2328850, 2327274, 2319788, 2306646, 2315018, 2320074, 2329508, 2325564, 2312958, 2310870, 2302391, 2327098, 2328283, 2327019, 2321383, 2305281, 2324903, 2313935, 2302988, 2307051, 2303035, 2302452, 2324589, 2308679, 2321903, 2322531, 2320860, 2302907, 2308907, 2314898, 230…	327	1723	7838	1.53026	0.000583383	1.94516e-05	0.00117201
GOTERM_BP_FAT	GO:0040009~regulation of growth rate	110	22.9645	7.92298e-07	2321315, 2313187, 2319248, 2313188, 2318587, 2315892, 2304902, 2310755, 2304765, 2312862, 2329403, 2324571, 2318254, 2308062, 2328850, 2327274, 2319788, 2306646, 2315018, 2320074, 2329508, 2325564, 2312958, 2310870, 2302391, 2327098, 2328283, 2327019, 2321383, 2305281, 2324903, 2313935, 2302988, 2307051, 2303035, 2302452, 2324589, 2308679, 2321903, 2322531, 2320860, 2302907, 2308907, 2314898, 230…	327	1724	7838	1.52937	0.000601174	1.93983e-05	0.00120777
GOTERM_BP_FAT	GO:0040008~regulation of growth	121	25.261	1.10048e-06	2321315, 2313187, 2313188, 2319248, 2318587, 2315892, 2304902, 2310755, 2304765, 2312862, 2329403, 2314062, 2324571, 2318254, 2308062, 2327274, 2328850, 2319788, 2306646, 2315018, 2320074, 2329508, 2325564, 2326955, 2312958, 2310870, 2302391, 2327098, 2328283, 2327019, 2321383, 2305281, 2324903, 2313935, 2302988, 2307051, 2301653, 2303035, 2302452, 2315637, 2324589, 2308679, 2321903, 2322531, 231…	327	1967	7838	1.47448	0.000834913	2.61016e-05	0.00167754
GOTERM_BP_FAT	GO:0045927~positive regulation of growth	114	23.7996	1.1211e-05	2321315, 2313187, 2319248, 2313188, 2318587, 2315892, 2304902, 2310755, 2304765, 2312862, 2329403, 2314062, 2324571, 2318254, 2308062, 2327274, 2328850, 2319788, 2306646, 2315018, 2320074, 2329508, 2325564, 2312958, 2310870, 2302391, 2327098, 2328283, 2327019, 2321383, 2305281, 2324903, 2313935, 2302988, 2307051, 2303035, 2302452, 2324589, 2308679, 2321903, 2322531, 2318880, 2320860, 2302907, 230…	327	1904	7838	1.43514	0.0084731	0.000250239	0.0170886
Annotation Cluster 8	Enrichment Score: 4.231609892334541
Category	Term	Count	%	PValue	Genes	List Total	Pop Hits	Pop Total	Fold Enrichment	Bonferroni	Benjamini	FDR
GOTERM_BP_FAT	GO:0000070~mitotic sister chromatid segregation	10	2.08768	3.73971e-08	2324620, 2318416, 2317692, 2326266, 2318162, 2310839, 2318697, 2309829, 2320395, 2321356	327	20	7838	11.9847	2.8384e-05	1.09171e-06	5.70078e-05
GOTERM_BP_FAT	GO:0000819~sister chromatid segregation	10	2.08768	2.51083e-07	2324620, 2318416, 2317692, 2326266, 2318162, 2310839, 2318697, 2309829, 2320395, 2321356	327	24	7838	9.98726	0.000190554	6.80612e-06	0.000382748
GOTERM_BP_FAT	GO:0030261~chromosome condensation	5	1.04384	0.000505532	2317692, 2326266, 2310839, 2307469, 2321356	327	10	7838	11.9847	0.31873	0.00830868	0.767861
GOTERM_BP_FAT	GO:0007076~mitotic chromosome condensation	3	0.626305	0.00503185	2317692, 2326266, 2310839	327	3	7838	23.9694	0.978265	0.067247	7.40164
GOTERM_BP_FAT	GO:0006323~DNA packaging	6	1.25261	0.0290951	2317692, 2326266, 2318162, 2310839, 2307469, 2321356	327	42	7838	3.4242	1	0.2583	36.2437
Annotation Cluster 9	Enrichment Score: 4.089886408777243
Category	Term	Count	%	PValue	Genes	List Total	Pop Hits	Pop Total	Fold Enrichment	Bonferroni	Benjamini	FDR
GOTERM_CC_FAT	GO:0012505~endomembrane system	12	2.50522	6.54581e-06	2321960, 2315106, 2302900, 2326824, 2302452, 2311764, 2326889, 2304013, 2306563, 2304425, 2322834, 2302169	152	109	7912	5.73056	0.00103371	0.000129272	0.00788671
GOTERM_CC_FAT	GO:0031967~organelle envelope	12	2.50522	3.27271e-05	2321960, 2302345, 2302790, 2321210, 2322043, 2311764, 2326889, 2306563, 2321499, 2314684, 2304902, 2302169	152	129	7912	4.84211	0.00515761	0.000469977	0.0394255
GOTERM_CC_FAT	GO:0046930~pore complex	6	1.25261	3.76724e-05	2321960, 2302790, 2311764, 2326889, 2306563, 2302169	152	21	7912	14.8722	0.00593468	0.000495907	0.0453818
GOTERM_CC_FAT	GO:0031975~envelope	12	2.50522	9.00195e-05	2321960, 2302345, 2302790, 2321210, 2322043, 2311764, 2326889, 2306563, 2321499, 2314684, 2304902, 2302169	152	144	7912	4.33772	0.014123	0.000888588	0.10841
GOTERM_CC_FAT	GO:0005643~nuclear pore	5	1.04384	0.000395229	2321960, 2311764, 2326889, 2306563, 2302169	152	19	7912	13.6981	0.0605479	0.002835	0.47517
GOTERM_CC_FAT	GO:0005635~nuclear envelope	5	1.04384	0.00100601	2321960, 2311764, 2326889, 2306563, 2302169	152	24	7912	10.8443	0.147029	0.006341	1.20542
Annotation Cluster 10	Enrichment Score: 4.012435969199484
Category	Term	Count	%	PValue	Genes	List Total	Pop Hits	Pop Total	Fold Enrichment	Bonferroni	Benjamini	FDR
INTERPRO	IPR000504:RNA recognition motif, RNP-1	14	2.92276	4.85762e-06	2327967, 2327969, 2310037, 2329582, 2316525, 2318926, 2303850, 2305603, 2329508, 2301254, 2303814, 2314782, 2309829, 2314762	362	107	13633	4.92751	0.00298783	0.000996937	0.00719994
SMART	SM00360:RRM	14	2.92276	1.87516e-05	2327967, 2327969, 2310037, 2329582, 2316525, 2318926, 2303850, 2305603, 2329508, 2301254, 2303814, 2314782, 2309829, 2314762	170	107	5537	4.26157	0.00215413	0.00107764	0.0213575
INTERPRO	IPR012677:Nucleotide-binding, alpha-beta plait	12	2.50522	9.5092e-05	2303850, 2305603, 2327967, 2327969, 2301254, 2329508, 2303814, 2314782, 2310037, 2316525, 2314762, 2318926	362	104	13633	4.34541	0.0568967	0.0116475	0.140857
UP_SEQ_FEATURE	domain:RRM	5	1.04384	0.0102956	2329508, 2309829, 2329582, 2314762, 2318926	145	20	3249	5.60172	0.965383	0.965383	13.0624
Annotation Cluster 11	Enrichment Score: 3.8267435530454126
Category	Term	Count	%	PValue	Genes	List Total	Pop Hits	Pop Total	Fold Enrichment	Bonferroni	Benjamini	FDR
GOTERM_BP_FAT	GO:0002009~morphogenesis of an epithelium	30	6.26305	0.000107565	2310870, 2313673, 2310839, 2314530, 2325983, 2309079, 2315320, 2307195, 2312722, 2322893, 2313854, 2318697, 2318034, 2329403, 2318880, 2314899, 2316088, 2309444, 2303850, 2315032, 2312853, 2316182, 2328213, 2318162, 2320628, 2304799, 2328351, 2325564, 2326955, 2308837	327	331	7838	2.17245	0.0784022	0.00194207	0.163846
GOTERM_BP_FAT	GO:0060429~epithelium development	30	6.26305	0.000140137	2310870, 2313673, 2310839, 2314530, 2325983, 2309079, 2315320, 2307195, 2312722, 2322893, 2313854, 2318697, 2318034, 2329403, 2318880, 2314899, 2316088, 2309444, 2303850, 2315032, 2312853, 2316182, 2328213, 2318162, 2320628, 2304799, 2328351, 2325564, 2326955, 2308837	327	336	7838	2.14013	0.100909	0.0024707	0.213411
GOTERM_BP_FAT	GO:0048729~tissue morphogenesis	30	6.26305	0.000219555	2310870, 2313673, 2310839, 2314530, 2325983, 2309079, 2315320, 2307195, 2312722, 2322893, 2313854, 2318697, 2318034, 2329403, 2318880, 2314899, 2316088, 2309444, 2303850, 2315032, 2312853, 2316182, 2328213, 2318162, 2320628, 2304799, 2328351, 2325564, 2326955, 2308837	327	345	7838	2.0843	0.153513	0.00378058	0.334166
Annotation Cluster 12	Enrichment Score: 3.817140304308256
Category	Term	Count	%	PValue	Genes	List Total	Pop Hits	Pop Total	Fold Enrichment	Bonferroni	Benjamini	FDR
SP_PIR_KEYWORDS	atp-binding	43	8.97704	5.31829e-09	2301533, 2312958, 2302391, 2326475, 2302020, 2301791, 2321356, 2307469, 2319166, 2310755, 2314838, 2305281, 2305438, 2317846, 2305775, 2328936, 2305518, 2316946, 2327436, 2321765, 2329103, 2317692, 2309903, 2320586, 2316800, 2305693, 2305339, 2325501, 2303546, 2302038, 2306062, 2304038, 2304592, 2320628, 2325351, 2310762, 2308722, 2316911, 2311997, 2325564, 2322961, 2315918, 2316083	471	649	19674	2.76755	9.73246e-07	1.62208e-07	6.56887e-06
GOTERM_MF_FAT	GO:0000166~nucleotide binding	78	16.2839	7.16436e-07	2301533, 2314672, 2314530, 2307469, 2321356, 2309595, 2310755, 2314838, 2305438, 2305775, 2328936, 2303814, 2316946, 2329103, 2314762, 2326858, 2320586, 2305693, 2310037, 2303546, 2316525, 2303850, 2305603, 2306062, 2329508, 2325351, 2316911, 2325564, 2315918, 2322961, 2316083, 2308837, 2312958, 2310870, 2302391, 2314316, 2327967, 2327969, 2326475, 2302020, 2328283, 2315112, 2329582, 2301791, 230…	226	1369	6686	1.68558	0.000214192	0.000214192	0.000956884
SP_PIR_KEYWORDS	nucleotide-binding	41	8.5595	1.82053e-05	2301533, 2312958, 2302391, 2326475, 2301791, 2314530, 2321356, 2307469, 2319166, 2310755, 2305281, 2305438, 2317846, 2305775, 2328936, 2305518, 2316946, 2327436, 2321765, 2329103, 2317692, 2309903, 2320586, 2316800, 2305693, 2305339, 2325501, 2303546, 2302038, 2306062, 2304038, 2304592, 2320628, 2325351, 2310762, 2308722, 2316911, 2311997, 2325564, 2322961, 2315918	471	824	19674	2.0784	0.00332606	0.000302827	0.0224839
GOTERM_MF_FAT	GO:0001882~nucleoside binding	57	11.8998	7.97014e-05	2301533, 2314672, 2321356, 2307469, 2310755, 2314838, 2305438, 2305775, 2328936, 2316946, 2329103, 2320586, 2305693, 2303546, 2308062, 2306062, 2325351, 2316911, 2325564, 2322961, 2315918, 2316083, 2312958, 2302391, 2314316, 2326475, 2328283, 2302020, 2315112, 2301791, 2319166, 2305281, 2317846, 2316698, 2305518, 2327436, 2321765, 2306676, 2302655, 2317692, 2315285, 2309903, 2316800, 2305339, 231…	226	1017	6686	1.6581	0.0235499	0.0118451	0.106398
GOTERM_MF_FAT	GO:0030554~adenyl nucleotide binding	55	11.4823	0.000236604	2301533, 2314672, 2321356, 2307469, 2310755, 2314838, 2305438, 2305775, 2328936, 2316946, 2329103, 2320586, 2305693, 2303546, 2306062, 2325351, 2325564, 2316911, 2322961, 2315918, 2316083, 2312958, 2302391, 2314316, 2326475, 2328283, 2302020, 2315112, 2301791, 2319166, 2305281, 2317846, 2316698, 2305518, 2327436, 2321765, 2306676, 2302655, 2317692, 2315285, 2309903, 2316800, 2305339, 2314898, 232…	226	1009	6686	1.61261	0.0683081	0.0117229	0.315552
GOTERM_MF_FAT	GO:0001883~purine nucleoside binding	55	11.4823	0.000242755	2301533, 2314672, 2321356, 2307469, 2310755, 2314838, 2305438, 2305775, 2328936, 2316946, 2329103, 2320586, 2305693, 2303546, 2306062, 2325351, 2325564, 2316911, 2322961, 2315918, 2316083, 2312958, 2302391, 2314316, 2326475, 2328283, 2302020, 2315112, 2301791, 2319166, 2305281, 2317846, 2316698, 2305518, 2327436, 2321765, 2306676, 2302655, 2317692, 2315285, 2309903, 2316800, 2305339, 2314898, 232…	226	1010	6686	1.61101	0.0700202	0.0103168	0.323743
GOTERM_MF_FAT	GO:0005524~ATP binding	51	10.6472	0.000522918	2301533, 2321356, 2307469, 2310755, 2314838, 2305438, 2305775, 2328936, 2316946, 2329103, 2320586, 2305693, 2303546, 2306062, 2325351, 2325564, 2316911, 2322961, 2315918, 2316083, 2312958, 2302391, 2314316, 2326475, 2302020, 2315112, 2301791, 2319166, 2305281, 2317846, 2316698, 2305518, 2327436, 2321765, 2306676, 2302655, 2317692, 2309903, 2316800, 2305339, 2314898, 2325501, 2315887, 2302038, 230…	226	942	6686	1.60169	0.144777	0.0193593	0.696169
GOTERM_MF_FAT	GO:0032559~adenyl ribonucleotide binding	51	10.6472	0.000549648	2301533, 2321356, 2307469, 2310755, 2314838, 2305438, 2305775, 2328936, 2316946, 2329103, 2320586, 2305693, 2303546, 2306062, 2325351, 2325564, 2316911, 2322961, 2315918, 2316083, 2312958, 2302391, 2314316, 2326475, 2302020, 2315112, 2301791, 2319166, 2305281, 2317846, 2316698, 2305518, 2327436, 2321765, 2306676, 2302655, 2317692, 2309903, 2316800, 2305339, 2314898, 2325501, 2315887, 2302038, 230…	226	944	6686	1.59829	0.151589	0.0180997	0.731634
GOTERM_MF_FAT	GO:0017076~purine nucleotide binding	58	12.1086	0.00236467	2301533, 2314672, 2314530, 2321356, 2307469, 2310755, 2314838, 2305438, 2305775, 2328936, 2316946, 2329103, 2326858, 2320586, 2305693, 2303546, 2306062, 2325351, 2316911, 2325564, 2322961, 2315918, 2316083, 2312958, 2302391, 2314316, 2326475, 2328283, 2302020, 2315112, 2301791, 2319166, 2305281, 2317846, 2316698, 2305518, 2327436, 2302452, 2321765, 2306676, 2302655, 2315285, 2317692, 2309903, 231…	226	1187	6686	1.44556	0.507309	0.0493054	3.11257
GOTERM_MF_FAT	GO:0032555~purine ribonucleotide binding	54	11.2735	0.00478316	2301533, 2314530, 2321356, 2307469, 2310755, 2314838, 2305438, 2305775, 2328936, 2316946, 2329103, 2326858, 2320586, 2305693, 2303546, 2306062, 2325351, 2325564, 2316911, 2322961, 2315918, 2316083, 2312958, 2302391, 2314316, 2326475, 2302020, 2315112, 2301791, 2319166, 2305281, 2317846, 2316698, 2305518, 2327436, 2302452, 2321765, 2306676, 2302655, 2317692, 2309903, 2316800, 2305339, 2314898, 232…	226	1120	6686	1.42637	0.76155	0.0765552	6.20309
GOTERM_MF_FAT	GO:0032553~ribonucleotide binding	54	11.2735	0.00478316	2301533, 2314530, 2321356, 2307469, 2310755, 2314838, 2305438, 2305775, 2328936, 2316946, 2329103, 2326858, 2320586, 2305693, 2303546, 2306062, 2325351, 2325564, 2316911, 2322961, 2315918, 2316083, 2312958, 2302391, 2314316, 2326475, 2302020, 2315112, 2301791, 2319166, 2305281, 2317846, 2316698, 2305518, 2327436, 2302452, 2321765, 2306676, 2302655, 2317692, 2309903, 2316800, 2305339, 2314898, 232…	226	1120	6686	1.42637	0.76155	0.0765552	6.20309
UP_SEQ_FEATURE	nucleotide phosphate-binding region:ATP	16	3.34029	0.0316806	2317692, 2309903, 2305693, 2307469, 2321356, 2310755, 2305281, 2306062, 2328936, 2320628, 2316946, 2327436, 2311997, 2325564, 2315918, 2321765	145	202	3249	1.7748	0.999971	0.994654	35.3025
Annotation Cluster 13	Enrichment Score: 3.6748615874464226
Category	Term	Count	%	PValue	Genes	List Total	Pop Hits	Pop Total	Fold Enrichment	Bonferroni	Benjamini	FDR
INTERPRO	IPR001680:WD40 repeat	16	3.34029	3.41817e-06	2320583, 2325595, 2325193, 2314237, 2308907, 2309865, 2304312, 2320074, 2324237, 2312845, 2311247, 2308100, 2318792, 2326597, 2315982, 2307699	362	137	13633	4.39827	0.00210338	0.00105224	0.00506643
INTERPRO	IPR015943:WD40/YVTN repeat-like	16	3.34029	6.35258e-06	2320583, 2325595, 2325193, 2314237, 2308907, 2309865, 2304312, 2320074, 2324237, 2312845, 2311247, 2308100, 2318792, 2326597, 2315982, 2307699	362	144	13633	4.18447	0.00390556	0.000977822	0.00941566
SMART	SM00320:WD40	16	3.34029	1.51578e-05	2320583, 2325595, 2325193, 2314237, 2308907, 2309865, 2304312, 2320074, 2324237, 2312845, 2311247, 2308100, 2318792, 2326597, 2315982, 2307699	170	137	5537	3.80386	0.00174164	0.00174164	0.0172646
INTERPRO	IPR019782:WD40 repeat 2	11	2.29645	0.000338476	2320583, 2320074, 2325595, 2324237, 2312845, 2325193, 2308100, 2309865, 2318792, 2326597, 2315982	362	101	13633	4.10161	0.188228	0.0293515	0.500531
INTERPRO	IPR019781:WD40 repeat, subgroup	11	2.29645	0.000623312	2320583, 2320074, 2325595, 2324237, 2312845, 2325193, 2308100, 2309865, 2318792, 2326597, 2315982	362	109	13633	3.80057	0.318923	0.0376798	0.91993
SP_PIR_KEYWORDS	wd repeat	11	2.29645	0.000744545	2320583, 2320074, 2325595, 2324237, 2312845, 2325193, 2308100, 2309865, 2318792, 2326597, 2315982	471	123	19674	3.73559	0.127421	0.00798573	0.915747
INTERPRO	IPR017986:WD40 repeat, region	11	2.29645	0.000885691	2320583, 2320074, 2325595, 2324237, 2312845, 2325193, 2308100, 2309865, 2318792, 2326597, 2315982	362	114	13633	3.63388	0.420638	0.0484097	1.3048
INTERPRO	IPR019775:WD40 repeat, conserved site	6	1.25261	0.0871609	2325595, 2322086, 2325193, 2309865, 2318792, 2326597	362	89	13633	2.53889	1	0.836697	74.1211
Annotation Cluster 14	Enrichment Score: 3.220021372631778
Category	Term	Count	%	PValue	Genes	List Total	Pop Hits	Pop Total	Fold Enrichment	Bonferroni	Benjamini	FDR
SP_PIR_KEYWORDS	dna replication	12	2.50522	4.67055e-11	2301533, 2309444, 2307195, 2305518, 2310762, 2325351, 2326475, 2308722, 2314135, 2323072, 2325983, 2309595	471	30	19674	16.7083	8.54711e-09	2.13678e-09	5.76882e-08
GOTERM_MF_FAT	GO:0016779~nucleotidyltransferase activity	11	2.29645	0.000207518	2309444, 2306064, 2307195, 2318834, 2305078, 2308062, 2314135, 2328850, 2323072, 2325983, 2309595	226	76	6686	4.2819	0.0601682	0.0123342	0.276811
SP_PIR_KEYWORDS	nucleotidyltransferase	6	1.25261	0.000222347	2309444, 2308062, 2314135, 2323072, 2325983, 2309595	471	24	19674	10.4427	0.0398772	0.00312542	0.274285
KEGG_PATHWAY	cel00240:Pyrimidine metabolism	12	2.50522	0.000540727	2309444, 2325440, 2306064, 2307195, 2318834, 2308722, 2308062, 2314135, 2328850, 2323072, 2325983, 2309595	85	65	1534	3.33176	0.033501	0.0168932	0.546167
SP_PIR_KEYWORDS	dna-directed rna polymerase	5	1.04384	0.000937159	2306064, 2308062, 2314135, 2328850, 2325983	471	19	19674	10.9923	0.157668	0.0089899	1.15139
GOTERM_MF_FAT	GO:0003899~DNA-directed RNA polymerase activity	6	1.25261	0.00215301	2306064, 2318834, 2308062, 2314135, 2328850, 2325983	226	28	6686	6.33944	0.475046	0.0483639	2.83767
GOTERM_MF_FAT	GO:0034062~RNA polymerase activity	6	1.25261	0.00253137	2306064, 2318834, 2308062, 2314135, 2328850, 2325983	226	29	6686	6.12084	0.531322	0.0492676	3.32858
KEGG_PATHWAY	cel00230:Purine metabolism	11	2.29645	0.0470047	2309444, 2306064, 2307195, 2318834, 2308722, 2308062, 2314135, 2328850, 2323072, 2325983, 2309595	85	102	1534	1.94625	0.951837	0.454816	38.5839
KEGG_PATHWAY	cel03020:RNA polymerase	4	0.835073	0.127457	2306064, 2318834, 2308062, 2328850	85	23	1534	3.13862	0.999814	0.761074	74.8559
GOTERM_BP_FAT	GO:0032774~RNA biosynthetic process	4	0.835073	0.176861	2306064, 2310775, 2314135, 2325983	327	35	7838	2.73936	1	0.714039	94.8539
Annotation Cluster 15	Enrichment Score: 3.0900453995978094
Category	Term	Count	%	PValue	Genes	List Total	Pop Hits	Pop Total	Fold Enrichment	Bonferroni	Benjamini	FDR
GOTERM_CC_FAT	GO:0015630~microtubule cytoskeleton	10	2.08768	2.61047e-05	2324857, 2309903, 2328213, 2316800, 2316964, 2320860, 2318697, 2302633, 2319166, 2316274	152	83	7912	6.2714	0.0041161	0.000412375	0.0314488
SP_PIR_KEYWORDS	cytoskeleton	13	2.71399	4.609e-05	2309903, 2311739, 2320860, 2311064, 2307469, 2324857, 2328213, 2323885, 2316964, 2318697, 2302633, 2329103, 2316274	471	125	19674	4.34415	0.0083992	0.000702642	0.0569131
GOTERM_CC_FAT	GO:0044430~cytoskeletal part	11	2.29645	0.000129111	2324857, 2309903, 2328213, 2316800, 2316964, 2320860, 2318697, 2302633, 2314530, 2319166, 2316274	152	125	7912	4.58063	0.0201942	0.00113274	0.155454
GOTERM_CC_FAT	GO:0005813~centrosome	5	1.04384	0.000147723	2328213, 2320860, 2318697, 2302633, 2316274	152	15	7912	17.3509	0.0230717	0.00122777	0.177845
GOTERM_CC_FAT	GO:0005819~spindle	4	0.835073	0.000225479	2324857, 2316964, 2318697, 2316274	152	7	7912	29.7444	0.0350025	0.0017799	0.27134
GOTERM_CC_FAT	GO:0005815~microtubule organizing center	5	1.04384	0.000316697	2328213, 2320860, 2318697, 2302633, 2316274	152	18	7912	14.4591	0.0488143	0.00238031	0.380919
GOTERM_CC_FAT	GO:0005856~cytoskeleton	14	2.92276	0.000531439	2309903, 2316800, 2320860, 2314530, 2311064, 2319166, 2324857, 2328213, 2323885, 2316964, 2318697, 2302633, 2329103, 2316274	152	235	7912	3.10101	0.0805592	0.00349345	0.638451
GOTERM_CC_FAT	GO:0005814~centriole	3	0.626305	0.00211706	2328213, 2320860, 2302633	152	4	7912	39.0395	0.284555	0.0127963	2.52121
GOTERM_CC_FAT	GO:0044450~microtubule organizing center part	3	0.626305	0.00348426	2328213, 2320860, 2302633	152	5	7912	31.2316	0.4239	0.0195028	4.11828
GOTERM_CC_FAT	GO:0005874~microtubule	4	0.835073	0.106402	2309903, 2316800, 2318697, 2319166	152	60	7912	3.47018	1	0.304241	74.218
SP_PIR_KEYWORDS	microtubule	4	0.835073	0.149544	2309903, 2316800, 2318697, 2319166	471	56	19674	2.98362	1	0.48249	86.4762
Annotation Cluster 16	Enrichment Score: 2.9328385525664395
Category	Term	Count	%	PValue	Genes	List Total	Pop Hits	Pop Total	Fold Enrichment	Bonferroni	Benjamini	FDR
INTERPRO	IPR012340:Nucleic acid-binding, OB-fold	10	2.08768	1.47439e-06	2316088, 2301533, 2312025, 2305518, 2310762, 2325351, 2326475, 2326453, 2314685, 2308679	362	43	13633	8.75819	0.000907813	0.000907813	0.00218538
GOTERM_BP_FAT	GO:0006261~DNA-dependent DNA replication	7	1.46138	8.46916e-05	2301533, 2303821, 2305518, 2310762, 2325351, 2314135, 2325983	327	19	7838	8.83084	0.062261	0.0016058	0.129025
GOTERM_MF_FAT	GO:0051003~ligase activity, forming nitrogen-metal bonds, forming coordination complexes	5	1.04384	0.000137744	2301533, 2305281, 2305518, 2310762, 2325351	226	9	6686	16.4356	0.0403517	0.0102443	0.183818
GOTERM_MF_FAT	GO:0051002~ligase activity, forming nitrogen-metal bonds	5	1.04384	0.000137744	2301533, 2305281, 2305518, 2310762, 2325351	226	9	6686	16.4356	0.0403517	0.0102443	0.183818
GOTERM_MF_FAT	GO:0016851~magnesium chelatase activity	5	1.04384	0.000137744	2301533, 2305281, 2305518, 2310762, 2325351	226	9	6686	16.4356	0.0403517	0.0102443	0.183818
INTERPRO	IPR003593:ATPase, AAA+ type, core	12	2.50522	0.00020057	2312958, 2301533, 2305281, 2302391, 2309903, 2305518, 2310762, 2325351, 2316911, 2325564, 2311997, 2325501	362	113	13633	3.99932	0.116234	0.0203833	0.296881
GOTERM_BP_FAT	GO:0015995~chlorophyll biosynthetic process	5	1.04384	0.000313561	2301533, 2305281, 2305518, 2310762, 2325351	327	9	7838	13.3163	0.211821	0.0052756	0.476924
GOTERM_BP_FAT	GO:0015994~chlorophyll metabolic process	5	1.04384	0.000313561	2301533, 2305281, 2305518, 2310762, 2325351	327	9	7838	13.3163	0.211821	0.0052756	0.476924
INTERPRO	IPR018525:DNA-dependent ATPase MCM, conserved site	4	0.835073	0.00034703	2301533, 2305518, 2310762, 2325351	362	6	13633	25.1068	0.192496	0.026372	0.513151
INTERPRO	IPR001208:DNA-dependent ATPase MCM	4	0.835073	0.00034703	2301533, 2305518, 2310762, 2325351	362	6	13633	25.1068	0.192496	0.026372	0.513151
INTERPRO	IPR003959:ATPase, AAA-type, core	7	1.46138	0.000445805	2312958, 2305281, 2302391, 2309903, 2316911, 2311997, 2325501	362	38	13633	6.93741	0.240183	0.0300587	0.65876
GOTERM_BP_FAT	GO:0015979~photosynthesis	5	1.04384	0.000505532	2301533, 2305281, 2305518, 2310762, 2325351	327	10	7838	11.9847	0.31873	0.00830868	0.767861
SMART	SM00350:MCM	4	0.835073	0.000522095	2301533, 2305518, 2310762, 2325351	170	6	5537	21.7137	0.0582888	0.0198198	0.593099
SMART	SM00382:AAA	12	2.50522	0.00060495	2312958, 2301533, 2305281, 2302391, 2309903, 2305518, 2310762, 2325351, 2316911, 2325564, 2311997, 2325501	170	113	5537	3.45882	0.0672242	0.0172471	0.686926
GOTERM_BP_FAT	GO:0033013~tetrapyrrole metabolic process	5	1.04384	0.0011152	2301533, 2305281, 2305518, 2310762, 2325351	327	12	7838	9.98726	0.57126	0.0171353	1.68656
GOTERM_BP_FAT	GO:0033014~tetrapyrrole biosynthetic process	5	1.04384	0.0011152	2301533, 2305281, 2305518, 2310762, 2325351	327	12	7838	9.98726	0.57126	0.0171353	1.68656
GOTERM_BP_FAT	GO:0006779~porphyrin biosynthetic process	5	1.04384	0.0011152	2301533, 2305281, 2305518, 2310762, 2325351	327	12	7838	9.98726	0.57126	0.0171353	1.68656
GOTERM_BP_FAT	GO:0006778~porphyrin metabolic process	5	1.04384	0.0011152	2301533, 2305281, 2305518, 2310762, 2325351	327	12	7838	9.98726	0.57126	0.0171353	1.68656
INTERPRO	IPR003960:ATPase, AAA-type, conserved site	5	1.04384	0.00337712	2312958, 2305281, 2309903, 2316911, 2311997	362	24	13633	7.84588	0.875547	0.115363	4.89055
GOTERM_BP_FAT	GO:0006270~DNA replication initiation	4	0.835073	0.00496663	2301533, 2305518, 2310762, 2325351	327	9	7838	10.6531	0.977156	0.06759	7.30907
GOTERM_BP_FAT	GO:0042440~pigment metabolic process	5	1.04384	0.0118658	2301533, 2305281, 2305518, 2310762, 2325351	327	22	7838	5.4476	0.999884	0.133948	16.6368
GOTERM_BP_FAT	GO:0046148~pigment biosynthetic process	5	1.04384	0.0118658	2301533, 2305281, 2305518, 2310762, 2325351	327	22	7838	5.4476	0.999884	0.133948	16.6368
GOTERM_BP_FAT	GO:0051188~cofactor biosynthetic process	8	1.67015	0.056653	2301533, 2305281, 2308047, 2305518, 2310762, 2325351, 2301626, 2317160	327	83	7838	2.31031	1	0.409611	58.8951
GOTERM_BP_FAT	GO:0018130~heterocycle biosynthetic process	5	1.04384	0.0892818	2301533, 2305281, 2305518, 2310762, 2325351	327	41	7838	2.9231	1	0.51895	75.9645
GOTERM_BP_FAT	GO:0051186~cofactor metabolic process	10	2.08768	0.0916661	2301533, 2305281, 2308047, 2314672, 2305518, 2310762, 2325351, 2307628, 2301626, 2317160	327	130	7838	1.8438	1	0.514464	76.906
GOTERM_BP_FAT	GO:0044271~nitrogen compound biosynthetic process	10	2.08768	0.596639	2301533, 2305281, 2308047, 2325440, 2305518, 2310762, 2325351, 2315906, 2314684, 2315887	327	225	7838	1.06531	1	0.985414	99.9999
Annotation Cluster 17	Enrichment Score: 2.835993476829852
Category	Term	Count	%	PValue	Genes	List Total	Pop Hits	Pop Total	Fold Enrichment	Bonferroni	Benjamini	FDR
GOTERM_CC_FAT	GO:0012505~endomembrane system	12	2.50522	6.54581e-06	2321960, 2315106, 2302900, 2326824, 2302452, 2311764, 2326889, 2304013, 2306563, 2304425, 2322834, 2302169	152	109	7912	5.73056	0.00103371	0.000129272	0.00788671
GOTERM_CC_FAT	GO:0031090~organelle membrane	14	2.92276	9.85158e-05	2302900, 2321210, 2326824, 2304013, 2321499, 2322834, 2304902, 2302345, 2315106, 2302790, 2322043, 2302452, 2314684, 2304425	152	198	7912	3.68049	0.0154457	0.000915243	0.118636
GOTERM_CC_FAT	GO:0005789~endoplasmic reticulum membrane	5	1.04384	0.00812703	2315106, 2302900, 2302452, 2304013, 2304425	152	42	7912	6.19674	0.724541	0.0361674	9.36431
GOTERM_CC_FAT	GO:0042175~nuclear envelope-endoplasmic reticulum network	5	1.04384	0.00812703	2315106, 2302900, 2302452, 2304013, 2304425	152	42	7912	6.19674	0.724541	0.0361674	9.36431
GOTERM_CC_FAT	GO:0005783~endoplasmic reticulum	8	1.67015	0.0124999	2323026, 2308872, 2315106, 2302900, 2318880, 2302452, 2304013, 2304425	152	131	7912	3.17879	0.862953	0.0522972	14.0633
GOTERM_CC_FAT	GO:0044432~endoplasmic reticulum part	5	1.04384	0.0181051	2315106, 2302900, 2302452, 2304013, 2304425	152	53	7912	4.91063	0.944247	0.0679885	19.7598
Annotation Cluster 18	Enrichment Score: 2.6788869527734556
Category	Term	Count	%	PValue	Genes	List Total	Pop Hits	Pop Total	Fold Enrichment	Bonferroni	Benjamini	FDR
GOTERM_MF_FAT	GO:0016779~nucleotidyltransferase activity	11	2.29645	0.000207518	2309444, 2306064, 2307195, 2318834, 2305078, 2308062, 2314135, 2328850, 2323072, 2325983, 2309595	226	76	6686	4.2819	0.0601682	0.0123342	0.276811
SP_PIR_KEYWORDS	nucleotidyltransferase	6	1.25261	0.000222347	2309444, 2308062, 2314135, 2323072, 2325983, 2309595	471	24	19674	10.4427	0.0398772	0.00312542	0.274285
GOTERM_MF_FAT	GO:0003887~DNA-directed DNA polymerase activity	5	1.04384	0.00165173	2309444, 2307195, 2305078, 2323072, 2309595	226	16	6686	9.24502	0.389987	0.0403528	2.18371
INTERPRO	IPR006133:DNA-directed DNA polymerase, family B, exonuclease	3	0.626305	0.00206104	2309444, 2323072, 2309595	362	3	13633	37.6602	0.719424	0.0931357	3.01183
GOTERM_MF_FAT	GO:0034061~DNA polymerase activity	5	1.04384	0.00263395	2309444, 2307195, 2305078, 2323072, 2309595	226	18	6686	8.2178	0.545515	0.048092	3.46128
INTERPRO	IPR006134:DNA-directed DNA polymerase, family B, conserved region	3	0.626305	0.00404987	2309444, 2323072, 2309595	362	4	13633	28.2452	0.917897	0.129665	5.83774
INTERPRO	IPR006172:DNA-directed DNA polymerase, family B	3	0.626305	0.00663178	2309444, 2323072, 2309595	362	5	13633	22.5961	0.983407	0.194043	9.3919
SP_PIR_KEYWORDS	dna-directed dna polymerase	3	0.626305	0.00801511	2309444, 2323072, 2309595	471	6	19674	20.8854	0.770689	0.0463949	9.4617
SMART	SM00486:POLBc	3	0.626305	0.00871599	2309444, 2323072, 2309595	170	5	5537	19.5424	0.634589	0.133955	9.49068
Annotation Cluster 19	Enrichment Score: 2.614436402382191
Category	Term	Count	%	PValue	Genes	List Total	Pop Hits	Pop Total	Fold Enrichment	Bonferroni	Benjamini	FDR
GOTERM_CC_FAT	GO:0005739~mitochondrion	17	3.54906	4.07633e-06	2315285, 2329196, 2321210, 2321499, 2304902, 2308961, 2327570, 2317076, 2302345, 2302790, 2305775, 2328936, 2307628, 2322043, 2315637, 2314684, 2319642	152	220	7912	4.02225	0.000643854	9.20046e-05	0.00491143
SP_PIR_KEYWORDS	mitochondrion	12	2.50522	0.00230563	2315285, 2302790, 2329196, 2305775, 2321210, 2328936, 2307628, 2322043, 2304902, 2308961, 2327570, 2319642	471	167	19674	3.00149	0.34454	0.0167548	2.81083
SP_PIR_KEYWORDS	transit peptide	8	1.67015	0.00577641	2315285, 2329196, 2305775, 2328936, 2307628, 2308961, 2327570, 2319642	471	90	19674	3.71295	0.653595	0.0358967	6.90541
GOTERM_CC_FAT	GO:0005759~mitochondrial matrix	5	1.04384	0.00624089	2317076, 2315285, 2305775, 2328936, 2307628	152	39	7912	6.67341	0.628107	0.0304381	7.26569
GOTERM_CC_FAT	GO:0031980~mitochondrial lumen	5	1.04384	0.00624089	2317076, 2315285, 2305775, 2328936, 2307628	152	39	7912	6.67341	0.628107	0.0304381	7.26569
UP_SEQ_FEATURE	transit peptide:Mitochondrion	8	1.67015	0.097313	2315285, 2329196, 2305775, 2328936, 2307628, 2308961, 2327570, 2319642	145	89	3249	2.0141	1	0.999985	74.9623
Annotation Cluster 20	Enrichment Score: 2.585070886175089
Category	Term	Count	%	PValue	Genes	List Total	Pop Hits	Pop Total	Fold Enrichment	Bonferroni	Benjamini	FDR
GOTERM_BP_FAT	GO:0000070~mitotic sister chromatid segregation	10	2.08768	3.73971e-08	2324620, 2318416, 2317692, 2326266, 2318162, 2310839, 2318697, 2309829, 2320395, 2321356	327	20	7838	11.9847	2.8384e-05	1.09171e-06	5.70078e-05
GOTERM_BP_FAT	GO:0000819~sister chromatid segregation	10	2.08768	2.51083e-07	2324620, 2318416, 2317692, 2326266, 2318162, 2310839, 2318697, 2309829, 2320395, 2321356	327	24	7838	9.98726	0.000190554	6.80612e-06	0.000382748
GOTERM_BP_FAT	GO:0034453~microtubule anchoring	4	0.835073	0.000669799	2324620, 2318416, 2326266, 2318697	327	5	7838	19.1755	0.398632	0.0107618	1.01618
GOTERM_BP_FAT	GO:0051313~attachment of spindle microtubules to chromosome	4	0.835073	0.000669799	2324620, 2318416, 2326266, 2318697	327	5	7838	19.1755	0.398632	0.0107618	1.01618
GOTERM_BP_FAT	GO:0007080~mitotic metaphase plate congression	3	0.626305	0.00503185	2324620, 2318416, 2318697	327	3	7838	23.9694	0.978265	0.067247	7.40164
GOTERM_BP_FAT	GO:0051310~metaphase plate congression	3	0.626305	0.00503185	2324620, 2318416, 2318697	327	3	7838	23.9694	0.978265	0.067247	7.40164
GOTERM_BP_FAT	GO:0032507~maintenance of protein location in cell	4	0.835073	0.0149435	2324620, 2318416, 2326266, 2318697	327	13	7838	7.37521	0.999989	0.161224	20.5083
GOTERM_BP_FAT	GO:0051651~maintenance of location in cell	4	0.835073	0.0149435	2324620, 2318416, 2326266, 2318697	327	13	7838	7.37521	0.999989	0.161224	20.5083
GOTERM_BP_FAT	GO:0045185~maintenance of protein location	4	0.835073	0.0266881	2324620, 2318416, 2326266, 2318697	327	16	7838	5.99235	1	0.245163	33.7913
GOTERM_BP_FAT	GO:0051235~maintenance of location	4	0.835073	0.0314326	2324620, 2318416, 2326266, 2318697	327	17	7838	5.63986	1	0.27309	38.544
GOTERM_BP_FAT	GO:0050000~chromosome localization	3	0.626305	0.0408987	2324620, 2318416, 2318697	327	8	7838	8.98853	1	0.320584	47.0893
GOTERM_BP_FAT	GO:0051303~establishment of chromosome localization	3	0.626305	0.0408987	2324620, 2318416, 2318697	327	8	7838	8.98853	1	0.320584	47.0893
GOTERM_BP_FAT	GO:0051656~establishment of organelle localization	7	1.46138	0.130731	2324620, 2318416, 2316182, 2311388, 2318697, 2323072, 2316274	327	83	7838	2.02152	1	0.616341	88.184
GOTERM_BP_FAT	GO:0051640~organelle localization	7	1.46138	0.147437	2324620, 2318416, 2316182, 2311388, 2318697, 2323072, 2316274	327	86	7838	1.951	1	0.651024	91.2097
Annotation Cluster 21	Enrichment Score: 2.358170417165279
Category	Term	Count	%	PValue	Genes	List Total	Pop Hits	Pop Total	Fold Enrichment	Bonferroni	Benjamini	FDR
GOTERM_CC_FAT	GO:0005739~mitochondrion	17	3.54906	4.07633e-06	2315285, 2329196, 2321210, 2321499, 2304902, 2308961, 2327570, 2317076, 2302345, 2302790, 2305775, 2328936, 2307628, 2322043, 2315637, 2314684, 2319642	152	220	7912	4.02225	0.000643854	9.20046e-05	0.00491143
GOTERM_CC_FAT	GO:0031967~organelle envelope	12	2.50522	3.27271e-05	2321960, 2302345, 2302790, 2321210, 2322043, 2311764, 2326889, 2306563, 2321499, 2314684, 2304902, 2302169	152	129	7912	4.84211	0.00515761	0.000469977	0.0394255
GOTERM_CC_FAT	GO:0044429~mitochondrial part	12	2.50522	8.45119e-05	2317076, 2315285, 2302345, 2302790, 2305775, 2321210, 2328936, 2307628, 2322043, 2321499, 2314684, 2304902	152	143	7912	4.36805	0.0132647	0.000889833	0.10178
GOTERM_CC_FAT	GO:0031975~envelope	12	2.50522	9.00195e-05	2321960, 2302345, 2302790, 2321210, 2322043, 2311764, 2326889, 2306563, 2321499, 2314684, 2304902, 2302169	152	144	7912	4.33772	0.014123	0.000888588	0.10841
GOTERM_CC_FAT	GO:0031090~organelle membrane	14	2.92276	9.85158e-05	2302900, 2321210, 2326824, 2304013, 2321499, 2322834, 2304902, 2302345, 2315106, 2302790, 2322043, 2302452, 2314684, 2304425	152	198	7912	3.68049	0.0154457	0.000915243	0.118636
GOTERM_CC_FAT	GO:0031966~mitochondrial membrane	7	1.46138	0.0131267	2302345, 2302790, 2321210, 2322043, 2321499, 2314684, 2304902	152	102	7912	3.57224	0.876035	0.0534589	14.7183
GOTERM_CC_FAT	GO:0005740~mitochondrial envelope	7	1.46138	0.01498	2302345, 2302790, 2321210, 2322043, 2321499, 2314684, 2304902	152	105	7912	3.47018	0.907888	0.0593154	16.6281
GOTERM_CC_FAT	GO:0005743~mitochondrial inner membrane	6	1.25261	0.0239772	2302345, 2321210, 2322043, 2321499, 2314684, 2304902	152	86	7912	3.63158	0.978389	0.0834596	25.3545
GOTERM_CC_FAT	GO:0019866~organelle inner membrane	6	1.25261	0.0250608	2302345, 2321210, 2322043, 2321499, 2314684, 2304902	152	87	7912	3.58984	0.981868	0.0852574	26.3469
INTERPRO	IPR002113:Adenine nucleotide translocator 1	3	0.626305	0.0585026	2302345, 2322043, 2321499	362	15	13633	7.53204	1	0.760274	59.08
INTERPRO	IPR002067:Mitochondrial carrier protein	3	0.626305	0.0657202	2302345, 2322043, 2321499	362	16	13633	7.06129	1	0.775874	63.4913
INTERPRO	IPR001993:Mitochondrial substrate carrier	3	0.626305	0.246767	2302345, 2322043, 2321499	362	36	13633	3.13835	1	0.985844	98.501
INTERPRO	IPR018108:Mitochondrial substrate/solute carrier	3	0.626305	0.256647	2302345, 2322043, 2321499	362	37	13633	3.05353	1	0.987092	98.7675
SP_PIR_KEYWORDS	mitochondrion inner membrane	3	0.626305	0.336293	2321210, 2322043, 2304902	471	50	19674	2.50624	1	0.763684	99.3674
Annotation Cluster 22	Enrichment Score: 2.340657766713224
Category	Term	Count	%	PValue	Genes	List Total	Pop Hits	Pop Total	Fold Enrichment	Bonferroni	Benjamini	FDR
GOTERM_BP_FAT	GO:0040027~negative regulation of vulval development	13	2.71399	0.00197321	2319141, 2303678, 2328850, 2314899, 2309079, 2310755, 2320151, 2325488, 2322893, 2313854, 2304516, 2301976, 2315970	327	110	7838	2.83275	0.776679	0.0284181	2.96604
GOTERM_BP_FAT	GO:0048581~negative regulation of post-embryonic development	13	2.71399	0.00197321	2319141, 2303678, 2328850, 2314899, 2309079, 2310755, 2320151, 2325488, 2322893, 2313854, 2304516, 2301976, 2315970	327	110	7838	2.83275	0.776679	0.0284181	2.96604
GOTERM_BP_FAT	GO:0040028~regulation of vulval development	14	2.92276	0.0105563	2319141, 2303678, 2328850, 2314899, 2309079, 2306895, 2310755, 2320151, 2325488, 2322893, 2313854, 2304516, 2301976, 2315970	327	152	7838	2.20771	0.999682	0.127613	14.9367
GOTERM_BP_FAT	GO:0048580~regulation of post-embryonic development	14	2.92276	0.0105563	2319141, 2303678, 2328850, 2314899, 2309079, 2306895, 2310755, 2320151, 2325488, 2322893, 2313854, 2304516, 2301976, 2315970	327	152	7838	2.20771	0.999682	0.127613	14.9367
Annotation Cluster 23	Enrichment Score: 2.283505850493789
Category	Term	Count	%	PValue	Genes	List Total	Pop Hits	Pop Total	Fold Enrichment	Bonferroni	Benjamini	FDR
GOTERM_BP_FAT	GO:0051382~kinetochore assembly	5	1.04384	1.4217e-05	2324620, 2318416, 2318162, 2327018, 2303195	327	5	7838	23.9694	0.0107328	0.000308261	0.0216702
GOTERM_BP_FAT	GO:0034508~centromere complex assembly	5	1.04384	1.4217e-05	2324620, 2318416, 2318162, 2327018, 2303195	327	5	7838	23.9694	0.0107328	0.000308261	0.0216702
GOTERM_BP_FAT	GO:0051383~kinetochore organization	5	1.04384	4.12505e-05	2324620, 2318416, 2318162, 2327018, 2303195	327	6	7838	19.9745	0.0308247	0.000802493	0.0628635
GOTERM_BP_FAT	GO:0043623~cellular protein complex assembly	7	1.46138	0.00821341	2324620, 2318416, 2323885, 2318162, 2327018, 2307469, 2303195	327	43	7838	3.902	0.998088	0.104004	11.814
GOTERM_BP_FAT	GO:0006461~protein complex assembly	9	1.87891	0.011355	2324620, 2318416, 2309903, 2310775, 2323885, 2318162, 2327018, 2307469, 2303195	327	74	7838	2.9152	0.999828	0.132461	15.9775
GOTERM_BP_FAT	GO:0070271~protein complex biogenesis	9	1.87891	0.011355	2324620, 2318416, 2309903, 2310775, 2323885, 2318162, 2327018, 2307469, 2303195	327	74	7838	2.9152	0.999828	0.132461	15.9775
GOTERM_BP_FAT	GO:0065004~protein-DNA complex assembly	5	1.04384	0.0660914	2324620, 2318416, 2318162, 2327018, 2303195	327	37	7838	3.23911	1	0.441847	64.7368
GOTERM_BP_FAT	GO:0065003~macromolecular complex assembly	9	1.87891	0.090566	2324620, 2318416, 2309903, 2310775, 2323885, 2318162, 2327018, 2307469, 2303195	327	111	7838	1.94347	1	0.520612	76.476
GOTERM_BP_FAT	GO:0034621~cellular macromolecular complex subunit organization	8	1.67015	0.0917203	2324620, 2318416, 2309903, 2323885, 2318162, 2327018, 2307469, 2303195	327	93	7838	2.06189	1	0.51123	76.9271
GOTERM_BP_FAT	GO:0034622~cellular macromolecular complex assembly	7	1.46138	0.120131	2324620, 2318416, 2323885, 2318162, 2327018, 2307469, 2303195	327	81	7838	2.07143	1	0.596605	85.7862
GOTERM_BP_FAT	GO:0043933~macromolecular complex subunit organization	9	1.87891	0.130694	2324620, 2318416, 2309903, 2310775, 2323885, 2318162, 2327018, 2307469, 2303195	327	121	7838	1.78285	1	0.619556	88.1764
Annotation Cluster 24	Enrichment Score: 1.9921897059372462
Category	Term	Count	%	PValue	Genes	List Total	Pop Hits	Pop Total	Fold Enrichment	Bonferroni	Benjamini	FDR
SP_PIR_KEYWORDS	mrna processing	7	1.46138	0.000665641	2303814, 2310839, 2304516, 2315918, 2308897, 2329315, 2314762	471	45	19674	6.49766	0.114721	0.00758688	0.819066
SP_PIR_KEYWORDS	mrna splicing	6	1.25261	0.00136844	2303814, 2304516, 2315918, 2308897, 2329315, 2314762	471	35	19674	7.16069	0.221664	0.0118623	1.67716
GOTERM_BP_FAT	GO:0006396~RNA processing	14	2.92276	0.0207351	2305180, 2327967, 2310839, 2308897, 2317399, 2314899, 2304955, 2305775, 2303814, 2304516, 2315918, 2329315, 2314762, 2315982	327	166	7838	2.02152	1	0.203232	27.3421
GOTERM_CC_FAT	GO:0005681~spliceosome	3	0.626305	0.0210662	2315918, 2308897, 2329315	152	12	7912	13.0132	0.965404	0.0752509	22.6273
GOTERM_BP_FAT	GO:0016071~mRNA metabolic process	8	1.67015	0.0275064	2318481, 2303814, 2310839, 2304516, 2315918, 2308897, 2329315, 2314762	327	71	7838	2.70078	1	0.248797	34.6348
GOTERM_BP_FAT	GO:0008380~RNA splicing	6	1.25261	0.0318426	2303814, 2304516, 2315918, 2308897, 2329315, 2314762	327	43	7838	3.34457	1	0.273112	38.9394
GOTERM_BP_FAT	GO:0006397~mRNA processing	7	1.46138	0.0325439	2303814, 2310839, 2304516, 2315918, 2308897, 2329315, 2314762	327	58	7838	2.89286	1	0.275262	39.6101
Annotation Cluster 25	Enrichment Score: 1.9144020854353236
Category	Term	Count	%	PValue	Genes	List Total	Pop Hits	Pop Total	Fold Enrichment	Bonferroni	Benjamini	FDR
GOTERM_BP_FAT	GO:0048598~embryonic morphogenesis	14	2.92276	0.00507647	2327098, 2325012, 2313673, 2303678, 2308897, 2310599, 2301768, 2319244, 2309079, 2303814, 2315918, 2303310, 2315970, 2314762	327	139	7838	2.41419	0.978992	0.0666543	7.46493
GOTERM_BP_FAT	GO:0001703~gastrulation with mouth forming first	8	1.67015	0.0107405	2327098, 2325012, 2313673, 2303814, 2315918, 2310599, 2314762, 2319244	327	59	7838	3.25009	0.999724	0.127683	15.1778
GOTERM_BP_FAT	GO:0007369~gastrulation	9	1.87891	0.0331288	2327098, 2325012, 2313673, 2303814, 2315918, 2308897, 2310599, 2314762, 2319244	327	90	7838	2.39694	1	0.273585	40.1643
Annotation Cluster 26	Enrichment Score: 1.908098012566937
Category	Term	Count	%	PValue	Genes	List Total	Pop Hits	Pop Total	Fold Enrichment	Bonferroni	Benjamini	FDR
GOTERM_MF_FAT	GO:0016887~ATPase activity	18	3.75783	0.00066721	2301533, 2317692, 2309903, 2302391, 2302020, 2305281, 2314838, 2307550, 2305518, 2325351, 2311997, 2325564, 2315918, 2321765, 2314684, 2316083, 2306676, 2302655	226	210	6686	2.53578	0.180911	0.0197584	0.887476
GOTERM_MF_FAT	GO:0004386~helicase activity	11	2.29645	0.000824566	2314838, 2307550, 2320628, 2302020, 2326176, 2315112, 2325564, 2315918, 2321765, 2316083, 2306676	226	90	6686	3.61583	0.218583	0.0221729	1.09572
SP_PIR_KEYWORDS	helicase	8	1.67015	0.000894497	2314838, 2320628, 2302020, 2326176, 2325564, 2315918, 2321765, 2316083	471	65	19674	5.14101	0.15106	0.00905686	1.09924
INTERPRO	IPR014021:Helicase, superfamily 1 and 2, ATP-binding	8	1.67015	0.00226956	2314838, 2320628, 2302020, 2315112, 2325564, 2315918, 2321765, 2316083	362	69	13633	4.3664	0.753314	0.0951393	3.31179
INTERPRO	IPR014001:DEAD-like helicase, N-terminal	8	1.67015	0.00246568	2314838, 2320628, 2302020, 2315112, 2325564, 2315918, 2321765, 2316083	362	70	13633	4.30403	0.781449	0.0964125	3.59311
INTERPRO	IPR001650:DNA/RNA helicase, C-terminal	8	1.67015	0.00267459	2314838, 2320628, 2302020, 2315112, 2325564, 2315918, 2321765, 2316083	362	71	13633	4.24341	0.807903	0.0979718	3.89194
SMART	SM00487:DEXDc	8	1.67015	0.0051802	2314838, 2320628, 2302020, 2315112, 2325564, 2315918, 2321765, 2316083	170	70	5537	3.72235	0.449689	0.112595	5.74441
SMART	SM00490:HELICc	8	1.67015	0.00560257	2314838, 2320628, 2302020, 2315112, 2325564, 2315918, 2321765, 2316083	170	71	5537	3.66993	0.475918	0.102089	6.19924
GOTERM_MF_FAT	GO:0008026~ATP-dependent helicase activity	8	1.67015	0.00754367	2314838, 2307550, 2302020, 2325564, 2315918, 2321765, 2316083, 2306676	226	68	6686	3.48048	0.896077	0.112337	9.61906
GOTERM_MF_FAT	GO:0070035~purine NTP-dependent helicase activity	8	1.67015	0.00754367	2314838, 2307550, 2302020, 2325564, 2315918, 2321765, 2316083, 2306676	226	68	6686	3.48048	0.896077	0.112337	9.61906
INTERPRO	IPR011545:DNA/RNA helicase, DEAD/DEAH box type, N-terminal	5	1.04384	0.0307228	2314838, 2302020, 2325564, 2315918, 2316083	362	45	13633	4.18447	1	0.582608	37.0311
GOTERM_MF_FAT	GO:0042623~ATPase activity, coupled	11	2.29645	0.0430139	2314838, 2302391, 2309903, 2307550, 2302020, 2325564, 2315918, 2321765, 2314684, 2316083, 2306676	226	160	6686	2.0339	0.999998	0.421749	44.4132
INTERPRO	IPR002464:DNA/RNA helicase, ATP-dependent, DEAH-box type, conserved site	3	0.626305	0.0889643	2320628, 2325564, 2321765	362	19	13633	5.94635	1	0.833637	74.8686
INTERPRO	IPR000330:SNF2-related	3	0.626305	0.0889643	2320628, 2315112, 2325564	362	19	13633	5.94635	1	0.833637	74.8686
GOTERM_MF_FAT	GO:0003678~DNA helicase activity	3	0.626305	0.0993317	2307550, 2325564, 2306676	226	16	6686	5.54701	1	0.686059	75.2737
UP_SEQ_FEATURE	domain:Helicase C-terminal	4	0.835073	0.145338	2320628, 2325564, 2315918, 2321765	145	30	3249	2.98759	1	0.999997	88.0478
UP_SEQ_FEATURE	domain:Helicase ATP-binding	4	0.835073	0.145338	2320628, 2325564, 2315918, 2321765	145	30	3249	2.98759	1	0.999997	88.0478
INTERPRO	IPR014014:RNA helicase, DEAD-box type, Q motif	3	0.626305	0.168962	2325564, 2315918, 2316083	362	28	13633	4.03502	1	0.961512	93.5644
Annotation Cluster 27	Enrichment Score: 1.8584753385941895
Category	Term	Count	%	PValue	Genes	List Total	Pop Hits	Pop Total	Fold Enrichment	Bonferroni	Benjamini	FDR
GOTERM_BP_FAT	GO:0048557~embryonic digestive tract morphogenesis	4	0.835073	0.00496663	2303678, 2301768, 2315970, 2309079	327	9	7838	10.6531	0.977156	0.06759	7.30907
GOTERM_BP_FAT	GO:0048546~digestive tract morphogenesis	4	0.835073	0.0118547	2303678, 2301768, 2315970, 2309079	327	12	7838	7.98981	0.999883	0.135835	16.6224
GOTERM_BP_FAT	GO:0048562~embryonic organ morphogenesis	4	0.835073	0.0149435	2303678, 2301768, 2315970, 2309079	327	13	7838	7.37521	0.999989	0.161224	20.5083
GOTERM_BP_FAT	GO:0048568~embryonic organ development	4	0.835073	0.0184433	2303678, 2301768, 2315970, 2309079	327	14	7838	6.84841	0.999999	0.185166	24.7063
GOTERM_BP_FAT	GO:0055123~digestive system development	4	0.835073	0.0314326	2303678, 2301768, 2315970, 2309079	327	17	7838	5.63986	1	0.27309	38.544
Annotation Cluster 28	Enrichment Score: 1.8383612525655915
Category	Term	Count	%	PValue	Genes	List Total	Pop Hits	Pop Total	Fold Enrichment	Bonferroni	Benjamini	FDR
SP_PIR_KEYWORDS	chromatin regulator	6	1.25261	0.00119613	2315320, 2320628, 2329508, 2313854, 2325564, 2307469	471	34	19674	7.3713	0.196697	0.0108914	1.46741
GOTERM_BP_FAT	GO:0016568~chromatin modification	6	1.25261	0.0290951	2315320, 2310480, 2320628, 2313854, 2325564, 2307469	327	42	7838	3.4242	1	0.2583	36.2437
GOTERM_BP_FAT	GO:0006325~chromatin organization	8	1.67015	0.0877644	2315320, 2318162, 2310480, 2320628, 2329311, 2313854, 2325564, 2307469	327	92	7838	2.0843	1	0.519962	75.3467
Annotation Cluster 29	Enrichment Score: 1.8130229064874797
Category	Term	Count	%	PValue	Genes	List Total	Pop Hits	Pop Total	Fold Enrichment	Bonferroni	Benjamini	FDR
GOTERM_BP_FAT	GO:0010564~regulation of cell cycle process	8	1.67015	0.000836297	2303821, 2324903, 2303124, 2325488, 2305693, 2307469, 2315970, 2318034	327	38	7838	5.04619	0.470073	0.0131424	1.26728
GOTERM_BP_FAT	GO:0051726~regulation of cell cycle	9	1.87891	0.00432326	2303821, 2324903, 2313935, 2303124, 2325488, 2305693, 2307469, 2315970, 2318034	327	63	7838	3.4242	0.962689	0.0601609	6.39125
GOTERM_BP_FAT	GO:0010948~negative regulation of cell cycle process	4	0.835073	0.00496663	2324903, 2325488, 2315970, 2318034	327	9	7838	10.6531	0.977156	0.06759	7.30907
GOTERM_BP_FAT	GO:0045786~negative regulation of cell cycle	4	0.835073	0.00916979	2324903, 2325488, 2315970, 2318034	327	11	7838	8.71615	0.999081	0.113568	13.1014
GOTERM_BP_FAT	GO:0007346~regulation of mitotic cell cycle	5	1.04384	0.0212947	2324903, 2303124, 2325488, 2315970, 2318034	327	26	7838	4.6095	1	0.205548	27.9724
GOTERM_BP_FAT	GO:0010639~negative regulation of organelle organization	3	0.626305	0.0622366	2324903, 2303124, 2318034	327	10	7838	7.19083	1	0.429129	62.4515
GOTERM_BP_FAT	GO:0051129~negative regulation of cellular component organization	3	0.626305	0.112972	2324903, 2303124, 2318034	327	14	7838	5.1363	1	0.579601	83.9172
GOTERM_BP_FAT	GO:0033043~regulation of organelle organization	4	0.835073	0.127039	2309903, 2324903, 2303124, 2318034	327	30	7838	3.19592	1	0.611733	87.3953
Annotation Cluster 30	Enrichment Score: 1.7169266609755194
Category	Term	Count	%	PValue	Genes	List Total	Pop Hits	Pop Total	Fold Enrichment	Bonferroni	Benjamini	FDR
SP_PIR_KEYWORDS	Chaperone	7	1.46138	0.000518664	2315285, 2304038, 2321210, 2320586, 2311388, 2305125, 2327570	471	43	19674	6.79988	0.0905726	0.00630935	0.638744
GOTERM_BP_FAT	GO:0006457~protein folding	7	1.46138	0.0956204	2315285, 2304038, 2320586, 2311388, 2314194, 2305125, 2302977	327	76	7838	2.20771	1	0.523183	78.392
GOTERM_MF_FAT	GO:0051082~unfolded protein binding	4	0.835073	0.14249	2304038, 2320586, 2311388, 2305125	226	39	6686	3.03426	1	0.783918	87.167
Annotation Cluster 31	Enrichment Score: 1.670847881461742
Category	Term	Count	%	PValue	Genes	List Total	Pop Hits	Pop Total	Fold Enrichment	Bonferroni	Benjamini	FDR
SP_PIR_KEYWORDS	DNA damage	5	1.04384	0.00233783	2303821, 2315565, 2302038, 2326475, 2327436	471	24	19674	8.70223	0.3484	0.0163391	2.84956
GOTERM_BP_FAT	GO:0006974~response to DNA damage stimulus	9	1.87891	0.0164536	2303821, 2301952, 2302038, 2313935, 2307550, 2305078, 2314149, 2326475, 2327436	327	79	7838	2.73069	0.999997	0.171338	22.3457
GOTERM_BP_FAT	GO:0006281~DNA repair	7	1.46138	0.0701558	2301952, 2302038, 2313935, 2307550, 2305078, 2314149, 2326475	327	70	7838	2.39694	1	0.458507	67.005
GOTERM_BP_FAT	GO:0033554~cellular response to stress	9	1.87891	0.0768195	2303821, 2301952, 2302038, 2313935, 2307550, 2305078, 2314149, 2326475, 2327436	327	107	7838	2.01612	1	0.486586	70.4313
Annotation Cluster 32	Enrichment Score: 1.551385519478928
Category	Term	Count	%	PValue	Genes	List Total	Pop Hits	Pop Total	Fold Enrichment	Bonferroni	Benjamini	FDR
GOTERM_CC_FAT	GO:0031974~membrane-enclosed lumen	13	2.71399	2.36235e-05	2315285, 2321210, 2321315, 2315892, 2317076, 2310775, 2305775, 2303741, 2328936, 2325488, 2307628, 2315970, 2309157	152	148	7912	4.57219	0.00372559	0.000414642	0.02846
GOTERM_CC_FAT	GO:0043233~organelle lumen	12	2.50522	7.92954e-05	2317076, 2315285, 2310775, 2305775, 2303741, 2328936, 2321315, 2325488, 2307628, 2315892, 2315970, 2309157	152	142	7912	4.39881	0.012451	0.00089454	0.0955006
GOTERM_CC_FAT	GO:0070013~intracellular organelle lumen	12	2.50522	7.92954e-05	2317076, 2315285, 2310775, 2305775, 2303741, 2328936, 2321315, 2325488, 2307628, 2315892, 2315970, 2309157	152	142	7912	4.39881	0.012451	0.00089454	0.0955006
GOTERM_CC_FAT	GO:0044451~nucleoplasm part	6	1.25261	0.00481416	2310775, 2321315, 2325488, 2315892, 2315970, 2309157	152	58	7912	5.38475	0.533489	0.0250955	5.64874
GOTERM_CC_FAT	GO:0031980~mitochondrial lumen	5	1.04384	0.00624089	2317076, 2315285, 2305775, 2328936, 2307628	152	39	7912	6.67341	0.628107	0.0304381	7.26569
GOTERM_CC_FAT	GO:0005759~mitochondrial matrix	5	1.04384	0.00624089	2317076, 2315285, 2305775, 2328936, 2307628	152	39	7912	6.67341	0.628107	0.0304381	7.26569
GOTERM_CC_FAT	GO:0005654~nucleoplasm	6	1.25261	0.00731357	2310775, 2321315, 2325488, 2315892, 2315970, 2309157	152	64	7912	4.87993	0.686448	0.0345347	8.46461
GOTERM_CC_FAT	GO:0031981~nuclear lumen	7	1.46138	0.00811198	2310775, 2303741, 2321315, 2325488, 2315892, 2315970, 2309157	152	92	7912	3.96053	0.72388	0.0371432	9.34774
SP_PIR_KEYWORDS	Transcription	18	3.75783	0.068391	2321315, 2326453, 2308062, 2319518, 2315892, 2328850, 2325983, 2306064, 2310775, 2320628, 2329508, 2325488, 2313854, 2311602, 2314135, 2329773, 2315970, 2309157	471	478	19674	1.57296	0.999998	0.289055	58.314
GOTERM_CC_FAT	GO:0005667~transcription factor complex	3	0.626305	0.0931502	2310775, 2325488, 2315970	152	27	7912	5.78363	1	0.275196	69.2145
SP_PIR_KEYWORDS	transcription regulation	13	2.71399	0.487627	2321315, 2326453, 2319518, 2315892, 2310775, 2329508, 2320628, 2325488, 2313854, 2311602, 2329773, 2315970, 2309157	471	485	19674	1.11963	1	0.878746	99.9741
GOTERM_BP_FAT	GO:0006350~transcription	18	3.75783	0.828668	2321315, 2326453, 2308062, 2319518, 2315892, 2328850, 2325983, 2306064, 2310775, 2318834, 2320628, 2325488, 2313854, 2311602, 2314135, 2329773, 2315970, 2309157	327	495	7838	0.871615	1	0.999336	100
GOTERM_MF_FAT	GO:0030528~transcription regulator activity	13	2.71399	0.99739	2317692, 2301353, 2321315, 2326453, 2315892, 2308961, 2315104, 2310775, 2310480, 2325488, 2328749, 2315970, 2309157	226	685	6686	0.56145	1	1	100
GOTERM_BP_FAT	GO:0045449~regulation of transcription	21	4.38413	0.99786	2301353, 2321315, 2326453, 2315112, 2319518, 2315892, 2308961, 2315104, 2310775, 2310480, 2320628, 2325488, 2329311, 2313854, 2325564, 2311602, 2328749, 2314685, 2329773, 2315970, 2309157	327	817	7838	0.616105	1	1	100
GOTERM_BP_FAT	GO:0006355~regulation of transcription, DNA-dependent	14	2.92276	0.999707	2301353, 2321315, 2326453, 2315892, 2308961, 2315104, 2310775, 2325488, 2329311, 2325564, 2328749, 2314685, 2315970, 2309157	327	673	7838	0.498621	1	1	100
GOTERM_BP_FAT	GO:0051252~regulation of RNA metabolic process	14	2.92276	0.99973	2301353, 2321315, 2326453, 2315892, 2308961, 2315104, 2310775, 2325488, 2329311, 2325564, 2328749, 2314685, 2315970, 2309157	327	676	7838	0.496408	1	1	100
GOTERM_MF_FAT	GO:0003700~transcription factor activity	5	1.04384	0.999995	2301353, 2325488, 2328749, 2308961, 2315970	226	550	6686	0.268946	1	1	100
Annotation Cluster 33	Enrichment Score: 1.3795808650687733
Category	Term	Count	%	PValue	Genes	List Total	Pop Hits	Pop Total	Fold Enrichment	Bonferroni	Benjamini	FDR
GOTERM_MF_FAT	GO:0060589~nucleoside-triphosphatase regulator activity	11	2.29645	0.00329727	2324857, 2324593, 2315285, 2314316, 2326858, 2322445, 2316964, 2328817, 2326955, 2316517, 2311395	226	108	6686	3.01319	0.627498	0.056434	4.3153
GOTERM_MF_FAT	GO:0030695~GTPase regulator activity	10	2.08768	0.00912633	2324857, 2324593, 2314316, 2326858, 2322445, 2316964, 2328817, 2326955, 2316517, 2311395	226	106	6686	2.79095	0.935514	0.128086	11.5252
GOTERM_MF_FAT	GO:0005096~GTPase activator activity	6	1.25261	0.0276005	2324857, 2314316, 2322445, 2316964, 2316517, 2311395	226	51	6686	3.48048	0.999768	0.316405	31.19
GOTERM_MF_FAT	GO:0008047~enzyme activator activity	6	1.25261	0.0367269	2324857, 2314316, 2322445, 2316964, 2316517, 2311395	226	55	6686	3.22735	0.999986	0.385188	39.3328
GOTERM_BP_FAT	GO:0043087~regulation of GTPase activity	3	0.626305	0.401639	2314316, 2322445, 2316517	327	33	7838	2.17904	1	0.929466	99.9602
GOTERM_BP_FAT	GO:0051336~regulation of hydrolase activity	3	0.626305	0.43085	2314316, 2322445, 2316517	327	35	7838	2.05452	1	0.942264	99.9814
Annotation Cluster 34	Enrichment Score: 1.3477595640312618
Category	Term	Count	%	PValue	Genes	List Total	Pop Hits	Pop Total	Fold Enrichment	Bonferroni	Benjamini	FDR
GOTERM_BP_FAT	GO:0008104~protein localization	30	6.26305	9.6437e-05	2327098, 2321210, 2303124, 2326824, 2311764, 2306563, 2307469, 2322834, 2326266, 2305481, 2324903, 2307051, 2324197, 2307309, 2302452, 2318697, 2324620, 2321960, 2315285, 2306732, 2311064, 2303195, 2307275, 2318416, 2312025, 2328213, 2330008, 2320395, 2304425, 2326955	327	329	7838	2.18566	0.0705843	0.00178375	0.146907
GOTERM_BP_FAT	GO:0033365~protein localization in organelle	6	1.25261	0.0124485	2315285, 2321210, 2307051, 2303124, 2302452, 2311764	327	34	7838	4.2299	0.999926	0.13805	17.383
GOTERM_BP_FAT	GO:0045184~establishment of protein localization	18	3.75783	0.0330544	2321960, 2315285, 2327098, 2321210, 2326824, 2311764, 2306563, 2306732, 2307469, 2303195, 2322834, 2307275, 2305481, 2330008, 2324197, 2307309, 2302452, 2304425	327	252	7838	1.7121	1	0.275983	40.094
GOTERM_BP_FAT	GO:0034613~cellular protein localization	12	2.50522	0.0770708	2315285, 2324903, 2327098, 2321210, 2330008, 2307051, 2326824, 2303124, 2302452, 2311764, 2304425, 2322834	327	163	7838	1.76462	1	0.484012	70.5538
GOTERM_BP_FAT	GO:0070727~cellular macromolecule localization	12	2.50522	0.0770708	2315285, 2324903, 2327098, 2321210, 2330008, 2307051, 2326824, 2303124, 2302452, 2311764, 2304425, 2322834	327	163	7838	1.76462	1	0.484012	70.5538
GOTERM_BP_FAT	GO:0015031~protein transport	16	3.34029	0.0909021	2321960, 2315285, 2327098, 2321210, 2326824, 2311764, 2306563, 2306732, 2322834, 2307275, 2305481, 2330008, 2324197, 2307309, 2302452, 2304425	327	247	7838	1.55267	1	0.518405	76.6082
GOTERM_BP_FAT	GO:0046907~intracellular transport	12	2.50522	0.136705	2315285, 2304765, 2327098, 2321210, 2330008, 2326824, 2302452, 2318697, 2311764, 2326889, 2304425, 2322834	327	182	7838	1.5804	1	0.627442	89.363
GOTERM_BP_FAT	GO:0006605~protein targeting	4	0.835073	0.187407	2315285, 2321210, 2302452, 2311764	327	36	7838	2.66327	1	0.725026	95.7722
GOTERM_BP_FAT	GO:0017038~protein import	3	0.626305	0.216676	2315285, 2321210, 2311764	327	21	7838	3.4242	1	0.754436	97.5831
GOTERM_BP_FAT	GO:0006886~intracellular protein transport	9	1.87891	0.279951	2315285, 2327098, 2321210, 2330008, 2326824, 2302452, 2311764, 2304425, 2322834	327	149	7838	1.44782	1	0.829319	99.3307
Annotation Cluster 35	Enrichment Score: 1.3150434125321067
Category	Term	Count	%	PValue	Genes	List Total	Pop Hits	Pop Total	Fold Enrichment	Bonferroni	Benjamini	FDR
GOTERM_CC_FAT	GO:0044451~nucleoplasm part	6	1.25261	0.00481416	2310775, 2321315, 2325488, 2315892, 2315970, 2309157	152	58	7912	5.38475	0.533489	0.0250955	5.64874
GOTERM_CC_FAT	GO:0005654~nucleoplasm	6	1.25261	0.00731357	2310775, 2321315, 2325488, 2315892, 2315970, 2309157	152	64	7912	4.87993	0.686448	0.0345347	8.46461
GOTERM_CC_FAT	GO:0031981~nuclear lumen	7	1.46138	0.00811198	2310775, 2303741, 2321315, 2325488, 2315892, 2315970, 2309157	152	92	7912	3.96053	0.72388	0.0371432	9.34774
SP_PIR_KEYWORDS	activator	5	1.04384	0.023818	2320628, 2321315, 2311602, 2315892, 2309157	471	46	19674	4.54029	0.987862	0.118421	25.7511
GOTERM_CC_FAT	GO:0016592~Srb-mediator complex	3	0.626305	0.045335	2321315, 2315892, 2309157	152	18	7912	8.67544	0.999345	0.144411	42.8224
GOTERM_CC_FAT	GO:0005667~transcription factor complex	3	0.626305	0.0931502	2310775, 2325488, 2315970	152	27	7912	5.78363	1	0.275196	69.2145
GOTERM_MF_FAT	GO:0016455~RNA polymerase II transcription mediator activity	3	0.626305	0.121302	2321315, 2315892, 2309157	226	18	6686	4.93068	1	0.748646	82.221
GOTERM_MF_FAT	GO:0016251~general RNA polymerase II transcription factor activity	3	0.626305	0.180296	2321315, 2315892, 2309157	226	23	6686	3.85879	1	0.853036	92.9727
GOTERM_BP_FAT	GO:0006357~regulation of transcription from RNA polymerase II promoter	6	1.25261	0.278784	2321315, 2329311, 2325564, 2326453, 2315892, 2309157	327	85	7838	1.69196	1	0.832129	99.3139
GOTERM_MF_FAT	GO:0003702~RNA polymerase II transcription factor activity	3	0.626305	0.40378	2321315, 2315892, 2309157	226	41	6686	2.16469	1	0.982908	99.8999
Annotation Cluster 36	Enrichment Score: 1.171139422619138
Category	Term	Count	%	PValue	Genes	List Total	Pop Hits	Pop Total	Fold Enrichment	Bonferroni	Benjamini	FDR
GOTERM_CC_FAT	GO:0000502~proteasome complex	5	1.04384	0.00339147	2319141, 2311703, 2311997, 2308286, 2304697	152	33	7912	7.88676	0.415362	0.0196838	4.01066
SP_PIR_KEYWORDS	proteasome	5	1.04384	0.00680846	2319141, 2311703, 2311997, 2308286, 2304697	471	32	19674	6.52667	0.713555	0.0408173	8.09201
KEGG_PATHWAY	cel03050:Proteasome	5	1.04384	0.161036	2319141, 2311703, 2311997, 2308286, 2304697	85	39	1534	2.31373	0.999984	0.749112	83.101
GOTERM_BP_FAT	GO:0051603~proteolysis involved in cellular protein catabolic process	10	2.08768	0.196329	2315320, 2320151, 2304592, 2319141, 2311703, 2311997, 2303546, 2308286, 2320065, 2310755	327	155	7838	1.54641	1	0.734762	96.4271
GOTERM_BP_FAT	GO:0044257~cellular protein catabolic process	10	2.08768	0.201317	2315320, 2320151, 2304592, 2319141, 2311703, 2311997, 2303546, 2308286, 2320065, 2310755	327	156	7838	1.5365	1	0.736299	96.7506
SP_PIR_KEYWORDS	Protease	5	1.04384	0.639646	2315106, 2320151, 2319141, 2311703, 2308286	471	183	19674	1.14128	1	0.950837	99.9997
Annotation Cluster 37	Enrichment Score: 1.1537664553326046
Category	Term	Count	%	PValue	Genes	List Total	Pop Hits	Pop Total	Fold Enrichment	Bonferroni	Benjamini	FDR
INTERPRO	IPR015609:Molecular chaperone, heat shock protein, Hsp40, DnaJ	6	1.25261	0.00141506	2324857, 2308872, 2316964, 2321956, 2310692, 2311673	362	32	13633	7.06129	0.582009	0.0701122	2.07708
INTERPRO	IPR001623:Heat shock protein DnaJ, N-terminal	3	0.626305	0.197744	2321956, 2310692, 2311673	362	31	13633	3.64454	1	0.976949	96.1833
SMART	SM00271:DnaJ	3	0.626305	0.244022	2321956, 2310692, 2311673	170	31	5537	3.15199	1	0.931497	95.8684
GOTERM_MF_FAT	GO:0031072~heat shock protein binding	3	0.626305	0.355324	2321956, 2310692, 2311673	226	37	6686	2.39871	1	0.97391	99.7159
Annotation Cluster 38	Enrichment Score: 1.13724273247319
Category	Term	Count	%	PValue	Genes	List Total	Pop Hits	Pop Total	Fold Enrichment	Bonferroni	Benjamini	FDR
INTERPRO	IPR013763:Cyclin-related	4	0.835073	0.0275123	2311404, 2310775, 2311602, 2309079	362	25	13633	6.02564	1	0.558835	33.8678
INTERPRO	IPR006670:Cyclin	3	0.626305	0.1056	2311404, 2310775, 2311602	362	21	13633	5.38003	1	0.875473	80.8757
SMART	SM00385:CYCLIN	3	0.626305	0.133377	2311404, 2310775, 2311602	170	21	5537	4.65294	1	0.807228	80.4191
Annotation Cluster 39	Enrichment Score: 1.115966306527253
Category	Term	Count	%	PValue	Genes	List Total	Pop Hits	Pop Total	Fold Enrichment	Bonferroni	Benjamini	FDR
GOTERM_BP_FAT	GO:0033261~regulation of S phase	3	0.626305	0.0158655	2303821, 2325488, 2315970	327	5	7838	14.3817	0.999995	0.167995	21.635
GOTERM_BP_FAT	GO:0051172~negative regulation of nitrogen compound metabolic process	6	1.25261	0.0378108	2315104, 2303821, 2329196, 2325488, 2329311, 2315970	327	45	7838	3.19592	1	0.303142	44.4321
GOTERM_BP_FAT	GO:0045934~negative regulation of nucleobase, nucleoside, nucleotide and nucleic acid metabolic process	6	1.25261	0.0378108	2315104, 2303821, 2329196, 2325488, 2329311, 2315970	327	45	7838	3.19592	1	0.303142	44.4321
GOTERM_BP_FAT	GO:0010605~negative regulation of macromolecule metabolic process	7	1.46138	0.0866435	2315104, 2303821, 2329508, 2325488, 2329311, 2314899, 2315970	327	74	7838	2.26738	1	0.518948	74.8809
GOTERM_BP_FAT	GO:0010558~negative regulation of macromolecule biosynthetic process	5	1.04384	0.115835	2315104, 2303821, 2325488, 2329311, 2315970	327	45	7838	2.66327	1	0.585849	84.6906
GOTERM_BP_FAT	GO:0009890~negative regulation of biosynthetic process	5	1.04384	0.122959	2315104, 2303821, 2325488, 2329311, 2315970	327	46	7838	2.60537	1	0.602298	86.4667
GOTERM_BP_FAT	GO:0031327~negative regulation of cellular biosynthetic process	5	1.04384	0.122959	2315104, 2303821, 2325488, 2329311, 2315970	327	46	7838	2.60537	1	0.602298	86.4667
GOTERM_BP_FAT	GO:0010629~negative regulation of gene expression	6	1.25261	0.132621	2315104, 2329508, 2325488, 2329311, 2314899, 2315970	327	65	7838	2.21256	1	0.618711	88.5697
GOTERM_BP_FAT	GO:0016481~negative regulation of transcription	4	0.835073	0.198112	2315104, 2325488, 2329311, 2315970	327	37	7838	2.59129	1	0.735515	96.546
Annotation Cluster 40	Enrichment Score: 1.0856167155958052
Category	Term	Count	%	PValue	Genes	List Total	Pop Hits	Pop Total	Fold Enrichment	Bonferroni	Benjamini	FDR
INTERPRO	IPR006649:Like-Sm ribonucleoprotein, eukaryotic and archaea-type, core	3	0.626305	0.073216	2322893, 2304516, 2320785	362	17	13633	6.64592	1	0.801126	67.6003
INTERPRO	IPR001163:Like-Sm ribonucleoprotein, core	3	0.626305	0.0809703	2322893, 2304516, 2320785	362	18	13633	6.2767	1	0.823383	71.3942
SMART	SM00651:Sm	3	0.626305	0.0933722	2322893, 2304516, 2320785	170	17	5537	5.74775	0.999987	0.714216	67.2598
Annotation Cluster 41	Enrichment Score: 1.0849029890873938
Category	Term	Count	%	PValue	Genes	List Total	Pop Hits	Pop Total	Fold Enrichment	Bonferroni	Benjamini	FDR
GOTERM_CC_FAT	GO:0030117~membrane coat	4	0.835073	0.0157423	2327098, 2330008, 2326824, 2322834	152	28	7912	7.43609	0.918493	0.0607529	17.4021
GOTERM_CC_FAT	GO:0048475~coated membrane	4	0.835073	0.0157423	2327098, 2330008, 2326824, 2322834	152	28	7912	7.43609	0.918493	0.0607529	17.4021
GOTERM_CC_FAT	GO:0044431~Golgi apparatus part	3	0.626305	0.21181	2327098, 2326824, 2322834	152	45	7912	3.47018	1	0.521637	94.3179
GOTERM_BP_FAT	GO:0016192~vesicle-mediated transport	9	1.87891	0.256048	2326603, 2327098, 2330008, 2324197, 2326824, 2318792, 2322834, 2307275, 2324599	327	145	7838	1.48776	1	0.810418	98.8989
GOTERM_BP_FAT	GO:0006886~intracellular protein transport	9	1.87891	0.279951	2315285, 2327098, 2321210, 2330008, 2326824, 2302452, 2311764, 2304425, 2322834	327	149	7838	1.44782	1	0.829319	99.3307
Annotation Cluster 42	Enrichment Score: 1.0457574065193178
Category	Term	Count	%	PValue	Genes	List Total	Pop Hits	Pop Total	Fold Enrichment	Bonferroni	Benjamini	FDR
GOTERM_BP_FAT	GO:0007276~gamete generation	13	2.71399	0.0585916	2309903, 2305693, 2308897, 2319518, 2328850, 2318926, 2311404, 2312025, 2305481, 2329311, 2315970, 2314762, 2307010	327	174	7838	1.79082	1	0.416751	60.164
GOTERM_BP_FAT	GO:0048609~reproductive process in a multicellular organism	27	5.63674	0.0607865	2317016, 2310870, 2319518, 2314530, 2318926, 2310755, 2309079, 2305481, 2315637, 2303310, 2322169, 2315970, 2314762, 2307010, 2318477, 2309903, 2318880, 2305693, 2308897, 2328850, 2306895, 2316088, 2311404, 2312025, 2310480, 2329311, 2308837	327	455	7838	1.42236	1	0.425051	61.5566
GOTERM_BP_FAT	GO:0032504~multicellular organism reproduction	27	5.63674	0.0623392	2317016, 2310870, 2319518, 2314530, 2318926, 2310755, 2309079, 2305481, 2315637, 2303310, 2322169, 2315970, 2314762, 2307010, 2318477, 2309903, 2318880, 2305693, 2308897, 2328850, 2306895, 2316088, 2311404, 2312025, 2310480, 2329311, 2308837	327	456	7838	1.41924	1	0.426023	62.5141
GOTERM_BP_FAT	GO:0019953~sexual reproduction	15	3.13152	0.088883	2309903, 2305693, 2308897, 2319518, 2328850, 2323072, 2318926, 2311404, 2312025, 2305481, 2311388, 2329311, 2315970, 2314762, 2307010	327	226	7838	1.59089	1	0.520948	75.8036
GOTERM_BP_FAT	GO:0048477~oogenesis	8	1.67015	0.141567	2311404, 2305481, 2309903, 2305693, 2328850, 2314762, 2307010, 2318926	327	104	7838	1.8438	1	0.63807	90.2405
GOTERM_BP_FAT	GO:0007292~female gamete generation	8	1.67015	0.190227	2311404, 2305481, 2309903, 2305693, 2328850, 2314762, 2307010, 2318926	327	113	7838	1.69695	1	0.728021	95.9904
Annotation Cluster 43	Enrichment Score: 0.8766728737892779
Category	Term	Count	%	PValue	Genes	List Total	Pop Hits	Pop Total	Fold Enrichment	Bonferroni	Benjamini	FDR
INTERPRO	IPR013026:Tetratricopeptide region	5	1.04384	0.0377464	2311159, 2304955, 2311673, 2326140, 2322169	362	48	13633	3.92294	1	0.643179	43.4659
INTERPRO	IPR011990:Tetratricopeptide-like helical	4	0.835073	0.232999	2304955, 2311673, 2326140, 2322169	362	63	13633	2.39113	1	0.983179	98.0394
INTERPRO	IPR001440:Tetratricopeptide TPR-1	3	0.626305	0.266533	2311673, 2326140, 2322169	362	38	13633	2.97318	1	0.986958	98.9893
Annotation Cluster 44	Enrichment Score: 0.8279023956595338
Category	Term	Count	%	PValue	Genes	List Total	Pop Hits	Pop Total	Fold Enrichment	Bonferroni	Benjamini	FDR
GOTERM_BP_FAT	GO:0051241~negative regulation of multicellular organismal process	8	1.67015	0.0877644	2315106, 2318834, 2327969, 2311356, 2301653, 2304013, 2308679, 2326955	327	92	7838	2.0843	1	0.519962	75.3467
GOTERM_BP_FAT	GO:0040015~negative regulation of multicellular organism growth	8	1.67015	0.0877644	2315106, 2318834, 2327969, 2311356, 2301653, 2304013, 2308679, 2326955	327	92	7838	2.0843	1	0.519962	75.3467
GOTERM_BP_FAT	GO:0045926~negative regulation of growth	8	1.67015	0.0957748	2315106, 2318834, 2327969, 2311356, 2301653, 2304013, 2308679, 2326955	327	94	7838	2.03995	1	0.520373	78.4482
GOTERM_BP_FAT	GO:0040014~regulation of multicellular organism growth	17	3.54906	0.661458	2314062, 2318880, 2327969, 2304013, 2315892, 2309079, 2315106, 2318834, 2310480, 2318162, 2311356, 2301653, 2325564, 2315637, 2308679, 2326955, 2327457	327	415	7838	0.98188	1	0.992059	100
Annotation Cluster 45	Enrichment Score: 0.7707878697157352
Category	Term	Count	%	PValue	Genes	List Total	Pop Hits	Pop Total	Fold Enrichment	Bonferroni	Benjamini	FDR
GOTERM_BP_FAT	GO:0007276~gamete generation	13	2.71399	0.0585916	2309903, 2305693, 2308897, 2319518, 2328850, 2318926, 2311404, 2312025, 2305481, 2329311, 2315970, 2314762, 2307010	327	174	7838	1.79082	1	0.416751	60.164
GOTERM_BP_FAT	GO:0007281~germ cell development	5	1.04384	0.194453	2311404, 2329311, 2305693, 2308897, 2319518	327	55	7838	2.17904	1	0.733814	96.2978
GOTERM_BP_FAT	GO:0048610~reproductive cellular process	5	1.04384	0.42755	2311404, 2329311, 2305693, 2308897, 2319518	327	80	7838	1.49809	1	0.941665	99.9797
Annotation Cluster 46	Enrichment Score: 0.7616888908779751
Category	Term	Count	%	PValue	Genes	List Total	Pop Hits	Pop Total	Fold Enrichment	Bonferroni	Benjamini	FDR
GOTERM_BP_FAT	GO:0040002~collagen and cuticulin-based cuticle development	7	1.46138	0.165056	2310364, 2314062, 2312853, 2304765, 2305693, 2311064, 2326955	327	89	7838	1.88524	1	0.692817	93.6063
GOTERM_BP_FAT	GO:0007592~protein-based cuticle development	7	1.46138	0.177277	2310364, 2314062, 2312853, 2304765, 2305693, 2311064, 2326955	327	91	7838	1.8438	1	0.711944	94.8933
GOTERM_BP_FAT	GO:0042335~cuticle development	7	1.46138	0.177277	2310364, 2314062, 2312853, 2304765, 2305693, 2311064, 2326955	327	91	7838	1.8438	1	0.711944	94.8933
Annotation Cluster 47	Enrichment Score: 0.7566912095741354
Category	Term	Count	%	PValue	Genes	List Total	Pop Hits	Pop Total	Fold Enrichment	Bonferroni	Benjamini	FDR
INTERPRO	IPR013026:Tetratricopeptide region	5	1.04384	0.0377464	2311159, 2304955, 2311673, 2326140, 2322169	362	48	13633	3.92294	1	0.643179	43.4659
INTERPRO	IPR019734:Tetratricopeptide repeat	3	0.626305	0.345056	2311159, 2311673, 2326140	362	46	13633	2.4561	1	0.9961	99.8113
SMART	SM00028:TPR	3	0.626305	0.41225	2311159, 2311673, 2326140	170	46	5537	2.12417	1	0.972543	99.7651
Annotation Cluster 48	Enrichment Score: 0.71311688160906
Category	Term	Count	%	PValue	Genes	List Total	Pop Hits	Pop Total	Fold Enrichment	Bonferroni	Benjamini	FDR
GOTERM_CC_FAT	GO:0030529~ribonucleoprotein complex	13	2.71399	0.000483324	2305180, 2314062, 2308897, 2318254, 2317076, 2303741, 2322893, 2311356, 2304516, 2315918, 2308679, 2329315, 2315982	152	203	7912	3.33342	0.0735393	0.00331552	0.580801
GOTERM_CC_FAT	GO:0005840~ribosome	5	1.04384	0.347513	2317076, 2303741, 2311356, 2318254, 2308679	152	156	7912	1.66835	1	0.726735	99.4168
GOTERM_BP_FAT	GO:0006412~translation	12	2.50522	0.455531	2317076, 2302002, 2310775, 2312025, 2321909, 2303741, 2311356, 2314898, 2309146, 2318254, 2308679, 2308961	327	249	7838	1.15515	1	0.952916	99.9906
GOTERM_MF_FAT	GO:0003735~structural constituent of ribosome	5	1.04384	0.730384	2317076, 2303741, 2311356, 2318254, 2308679	226	146	6686	1.01315	1	0.999664	100
KEGG_PATHWAY	cel03010:Ribosome	3	0.626305	0.950208	2303741, 2311356, 2318254	85	83	1534	0.652303	1	0.999999	100
GOTERM_MF_FAT	GO:0005198~structural molecule activity	9	1.87891	0.991291	2317076, 2330008, 2303741, 2324071, 2311356, 2326889, 2318254, 2308679, 2322834	226	468	6686	0.568924	1	1	100
Annotation Cluster 49	Enrichment Score: 0.6454945130720094
Category	Term	Count	%	PValue	Genes	List Total	Pop Hits	Pop Total	Fold Enrichment	Bonferroni	Benjamini	FDR
SP_PIR_KEYWORDS	ubl conjugation pathway	7	1.46138	0.0188384	2315320, 2320151, 2304592, 2311703, 2303546, 2320065, 2310755	471	88	19674	3.32267	0.969202	0.100093	20.9352
GOTERM_BP_FAT	GO:0030163~protein catabolic process	11	2.29645	0.174583	2315320, 2320151, 2304592, 2319141, 2311703, 2316911, 2311997, 2303546, 2308286, 2320065, 2310755	327	171	7838	1.54189	1	0.711964	94.6324
GOTERM_BP_FAT	GO:0051603~proteolysis involved in cellular protein catabolic process	10	2.08768	0.196329	2315320, 2320151, 2304592, 2319141, 2311703, 2311997, 2303546, 2308286, 2320065, 2310755	327	155	7838	1.54641	1	0.734762	96.4271
GOTERM_BP_FAT	GO:0044257~cellular protein catabolic process	10	2.08768	0.201317	2315320, 2320151, 2304592, 2319141, 2311703, 2311997, 2303546, 2308286, 2320065, 2310755	327	156	7838	1.5365	1	0.736299	96.7506
GOTERM_BP_FAT	GO:0044265~cellular macromolecule catabolic process	11	2.29645	0.211425	2315320, 2320151, 2318481, 2304592, 2319141, 2311703, 2311997, 2303546, 2308286, 2320065, 2310755	327	179	7838	1.47298	1	0.750126	97.324
GOTERM_BP_FAT	GO:0019941~modification-dependent protein catabolic process	9	1.87891	0.273917	2315320, 2320151, 2304592, 2319141, 2311703, 2311997, 2303546, 2320065, 2310755	327	148	7838	1.4576	1	0.830237	99.2399
GOTERM_BP_FAT	GO:0043632~modification-dependent macromolecule catabolic process	9	1.87891	0.273917	2315320, 2320151, 2304592, 2319141, 2311703, 2311997, 2303546, 2320065, 2310755	327	148	7838	1.4576	1	0.830237	99.2399
GOTERM_BP_FAT	GO:0009057~macromolecule catabolic process	12	2.50522	0.275627	2315320, 2320151, 2318481, 2304592, 2319141, 2311703, 2316911, 2311997, 2303546, 2308286, 2320065, 2310755	327	213	7838	1.35039	1	0.830256	99.2667
GOTERM_BP_FAT	GO:0006511~ubiquitin-dependent protein catabolic process	4	0.835073	0.700673	2320151, 2319141, 2311997, 2303546	327	86	7838	1.11486	1	0.995121	100
GOTERM_BP_FAT	GO:0006508~proteolysis	18	3.75783	0.880874	2321068, 2319141, 2328283, 2303546, 2323437, 2320065, 2310755, 2315320, 2315106, 2308480, 2320151, 2304592, 2312709, 2311703, 2316911, 2311997, 2308286, 2325872	327	520	7838	0.829711	1	0.999787	100
Annotation Cluster 50	Enrichment Score: 0.5670082339979431
Category	Term	Count	%	PValue	Genes	List Total	Pop Hits	Pop Total	Fold Enrichment	Bonferroni	Benjamini	FDR
GOTERM_BP_FAT	GO:0010608~posttranscriptional regulation of gene expression	5	1.04384	0.177548	2302002, 2312025, 2329508, 2314899, 2318926	327	53	7838	2.26127	1	0.709548	94.919
GOTERM_BP_FAT	GO:0006417~regulation of translation	3	0.626305	0.279141	2302002, 2312025, 2318926	327	25	7838	2.87633	1	0.830431	99.3191
GOTERM_BP_FAT	GO:0032268~regulation of cellular protein metabolic process	3	0.626305	0.401639	2302002, 2312025, 2318926	327	33	7838	2.17904	1	0.929466	99.9602
Annotation Cluster 51	Enrichment Score: 0.5611663799567583
Category	Term	Count	%	PValue	Genes	List Total	Pop Hits	Pop Total	Fold Enrichment	Bonferroni	Benjamini	FDR
UP_SEQ_FEATURE	nucleotide phosphate-binding region:NAD	3	0.626305	0.156284	2319652, 2307628, 2308837	145	16	3249	4.20129	1	0.999984	89.9601
SP_PIR_KEYWORDS	nad	3	0.626305	0.318715	2319652, 2307628, 2308837	471	48	19674	2.61067	1	0.747685	99.1263
SP_PIR_KEYWORDS	oxidoreductase	9	1.87891	0.416087	2319652, 2314672, 2307628, 2308722, 2317399, 2304453, 2306895, 2308837, 2317160	471	298	19674	1.26153	1	0.838497	99.87
Annotation Cluster 52	Enrichment Score: 0.5565080504392239
Category	Term	Count	%	PValue	Genes	List Total	Pop Hits	Pop Total	Fold Enrichment	Bonferroni	Benjamini	FDR
GOTERM_MF_FAT	GO:0005083~small GTPase regulator activity	5	1.04384	0.245133	2324593, 2314316, 2328817, 2326955, 2316517	226	75	6686	1.97227	1	0.91567	97.6622
GOTERM_BP_FAT	GO:0051056~regulation of small GTPase mediated signal transduction	6	1.25261	0.262716	2314316, 2325488, 2326955, 2316517, 2311395, 2315970	327	83	7838	1.73273	1	0.81749	99.0401
GOTERM_BP_FAT	GO:0046578~regulation of Ras protein signal transduction	5	1.04384	0.332344	2314316, 2325488, 2326955, 2316517, 2315970	327	70	7838	1.7121	1	0.881083	99.7884
Annotation Cluster 53	Enrichment Score: 0.5465233842777111
Category	Term	Count	%	PValue	Genes	List Total	Pop Hits	Pop Total	Fold Enrichment	Bonferroni	Benjamini	FDR
GOTERM_BP_FAT	GO:0048609~reproductive process in a multicellular organism	27	5.63674	0.0607865	2317016, 2310870, 2319518, 2314530, 2318926, 2310755, 2309079, 2305481, 2315637, 2303310, 2322169, 2315970, 2314762, 2307010, 2318477, 2309903, 2318880, 2305693, 2308897, 2328850, 2306895, 2316088, 2311404, 2312025, 2310480, 2329311, 2308837	327	455	7838	1.42236	1	0.425051	61.5566
GOTERM_BP_FAT	GO:0032504~multicellular organism reproduction	27	5.63674	0.0623392	2317016, 2310870, 2319518, 2314530, 2318926, 2310755, 2309079, 2305481, 2315637, 2303310, 2322169, 2315970, 2314762, 2307010, 2318477, 2309903, 2318880, 2305693, 2308897, 2328850, 2306895, 2316088, 2311404, 2312025, 2310480, 2329311, 2308837	327	456	7838	1.41924	1	0.426023	62.5141
GOTERM_BP_FAT	GO:0018991~oviposition	13	2.71399	0.535436	2317016, 2310870, 2318477, 2318880, 2314530, 2309079, 2310755, 2316088, 2310480, 2315637, 2303310, 2322169, 2308837	327	287	7838	1.08572	1	0.977701	99.9992
GOTERM_BP_FAT	GO:0033057~reproductive behavior in a multicellular organism	13	2.71399	0.555167	2317016, 2310870, 2318477, 2318880, 2314530, 2309079, 2310755, 2316088, 2310480, 2315637, 2303310, 2322169, 2308837	327	291	7838	1.0708	1	0.980576	99.9996
GOTERM_BP_FAT	GO:0019098~reproductive behavior	13	2.71399	0.574589	2317016, 2310870, 2318477, 2318880, 2314530, 2309079, 2310755, 2316088, 2310480, 2315637, 2303310, 2322169, 2308837	327	295	7838	1.05628	1	0.982213	99.9998
GOTERM_BP_FAT	GO:0007610~behavior	15	3.13152	0.812462	2317016, 2310870, 2318477, 2309657, 2318880, 2314530, 2309079, 2310755, 2316088, 2324237, 2310480, 2315637, 2322169, 2303310, 2308837	327	409	7838	0.879074	1	0.999173	100
Annotation Cluster 54	Enrichment Score: 0.5372903631921148
Category	Term	Count	%	PValue	Genes	List Total	Pop Hits	Pop Total	Fold Enrichment	Bonferroni	Benjamini	FDR
GOTERM_BP_FAT	GO:0035262~gonad morphogenesis	3	0.626305	0.185914	2315032, 2305481, 2306732	327	19	7838	3.78465	1	0.724792	95.6522
GOTERM_BP_FAT	GO:0008406~gonad development	7	1.46138	0.209334	2315032, 2305481, 2313673, 2304312, 2310037, 2306732, 2316274	327	96	7838	1.74777	1	0.748916	97.2138
GOTERM_BP_FAT	GO:0048608~reproductive structure development	7	1.46138	0.215981	2315032, 2305481, 2313673, 2304312, 2310037, 2306732, 2316274	327	97	7838	1.72975	1	0.755804	97.5502
GOTERM_BP_FAT	GO:0045137~development of primary sexual characteristics	7	1.46138	0.250227	2315032, 2305481, 2313673, 2304312, 2310037, 2306732, 2316274	327	102	7838	1.64496	1	0.804305	98.76
GOTERM_BP_FAT	GO:0030334~regulation of cell migration	3	0.626305	0.526594	2315032, 2305481, 2306732	327	42	7838	1.7121	1	0.976105	99.9989
GOTERM_BP_FAT	GO:0051270~regulation of cell motion	3	0.626305	0.539362	2315032, 2305481, 2306732	327	43	7838	1.67229	1	0.97808	99.9993
Annotation Cluster 55	Enrichment Score: 0.48159661507483176
Category	Term	Count	%	PValue	Genes	List Total	Pop Hits	Pop Total	Fold Enrichment	Bonferroni	Benjamini	FDR
INTERPRO	IPR001849:Pleckstrin homology	4	0.835073	0.297603	2324593, 2326858, 2311064, 2328817	362	72	13633	2.09223	1	0.992059	99.4679
INTERPRO	IPR011993:Pleckstrin homology-type	4	0.835073	0.319433	2324593, 2304765, 2311064, 2328817	362	75	13633	2.00855	1	0.99422	99.6668
SMART	SM00233:PH	4	0.835073	0.377741	2324593, 2326858, 2311064, 2328817	170	72	5537	1.80948	1	0.96695	99.55
Annotation Cluster 56	Enrichment Score: 0.47076463778259703
Category	Term	Count	%	PValue	Genes	List Total	Pop Hits	Pop Total	Fold Enrichment	Bonferroni	Benjamini	FDR
GOTERM_BP_FAT	GO:0042303~molting cycle	13	2.71399	0.336216	2312958, 2308265, 2310037, 2308897, 2307275, 2320074, 2304955, 2315106, 2330008, 2311356, 2302452, 2315637, 2329315	327	249	7838	1.25142	1	0.882942	99.8064
GOTERM_BP_FAT	GO:0018996~molting cycle, collagen and cuticulin-based cuticle	13	2.71399	0.339269	2312958, 2308265, 2310037, 2308897, 2307275, 2320074, 2304955, 2315106, 2330008, 2311356, 2302452, 2315637, 2329315	327	248	7838	1.25646	1	0.884022	99.8195
GOTERM_BP_FAT	GO:0018988~molting cycle, protein-based cuticle	13	2.71399	0.339269	2312958, 2308265, 2310037, 2308897, 2307275, 2320074, 2304955, 2315106, 2330008, 2311356, 2302452, 2315637, 2329315	327	248	7838	1.25646	1	0.884022	99.8195
Annotation Cluster 57	Enrichment Score: 0.43165141254374595
Category	Term	Count	%	PValue	Genes	List Total	Pop Hits	Pop Total	Fold Enrichment	Bonferroni	Benjamini	FDR
GOTERM_BP_FAT	GO:0040019~positive regulation of embryonic development	3	0.626305	0.216676	2324520, 2319248, 2301976	327	21	7838	3.4242	1	0.754436	97.5831
GOTERM_BP_FAT	GO:0045995~regulation of embryonic development	3	0.626305	0.416336	2324520, 2319248, 2301976	327	34	7838	2.11495	1	0.936789	99.9727
GOTERM_BP_FAT	GO:0051094~positive regulation of developmental process	4	0.835073	0.562071	2324520, 2319248, 2301976, 2310755	327	70	7838	1.36968	1	0.98106	99.9997
Annotation Cluster 58	Enrichment Score: 0.4308797668433024
Category	Term	Count	%	PValue	Genes	List Total	Pop Hits	Pop Total	Fold Enrichment	Bonferroni	Benjamini	FDR
INTERPRO	IPR000340:Dual specificity phosphatase, catalytic domain	3	0.626305	0.0515838	2329285, 2304816, 2321237	362	14	13633	8.07005	1	0.728822	54.3891
SP_PIR_KEYWORDS	protein phosphatase	3	0.626305	0.143579	2317016, 2321237, 2318423	471	28	19674	4.47543	1	0.475143	85.2568
GOTERM_MF_FAT	GO:0008138~protein tyrosine/serine/threonine phosphatase activity	3	0.626305	0.204959	2329285, 2304816, 2321237	226	25	6686	3.55009	1	0.874839	95.3271
INTERPRO	IPR000387:Dual-specific/protein-tyrosine phosphatase, conserved region	4	0.835073	0.39912	2305141, 2329285, 2304816, 2321237	362	86	13633	1.75164	1	0.998118	99.9474
INTERPRO	IPR000387:Protein-tyrosine phosphatase	3	0.626305	0.42985	2305141, 2329285, 2321237	362	55	13633	2.05419	1	0.998713	99.9758
INTERPRO	IPR016130:Protein-tyrosine phosphatase, active site	3	0.626305	0.447921	2305141, 2329285, 2321237	362	57	13633	1.98212	1	0.99886	99.985
GOTERM_MF_FAT	GO:0004721~phosphoprotein phosphatase activity	7	1.46138	0.529364	2305141, 2329285, 2317016, 2314267, 2304816, 2321237, 2318423	226	173	6686	1.19704	1	0.995898	99.9958
GOTERM_MF_FAT	GO:0016791~phosphatase activity	8	1.67015	0.638832	2305141, 2329285, 2317016, 2314267, 2304816, 2321237, 2318423, 2324599	226	225	6686	1.05188	1	0.99916	99.9999
GOTERM_BP_FAT	GO:0016311~dephosphorylation	6	1.25261	0.660963	2305141, 2329285, 2304816, 2321237, 2318423, 2324599	327	134	7838	1.07326	1	0.992232	100
GOTERM_BP_FAT	GO:0006470~protein amino acid dephosphorylation	5	1.04384	0.770098	2305141, 2329285, 2304816, 2321237, 2318423	327	125	7838	0.958777	1	0.998105	100
GOTERM_MF_FAT	GO:0004725~protein tyrosine phosphatase activity	3	0.626305	0.906918	2305141, 2329285, 2321237	226	116	6686	0.765105	1	0.999993	100
Annotation Cluster 59	Enrichment Score: 0.4079936233505399
Category	Term	Count	%	PValue	Genes	List Total	Pop Hits	Pop Total	Fold Enrichment	Bonferroni	Benjamini	FDR
GOTERM_BP_FAT	GO:0016192~vesicle-mediated transport	9	1.87891	0.256048	2326603, 2327098, 2330008, 2324197, 2326824, 2318792, 2322834, 2307275, 2324599	327	145	7838	1.48776	1	0.810418	98.8989
GOTERM_BP_FAT	GO:0016044~membrane organization	5	1.04384	0.313288	2326603, 2321210, 2311764, 2318792, 2324599	327	68	7838	1.76246	1	0.863965	99.6751
GOTERM_BP_FAT	GO:0006897~endocytosis	3	0.626305	0.539362	2326603, 2318792, 2324599	327	43	7838	1.67229	1	0.97808	99.9993
GOTERM_BP_FAT	GO:0010324~membrane invagination	3	0.626305	0.539362	2326603, 2318792, 2324599	327	43	7838	1.67229	1	0.97808	99.9993
Annotation Cluster 60	Enrichment Score: 0.4020050715789099
Category	Term	Count	%	PValue	Genes	List Total	Pop Hits	Pop Total	Fold Enrichment	Bonferroni	Benjamini	FDR
INTERPRO	IPR015880:Zinc finger, C2H2-like	9	1.87891	0.222626	2302527, 2311159, 2302026, 2318429, 2308544, 2326824, 2312709, 2303678, 2320190	362	219	13633	1.54768	1	0.981271	97.6074
SMART	SM00355:ZnF_C2H2	9	1.87891	0.35254	2302527, 2311159, 2302026, 2318429, 2308544, 2326824, 2312709, 2303678, 2320190	170	219	5537	1.33852	1	0.964303	99.2928
INTERPRO	IPR007087:Zinc finger, C2H2-type	5	1.04384	0.792869	2311159, 2318429, 2308544, 2312709, 2320190	362	204	13633	0.923045	1	1	100
Annotation Cluster 61	Enrichment Score: 0.3912766947581468
Category	Term	Count	%	PValue	Genes	List Total	Pop Hits	Pop Total	Fold Enrichment	Bonferroni	Benjamini	FDR
SP_PIR_KEYWORDS	serine/threonine-protein kinase	10	2.08768	0.0234698	2305438, 2317846, 2302038, 2316946, 2305693, 2305339, 2327436, 2322961, 2301791, 2307469	471	173	19674	2.41449	0.987044	0.119996	25.4233
SP_PIR_KEYWORDS	kinase	11	2.29645	0.110567	2326960, 2312753, 2317846, 2302038, 2314316, 2328936, 2316946, 2305693, 2327436, 2303546, 2307469	471	268	19674	1.71447	1	0.41495	76.478
INTERPRO	IPR002290:Serine/threonine protein kinase	7	1.46138	0.117839	2317846, 2316946, 2305693, 2327436, 2322961, 2301791, 2307469	362	126	13633	2.09223	1	0.896854	84.4086
SMART	SM00220:S_TKc	7	1.46138	0.186471	2317846, 2316946, 2305693, 2327436, 2322961, 2301791, 2307469	170	126	5537	1.80948	1	0.884391	90.4703
INTERPRO	IPR008271:Serine/threonine protein kinase, active site	9	1.87891	0.198491	2305438, 2317846, 2316946, 2305693, 2305339, 2327436, 2322961, 2301791, 2307469	362	212	13633	1.59878	1	0.974869	96.2357
PIR_SUPERFAMILY	PIRSF000564:kinase-related transforming protein	3	0.626305	0.292492	2317846, 2305693, 2322961	149	33	4541	2.77059	1	1	98.5195
UP_SEQ_FEATURE	active site:Proton acceptor	8	1.67015	0.316969	2319652, 2315565, 2316946, 2307628, 2305693, 2327436, 2308722, 2307469	145	125	3249	1.43404	1	1	99.4237
INTERPRO	IPR017442:Serine/threonine protein kinase-related	9	1.87891	0.397831	2305438, 2317846, 2316946, 2305693, 2305339, 2327436, 2322961, 2301791, 2307469	362	265	13633	1.27903	1	0.998299	99.9457
INTERPRO	IPR017441:Protein kinase, ATP binding site	9	1.87891	0.425424	2305438, 2317846, 2316946, 2305693, 2305339, 2327436, 2322961, 2301791, 2307469	362	272	13633	1.24611	1	0.99876	99.9729
UP_SEQ_FEATURE	binding site:ATP	6	1.25261	0.543576	2328936, 2316946, 2326475, 2305693, 2327436, 2307469	145	110	3249	1.22219	1	1	99.9975
INTERPRO	IPR000719:Protein kinase, core	10	2.08768	0.747454	2317846, 2314316, 2316698, 2316946, 2305693, 2305339, 2327436, 2322961, 2301791, 2307469	362	404	13633	0.932184	1	0.999999	100
GOTERM_MF_FAT	GO:0004672~protein kinase activity	13	2.71399	0.833846	2314316, 2305339, 2305693, 2301791, 2307469, 2302038, 2305438, 2317846, 2316698, 2328936, 2316946, 2327436, 2322961	226	448	6686	0.858466	1	0.999942	100
GOTERM_MF_FAT	GO:0004674~protein serine/threonine kinase activity	12	2.50522	0.841631	2305438, 2317846, 2302038, 2314316, 2316698, 2316946, 2305693, 2305339, 2327436, 2322961, 2301791, 2307469	226	418	6686	0.849303	1	0.999937	100
GOTERM_MF_FAT	GO:0004713~protein tyrosine kinase activity	9	1.87891	0.911726	2317846, 2314316, 2316946, 2305693, 2305339, 2327436, 2322961, 2301791, 2307469	226	351	6686	0.758566	1	0.999993	100
UP_SEQ_FEATURE	domain:Protein kinase	3	0.626305	0.918613	2305693, 2327436, 2307469	145	91	3249	0.738689	1	1	100
GOTERM_BP_FAT	GO:0006796~phosphate metabolic process	21	4.38413	0.956385	2329285, 2304816, 2314316, 2321237, 2305693, 2305339, 2301791, 2318423, 2307469, 2305141, 2317846, 2305438, 2306734, 2316698, 2328936, 2316946, 2327436, 2322961, 2315906, 2314684, 2324599	327	665	7838	0.756929	1	0.999994	100
GOTERM_BP_FAT	GO:0006793~phosphorus metabolic process	21	4.38413	0.956385	2329285, 2304816, 2314316, 2321237, 2305693, 2305339, 2301791, 2318423, 2307469, 2305141, 2317846, 2305438, 2306734, 2316698, 2328936, 2316946, 2327436, 2322961, 2315906, 2314684, 2324599	327	665	7838	0.756929	1	0.999994	100
GOTERM_BP_FAT	GO:0016310~phosphorylation	15	3.13152	0.970301	2314316, 2305693, 2305339, 2301791, 2307469, 2305438, 2317846, 2316698, 2306734, 2328936, 2316946, 2327436, 2322961, 2315906, 2314684	327	514	7838	0.699497	1	0.999998	100
GOTERM_BP_FAT	GO:0006468~protein amino acid phosphorylation	12	2.50522	0.977449	2305438, 2317846, 2314316, 2316698, 2328936, 2316946, 2305693, 2305339, 2327436, 2322961, 2301791, 2307469	327	437	7838	0.658199	1	0.999999	100
Annotation Cluster 62	Enrichment Score: 0.25148923393682526
Category	Term	Count	%	PValue	Genes	List Total	Pop Hits	Pop Total	Fold Enrichment	Bonferroni	Benjamini	FDR
GOTERM_BP_FAT	GO:0008340~determination of adult life span	11	2.29645	0.560416	2317076, 2302345, 2328174, 2304038, 2318880, 2320586, 2311703, 2325564, 2315918, 2329315, 2322690	327	243	7838	1.08504	1	0.981193	99.9996
GOTERM_BP_FAT	GO:0007568~aging	11	2.29645	0.560416	2317076, 2302345, 2328174, 2304038, 2318880, 2320586, 2311703, 2325564, 2315918, 2329315, 2322690	327	243	7838	1.08504	1	0.981193	99.9996
GOTERM_BP_FAT	GO:0010259~multicellular organismal aging	11	2.29645	0.560416	2317076, 2302345, 2328174, 2304038, 2318880, 2320586, 2311703, 2325564, 2315918, 2329315, 2322690	327	243	7838	1.08504	1	0.981193	99.9996
Annotation Cluster 63	Enrichment Score: 0.2246664007243579
Category	Term	Count	%	PValue	Genes	List Total	Pop Hits	Pop Total	Fold Enrichment	Bonferroni	Benjamini	FDR
GOTERM_MF_FAT	GO:0019787~small conjugating protein ligase activity	3	0.626305	0.427362	2304592, 2326558, 2301768	226	43	6686	2.064	1	0.986077	99.9416
GOTERM_MF_FAT	GO:0016881~acid-amino acid ligase activity	3	0.626305	0.614095	2304592, 2326558, 2301768	226	61	6686	1.45495	1	0.998862	99.9997
GOTERM_MF_FAT	GO:0016879~ligase activity, forming carbon-nitrogen bonds	3	0.626305	0.807177	2304592, 2326558, 2301768	226	89	6686	0.997216	1	0.999907	100
Annotation Cluster 64	Enrichment Score: 0.2140215469536256
Category	Term	Count	%	PValue	Genes	List Total	Pop Hits	Pop Total	Fold Enrichment	Bonferroni	Benjamini	FDR
INTERPRO	IPR001841:Zinc finger, RING-type	6	1.25261	0.439056	2315320, 2329232, 2305947, 2325564, 2316689, 2321383	362	164	13633	1.37781	1	0.998793	99.981
SMART	SM00184:RING	6	1.25261	0.565838	2315320, 2329232, 2305947, 2325564, 2316689, 2321383	170	164	5537	1.19161	1	0.995158	99.9925
INTERPRO	IPR017907:Zinc finger, RING-type, conserved site	3	0.626305	0.731709	2315320, 2305947, 2316689	362	97	13633	1.16475	1	0.999999	100
INTERPRO	IPR018957:Zinc finger, C3HC4 RING-type	3	0.626305	0.766237	2315320, 2305947, 2316689	362	104	13633	1.08635	1	1	100
Annotation Cluster 65	Enrichment Score: 0.18750587305876368
Category	Term	Count	%	PValue	Genes	List Total	Pop Hits	Pop Total	Fold Enrichment	Bonferroni	Benjamini	FDR
GOTERM_BP_FAT	GO:0010557~positive regulation of macromolecule biosynthetic process	3	0.626305	0.632775	2312025, 2310480, 2329311	327	51	7838	1.40997	1	0.989464	100
GOTERM_BP_FAT	GO:0009891~positive regulation of biosynthetic process	3	0.626305	0.632775	2312025, 2310480, 2329311	327	51	7838	1.40997	1	0.989464	100
GOTERM_BP_FAT	GO:0031328~positive regulation of cellular biosynthetic process	3	0.626305	0.632775	2312025, 2310480, 2329311	327	51	7838	1.40997	1	0.989464	100
GOTERM_BP_FAT	GO:0010604~positive regulation of macromolecule metabolic process	3	0.626305	0.701825	2312025, 2310480, 2329311	327	58	7838	1.2398	1	0.995053	100
Annotation Cluster 66	Enrichment Score: 0.18369189036167363
Category	Term	Count	%	PValue	Genes	List Total	Pop Hits	Pop Total	Fold Enrichment	Bonferroni	Benjamini	FDR
GOTERM_BP_FAT	GO:0045333~cellular respiration	3	0.626305	0.539362	2306734, 2307628, 2304902	327	43	7838	1.67229	1	0.97808	99.9993
GOTERM_BP_FAT	GO:0015980~energy derivation by oxidation of organic compounds	3	0.626305	0.632775	2306734, 2307628, 2304902	327	51	7838	1.40997	1	0.989464	100
GOTERM_BP_FAT	GO:0006091~generation of precursor metabolites and energy	5	1.04384	0.823749	2306734, 2307628, 2315906, 2314684, 2304902	327	136	7838	0.881229	1	0.99931	100
Annotation Cluster 67	Enrichment Score: 0.16115055853788043
Category	Term	Count	%	PValue	Genes	List Total	Pop Hits	Pop Total	Fold Enrichment	Bonferroni	Benjamini	FDR
GOTERM_MF_FAT	GO:0050662~coenzyme binding	6	1.25261	0.641624	2314672, 2328283, 2317399, 2304453, 2301626, 2308837	226	162	6686	1.09571	1	0.999063	99.9999
GOTERM_MF_FAT	GO:0050660~FAD binding	3	0.626305	0.657006	2314672, 2328283, 2317399	226	66	6686	1.34473	1	0.999046	99.9999
GOTERM_MF_FAT	GO:0048037~cofactor binding	7	1.46138	0.779289	2314672, 2328283, 2311384, 2317399, 2304453, 2301626, 2308837	226	226	6686	0.916321	1	0.999831	100
Annotation Cluster 68	Enrichment Score: 0.14911412233749544
Category	Term	Count	%	PValue	Genes	List Total	Pop Hits	Pop Total	Fold Enrichment	Bonferroni	Benjamini	FDR
SP_PIR_KEYWORDS	zinc	23	4.80167	0.300663	2324593, 2317016, 2309579, 2308047, 2321210, 2303678, 2325515, 2305947, 2318254, 2328817, 2325983, 2316689, 2321383, 2306895, 2309595, 2315320, 2310775, 2329232, 2311703, 2312451, 2325564, 2318792, 2329315	471	811	19674	1.18462	1	0.729882	98.7932
SP_PIR_KEYWORDS	metal-binding	27	5.63674	0.422202	2317016, 2309579, 2315565, 2321210, 2326475, 2325515, 2305947, 2318423, 2325983, 2321383, 2309595, 2315320, 2310775, 2311703, 2318792, 2324593, 2308047, 2303678, 2318254, 2328817, 2316689, 2306895, 2329232, 2312451, 2325564, 2329315, 2314135	471	1033	19674	1.09178	1	0.8388	99.8858
GOTERM_MF_FAT	GO:0008270~zinc ion binding	39	8.14196	0.763748	2309579, 2311159, 2321210, 2326824, 2326558, 2325515, 2305947, 2320190, 2323437, 2325983, 2309595, 2321383, 2315320, 2310775, 2304765, 2302026, 2318429, 2312709, 2311703, 2328749, 2318792, 2324593, 2308047, 2308544, 2303678, 2318254, 2328817, 2308062, 2302259, 2316689, 2306895, 2309444, 2302527, 2329232, 2311356, 2312451, 2316911, 2325564, 2329315	226	1238	6686	0.93197	1	0.999788	100
GOTERM_MF_FAT	GO:0046914~transition metal ion binding	43	8.97704	0.966533	2317016, 2309579, 2311159, 2321210, 2326824, 2326558, 2305947, 2325515, 2323437, 2320190, 2325983, 2309595, 2321383, 2315320, 2314267, 2310775, 2304765, 2302026, 2318429, 2312709, 2311703, 2328749, 2318792, 2324593, 2308047, 2308544, 2303678, 2318254, 2328817, 2308062, 2302259, 2316689, 2306895, 2309444, 2302527, 2302038, 2329232, 2311356, 2312451, 2316911, 2325564, 2329315, 2314135	226	1567	6686	0.811816	1	1	100
GOTERM_MF_FAT	GO:0046872~metal ion binding	52	10.8559	0.982395	2317016, 2311159, 2309657, 2321210, 2326558, 2305947, 2325515, 2323437, 2320190, 2325983, 2309595, 2304765, 2316946, 2311703, 2322043, 2328749, 2308544, 2318254, 2308062, 2328817, 2302259, 2302527, 2329232, 2312451, 2325564, 2316911, 2329315, 2309579, 2326824, 2303124, 2326475, 2318423, 2304453, 2321383, 2315320, 2314267, 2310775, 2302026, 2318429, 2312709, 2318792, 2324593, 2308047, 2319258, 230…	226	1910	6686	0.80543	1	1	100
GOTERM_MF_FAT	GO:0043169~cation binding	52	10.8559	0.990646	2317016, 2311159, 2309657, 2321210, 2326558, 2305947, 2325515, 2323437, 2320190, 2325983, 2309595, 2304765, 2316946, 2311703, 2322043, 2328749, 2308544, 2318254, 2308062, 2328817, 2302259, 2302527, 2329232, 2312451, 2325564, 2316911, 2329315, 2309579, 2326824, 2303124, 2326475, 2318423, 2304453, 2321383, 2315320, 2314267, 2310775, 2302026, 2318429, 2312709, 2318792, 2324593, 2308047, 2319258, 230…	226	1960	6686	0.784884	1	1	100
GOTERM_MF_FAT	GO:0043167~ion binding	52	10.8559	0.991357	2317016, 2311159, 2309657, 2321210, 2326558, 2305947, 2325515, 2323437, 2320190, 2325983, 2309595, 2304765, 2316946, 2311703, 2322043, 2328749, 2308544, 2318254, 2308062, 2328817, 2302259, 2302527, 2329232, 2312451, 2325564, 2316911, 2329315, 2309579, 2326824, 2303124, 2326475, 2318423, 2304453, 2321383, 2315320, 2314267, 2310775, 2302026, 2318429, 2312709, 2318792, 2324593, 2308047, 2319258, 230…	226	1966	6686	0.782488	1	1	100
Annotation Cluster 69	Enrichment Score: 0.12314097453340189
Category	Term	Count	%	PValue	Genes	List Total	Pop Hits	Pop Total	Fold Enrichment	Bonferroni	Benjamini	FDR
SP_PIR_KEYWORDS	endoplasmic reticulum	3	0.626305	0.353733	2315106, 2318880, 2304013	471	52	19674	2.40985	1	0.778495	99.5447
UP_SEQ_FEATURE	topological domain:Lumenal	4	0.835073	0.534782	2315106, 2318880, 2304013, 2307275	145	63	3249	1.42266	1	1	99.9968
UP_SEQ_FEATURE	topological domain:Cytoplasmic	7	1.46138	0.974222	2321303, 2315106, 2309657, 2318880, 2304013, 2306563, 2307275	145	253	3249	0.619954	1	1	100
SP_PIR_KEYWORDS	membrane	18	3.75783	0.990175	2321303, 2309657, 2321210, 2318880, 2304013, 2306563, 2306732, 2321499, 2301433, 2304902, 2307275, 2306646, 2302345, 2305481, 2315106, 2302790, 2322043, 2319642	471	1154	19674	0.651536	1	0.999997	100
SP_PIR_KEYWORDS	transmembrane	14	2.92276	0.999842	2321303, 2309657, 2318880, 2304013, 2306563, 2301433, 2321499, 2307275, 2306646, 2302345, 2315106, 2302790, 2322043, 2319642	471	1227	19674	0.476601	1	1	100
UP_SEQ_FEATURE	transmembrane region	10	2.08768	1	2321303, 2315106, 2309657, 2318880, 2322043, 2304013, 2306563, 2301433, 2307275, 2319642	145	674	3249	0.332447	1	1	100
Annotation Cluster 70	Enrichment Score: 0.11632537520816282
Category	Term	Count	%	PValue	Genes	List Total	Pop Hits	Pop Total	Fold Enrichment	Bonferroni	Benjamini	FDR
INTERPRO	IPR018249:EF-HAND 2	3	0.626305	0.662533	2319258, 2303124, 2322043	362	85	13633	1.32918	1	0.999994	100
INTERPRO	IPR011992:EF-Hand type	3	0.626305	0.692954	2319258, 2303124, 2322043	362	90	13633	1.25534	1	0.999997	100
GOTERM_MF_FAT	GO:0005509~calcium ion binding	4	0.835073	0.975242	2319258, 2303124, 2322043, 2327064	226	210	6686	0.563506	1	1	100
Annotation Cluster 71	Enrichment Score: 0.11291272059320709
Category	Term	Count	%	PValue	Genes	List Total	Pop Hits	Pop Total	Fold Enrichment	Bonferroni	Benjamini	FDR
GOTERM_MF_FAT	GO:0015078~hydrogen ion transmembrane transporter activity	3	0.626305	0.648738	2306734, 2315906, 2314684	226	65	6686	1.36542	1	0.999043	99.9999
GOTERM_MF_FAT	GO:0015077~monovalent inorganic cation transmembrane transporter activity	3	0.626305	0.665118	2306734, 2315906, 2314684	226	67	6686	1.32466	1	0.99905	100
GOTERM_BP_FAT	GO:0006119~oxidative phosphorylation	3	0.626305	0.767193	2306734, 2315906, 2314684	327	66	7838	1.08952	1	0.99807	100
GOTERM_MF_FAT	GO:0022890~inorganic cation transmembrane transporter activity	3	0.626305	0.821737	2306734, 2315906, 2314684	226	92	6686	0.964698	1	0.999929	100
GOTERM_BP_FAT	GO:0006091~generation of precursor metabolites and energy	5	1.04384	0.823749	2306734, 2307628, 2315906, 2314684, 2304902	327	136	7838	0.881229	1	0.99931	100
KEGG_PATHWAY	cel00190:Oxidative phosphorylation	4	0.835073	0.937828	2306734, 2315906, 2314684, 2304902	85	105	1534	0.687507	1	0.999999	100
Annotation Cluster 72	Enrichment Score: 0.07961881908141702
Category	Term	Count	%	PValue	Genes	List Total	Pop Hits	Pop Total	Fold Enrichment	Bonferroni	Benjamini	FDR
GOTERM_MF_FAT	GO:0008233~peptidase activity	13	2.71399	0.746514	2321068, 2324508, 2319141, 2328283, 2323437, 2315106, 2320151, 2308480, 2312709, 2311703, 2316911, 2308286, 2325872	226	414	6686	0.928968	1	0.999727	100
GOTERM_MF_FAT	GO:0070011~peptidase activity, acting on L-amino acid peptides	11	2.29645	0.838991	2324508, 2321068, 2308480, 2320151, 2319141, 2312709, 2311703, 2328283, 2316911, 2323437, 2308286	226	383	6686	0.849673	1	0.999942	100
GOTERM_MF_FAT	GO:0004175~endopeptidase activity	7	1.46138	0.870594	2308480, 2319141, 2312709, 2328283, 2316911, 2323437, 2308286	226	257	6686	0.805792	1	0.999968	100
GOTERM_BP_FAT	GO:0006508~proteolysis	18	3.75783	0.880874	2321068, 2319141, 2328283, 2303546, 2323437, 2320065, 2310755, 2315320, 2315106, 2308480, 2320151, 2304592, 2312709, 2311703, 2316911, 2311997, 2308286, 2325872	327	520	7838	0.829711	1	0.999787	100
Annotation Cluster 73	Enrichment Score: 0.07601318444680949
Category	Term	Count	%	PValue	Genes	List Total	Pop Hits	Pop Total	Fold Enrichment	Bonferroni	Benjamini	FDR
GOTERM_BP_FAT	GO:0045454~cell redox homeostasis	3	0.626305	0.759761	2308872, 2314672, 2326594	327	65	7838	1.10628	1	0.997867	100
GOTERM_BP_FAT	GO:0042592~homeostatic process	4	0.835073	0.867264	2308872, 2314672, 2313935, 2326594	327	116	7838	0.826532	1	0.999724	100
GOTERM_BP_FAT	GO:0019725~cellular homeostasis	3	0.626305	0.897702	2308872, 2314672, 2326594	327	91	7838	0.790201	1	0.999872	100
Annotation Cluster 74	Enrichment Score: 0.06626466148343342
Category	Term	Count	%	PValue	Genes	List Total	Pop Hits	Pop Total	Fold Enrichment	Bonferroni	Benjamini	FDR
GOTERM_BP_FAT	GO:0016477~cell migration	3	0.626305	0.813824	2310480, 2326955, 2303310	327	73	7838	0.985045	1	0.999165	100
GOTERM_BP_FAT	GO:0051674~localization of cell	3	0.626305	0.851945	2310480, 2326955, 2303310	327	80	7838	0.898853	1	0.999588	100
GOTERM_BP_FAT	GO:0048870~cell motility	3	0.626305	0.851945	2310480, 2326955, 2303310	327	80	7838	0.898853	1	0.999588	100
GOTERM_BP_FAT	GO:0006928~cell motion	3	0.626305	0.919577	2310480, 2326955, 2303310	327	98	7838	0.733758	1	0.999942	100
Annotation Cluster 75	Enrichment Score: 0.061526354968599185
Category	Term	Count	%	PValue	Genes	List Total	Pop Hits	Pop Total	Fold Enrichment	Bonferroni	Benjamini	FDR
GOTERM_BP_FAT	GO:0040014~regulation of multicellular organism growth	17	3.54906	0.661458	2314062, 2318880, 2327969, 2304013, 2315892, 2309079, 2315106, 2318834, 2310480, 2318162, 2311356, 2301653, 2325564, 2315637, 2308679, 2326955, 2327457	327	415	7838	0.98188	1	0.992059	100
GOTERM_BP_FAT	GO:0040018~positive regulation of multicellular organism growth	7	1.46138	0.99348	2314062, 2318162, 2318880, 2325564, 2315892, 2309079, 2327457	327	322	7838	0.521074	1	1	100
GOTERM_BP_FAT	GO:0051240~positive regulation of multicellular organismal process	7	1.46138	0.994854	2314062, 2318162, 2318880, 2325564, 2315892, 2309079, 2327457	327	330	7838	0.508442	1	1	100
Annotation Cluster 76	Enrichment Score: 0.05535830196834779
Category	Term	Count	%	PValue	Genes	List Total	Pop Hits	Pop Total	Fold Enrichment	Bonferroni	Benjamini	FDR
GOTERM_BP_FAT	GO:0009206~purine ribonucleoside triphosphate biosynthetic process	3	0.626305	0.825527	2315906, 2314684, 2315887	327	75	7838	0.958777	1	0.999312	100
GOTERM_BP_FAT	GO:0009201~ribonucleoside triphosphate biosynthetic process	3	0.626305	0.825527	2315906, 2314684, 2315887	327	75	7838	0.958777	1	0.999312	100
GOTERM_BP_FAT	GO:0009142~nucleoside triphosphate biosynthetic process	3	0.626305	0.825527	2315906, 2314684, 2315887	327	75	7838	0.958777	1	0.999312	100
GOTERM_BP_FAT	GO:0009145~purine nucleoside triphosphate biosynthetic process	3	0.626305	0.825527	2315906, 2314684, 2315887	327	75	7838	0.958777	1	0.999312	100
GOTERM_BP_FAT	GO:0009205~purine ribonucleoside triphosphate metabolic process	3	0.626305	0.836566	2315906, 2314684, 2315887	327	77	7838	0.933873	1	0.999431	100
GOTERM_BP_FAT	GO:0009199~ribonucleoside triphosphate metabolic process	3	0.626305	0.836566	2315906, 2314684, 2315887	327	77	7838	0.933873	1	0.999431	100
GOTERM_BP_FAT	GO:0009144~purine nucleoside triphosphate metabolic process	3	0.626305	0.836566	2315906, 2314684, 2315887	327	77	7838	0.933873	1	0.999431	100
GOTERM_BP_FAT	GO:0009141~nucleoside triphosphate metabolic process	3	0.626305	0.841846	2315906, 2314684, 2315887	327	78	7838	0.921901	1	0.999482	100
GOTERM_BP_FAT	GO:0009152~purine ribonucleotide biosynthetic process	3	0.626305	0.878819	2315906, 2314684, 2315887	327	86	7838	0.836143	1	0.999782	100
GOTERM_BP_FAT	GO:0009260~ribonucleotide biosynthetic process	3	0.626305	0.890502	2315906, 2314684, 2315887	327	89	7838	0.807958	1	0.999841	100
GOTERM_BP_FAT	GO:0009150~purine ribonucleotide metabolic process	3	0.626305	0.890502	2315906, 2314684, 2315887	327	89	7838	0.807958	1	0.999841	100
GOTERM_BP_FAT	GO:0009259~ribonucleotide metabolic process	3	0.626305	0.901135	2315906, 2314684, 2315887	327	92	7838	0.781611	1	0.999883	100
GOTERM_BP_FAT	GO:0009165~nucleotide biosynthetic process	4	0.835073	0.946345	2325440, 2315906, 2314684, 2315887	327	146	7838	0.656696	1	0.999987	100
GOTERM_BP_FAT	GO:0006164~purine nucleotide biosynthetic process	3	0.626305	0.955804	2315906, 2314684, 2315887	327	115	7838	0.625289	1	0.999994	100
GOTERM_BP_FAT	GO:0034654~nucleobase, nucleoside, nucleotide and nucleic acid biosynthetic process	4	0.835073	0.957006	2325440, 2315906, 2314684, 2315887	327	153	7838	0.626651	1	0.999993	100
GOTERM_BP_FAT	GO:0034404~nucleobase, nucleoside and nucleotide biosynthetic process	4	0.835073	0.957006	2325440, 2315906, 2314684, 2315887	327	153	7838	0.626651	1	0.999993	100
GOTERM_BP_FAT	GO:0006163~purine nucleotide metabolic process	3	0.626305	0.961711	2315906, 2314684, 2315887	327	119	7838	0.604271	1	0.999996	100
Annotation Cluster 77	Enrichment Score: 0.0506537795550253
Category	Term	Count	%	PValue	Genes	List Total	Pop Hits	Pop Total	Fold Enrichment	Bonferroni	Benjamini	FDR
SP_PIR_KEYWORDS	disulfide bond	6	1.25261	0.706261	2309657, 2321210, 2324071, 2326686, 2308722, 2306895	471	247	19674	1.01467	1	0.969891	100
SP_PIR_KEYWORDS	signal	4	0.835073	0.997868	2324071, 2326686, 2304013, 2306895	471	424	19674	0.394063	1	1	100
UP_SEQ_FEATURE	signal peptide	4	0.835073	1	2324071, 2326686, 2304013, 2306895	145	422	3249	0.212388	1	1	100
Annotation Cluster 78	Enrichment Score: 0.004462222377245556
Category	Term	Count	%	PValue	Genes	List Total	Pop Hits	Pop Total	Fold Enrichment	Bonferroni	Benjamini	FDR
GOTERM_MF_FAT	GO:0005525~GTP binding	3	0.626305	0.989361	2326858, 2302452, 2314530	226	190	6686	0.467117	1	1	100
GOTERM_MF_FAT	GO:0032561~guanyl ribonucleotide binding	3	0.626305	0.989681	2326858, 2302452, 2314530	226	191	6686	0.464671	1	1	100
GOTERM_MF_FAT	GO:0019001~guanyl nucleotide binding	3	0.626305	0.990293	2326858, 2302452, 2314530	226	193	6686	0.459856	1	1	100
Annotation Cluster 79	Enrichment Score: 9.634180616727893E-5
Category	Term	Count	%	PValue	Genes	List Total	Pop Hits	Pop Total	Fold Enrichment	Bonferroni	Benjamini	FDR
GOTERM_BP_FAT	GO:0015672~monovalent inorganic cation transport	3	0.626305	0.999349	2309657, 2315906, 2314684	327	226	7838	0.318178	1	1	100
GOTERM_BP_FAT	GO:0006812~cation transport	3	0.626305	0.999986	2309657, 2315906, 2314684	327	321	7838	0.224013	1	1	100
GOTERM_BP_FAT	GO:0006811~ion transport	4	0.835073	1	2302790, 2309657, 2315906, 2314684	327	484	7838	0.198094	1	1	100

## Sheet: GO_Embryo_DREAM_bound_genes
Annotation Cluster 1	Enrichment Score: 16.473916181507107
Category	Term	Count	%	PValue	Genes	List Total	Pop Hits	Pop Total	Fold Enrichment	Bonferroni	Benjamini	FDR
GOTERM_BP_FAT	GO:0009792~embryonic development ending in birth or egg hatching	177	45.5013	4.62356e-27	2308265, 2313187, 2326889, 2319248, 2318587, 2315892, 2323437, 2322834, 2310755, 2309595, 2310463, 2304765, 2321609, 2307195, 2312862, 2302633, 2322183, 2329103, 2314762, 2329403, 2314062, 2309830, 2311739, 2312870, 2324571, 2325012, 2305693, 2318254, 2308062, 2311064, 2303195, 2328850, 2306646, 2303850, 2306064, 2306062, 2325351, 2303064, 2312451, 2325564, 2326955, 2323012, 2325872, 2322996, 231…	272	2629	7838	1.94008	3.11628e-24	3.11628e-24	6.93729e-24
GOTERM_BP_FAT	GO:0040007~growth	107	27.5064	3.82998e-18	2313187, 2315892, 2310755, 2310463, 2307195, 2322183, 2329103, 2329403, 2314062, 2324571, 2325012, 2318254, 2311064, 2308062, 2328850, 2320074, 2303850, 2325351, 2303064, 2321255, 2312451, 2325564, 2327098, 2324337, 2317737, 2327019, 2321383, 2303035, 2302452, 2324589, 2308679, 2321903, 2310448, 2318477, 2314909, 2302907, 2308907, 2314899, 2313359, 2304799, 2312754, 2311356, 2303044, 2328351, 230…	272	1364	7838	2.26051	2.58141e-15	1.2907e-15	5.74658e-15
GOTERM_BP_FAT	GO:0002119~nematode larval development	123	31.6195	2.99421e-17	2321315, 2308265, 2313187, 2318587, 2315892, 2310755, 2309595, 2310463, 2307195, 2322183, 2329103, 2329403, 2314062, 2324571, 2325012, 2318254, 2308062, 2311064, 2328850, 2320074, 2303850, 2325351, 2303064, 2321255, 2312451, 2325564, 2326955, 2327098, 2324337, 2317737, 2304312, 2327019, 2321383, 2305281, 2303035, 2302452, 2324589, 2308679, 2321903, 2310448, 2318477, 2314909, 2302907, 2308907, 231…	272	1760	7838	2.01386	2.01809e-14	4.03619e-15	4.49257e-14
GOTERM_BP_FAT	GO:0002164~larval development	123	31.6195	3.13822e-17	2321315, 2308265, 2313187, 2318587, 2315892, 2310755, 2309595, 2310463, 2307195, 2322183, 2329103, 2329403, 2314062, 2324571, 2325012, 2318254, 2308062, 2311064, 2328850, 2320074, 2303850, 2325351, 2303064, 2321255, 2312451, 2325564, 2326955, 2327098, 2324337, 2317737, 2304312, 2327019, 2321383, 2305281, 2303035, 2302452, 2324589, 2308679, 2321903, 2310448, 2318477, 2314909, 2302907, 2308907, 231…	272	1761	7838	2.01271	2.11516e-14	3.52526e-15	4.70864e-14
GOTERM_BP_FAT	GO:0009791~post-embryonic development	123	31.6195	7.25236e-17	2321315, 2308265, 2313187, 2318587, 2315892, 2310755, 2309595, 2310463, 2307195, 2322183, 2329103, 2329403, 2314062, 2324571, 2325012, 2318254, 2308062, 2311064, 2328850, 2320074, 2303850, 2325351, 2303064, 2321255, 2312451, 2325564, 2326955, 2327098, 2324337, 2317737, 2304312, 2327019, 2321383, 2305281, 2303035, 2302452, 2324589, 2308679, 2321903, 2310448, 2318477, 2314909, 2302907, 2308907, 231…	272	1779	7838	1.99235	7.4829e-14	1.06581e-14	1.66533e-13
GOTERM_BP_FAT	GO:0040008~regulation of growth	104	26.7352	1.18819e-06	2321315, 2313187, 2319248, 2318587, 2315892, 2310755, 2304765, 2312862, 2322183, 2329403, 2314062, 2309830, 2324571, 2318254, 2308062, 2328850, 2327274, 2306646, 2319788, 2315018, 2320074, 2303064, 2325564, 2326955, 2327098, 2324337, 2327019, 2321383, 2305281, 2324903, 2313935, 2307051, 2303035, 2302452, 2324589, 2308679, 2321903, 2310448, 2302907, 2308907, 2313359, 2306895, 2312754, 2301254, 231…	272	1967	7838	1.52358	0.000800519	5.33879e-05	0.00178277
Annotation Cluster 2	Enrichment Score: 16.11168330890142
Category	Term	Count	%	PValue	Genes	List Total	Pop Hits	Pop Total	Fold Enrichment	Bonferroni	Benjamini	FDR
GOTERM_BP_FAT	GO:0040035~hermaphrodite genitalia development	72	18.509	5.07832e-18	2301533, 2308265, 2326889, 2318587, 2315892, 2321356, 2310755, 2304765, 2323337, 2311388, 2318190, 2303814, 2312722, 2305125, 2322183, 2308497, 2326597, 2329103, 2314762, 2329403, 2310364, 2314062, 2320586, 2325012, 2305693, 2310037, 2311064, 2308062, 2328850, 2303195, 2316088, 2329311, 2325564, 2315918, 2326955, 2325872, 2322996, 2303319, 2303124, 2310839, 2327018, 2305481, 2318429, 2307051, 230…	272	690	7838	3.00691	3.42279e-15	1.14093e-15	7.61961e-15
GOTERM_BP_FAT	GO:0048806~genitalia development	72	18.509	8.18822e-18	2301533, 2308265, 2326889, 2318587, 2315892, 2321356, 2310755, 2304765, 2323337, 2311388, 2318190, 2303814, 2312722, 2305125, 2322183, 2308497, 2326597, 2329103, 2314762, 2329403, 2310364, 2314062, 2320586, 2325012, 2305693, 2310037, 2311064, 2308062, 2328850, 2303195, 2316088, 2329311, 2325564, 2315918, 2326955, 2325872, 2322996, 2303319, 2303124, 2310839, 2327018, 2305481, 2318429, 2307051, 230…	272	696	7838	2.98098	5.51886e-15	1.37972e-15	1.22858e-14
GOTERM_BP_FAT	GO:0007548~sex differentiation	73	18.7661	7.86992e-16	2301533, 2308265, 2326889, 2318587, 2315892, 2321356, 2310755, 2304765, 2323337, 2311388, 2318190, 2303814, 2312722, 2305125, 2322183, 2308497, 2326597, 2329103, 2314762, 2329403, 2310364, 2314062, 2320586, 2325012, 2305693, 2310037, 2311064, 2308062, 2328850, 2303195, 2316088, 2329311, 2325564, 2315918, 2326955, 2325872, 2322996, 2303319, 2303124, 2310839, 2327018, 2304312, 2305481, 2318429, 230…	272	771	7838	2.72838	5.23803e-13	6.55032e-14	1.16573e-12
GOTERM_BP_FAT	GO:0003006~reproductive developmental process	76	19.5373	1.09241e-15	2301533, 2319141, 2308265, 2326889, 2318587, 2315892, 2321356, 2310755, 2304765, 2323337, 2311388, 2318190, 2303814, 2312722, 2305125, 2322183, 2308497, 2326597, 2329103, 2314762, 2329403, 2310364, 2314062, 2320586, 2325012, 2305693, 2308897, 2310037, 2308062, 2311064, 2328850, 2303195, 2316088, 2329311, 2325564, 2315918, 2326955, 2325872, 2322996, 2303319, 2303124, 2310839, 2327018, 2304312, 231…	272	831	7838	2.63541	7.4829e-13	8.31557e-14	1.66533e-12
Annotation Cluster 3	Enrichment Score: 9.902780081495749
Category	Term	Count	%	PValue	Genes	List Total	Pop Hits	Pop Total	Fold Enrichment	Bonferroni	Benjamini	FDR
GOTERM_CC_FAT	GO:0043228~non-membrane-bounded organelle	33	8.48329	1.19493e-11	2317157, 2305925, 2318587, 2321356, 2319166, 2324857, 2317076, 2324903, 2303741, 2313854, 2302633, 2308679, 2329103, 2310448, 2310364, 2309903, 2309830, 2311739, 2316800, 2308236, 2318254, 2328798, 2311064, 2303195, 2313359, 2306062, 2328213, 2323885, 2329311, 2311356, 2325398, 2317408, 2314135	123	535	7912	3.96772	1.8641e-09	1.8641e-09	1.43663e-08
GOTERM_CC_FAT	GO:0043232~intracellular non-membrane-bounded organelle	33	8.48329	1.19493e-11	2317157, 2305925, 2318587, 2321356, 2319166, 2324857, 2317076, 2324903, 2303741, 2313854, 2302633, 2308679, 2329103, 2310448, 2310364, 2309903, 2309830, 2311739, 2316800, 2308236, 2318254, 2328798, 2311064, 2303195, 2313359, 2306062, 2328213, 2323885, 2329311, 2311356, 2325398, 2317408, 2314135	123	535	7912	3.96772	1.8641e-09	1.8641e-09	1.43663e-08
GOTERM_CC_FAT	GO:0005694~chromosome	14	3.59897	1.37079e-08	2310364, 2311739, 2305925, 2328798, 2318587, 2303195, 2321356, 2313359, 2306062, 2324903, 2329311, 2313854, 2314135, 2310448	123	112	7912	8.04065	2.13844e-06	7.12812e-07	1.64806e-05
Annotation Cluster 4	Enrichment Score: 6.224263071722817
Category	Term	Count	%	PValue	Genes	List Total	Pop Hits	Pop Total	Fold Enrichment	Bonferroni	Benjamini	FDR
GOTERM_BP_FAT	GO:0040010~positive regulation of growth rate	97	24.9357	1.81925e-07	2321315, 2313187, 2319248, 2318587, 2315892, 2310755, 2304765, 2312862, 2322183, 2329403, 2309830, 2324571, 2318254, 2308062, 2328850, 2327274, 2306646, 2319788, 2315018, 2320074, 2303064, 2325564, 2327098, 2327019, 2321383, 2305281, 2324903, 2313935, 2307051, 2303035, 2302452, 2324589, 2308679, 2321903, 2310448, 2302907, 2308907, 2313359, 2306895, 2312754, 2301254, 2328351, 2314684, 2319622, 230…	272	1723	7838	1.62227	0.00012261	1.22617e-05	0.000272964
GOTERM_BP_FAT	GO:0040009~regulation of growth rate	97	24.9357	1.87275e-07	2321315, 2313187, 2319248, 2318587, 2315892, 2310755, 2304765, 2312862, 2322183, 2329403, 2309830, 2324571, 2318254, 2308062, 2328850, 2327274, 2306646, 2319788, 2315018, 2320074, 2303064, 2325564, 2327098, 2327019, 2321383, 2305281, 2324903, 2313935, 2307051, 2303035, 2302452, 2324589, 2308679, 2321903, 2310448, 2302907, 2308907, 2313359, 2306895, 2312754, 2301254, 2328351, 2314684, 2319622, 230…	272	1724	7838	1.62133	0.000126215	1.14748e-05	0.00028099
GOTERM_BP_FAT	GO:0040008~regulation of growth	104	26.7352	1.18819e-06	2321315, 2313187, 2319248, 2318587, 2315892, 2310755, 2304765, 2312862, 2322183, 2329403, 2314062, 2309830, 2324571, 2318254, 2308062, 2328850, 2327274, 2306646, 2319788, 2315018, 2320074, 2303064, 2325564, 2326955, 2327098, 2324337, 2327019, 2321383, 2305281, 2324903, 2313935, 2307051, 2303035, 2302452, 2324589, 2308679, 2321903, 2310448, 2302907, 2308907, 2313359, 2306895, 2312754, 2301254, 231…	272	1967	7838	1.52358	0.000800519	5.33879e-05	0.00178277
GOTERM_BP_FAT	GO:0045927~positive regulation of growth	100	25.7069	3.13105e-06	2321315, 2313187, 2319248, 2318587, 2315892, 2310755, 2304765, 2312862, 2322183, 2329403, 2314062, 2309830, 2324571, 2318254, 2308062, 2328850, 2327274, 2306646, 2319788, 2315018, 2320074, 2303064, 2325564, 2327098, 2324337, 2327019, 2321383, 2305281, 2324903, 2313935, 2307051, 2303035, 2302452, 2324589, 2308679, 2321903, 2310448, 2302907, 2308907, 2313359, 2306895, 2312754, 2301254, 2328351, 231…	272	1904	7838	1.51345	0.00210811	0.000124129	0.00469779
Annotation Cluster 5	Enrichment Score: 4.34496128195463
Category	Term	Count	%	PValue	Genes	List Total	Pop Hits	Pop Total	Fold Enrichment	Bonferroni	Benjamini	FDR
INTERPRO	IPR015943:WD40/YVTN repeat-like	16	4.11311	4.18594e-07	2320583, 2325595, 2307922, 2308907, 2309865, 2304312, 2320074, 2324237, 2312845, 2307757, 2317441, 2311247, 2318792, 2326597, 2315982, 2307699	291	144	13633	5.20542	0.000214716	0.000214716	0.000604966
INTERPRO	IPR001680:WD40 repeat	15	3.85604	1.28995e-06	2320583, 2325595, 2307922, 2308907, 2309865, 2304312, 2320074, 2324237, 2312845, 2307757, 2311247, 2318792, 2326597, 2315982, 2307699	291	137	13633	5.12943	0.000661528	0.000330819	0.00186427
SMART	SM00320:WD40	15	3.85604	5.83146e-06	2320583, 2325595, 2307922, 2308907, 2309865, 2304312, 2320074, 2324237, 2312845, 2307757, 2311247, 2318792, 2326597, 2315982, 2307699	138	137	5537	4.39305	0.000565494	0.000565494	0.00643521
INTERPRO	IPR019782:WD40 repeat 2	11	2.82776	5.66397e-05	2320583, 2320074, 2325595, 2324237, 2312845, 2307757, 2307922, 2309865, 2318792, 2326597, 2315982	291	101	13633	5.10234	0.0286389	0.00723793	0.0818267
INTERPRO	IPR019781:WD40 repeat, subgroup	11	2.82776	0.000108265	2320583, 2320074, 2325595, 2324237, 2312845, 2307757, 2307922, 2309865, 2318792, 2326597, 2315982	291	109	13633	4.72786	0.0540285	0.0110471	0.156354
SP_PIR_KEYWORDS	wd repeat	11	2.82776	0.000138966	2320583, 2320074, 2325595, 2324237, 2312845, 2307757, 2307922, 2309865, 2318792, 2326597, 2315982	381	123	19674	4.61801	0.0236204	0.00265246	0.169739
INTERPRO	IPR017986:WD40 repeat, region	11	2.82776	0.000157451	2320583, 2320074, 2325595, 2324237, 2312845, 2307757, 2307922, 2309865, 2318792, 2326597, 2315982	291	114	13633	4.5205	0.0776024	0.0133729	0.227314
INTERPRO	IPR019775:WD40 repeat, conserved site	6	1.54242	0.0411625	2325595, 2322086, 2307757, 2309865, 2318792, 2326597	291	89	13633	3.15835	1	0.592808	45.5282
Annotation Cluster 6	Enrichment Score: 3.82677981153387
Category	Term	Count	%	PValue	Genes	List Total	Pop Hits	Pop Total	Fold Enrichment	Bonferroni	Benjamini	FDR
SP_PIR_KEYWORDS	mrna processing	10	2.57069	1.63215e-07	2312754, 2303814, 2310839, 2303064, 2324337, 2304516, 2315918, 2308897, 2329315, 2314762	381	45	19674	11.4751	2.80726e-05	1.40364e-05	0.000199513
SP_PIR_KEYWORDS	mrna splicing	7	1.79949	5.0437e-05	2312754, 2303814, 2304516, 2315918, 2308897, 2329315, 2314762	381	35	19674	10.3276	0.00863786	0.00123857	0.0616363
GOTERM_BP_FAT	GO:0016071~mRNA metabolic process	11	2.82776	0.000148043	2318481, 2312754, 2303814, 2310839, 2303064, 2324337, 2304516, 2315918, 2308897, 2329315, 2314762	272	71	7838	4.46448	0.0949713	0.00383067	0.221897
GOTERM_BP_FAT	GO:0006397~mRNA processing	10	2.57069	0.000148815	2312754, 2303814, 2310839, 2303064, 2324337, 2304516, 2315918, 2308897, 2329315, 2314762	272	58	7838	4.96831	0.0954421	0.00370826	0.223053
GOTERM_BP_FAT	GO:0006396~RNA processing	17	4.37018	0.000190349	2305180, 2327967, 2308236, 2310839, 2324337, 2308897, 2317399, 2314899, 2305775, 2312754, 2303814, 2303064, 2304516, 2315918, 2329315, 2314762, 2315982	272	166	7838	2.95105	0.120417	0.00441461	0.285222
GOTERM_BP_FAT	GO:0008380~RNA splicing	7	1.79949	0.0033588	2312754, 2303814, 2304516, 2315918, 2308897, 2329315, 2314762	272	43	7838	4.69101	0.896444	0.055114	4.92279
GOTERM_CC_FAT	GO:0005681~spliceosome	3	0.771208	0.014069	2315918, 2308897, 2329315	123	12	7912	16.0813	0.890337	0.0759054	15.6628
Annotation Cluster 7	Enrichment Score: 3.6084950543073573
Category	Term	Count	%	PValue	Genes	List Total	Pop Hits	Pop Total	Fold Enrichment	Bonferroni	Benjamini	FDR
GOTERM_BP_FAT	GO:0000279~M phase	26	6.6838	8.28474e-07	2306411, 2303124, 2310839, 2305925, 2307922, 2318587, 2321356, 2319166, 2324857, 2313935, 2307051, 2329103, 2324620, 2310364, 2309830, 2311739, 2305693, 2328798, 2311064, 2303195, 2316088, 2325589, 2303044, 2328351, 2317408, 2325872	272	242	7838	3.09595	0.000558236	4.29523e-05	0.00124305
GOTERM_BP_FAT	GO:0022403~cell cycle phase	26	6.6838	1.04358e-06	2306411, 2303124, 2310839, 2305925, 2307922, 2318587, 2321356, 2319166, 2324857, 2313935, 2307051, 2329103, 2324620, 2310364, 2309830, 2311739, 2305693, 2328798, 2311064, 2303195, 2316088, 2325589, 2303044, 2328351, 2317408, 2325872	272	245	7838	3.05804	0.000703127	5.02398e-05	0.0015658
GOTERM_BP_FAT	GO:0007049~cell cycle	30	7.71208	2.88507e-06	2306411, 2314149, 2303124, 2310839, 2305925, 2307922, 2318587, 2321356, 2319166, 2324857, 2313935, 2307051, 2302633, 2329103, 2324620, 2310364, 2309830, 2311739, 2305693, 2328798, 2311064, 2303195, 2316088, 2316182, 2328213, 2325589, 2328351, 2303044, 2317408, 2325872	272	329	7838	2.62761	0.00194265	0.000121526	0.00432872
GOTERM_BP_FAT	GO:0022402~cell cycle process	28	7.19794	4.39056e-06	2306411, 2303124, 2310839, 2305925, 2307922, 2318587, 2321356, 2319166, 2324857, 2313935, 2307051, 2329103, 2324620, 2310364, 2309830, 2311739, 2305693, 2328798, 2311064, 2303195, 2316088, 2316182, 2328213, 2325589, 2328351, 2303044, 2317408, 2325872	272	300	7838	2.68951	0.00295487	0.000164389	0.00658748
GOTERM_BP_FAT	GO:0007010~cytoskeleton organization	18	4.62725	5.20897e-05	2324620, 2309903, 2309830, 2303124, 2315180, 2311064, 2303195, 2319166, 2324857, 2328213, 2316182, 2307051, 2323885, 2325589, 2328351, 2329103, 2317408, 2322169	272	165	7838	3.14358	0.0345002	0.00167048	0.0781279
GOTERM_BP_FAT	GO:0000278~mitotic cell cycle	16	4.11311	8.4974e-05	2324620, 2309830, 2311739, 2303124, 2310839, 2305693, 2328798, 2318587, 2321356, 2319166, 2324857, 2316182, 2307051, 2325589, 2328351, 2317408	272	139	7838	3.31697	0.0556656	0.00248711	0.127421
GOTERM_BP_FAT	GO:0000226~microtubule cytoskeleton organization	13	3.3419	0.000253826	2324620, 2309903, 2309830, 2303124, 2303195, 2319166, 2324857, 2328213, 2316182, 2307051, 2325589, 2328351, 2317408	272	105	7838	3.56772	0.157263	0.00568711	0.380169
GOTERM_BP_FAT	GO:0007051~spindle organization	10	2.57069	0.000779811	2324857, 2324620, 2309830, 2307051, 2303124, 2325589, 2328351, 2317408, 2303195, 2319166	272	72	7838	4.00225	0.408916	0.015807	1.16368
GOTERM_BP_FAT	GO:0007052~mitotic spindle organization	9	2.31362	0.00123164	2324857, 2324620, 2309830, 2307051, 2303124, 2325589, 2328351, 2317408, 2319166	272	62	7838	4.18299	0.564229	0.0241346	1.83213
GOTERM_BP_FAT	GO:0007059~chromosome segregation	14	3.59897	0.00167836	2324620, 2306411, 2310364, 2303124, 2310839, 2305925, 2307922, 2303195, 2321356, 2324857, 2316088, 2313935, 2303044, 2325872	272	147	7838	2.7444	0.677664	0.0318299	2.48886
GOTERM_BP_FAT	GO:0007017~microtubule-based process	14	3.59897	0.00167836	2324620, 2309903, 2309830, 2303124, 2316800, 2303195, 2319166, 2324857, 2328213, 2316182, 2307051, 2325589, 2328351, 2317408	272	147	7838	2.7444	0.677664	0.0318299	2.48886
GOTERM_BP_FAT	GO:0007126~meiosis	13	3.3419	0.00848955	2306411, 2310364, 2303124, 2305925, 2307922, 2305693, 2311064, 2324857, 2316088, 2313935, 2303044, 2329103, 2325872	272	158	7838	2.37095	0.996806	0.10462	12.0079
GOTERM_BP_FAT	GO:0051327~M phase of meiotic cell cycle	13	3.3419	0.0089081	2306411, 2310364, 2303124, 2305925, 2307922, 2305693, 2311064, 2324857, 2316088, 2313935, 2303044, 2329103, 2325872	272	159	7838	2.35604	0.997597	0.107556	12.5635
GOTERM_BP_FAT	GO:0051321~meiotic cell cycle	13	3.3419	0.0117681	2306411, 2310364, 2303124, 2305925, 2307922, 2305693, 2311064, 2324857, 2316088, 2313935, 2303044, 2329103, 2325872	272	165	7838	2.27037	0.999657	0.124516	16.2738
GOTERM_BP_FAT	GO:0045132~meiotic chromosome segregation	10	2.57069	0.0251711	2324857, 2306411, 2316088, 2310364, 2313935, 2303124, 2305925, 2307922, 2303044, 2325872	272	122	7838	2.36198	1	0.217659	31.7851
Annotation Cluster 8	Enrichment Score: 3.5617488999696967
Category	Term	Count	%	PValue	Genes	List Total	Pop Hits	Pop Total	Fold Enrichment	Bonferroni	Benjamini	FDR
GOTERM_BP_FAT	GO:0048581~negative regulation of post-embryonic development	14	3.59897	9.98072e-05	2303319, 2319141, 2303678, 2328850, 2314899, 2309079, 2310755, 2320151, 2312754, 2322893, 2313854, 2304516, 2301976, 2315970	272	110	7838	3.66751	0.0650605	0.00279913	0.149648
GOTERM_BP_FAT	GO:0040027~negative regulation of vulval development	14	3.59897	9.98072e-05	2303319, 2319141, 2303678, 2328850, 2314899, 2309079, 2310755, 2320151, 2312754, 2322893, 2313854, 2304516, 2301976, 2315970	272	110	7838	3.66751	0.0650605	0.00279913	0.149648
GOTERM_BP_FAT	GO:0048580~regulation of post-embryonic development	15	3.85604	0.000753946	2303319, 2319141, 2303678, 2328850, 2314899, 2309079, 2306895, 2310755, 2320151, 2312754, 2322893, 2313854, 2304516, 2301976, 2315970	272	152	7838	2.8437	0.398514	0.0157605	1.12528
GOTERM_BP_FAT	GO:0040028~regulation of vulval development	15	3.85604	0.000753946	2303319, 2319141, 2303678, 2328850, 2314899, 2309079, 2306895, 2310755, 2320151, 2312754, 2322893, 2313854, 2304516, 2301976, 2315970	272	152	7838	2.8437	0.398514	0.0157605	1.12528
Annotation Cluster 9	Enrichment Score: 3.352848707160049
Category	Term	Count	%	PValue	Genes	List Total	Pop Hits	Pop Total	Fold Enrichment	Bonferroni	Benjamini	FDR
GOTERM_CC_FAT	GO:0031974~membrane-enclosed lumen	13	3.3419	2.60589e-06	2315285, 2321210, 2308236, 2321315, 2324337, 2315892, 2317076, 2310775, 2305775, 2303741, 2328936, 2307628, 2315970	123	148	7912	5.65019	0.000406437	8.13005e-05	0.00313292
GOTERM_CC_FAT	GO:0070013~intracellular organelle lumen	12	3.08483	1.08003e-05	2317076, 2315285, 2310775, 2305775, 2303741, 2328936, 2321315, 2308236, 2307628, 2324337, 2315892, 2315970	123	142	7912	5.43593	0.00168344	0.000240665	0.0129841
GOTERM_CC_FAT	GO:0043233~organelle lumen	12	3.08483	1.08003e-05	2317076, 2315285, 2310775, 2305775, 2303741, 2328936, 2321315, 2308236, 2307628, 2324337, 2315892, 2315970	123	142	7912	5.43593	0.00168344	0.000240665	0.0129841
GOTERM_CC_FAT	GO:0031981~nuclear lumen	7	1.79949	0.00287785	2310775, 2303741, 2321315, 2308236, 2324337, 2315892, 2315970	123	92	7912	4.89431	0.362111	0.0260999	3.40558
GOTERM_CC_FAT	GO:0005759~mitochondrial matrix	5	1.28535	0.00291712	2317076, 2315285, 2305775, 2328936, 2307628	123	39	7912	8.24682	0.366019	0.0237007	3.45131
GOTERM_CC_FAT	GO:0031980~mitochondrial lumen	5	1.28535	0.00291712	2317076, 2315285, 2305775, 2328936, 2307628	123	39	7912	8.24682	0.366019	0.0237007	3.45131
GOTERM_CC_FAT	GO:0044451~nucleoplasm part	5	1.28535	0.0120299	2310775, 2321315, 2324337, 2315892, 2315970	123	58	7912	5.54528	0.848632	0.0675385	13.5417
GOTERM_CC_FAT	GO:0005654~nucleoplasm	5	1.28535	0.0167936	2310775, 2321315, 2324337, 2315892, 2315970	123	64	7912	5.02541	0.928785	0.0870784	18.4226
Annotation Cluster 10	Enrichment Score: 3.3377630831350578
Category	Term	Count	%	PValue	Genes	List Total	Pop Hits	Pop Total	Fold Enrichment	Bonferroni	Benjamini	FDR
GOTERM_CC_FAT	GO:0005694~chromosome	14	3.59897	1.37079e-08	2310364, 2311739, 2305925, 2328798, 2318587, 2303195, 2321356, 2313359, 2306062, 2324903, 2329311, 2313854, 2314135, 2310448	123	112	7912	8.04065	2.13844e-06	7.12812e-07	1.64806e-05
GOTERM_CC_FAT	GO:0044427~chromosomal part	10	2.57069	2.44854e-06	2324903, 2311739, 2329311, 2313854, 2328798, 2318587, 2314135, 2303195, 2313359, 2310448	123	77	7912	8.35392	0.000381899	9.54885e-05	0.00294375
GOTERM_CC_FAT	GO:0000785~chromatin	5	1.28535	0.0100168	2329311, 2313854, 2303195, 2313359, 2310448	123	55	7912	5.84775	0.79206	0.0586159	11.3998
GOTERM_BP_FAT	GO:0006325~chromatin organization	6	1.54242	0.212494	2320628, 2329311, 2313854, 2325564, 2313359, 2310448	272	92	7838	1.87932	1	0.744485	97.2243
GOTERM_BP_FAT	GO:0006333~chromatin assembly or disassembly	4	1.02828	0.286569	2329311, 2313854, 2313359, 2310448	272	54	7838	2.13453	1	0.842813	99.3695
Annotation Cluster 11	Enrichment Score: 3.2277123498523728
Category	Term	Count	%	PValue	Genes	List Total	Pop Hits	Pop Total	Fold Enrichment	Bonferroni	Benjamini	FDR
INTERPRO	IPR012677:Nucleotide-binding, alpha-beta plait	10	2.57069	0.00036994	2303850, 2305603, 2327967, 2308020, 2327969, 2301254, 2303814, 2310037, 2316525, 2314762	291	104	13633	4.50469	0.172887	0.026752	0.533322
INTERPRO	IPR000504:RNA recognition motif, RNP-1	10	2.57069	0.00045677	2303850, 2305603, 2327967, 2308020, 2327969, 2301254, 2303814, 2310037, 2316525, 2314762	291	107	13633	4.37839	0.208936	0.0257057	0.658117
SMART	SM00360:RRM	10	2.57069	0.00122754	2303850, 2305603, 2327967, 2308020, 2327969, 2301254, 2303814, 2310037, 2316525, 2314762	138	107	5537	3.74983	0.11232	0.0578324	1.34635
Annotation Cluster 12	Enrichment Score: 3.1200216616865775
Category	Term	Count	%	PValue	Genes	List Total	Pop Hits	Pop Total	Fold Enrichment	Bonferroni	Benjamini	FDR
GOTERM_CC_FAT	GO:0031967~organelle envelope	10	2.57069	0.000158933	2321960, 2302790, 2321210, 2317157, 2326889, 2306563, 2321499, 2314684, 2322262, 2302169	123	129	7912	4.98645	0.0244906	0.00206416	0.190912
GOTERM_CC_FAT	GO:0046930~pore complex	5	1.28535	0.000262874	2321960, 2302790, 2326889, 2306563, 2302169	123	21	7912	15.3155	0.0401841	0.00314994	0.315587
GOTERM_CC_FAT	GO:0031975~envelope	10	2.57069	0.000363405	2321960, 2302790, 2321210, 2317157, 2326889, 2306563, 2321499, 2314684, 2322262, 2302169	123	144	7912	4.46703	0.055124	0.00377297	0.436035
GOTERM_CC_FAT	GO:0005643~nuclear pore	4	1.02828	0.00289398	2321960, 2326889, 2306563, 2302169	123	19	7912	13.5421	0.363719	0.0248047	3.42437
GOTERM_CC_FAT	GO:0005635~nuclear envelope	4	1.02828	0.00571534	2321960, 2326889, 2306563, 2302169	123	24	7912	10.7209	0.591045	0.0365708	6.65899
Annotation Cluster 13	Enrichment Score: 2.8998402920180792
Category	Term	Count	%	PValue	Genes	List Total	Pop Hits	Pop Total	Fold Enrichment	Bonferroni	Benjamini	FDR
SP_PIR_KEYWORDS	dna replication	8	2.05656	1.31694e-06	2301533, 2309444, 2307195, 2305518, 2325351, 2314135, 2323072, 2309595	381	30	19674	13.7701	0.000226488	5.66268e-05	0.0016098
GOTERM_BP_FAT	GO:0006259~DNA metabolic process	19	4.88432	4.94733e-06	2305180, 2301533, 2314149, 2323072, 2313359, 2309595, 2309444, 2314838, 2306062, 2307195, 2313935, 2307550, 2305518, 2305078, 2325351, 2303064, 2325564, 2314135, 2306676	272	153	7838	3.57848	0.00332896	0.000175485	0.00742281
KEGG_PATHWAY	cel03030:DNA replication	10	2.57069	8.20106e-06	2316088, 2301533, 2309444, 2307195, 2305518, 2325351, 2314135, 2323072, 2309595, 2306676	71	33	1534	6.54716	0.000459156	0.000459156	0.00809774
SP_PIR_KEYWORDS	nucleotidyltransferase	6	1.54242	8.22222e-05	2309444, 2303064, 2308062, 2314135, 2323072, 2309595	381	24	19674	12.9094	0.0140433	0.00176629	0.100461
GOTERM_BP_FAT	GO:0006260~DNA replication	10	2.57069	0.000170375	2301533, 2309444, 2307195, 2305518, 2325351, 2303064, 2314135, 2323072, 2309595, 2306676	272	59	7838	4.8841	0.108494	0.00409313	0.25533
GOTERM_MF_FAT	GO:0016779~nucleotidyltransferase activity	10	2.57069	0.000254192	2309444, 2306064, 2307195, 2305078, 2303064, 2308062, 2314135, 2328850, 2323072, 2309595	189	76	6686	4.65469	0.0701279	0.0239447	0.336676
GOTERM_MF_FAT	GO:0003887~DNA-directed DNA polymerase activity	5	1.28535	0.000845136	2309444, 2307195, 2305078, 2323072, 2309595	189	16	6686	11.0549	0.214796	0.0395005	1.11533
INTERPRO	IPR006133:DNA-directed DNA polymerase, family B, exonuclease	3	0.771208	0.00133384	2309444, 2323072, 2309595	291	3	13633	46.8488	0.495768	0.0554625	1.91052
GOTERM_MF_FAT	GO:0034061~DNA polymerase activity	5	1.28535	0.00135967	2309444, 2307195, 2305078, 2323072, 2309595	189	18	6686	9.82657	0.322355	0.0540733	1.78873
INTERPRO	IPR006134:DNA-directed DNA polymerase, family B, conserved region	3	0.771208	0.00263018	2309444, 2323072, 2309595	291	4	13633	35.1366	0.741034	0.091994	3.73472
INTERPRO	IPR006172:DNA-directed DNA polymerase, family B	3	0.771208	0.0043221	2309444, 2323072, 2309595	291	5	13633	28.1093	0.891613	0.137686	6.06809
SP_PIR_KEYWORDS	dna-directed dna polymerase	3	0.771208	0.0053016	2309444, 2323072, 2309595	381	6	19674	25.8189	0.599204	0.0389725	6.29127
SMART	SM00486:POLBc	3	0.771208	0.00578724	2309444, 2323072, 2309595	138	5	5537	24.0739	0.430498	0.131292	6.20433
KEGG_PATHWAY	cel00240:Pyrimidine metabolism	8	2.05656	0.0254824	2309444, 2306064, 2307195, 2308062, 2314135, 2328850, 2323072, 2309595	71	65	1534	2.65915	0.764375	0.514587	22.4994
KEGG_PATHWAY	cel00230:Purine metabolism	9	2.31362	0.0876857	2309444, 2306064, 2307195, 2314909, 2308062, 2314135, 2328850, 2323072, 2309595	71	102	1534	1.90638	0.994137	0.642218	59.5935
GOTERM_MF_FAT	GO:0003677~DNA binding	28	7.19794	0.377287	2305180, 2301533, 2327948, 2308961, 2309595, 2313836, 2307195, 2313935, 2307550, 2305518, 2328749, 2315970, 2306676, 2310448, 2301353, 2303678, 2308062, 2328850, 2323072, 2313359, 2309444, 2306064, 2306062, 2325351, 2320628, 2305078, 2325564, 2314135	189	895	6686	1.10672	1	0.974302	99.8133
SP_PIR_KEYWORDS	dna-binding	12	3.08483	0.588143	2301533, 2309444, 2306062, 2305518, 2325351, 2303678, 2314135, 2313359, 2323072, 2315970, 2309595, 2310448	381	589	19674	1.05204	1	0.949799	99.998
Annotation Cluster 14	Enrichment Score: 2.663554303867764
Category	Term	Count	%	PValue	Genes	List Total	Pop Hits	Pop Total	Fold Enrichment	Bonferroni	Benjamini	FDR
GOTERM_CC_FAT	GO:0005739~mitochondrion	14	3.59897	3.14315e-05	2315285, 2329196, 2321210, 2317157, 2321499, 2308961, 2322262, 2317076, 2302790, 2305775, 2328936, 2307628, 2325398, 2314684	123	220	7912	4.09342	0.00489139	0.000612736	0.0377824
GOTERM_CC_FAT	GO:0044429~mitochondrial part	11	2.82776	6.66215e-05	2317076, 2315285, 2302790, 2305775, 2321210, 2317157, 2328936, 2307628, 2321499, 2314684, 2322262	123	143	7912	4.94809	0.0103395	0.000944399	0.0800672
SP_PIR_KEYWORDS	mitochondrion	11	2.82776	0.001552	2315285, 2302790, 2329196, 2305775, 2321210, 2317157, 2328936, 2307628, 2325398, 2322262, 2308961	381	167	19674	3.40129	0.234443	0.0165584	1.88072
SP_PIR_KEYWORDS	transit peptide	8	2.05656	0.00179434	2315285, 2329196, 2305775, 2317157, 2328936, 2307628, 2325398, 2308961	381	90	19674	4.59003	0.265749	0.0170149	2.17144
GOTERM_CC_FAT	GO:0005759~mitochondrial matrix	5	1.28535	0.00291712	2317076, 2315285, 2305775, 2328936, 2307628	123	39	7912	8.24682	0.366019	0.0237007	3.45131
GOTERM_CC_FAT	GO:0031980~mitochondrial lumen	5	1.28535	0.00291712	2317076, 2315285, 2305775, 2328936, 2307628	123	39	7912	8.24682	0.366019	0.0237007	3.45131
GOTERM_CC_FAT	GO:0031966~mitochondrial membrane	6	1.54242	0.020416	2302790, 2321210, 2317157, 2321499, 2314684, 2322262	123	102	7912	3.78384	0.959959	0.10171	21.9636
GOTERM_CC_FAT	GO:0005740~mitochondrial envelope	6	1.54242	0.0228291	2302790, 2321210, 2317157, 2321499, 2314684, 2322262	123	105	7912	3.67573	0.972748	0.106476	24.2437
UP_SEQ_FEATURE	transit peptide:Mitochondrion	8	2.05656	0.0461175	2315285, 2329196, 2305775, 2317157, 2328936, 2307628, 2325398, 2308961	122	89	3249	2.39381	0.999992	0.997133	45.8054
Annotation Cluster 15	Enrichment Score: 2.5911496265781886
Category	Term	Count	%	PValue	Genes	List Total	Pop Hits	Pop Total	Fold Enrichment	Bonferroni	Benjamini	FDR
SP_PIR_KEYWORDS	atp-binding	32	8.22622	3.76518e-06	2301533, 2303319, 2301791, 2321356, 2319166, 2310755, 2314838, 2305281, 2310463, 2305438, 2305775, 2323337, 2328936, 2305518, 2321765, 2329103, 2309903, 2320586, 2316800, 2305693, 2325501, 2306062, 2304038, 2304592, 2320628, 2325351, 2325564, 2311997, 2316911, 2322961, 2315918, 2316083	381	649	19674	2.54609	0.000647403	0.00010793	0.00460243
GOTERM_MF_FAT	GO:0000166~nucleotide binding	61	15.6812	0.000123463	2301533, 2314672, 2321356, 2309595, 2310755, 2314838, 2305438, 2310463, 2323337, 2305775, 2328936, 2308020, 2303814, 2329103, 2314762, 2326858, 2320586, 2305693, 2310037, 2316525, 2303850, 2305603, 2306062, 2325351, 2303064, 2316911, 2325564, 2322961, 2315918, 2316083, 2314316, 2327967, 2303319, 2327969, 2305925, 2301791, 2304453, 2319166, 2305281, 2316698, 2305518, 2302452, 2321765, 2310932, 230…	189	1369	6686	1.57627	0.0346963	0.0346963	0.163657
SP_PIR_KEYWORDS	nucleotide-binding	32	8.22622	0.000329464	2301533, 2303319, 2301791, 2321356, 2319166, 2310755, 2305281, 2310463, 2305438, 2305775, 2323337, 2328936, 2305518, 2321765, 2329103, 2309903, 2320586, 2316800, 2305693, 2325501, 2306062, 2304038, 2304592, 2320628, 2325351, 2303064, 2325564, 2311997, 2316911, 2322961, 2315918, 2317408	381	824	19674	2.00535	0.0551009	0.00471196	0.40199
GOTERM_MF_FAT	GO:0001882~nucleoside binding	45	11.5681	0.00176654	2301533, 2314316, 2314672, 2303319, 2305925, 2301791, 2321356, 2319166, 2310755, 2314838, 2305281, 2310463, 2305438, 2305775, 2323337, 2316698, 2328936, 2305518, 2321765, 2329103, 2302655, 2306676, 2315285, 2309903, 2320586, 2316800, 2305693, 2317399, 2325501, 2308062, 2315887, 2323072, 2306062, 2304038, 2304592, 2320628, 2325351, 2303064, 2309146, 2316911, 2311997, 2325564, 2322961, 2315918, 231…	189	1017	6686	1.56529	0.396903	0.054637	2.3182
GOTERM_MF_FAT	GO:0030554~adenyl nucleotide binding	43	11.054	0.00473268	2301533, 2314316, 2314672, 2303319, 2305925, 2301791, 2321356, 2319166, 2310755, 2314838, 2305281, 2310463, 2305438, 2305775, 2323337, 2316698, 2328936, 2305518, 2321765, 2329103, 2302655, 2306676, 2315285, 2309903, 2320586, 2316800, 2305693, 2317399, 2325501, 2315887, 2306062, 2304038, 2304592, 2320628, 2325351, 2303064, 2309146, 2316911, 2311997, 2325564, 2322961, 2315918, 2316083	189	1009	6686	1.50759	0.742506	0.106906	6.09916
GOTERM_MF_FAT	GO:0001883~purine nucleoside binding	43	11.054	0.0048183	2301533, 2314316, 2314672, 2303319, 2305925, 2301791, 2321356, 2319166, 2310755, 2314838, 2305281, 2310463, 2305438, 2305775, 2323337, 2316698, 2328936, 2305518, 2321765, 2329103, 2302655, 2306676, 2315285, 2309903, 2320586, 2316800, 2305693, 2317399, 2325501, 2315887, 2306062, 2304038, 2304592, 2320628, 2325351, 2303064, 2309146, 2316911, 2311997, 2325564, 2322961, 2315918, 2316083	189	1010	6686	1.50609	0.748765	0.100808	6.20627
GOTERM_MF_FAT	GO:0005524~ATP binding	40	10.2828	0.00724062	2301533, 2314316, 2303319, 2305925, 2301791, 2321356, 2319166, 2310755, 2314838, 2305281, 2310463, 2305438, 2305775, 2323337, 2316698, 2328936, 2305518, 2321765, 2329103, 2302655, 2306676, 2309903, 2320586, 2316800, 2305693, 2325501, 2315887, 2306062, 2304038, 2304592, 2320628, 2325351, 2303064, 2309146, 2311997, 2325564, 2316911, 2322961, 2315918, 2316083	189	942	6686	1.50215	0.874864	0.13796	9.18998
GOTERM_MF_FAT	GO:0032559~adenyl ribonucleotide binding	40	10.2828	0.00749944	2301533, 2314316, 2303319, 2305925, 2301791, 2321356, 2319166, 2310755, 2314838, 2305281, 2310463, 2305438, 2305775, 2323337, 2316698, 2328936, 2305518, 2321765, 2329103, 2302655, 2306676, 2309903, 2320586, 2316800, 2305693, 2325501, 2315887, 2306062, 2304038, 2304592, 2320628, 2325351, 2303064, 2309146, 2311997, 2325564, 2316911, 2322961, 2315918, 2316083	189	944	6686	1.49897	0.883856	0.133704	9.50354
GOTERM_MF_FAT	GO:0017076~purine nucleotide binding	47	12.0823	0.0115352	2301533, 2314316, 2314672, 2303319, 2305925, 2301791, 2321356, 2319166, 2310755, 2314838, 2305281, 2310463, 2305438, 2305775, 2323337, 2316698, 2328936, 2305518, 2302452, 2321765, 2329103, 2310932, 2302655, 2306676, 2315285, 2309903, 2326858, 2320586, 2316800, 2305693, 2317399, 2325501, 2315887, 2306062, 2304038, 2304592, 2320628, 2325351, 2303064, 2309146, 2316911, 2311997, 2325564, 2322961, 231…	189	1187	6686	1.40072	0.963783	0.187297	14.2651
GOTERM_MF_FAT	GO:0032553~ribonucleotide binding	44	11.3111	0.0172341	2301533, 2314316, 2303319, 2305925, 2301791, 2321356, 2319166, 2310755, 2314838, 2305281, 2310463, 2305438, 2305775, 2323337, 2316698, 2328936, 2305518, 2302452, 2321765, 2329103, 2310932, 2302655, 2306676, 2309903, 2326858, 2320586, 2316800, 2305693, 2325501, 2315887, 2306062, 2304038, 2304592, 2320628, 2325351, 2303064, 2309146, 2316911, 2311997, 2325564, 2322961, 2315918, 2317408, 2316083	189	1120	6686	1.38976	0.99307	0.230242	20.5953
GOTERM_MF_FAT	GO:0032555~purine ribonucleotide binding	44	11.3111	0.0172341	2301533, 2314316, 2303319, 2305925, 2301791, 2321356, 2319166, 2310755, 2314838, 2305281, 2310463, 2305438, 2305775, 2323337, 2316698, 2328936, 2305518, 2302452, 2321765, 2329103, 2310932, 2302655, 2306676, 2309903, 2326858, 2320586, 2316800, 2305693, 2325501, 2315887, 2306062, 2304038, 2304592, 2320628, 2325351, 2303064, 2309146, 2316911, 2311997, 2325564, 2322961, 2315918, 2317408, 2316083	189	1120	6686	1.38976	0.99307	0.230242	20.5953
UP_SEQ_FEATURE	nucleotide phosphate-binding region:ATP	13	3.3419	0.0702016	2309903, 2305693, 2321356, 2310755, 2305281, 2310463, 2306062, 2328936, 2320628, 2311997, 2325564, 2315918, 2321765	122	202	3249	1.71389	1	0.997563	61.1081
Annotation Cluster 16	Enrichment Score: 2.518090092880358
Category	Term	Count	%	PValue	Genes	List Total	Pop Hits	Pop Total	Fold Enrichment	Bonferroni	Benjamini	FDR
GOTERM_BP_FAT	GO:0002009~morphogenesis of an epithelium	23	5.9126	0.00240236	2329403, 2303319, 2310839, 2314899, 2309079, 2316088, 2309444, 2303850, 2312853, 2323337, 2328213, 2316182, 2307195, 2320628, 2304799, 2312722, 2322893, 2303064, 2313854, 2328351, 2325564, 2326955, 2318034	272	331	7838	2.00233	0.802326	0.0440327	3.54454
GOTERM_BP_FAT	GO:0060429~epithelium development	23	5.9126	0.00290308	2329403, 2303319, 2310839, 2314899, 2309079, 2316088, 2309444, 2303850, 2312853, 2323337, 2328213, 2316182, 2307195, 2320628, 2304799, 2312722, 2322893, 2303064, 2313854, 2328351, 2325564, 2326955, 2318034	272	336	7838	1.97254	0.859074	0.0515821	4.2684
GOTERM_BP_FAT	GO:0048729~tissue morphogenesis	23	5.9126	0.00400159	2329403, 2303319, 2310839, 2314899, 2309079, 2316088, 2309444, 2303850, 2312853, 2323337, 2328213, 2316182, 2307195, 2320628, 2304799, 2312722, 2322893, 2303064, 2313854, 2328351, 2325564, 2326955, 2318034	272	345	7838	1.92108	0.932961	0.0623184	5.83872
Annotation Cluster 17	Enrichment Score: 2.4068097558034647
Category	Term	Count	%	PValue	Genes	List Total	Pop Hits	Pop Total	Fold Enrichment	Bonferroni	Benjamini	FDR
SP_PIR_KEYWORDS	Chaperone	7	1.79949	0.000166329	2315285, 2304038, 2321210, 2320586, 2311388, 2325589, 2305125	381	43	19674	8.40615	0.0282055	0.002857	0.203129
GOTERM_BP_FAT	GO:0006457~protein folding	8	2.05656	0.0156522	2315285, 2304038, 2320586, 2311388, 2314194, 2325589, 2305125, 2302977	272	76	7838	3.03328	0.999976	0.155304	21.0777
GOTERM_MF_FAT	GO:0051082~unfolded protein binding	5	1.28535	0.0231221	2304038, 2320586, 2311388, 2325589, 2305125	189	39	6686	4.53534	0.998757	0.272832	26.6795
Annotation Cluster 18	Enrichment Score: 2.343163226157968
Category	Term	Count	%	PValue	Genes	List Total	Pop Hits	Pop Total	Fold Enrichment	Bonferroni	Benjamini	FDR
GOTERM_CC_FAT	GO:0044429~mitochondrial part	11	2.82776	6.66215e-05	2317076, 2315285, 2302790, 2305775, 2321210, 2317157, 2328936, 2307628, 2321499, 2314684, 2322262	123	143	7912	4.94809	0.0103395	0.000944399	0.0800672
GOTERM_CC_FAT	GO:0031967~organelle envelope	10	2.57069	0.000158933	2321960, 2302790, 2321210, 2317157, 2326889, 2306563, 2321499, 2314684, 2322262, 2302169	123	129	7912	4.98645	0.0244906	0.00206416	0.190912
GOTERM_CC_FAT	GO:0031975~envelope	10	2.57069	0.000363405	2321960, 2302790, 2321210, 2317157, 2326889, 2306563, 2321499, 2314684, 2322262, 2302169	123	144	7912	4.46703	0.055124	0.00377297	0.436035
GOTERM_CC_FAT	GO:0031966~mitochondrial membrane	6	1.54242	0.020416	2302790, 2321210, 2317157, 2321499, 2314684, 2322262	123	102	7912	3.78384	0.959959	0.10171	21.9636
GOTERM_CC_FAT	GO:0005740~mitochondrial envelope	6	1.54242	0.0228291	2302790, 2321210, 2317157, 2321499, 2314684, 2322262	123	105	7912	3.67573	0.972748	0.106476	24.2437
GOTERM_CC_FAT	GO:0005743~mitochondrial inner membrane	4	1.02828	0.146818	2321210, 2317157, 2321499, 2314684	123	86	7912	2.99187	1	0.461652	85.1768
GOTERM_CC_FAT	GO:0019866~organelle inner membrane	4	1.02828	0.150453	2321210, 2317157, 2321499, 2314684	123	87	7912	2.95748	1	0.462266	85.9185
Annotation Cluster 19	Enrichment Score: 2.329622666620697
Category	Term	Count	%	PValue	Genes	List Total	Pop Hits	Pop Total	Fold Enrichment	Bonferroni	Benjamini	FDR
GOTERM_CC_FAT	GO:0012505~endomembrane system	11	2.82776	6.1785e-06	2321960, 2315106, 2321609, 2326824, 2302452, 2326889, 2304013, 2306563, 2304425, 2322834, 2302169	123	109	7912	6.49153	0.000963385	0.000160629	0.00742794
GOTERM_CC_FAT	GO:0031090~organelle membrane	13	3.3419	5.03439e-05	2321210, 2317157, 2326824, 2304013, 2321499, 2322262, 2322834, 2315106, 2302790, 2321609, 2302452, 2314684, 2304425	123	198	7912	4.22337	0.00782309	0.000872269	0.0605099
GOTERM_CC_FAT	GO:0005789~endoplasmic reticulum membrane	5	1.28535	0.00383138	2315106, 2321609, 2302452, 2304013, 2304425	123	42	7912	7.65776	0.450553	0.0257006	4.51029
GOTERM_CC_FAT	GO:0042175~nuclear envelope-endoplasmic reticulum network	5	1.28535	0.00383138	2315106, 2321609, 2302452, 2304013, 2304425	123	42	7912	7.65776	0.450553	0.0257006	4.51029
GOTERM_CC_FAT	GO:0044432~endoplasmic reticulum part	5	1.28535	0.00880477	2315106, 2321609, 2302452, 2304013, 2304425	123	53	7912	6.06842	0.748327	0.05369	10.0868
GOTERM_CC_FAT	GO:0005783~endoplasmic reticulum	6	1.54242	0.0515475	2323026, 2315106, 2321609, 2302452, 2304013, 2304425	123	131	7912	2.94619	0.99974	0.204938	47.0743
SP_PIR_KEYWORDS	endoplasmic reticulum	3	0.771208	0.265846	2315106, 2321609, 2304013	381	52	19674	2.9791	1	0.726497	97.7123
UP_SEQ_FEATURE	topological domain:Lumenal	4	1.02828	0.41872	2315106, 2321609, 2304013, 2307275	122	63	3249	1.69087	1	1	99.9123
Annotation Cluster 20	Enrichment Score: 2.1568550588360025
Category	Term	Count	%	PValue	Genes	List Total	Pop Hits	Pop Total	Fold Enrichment	Bonferroni	Benjamini	FDR
GOTERM_CC_FAT	GO:0031090~organelle membrane	13	3.3419	5.03439e-05	2321210, 2317157, 2326824, 2304013, 2321499, 2322262, 2322834, 2315106, 2302790, 2321609, 2302452, 2314684, 2304425	123	198	7912	4.22337	0.00782309	0.000872269	0.0605099
GOTERM_BP_FAT	GO:0008104~protein localization	27	6.94087	6.47418e-05	2327098, 2326330, 2321210, 2317157, 2303124, 2326824, 2306563, 2322262, 2322834, 2310463, 2305481, 2324903, 2307051, 2307309, 2302452, 2324620, 2321960, 2315285, 2309830, 2315180, 2311064, 2303195, 2307275, 2312025, 2328213, 2326955, 2304425	272	329	7838	2.36485	0.042699	0.00198155	0.0970959
SP_PIR_KEYWORDS	protein transport	8	2.05656	0.00230253	2321960, 2310463, 2305481, 2321210, 2326824, 2306563, 2322262, 2307275	381	94	19674	4.39471	0.327324	0.0206517	2.7785
GOTERM_BP_FAT	GO:0070727~cellular macromolecule localization	14	3.59897	0.00416185	2315285, 2327098, 2309830, 2326330, 2321210, 2317157, 2303124, 2326824, 2322262, 2322834, 2324903, 2307051, 2302452, 2304425	272	163	7838	2.47501	0.939851	0.0618871	6.06578
GOTERM_BP_FAT	GO:0034613~cellular protein localization	14	3.59897	0.00416185	2315285, 2327098, 2309830, 2326330, 2321210, 2317157, 2303124, 2326824, 2322262, 2322834, 2324903, 2307051, 2302452, 2304425	272	163	7838	2.47501	0.939851	0.0618871	6.06578
GOTERM_BP_FAT	GO:0045184~establishment of protein localization	17	4.37018	0.0137772	2321960, 2315285, 2327098, 2326330, 2321210, 2317157, 2326824, 2306563, 2303195, 2322834, 2322262, 2307275, 2310463, 2305481, 2307309, 2302452, 2304425	272	252	7838	1.94395	0.999913	0.139991	18.7917
GOTERM_BP_FAT	GO:0015031~protein transport	16	4.11311	0.0241145	2321960, 2315285, 2327098, 2326330, 2321210, 2317157, 2326824, 2306563, 2322262, 2307275, 2322834, 2310463, 2305481, 2307309, 2302452, 2304425	272	247	7838	1.86663	1	0.212144	30.6673
GOTERM_BP_FAT	GO:0006605~protein targeting	5	1.28535	0.0345604	2315285, 2321210, 2326330, 2302452, 2322262	272	36	7838	4.00225	1	0.277282	41.0054
GOTERM_BP_FAT	GO:0046907~intracellular transport	12	3.08483	0.0505985	2315285, 2304765, 2327098, 2321210, 2326330, 2317157, 2326824, 2302452, 2326889, 2304425, 2322262, 2322834	272	182	7838	1.89997	1	0.350826	54.1168
GOTERM_BP_FAT	GO:0006886~intracellular protein transport	10	2.57069	0.072951	2315285, 2327098, 2321210, 2326330, 2317157, 2326824, 2302452, 2304425, 2322262, 2322834	272	149	7838	1.93397	1	0.436534	67.9076
SP_PIR_KEYWORDS	transport	14	3.59897	0.341585	2321960, 2309657, 2321210, 2326824, 2309232, 2306563, 2301433, 2321499, 2322262, 2307275, 2306646, 2310463, 2302790, 2305481	381	583	19674	1.24002	1	0.797574	99.3956
Annotation Cluster 21	Enrichment Score: 2.13995036412342
Category	Term	Count	%	PValue	Genes	List Total	Pop Hits	Pop Total	Fold Enrichment	Bonferroni	Benjamini	FDR
INTERPRO	IPR012340:Nucleic acid-binding, OB-fold	8	2.05656	3.06399e-05	2316088, 2301533, 2312025, 2305518, 2325351, 2326453, 2327948, 2308679	291	43	13633	8.71606	0.0155956	0.00522581	0.0442729
INTERPRO	IPR003593:ATPase, AAA+ type, core	10	2.57069	0.00068091	2301533, 2305281, 2310463, 2309903, 2305518, 2325351, 2316911, 2325564, 2311997, 2325501	291	113	13633	4.14591	0.294907	0.0343391	0.979583
INTERPRO	IPR003959:ATPase, AAA-type, core	6	1.54242	0.00118816	2305281, 2310463, 2309903, 2316911, 2311997, 2325501	291	38	13633	7.39718	0.456589	0.0539354	1.70352
INTERPRO	IPR003960:ATPase, AAA-type, conserved site	5	1.28535	0.00152283	2305281, 2310463, 2309903, 2316911, 2311997	291	24	13633	9.76017	0.542422	0.0583664	2.17845
GOTERM_MF_FAT	GO:0051003~ligase activity, forming nitrogen-metal bonds, forming coordination complexes	4	1.02828	0.0016218	2301533, 2305281, 2305518, 2325351	189	9	6686	15.7225	0.37137	0.0563751	2.13015
GOTERM_MF_FAT	GO:0051002~ligase activity, forming nitrogen-metal bonds	4	1.02828	0.0016218	2301533, 2305281, 2305518, 2325351	189	9	6686	15.7225	0.37137	0.0563751	2.13015
GOTERM_MF_FAT	GO:0016851~magnesium chelatase activity	4	1.02828	0.0016218	2301533, 2305281, 2305518, 2325351	189	9	6686	15.7225	0.37137	0.0563751	2.13015
SMART	SM00382:AAA	10	2.57069	0.00180361	2301533, 2305281, 2310463, 2309903, 2305518, 2325351, 2316911, 2325564, 2311997, 2325501	138	113	5537	3.55072	0.160633	0.0566984	1.97248
GOTERM_BP_FAT	GO:0015995~chlorophyll biosynthetic process	4	1.02828	0.0029409	2301533, 2305281, 2305518, 2325351	272	9	7838	12.8072	0.862631	0.0508981	4.32287
GOTERM_BP_FAT	GO:0015994~chlorophyll metabolic process	4	1.02828	0.0029409	2301533, 2305281, 2305518, 2325351	272	9	7838	12.8072	0.862631	0.0508981	4.32287
GOTERM_BP_FAT	GO:0015979~photosynthesis	4	1.02828	0.00409459	2301533, 2305281, 2305518, 2325351	272	10	7838	11.5265	0.93705	0.0622877	5.97055
INTERPRO	IPR001208:DNA-dependent ATPase MCM	3	0.771208	0.00639231	2301533, 2305518, 2325351	291	6	13633	23.4244	0.962738	0.167037	8.85154
INTERPRO	IPR018525:DNA-dependent ATPase MCM, conserved site	3	0.771208	0.00639231	2301533, 2305518, 2325351	291	6	13633	23.4244	0.962738	0.167037	8.85154
GOTERM_BP_FAT	GO:0033013~tetrapyrrole metabolic process	4	1.02828	0.00713129	2301533, 2305281, 2305518, 2325351	272	12	7838	9.60539	0.991963	0.0919667	10.1818
GOTERM_BP_FAT	GO:0033014~tetrapyrrole biosynthetic process	4	1.02828	0.00713129	2301533, 2305281, 2305518, 2325351	272	12	7838	9.60539	0.991963	0.0919667	10.1818
GOTERM_BP_FAT	GO:0006779~porphyrin biosynthetic process	4	1.02828	0.00713129	2301533, 2305281, 2305518, 2325351	272	12	7838	9.60539	0.991963	0.0919667	10.1818
GOTERM_BP_FAT	GO:0006778~porphyrin metabolic process	4	1.02828	0.00713129	2301533, 2305281, 2305518, 2325351	272	12	7838	9.60539	0.991963	0.0919667	10.1818
SMART	SM00350:MCM	3	0.771208	0.00854053	2301533, 2305518, 2325351	138	6	5537	20.0616	0.564817	0.12948	9.03133
GOTERM_BP_FAT	GO:0006261~DNA-dependent DNA replication	4	1.02828	0.0262851	2301533, 2305518, 2325351, 2314135	272	19	7838	6.06656	1	0.223425	32.9454
GOTERM_BP_FAT	GO:0006270~DNA replication initiation	3	0.771208	0.0365181	2301533, 2305518, 2325351	272	9	7838	9.60539	1	0.287401	42.775
GOTERM_BP_FAT	GO:0046148~pigment biosynthetic process	4	1.02828	0.0387313	2301533, 2305281, 2305518, 2325351	272	22	7838	5.2393	1	0.289177	44.7159
GOTERM_BP_FAT	GO:0042440~pigment metabolic process	4	1.02828	0.0387313	2301533, 2305281, 2305518, 2325351	272	22	7838	5.2393	1	0.289177	44.7159
GOTERM_BP_FAT	GO:0051186~cofactor metabolic process	9	2.31362	0.0808168	2301533, 2305281, 2314672, 2305518, 2325351, 2307628, 2312620, 2301626, 2317160	272	130	7838	1.99497	1	0.457046	71.7592
GOTERM_BP_FAT	GO:0051188~cofactor biosynthetic process	6	1.54242	0.159115	2301533, 2305281, 2305518, 2325351, 2301626, 2317160	272	83	7838	2.0831	1	0.654188	92.5744
GOTERM_BP_FAT	GO:0018130~heterocycle biosynthetic process	4	1.02828	0.167819	2301533, 2305281, 2305518, 2325351	272	41	7838	2.81133	1	0.66896	93.6477
GOTERM_BP_FAT	GO:0044271~nitrogen compound biosynthetic process	7	1.79949	0.796543	2301533, 2305281, 2305518, 2325351, 2315906, 2314684, 2315887	272	225	7838	0.896503	1	0.998319	100
Annotation Cluster 22	Enrichment Score: 2.105909666889487
Category	Term	Count	%	PValue	Genes	List Total	Pop Hits	Pop Total	Fold Enrichment	Bonferroni	Benjamini	FDR
SP_PIR_KEYWORDS	cell cycle	9	2.31362	0.000200898	2324857, 2328213, 2309830, 2311739, 2305693, 2318587, 2302633, 2303195, 2321356	381	83	19674	5.59928	0.0339677	0.0031367	0.2453
SP_PIR_KEYWORDS	mitosis	6	1.54242	0.000988119	2324857, 2311739, 2305693, 2318587, 2303195, 2321356	381	40	19674	7.74567	0.156369	0.0129949	1.20119
GOTERM_BP_FAT	GO:0007067~mitosis	8	2.05656	0.00630325	2324857, 2324620, 2311739, 2310839, 2305693, 2328798, 2318587, 2321356	272	64	7838	3.60202	0.985904	0.0866876	9.05129
GOTERM_BP_FAT	GO:0000087~M phase of mitotic cell cycle	8	2.05656	0.00686102	2324857, 2324620, 2311739, 2310839, 2305693, 2328798, 2318587, 2321356	272	65	7838	3.54661	0.990345	0.0903536	9.81427
GOTERM_BP_FAT	GO:0000280~nuclear division	8	2.05656	0.00686102	2324857, 2324620, 2311739, 2310839, 2305693, 2328798, 2318587, 2321356	272	65	7838	3.54661	0.990345	0.0903536	9.81427
GOTERM_BP_FAT	GO:0048285~organelle fission	8	2.05656	0.00745466	2324857, 2324620, 2311739, 2310839, 2305693, 2328798, 2318587, 2321356	272	66	7838	3.49287	0.993547	0.0941553	10.6197
SP_PIR_KEYWORDS	cell division	6	1.54242	0.00838357	2324857, 2311739, 2305693, 2318587, 2303195, 2321356	381	65	19674	4.76657	0.764972	0.0522188	9.77937
GOTERM_BP_FAT	GO:0000070~mitotic sister chromatid segregation	3	0.771208	0.150755	2324620, 2310839, 2321356	272	20	7838	4.32243	1	0.635937	91.3862
GOTERM_BP_FAT	GO:0000819~sister chromatid segregation	3	0.771208	0.200704	2324620, 2310839, 2321356	272	24	7838	3.60202	1	0.72792	96.531
Annotation Cluster 23	Enrichment Score: 2.0769627324457156
Category	Term	Count	%	PValue	Genes	List Total	Pop Hits	Pop Total	Fold Enrichment	Bonferroni	Benjamini	FDR
GOTERM_BP_FAT	GO:0048557~embryonic digestive tract morphogenesis	4	1.02828	0.0029409	2303678, 2301768, 2315970, 2309079	272	9	7838	12.8072	0.862631	0.0508981	4.32287
GOTERM_BP_FAT	GO:0048546~digestive tract morphogenesis	4	1.02828	0.00713129	2303678, 2301768, 2315970, 2309079	272	12	7838	9.60539	0.991963	0.0919667	10.1818
GOTERM_BP_FAT	GO:0048562~embryonic organ morphogenesis	4	1.02828	0.00903648	2303678, 2301768, 2315970, 2309079	272	13	7838	8.86652	0.997798	0.107119	12.7333
GOTERM_BP_FAT	GO:0048568~embryonic organ development	4	1.02828	0.011211	2303678, 2301768, 2315970, 2309079	272	14	7838	8.23319	0.999499	0.124809	15.5627
GOTERM_BP_FAT	GO:0055123~digestive system development	4	1.02828	0.0194042	2303678, 2301768, 2315970, 2309079	272	17	7838	6.78028	0.999998	0.181356	25.4728
Annotation Cluster 24	Enrichment Score: 2.011552435457336
Category	Term	Count	%	PValue	Genes	List Total	Pop Hits	Pop Total	Fold Enrichment	Bonferroni	Benjamini	FDR
INTERPRO	IPR006649:Like-Sm ribonucleoprotein, eukaryotic and archaea-type, core	4	1.02828	0.00519259	2312754, 2322893, 2304516, 2320785	291	17	13633	11.0232	0.930799	0.153734	7.24799
INTERPRO	IPR001163:Like-Sm ribonucleoprotein, core	4	1.02828	0.00613414	2312754, 2322893, 2304516, 2320785	291	18	13633	10.4108	0.957426	0.169458	8.50867
SMART	SM00651:Sm	4	1.02828	0.00781438	2312754, 2322893, 2304516, 2320785	138	17	5537	9.44075	0.532788	0.141179	8.29337
KEGG_PATHWAY	cel03040:Spliceosome	10	2.57069	0.0361208	2314419, 2312754, 2303814, 2308265, 2322893, 2304516, 2325564, 2315918, 2329315, 2320785	71	101	1534	2.13917	0.872572	0.496783	30.4602
Annotation Cluster 25	Enrichment Score: 2.0038165423409646
Category	Term	Count	%	PValue	Genes	List Total	Pop Hits	Pop Total	Fold Enrichment	Bonferroni	Benjamini	FDR
GOTERM_BP_FAT	GO:0010948~negative regulation of cell cycle process	4	1.02828	0.0029409	2324903, 2307757, 2315970, 2318034	272	9	7838	12.8072	0.862631	0.0508981	4.32287
GOTERM_BP_FAT	GO:0010639~negative regulation of organelle organization	4	1.02828	0.00409459	2324903, 2307757, 2303124, 2318034	272	10	7838	11.5265	0.93705	0.0622877	5.97055
GOTERM_BP_FAT	GO:0000075~cell cycle checkpoint	4	1.02828	0.00548734	2324903, 2313935, 2307757, 2318034	272	11	7838	10.4786	0.975489	0.0791098	7.92436
GOTERM_BP_FAT	GO:0045786~negative regulation of cell cycle	4	1.02828	0.00548734	2324903, 2307757, 2315970, 2318034	272	11	7838	10.4786	0.975489	0.0791098	7.92436
GOTERM_BP_FAT	GO:0045841~negative regulation of mitotic metaphase/anaphase transition	3	0.771208	0.00682415	2324903, 2307757, 2318034	272	4	7838	21.6121	0.9901	0.0916731	9.76401
GOTERM_BP_FAT	GO:0045839~negative regulation of mitosis	3	0.771208	0.00682415	2324903, 2307757, 2318034	272	4	7838	21.6121	0.9901	0.0916731	9.76401
GOTERM_BP_FAT	GO:0007094~mitotic cell cycle spindle assembly checkpoint	3	0.771208	0.00682415	2324903, 2307757, 2318034	272	4	7838	21.6121	0.9901	0.0916731	9.76401
GOTERM_BP_FAT	GO:0031577~spindle checkpoint	3	0.771208	0.00682415	2324903, 2307757, 2318034	272	4	7838	21.6121	0.9901	0.0916731	9.76401
GOTERM_BP_FAT	GO:0051784~negative regulation of nuclear division	3	0.771208	0.00682415	2324903, 2307757, 2318034	272	4	7838	21.6121	0.9901	0.0916731	9.76401
GOTERM_BP_FAT	GO:0010564~regulation of cell cycle process	6	1.54242	0.00939066	2324903, 2307757, 2303124, 2305693, 2315970, 2318034	272	38	7838	4.54992	0.998269	0.109188	13.2001
GOTERM_BP_FAT	GO:0007093~mitotic cell cycle checkpoint	3	0.771208	0.0111148	2324903, 2307757, 2318034	272	5	7838	17.2897	0.999465	0.125867	15.4394
GOTERM_BP_FAT	GO:0051129~negative regulation of cellular component organization	4	1.02828	0.011211	2324903, 2307757, 2303124, 2318034	272	14	7838	8.23319	0.999499	0.124809	15.5627
GOTERM_BP_FAT	GO:0007346~regulation of mitotic cell cycle	5	1.28535	0.0114651	2324903, 2307757, 2303124, 2315970, 2318034	272	26	7838	5.54157	0.999579	0.125411	15.8877
GOTERM_BP_FAT	GO:0033043~regulation of organelle organization	5	1.28535	0.0188737	2309903, 2324903, 2307757, 2303124, 2318034	272	30	7838	4.8027	0.999997	0.179282	24.8656
GOTERM_BP_FAT	GO:0051726~regulation of cell cycle	7	1.79949	0.0211321	2324903, 2313935, 2307757, 2303124, 2305693, 2315970, 2318034	272	63	7838	3.2018	0.999999	0.193347	27.4191
GOTERM_BP_FAT	GO:0030071~regulation of mitotic metaphase/anaphase transition	3	0.771208	0.0222953	2324903, 2307757, 2318034	272	7	7838	12.3498	1	0.200274	28.7025
GOTERM_BP_FAT	GO:0007088~regulation of mitosis	3	0.771208	0.0365181	2324903, 2307757, 2318034	272	9	7838	9.60539	1	0.287401	42.775
GOTERM_BP_FAT	GO:0051783~regulation of nuclear division	3	0.771208	0.0365181	2324903, 2307757, 2318034	272	9	7838	9.60539	1	0.287401	42.775
Annotation Cluster 26	Enrichment Score: 1.9554203285337979
Category	Term	Count	%	PValue	Genes	List Total	Pop Hits	Pop Total	Fold Enrichment	Bonferroni	Benjamini	FDR
GOTERM_CC_FAT	GO:0015630~microtubule cytoskeleton	8	2.05656	0.000274572	2324857, 2309903, 2328213, 2309830, 2316800, 2302633, 2317408, 2319166	123	83	7912	6.20002	0.0419345	0.00305526	0.329609
GOTERM_BP_FAT	GO:0007017~microtubule-based process	14	3.59897	0.00167836	2324620, 2309903, 2309830, 2303124, 2316800, 2303195, 2319166, 2324857, 2328213, 2316182, 2307051, 2325589, 2328351, 2317408	272	147	7838	2.7444	0.677664	0.0318299	2.48886
SP_PIR_KEYWORDS	cytoskeleton	9	2.31362	0.00297975	2324857, 2309903, 2328213, 2309830, 2311739, 2323885, 2302633, 2311064, 2329103	381	125	19674	3.71792	0.401472	0.0241457	3.58212
GOTERM_CC_FAT	GO:0044430~cytoskeletal part	8	2.05656	0.00309866	2324857, 2309903, 2328213, 2309830, 2316800, 2302633, 2317408, 2319166	123	125	7912	4.11681	0.383774	0.0239164	3.66244
GOTERM_CC_FAT	GO:0005856~cytoskeleton	11	2.82776	0.00331152	2324857, 2309903, 2328213, 2309830, 2323885, 2316800, 2302633, 2317408, 2311064, 2329103, 2319166	123	235	7912	3.01097	0.403964	0.0243396	3.90946
GOTERM_CC_FAT	GO:0005813~centrosome	3	0.771208	0.0217189	2328213, 2309830, 2302633	123	15	7912	12.865	0.967467	0.104613	23.2024
GOTERM_CC_FAT	GO:0005815~microtubule organizing center	3	0.771208	0.0307129	2328213, 2309830, 2302633	123	18	7912	10.7209	0.992298	0.137107	31.2738
GOTERM_CC_FAT	GO:0005874~microtubule	4	1.02828	0.0649429	2309903, 2316800, 2317408, 2319166	123	60	7912	4.28835	0.999972	0.246562	55.3936
SP_PIR_KEYWORDS	microtubule	4	1.02828	0.0938565	2309903, 2316800, 2317408, 2319166	381	56	19674	3.68841	1	0.401719	70.0236
GOTERM_BP_FAT	GO:0007018~microtubule-based movement	3	0.771208	0.487215	2316800, 2317408, 2319166	272	47	7838	1.83933	1	0.956113	99.9956
Annotation Cluster 27	Enrichment Score: 1.7251150617822608
Category	Term	Count	%	PValue	Genes	List Total	Pop Hits	Pop Total	Fold Enrichment	Bonferroni	Benjamini	FDR
GOTERM_MF_FAT	GO:0060589~nucleoside-triphosphatase regulator activity	12	3.08483	0.000207574	2324857, 2324593, 2315285, 2314316, 2326858, 2322445, 2329060, 2315180, 2328817, 2326955, 2316517, 2311395	189	108	6686	3.93063	0.0576442	0.0292499	0.27501
GOTERM_MF_FAT	GO:0030695~GTPase regulator activity	11	2.82776	0.000744923	2324857, 2324593, 2314316, 2326858, 2322445, 2329060, 2315180, 2328817, 2326955, 2316517, 2311395	189	106	6686	3.67106	0.191947	0.0417298	0.983683
GOTERM_MF_FAT	GO:0005096~GTPase activator activity	6	1.54242	0.0137454	2324857, 2314316, 2322445, 2315180, 2316517, 2311395	189	51	6686	4.16184	0.980907	0.197412	16.7736
GOTERM_MF_FAT	GO:0008047~enzyme activator activity	6	1.54242	0.0186116	2324857, 2314316, 2322445, 2315180, 2316517, 2311395	189	55	6686	3.85916	0.99536	0.235592	22.0592
GOTERM_MF_FAT	GO:0005099~Ras GTPase activator activity	3	0.771208	0.195611	2314316, 2315180, 2316517	189	29	6686	3.65955	1	0.86577	94.4287
GOTERM_BP_FAT	GO:0043087~regulation of GTPase activity	3	0.771208	0.316906	2314316, 2322445, 2316517	272	33	7838	2.61965	1	0.865589	99.6715
GOTERM_BP_FAT	GO:0051336~regulation of hydrolase activity	3	0.771208	0.342489	2314316, 2322445, 2316517	272	35	7838	2.46996	1	0.884361	99.8147
Annotation Cluster 28	Enrichment Score: 1.6788253171705259
Category	Term	Count	%	PValue	Genes	List Total	Pop Hits	Pop Total	Fold Enrichment	Bonferroni	Benjamini	FDR
GOTERM_MF_FAT	GO:0016779~nucleotidyltransferase activity	10	2.57069	0.000254192	2309444, 2306064, 2307195, 2305078, 2303064, 2308062, 2314135, 2328850, 2323072, 2309595	189	76	6686	4.65469	0.0701279	0.0239447	0.336676
SP_PIR_KEYWORDS	dna-directed rna polymerase	4	1.02828	0.0055048	2306064, 2308062, 2314135, 2328850	381	19	19674	10.8711	0.613043	0.0387877	6.52499
KEGG_PATHWAY	cel00240:Pyrimidine metabolism	8	2.05656	0.0254824	2309444, 2306064, 2307195, 2308062, 2314135, 2328850, 2323072, 2309595	71	65	1534	2.65915	0.764375	0.514587	22.4994
GOTERM_MF_FAT	GO:0003899~DNA-directed RNA polymerase activity	4	1.02828	0.0428051	2306064, 2308062, 2314135, 2328850	189	28	6686	5.05367	0.999996	0.433754	44.0296
GOTERM_MF_FAT	GO:0034062~RNA polymerase activity	4	1.02828	0.0467872	2306064, 2308062, 2314135, 2328850	189	29	6686	4.8794	0.999999	0.435046	47.0408
KEGG_PATHWAY	cel00230:Purine metabolism	9	2.31362	0.0876857	2309444, 2306064, 2307195, 2314909, 2308062, 2314135, 2328850, 2323072, 2309595	71	102	1534	1.90638	0.994137	0.642218	59.5935
KEGG_PATHWAY	cel03020:RNA polymerase	3	0.771208	0.282831	2306064, 2308062, 2328850	71	23	1534	2.81813	1	0.902423	96.2472
Annotation Cluster 29	Enrichment Score: 1.6121589241519343
Category	Term	Count	%	PValue	Genes	List Total	Pop Hits	Pop Total	Fold Enrichment	Bonferroni	Benjamini	FDR
GOTERM_BP_FAT	GO:0048598~embryonic morphogenesis	13	3.3419	0.00306227	2327098, 2325012, 2303678, 2308897, 2310599, 2301768, 2309079, 2321609, 2303814, 2315918, 2303310, 2315970, 2314762	272	139	7838	2.69504	0.873452	0.0516232	4.49746
GOTERM_BP_FAT	GO:0001703~gastrulation with mouth forming first	6	1.54242	0.0524072	2327098, 2325012, 2303814, 2315918, 2310599, 2314762	272	59	7838	2.93046	1	0.357546	55.411
GOTERM_BP_FAT	GO:0007369~gastrulation	7	1.79949	0.0908007	2327098, 2325012, 2303814, 2315918, 2308897, 2310599, 2314762	272	90	7838	2.24126	1	0.483887	76.0275
Annotation Cluster 30	Enrichment Score: 1.6006398000451612
Category	Term	Count	%	PValue	Genes	List Total	Pop Hits	Pop Total	Fold Enrichment	Bonferroni	Benjamini	FDR
SP_PIR_KEYWORDS	helicase	7	1.79949	0.00157879	2314838, 2320628, 2326176, 2325564, 2315918, 2321765, 2316083	381	65	19674	5.56099	0.237968	0.0158592	1.9129
GOTERM_MF_FAT	GO:0016887~ATPase activity	15	3.85604	0.00227237	2301533, 2309903, 2314838, 2305281, 2307550, 2325351, 2305518, 2311997, 2325564, 2315918, 2321765, 2314684, 2316083, 2306676, 2302655	189	210	6686	2.52683	0.478286	0.0629922	2.97278
GOTERM_MF_FAT	GO:0004386~helicase activity	9	2.31362	0.00364337	2314838, 2307550, 2320628, 2326176, 2325564, 2315918, 2321765, 2316083, 2306676	189	90	6686	3.53757	0.647923	0.0905367	4.72662
GOTERM_MF_FAT	GO:0008026~ATP-dependent helicase activity	7	1.79949	0.0117804	2314838, 2307550, 2325564, 2315918, 2321765, 2316083, 2306676	189	68	6686	3.64161	0.966264	0.180749	14.5469
GOTERM_MF_FAT	GO:0070035~purine NTP-dependent helicase activity	7	1.79949	0.0117804	2314838, 2307550, 2325564, 2315918, 2321765, 2316083, 2306676	189	68	6686	3.64161	0.966264	0.180749	14.5469
INTERPRO	IPR014021:Helicase, superfamily 1 and 2, ATP-binding	6	1.54242	0.0156277	2314838, 2320628, 2325564, 2315918, 2321765, 2316083	291	69	13633	4.07381	0.99969	0.346414	20.359
INTERPRO	IPR014001:DEAD-like helicase, N-terminal	6	1.54242	0.0165461	2314838, 2320628, 2325564, 2315918, 2321765, 2316083	291	70	13633	4.01561	0.999808	0.348162	21.4262
INTERPRO	IPR001650:DNA/RNA helicase, C-terminal	6	1.54242	0.0174997	2314838, 2320628, 2325564, 2315918, 2321765, 2316083	291	71	13633	3.95905	0.999883	0.350322	22.5201
SMART	SM00487:DEXDc	6	1.54242	0.028894	2314838, 2320628, 2325564, 2315918, 2321765, 2316083	138	70	5537	3.43913	0.941808	0.333881	27.6433
SMART	SM00490:HELICc	6	1.54242	0.0304859	2314838, 2320628, 2325564, 2315918, 2321765, 2316083	138	71	5537	3.39069	0.950369	0.312981	28.9415
INTERPRO	IPR002464:DNA/RNA helicase, ATP-dependent, DEAH-box type, conserved site	3	0.771208	0.0607983	2320628, 2325564, 2321765	291	19	13633	7.39718	1	0.723934	59.6075
INTERPRO	IPR011545:DNA/RNA helicase, DEAD/DEAH box type, N-terminal	4	1.02828	0.0703119	2314838, 2325564, 2315918, 2316083	291	45	13633	4.16434	1	0.762715	65.1343
GOTERM_MF_FAT	GO:0008094~DNA-dependent ATPase activity	3	0.771208	0.0729067	2307550, 2325564, 2306676	189	16	6686	6.63294	1	0.565132	63.367
GOTERM_MF_FAT	GO:0003678~DNA helicase activity	3	0.771208	0.0729067	2307550, 2325564, 2306676	189	16	6686	6.63294	1	0.565132	63.367
GOTERM_MF_FAT	GO:0042623~ATPase activity, coupled	9	2.31362	0.0810731	2314838, 2309903, 2307550, 2325564, 2315918, 2321765, 2314684, 2316083, 2306676	189	160	6686	1.98988	1	0.591633	67.4238
UP_SEQ_FEATURE	domain:Helicase C-terminal	4	1.02828	0.0987369	2320628, 2325564, 2315918, 2321765	122	30	3249	3.55082	1	0.998412	74.045
UP_SEQ_FEATURE	domain:Helicase ATP-binding	4	1.02828	0.0987369	2320628, 2325564, 2315918, 2321765	122	30	3249	3.55082	1	0.998412	74.045
INTERPRO	IPR014014:RNA helicase, DEAD-box type, Q motif	3	0.771208	0.118859	2325564, 2315918, 2316083	291	28	13633	5.01951	1	0.885112	83.9389
Annotation Cluster 31	Enrichment Score: 1.574845467258889
Category	Term	Count	%	PValue	Genes	List Total	Pop Hits	Pop Total	Fold Enrichment	Bonferroni	Benjamini	FDR
GOTERM_BP_FAT	GO:0034508~centromere complex assembly	3	0.771208	0.0111148	2324620, 2327018, 2303195	272	5	7838	17.2897	0.999465	0.125867	15.4394
GOTERM_BP_FAT	GO:0051382~kinetochore assembly	3	0.771208	0.0111148	2324620, 2327018, 2303195	272	5	7838	17.2897	0.999465	0.125867	15.4394
GOTERM_BP_FAT	GO:0070271~protein complex biogenesis	8	2.05656	0.0136528	2324620, 2309903, 2310775, 2323885, 2327018, 2317408, 2303195, 2310448	272	74	7838	3.11526	0.999905	0.140919	18.6379
GOTERM_BP_FAT	GO:0006461~protein complex assembly	8	2.05656	0.0136528	2324620, 2309903, 2310775, 2323885, 2327018, 2317408, 2303195, 2310448	272	74	7838	3.11526	0.999905	0.140919	18.6379
GOTERM_BP_FAT	GO:0051383~kinetochore organization	3	0.771208	0.0162939	2324620, 2327018, 2303195	272	6	7838	14.4081	0.999984	0.158869	21.8461
GOTERM_BP_FAT	GO:0065004~protein-DNA complex assembly	5	1.28535	0.0377331	2324620, 2327018, 2303195, 2313359, 2310448	272	37	7838	3.89408	1	0.289019	43.8482
GOTERM_BP_FAT	GO:0065003~macromolecular complex assembly	9	2.31362	0.0380313	2324620, 2309903, 2310775, 2323885, 2327018, 2317408, 2303195, 2313359, 2310448	272	111	7838	2.33645	1	0.287797	44.1088
GOTERM_BP_FAT	GO:0034621~cellular macromolecular complex subunit organization	8	2.05656	0.0415761	2324620, 2309903, 2323885, 2327018, 2317408, 2303195, 2313359, 2310448	272	93	7838	2.47881	1	0.303925	47.1205
GOTERM_BP_FAT	GO:0043933~macromolecular complex subunit organization	9	2.31362	0.0580123	2324620, 2309903, 2310775, 2323885, 2327018, 2317408, 2303195, 2313359, 2310448	272	121	7838	2.14335	1	0.384491	59.2085
GOTERM_BP_FAT	GO:0043623~cellular protein complex assembly	5	1.28535	0.0601593	2324620, 2323885, 2327018, 2317408, 2303195	272	43	7838	3.35072	1	0.392156	60.5815
GOTERM_BP_FAT	GO:0034622~cellular macromolecular complex assembly	7	1.79949	0.0607996	2324620, 2323885, 2327018, 2317408, 2303195, 2313359, 2310448	272	81	7838	2.49029	1	0.39188	60.9825
Annotation Cluster 32	Enrichment Score: 1.4797963212810428
Category	Term	Count	%	PValue	Genes	List Total	Pop Hits	Pop Total	Fold Enrichment	Bonferroni	Benjamini	FDR
GOTERM_BP_FAT	GO:0033365~protein localization in organelle	8	2.05656	0.000131844	2315285, 2309830, 2321210, 2326330, 2307051, 2303124, 2302452, 2322262	272	34	7838	6.78028	0.0850346	0.00354845	0.197639
GOTERM_BP_FAT	GO:0006605~protein targeting	5	1.28535	0.0345604	2315285, 2321210, 2326330, 2302452, 2322262	272	36	7838	4.00225	1	0.277282	41.0054
GOTERM_BP_FAT	GO:0070585~protein localization in mitochondrion	3	0.771208	0.0446239	2315285, 2321210, 2322262	272	10	7838	8.64485	1	0.319279	49.5882
GOTERM_BP_FAT	GO:0006626~protein targeting to mitochondrion	3	0.771208	0.0446239	2315285, 2321210, 2322262	272	10	7838	8.64485	1	0.319279	49.5882
GOTERM_BP_FAT	GO:0006839~mitochondrial transport	3	0.771208	0.0625589	2315285, 2321210, 2322262	272	12	7838	7.20404	1	0.397275	62.0648
GOTERM_BP_FAT	GO:0006612~protein targeting to membrane	3	0.771208	0.104008	2321210, 2326330, 2302452	272	16	7838	5.40303	1	0.51948	80.7532
GOTERM_BP_FAT	GO:0007005~mitochondrion organization	3	0.771208	0.150755	2315285, 2321210, 2322262	272	20	7838	4.32243	1	0.635937	91.3862
GOTERM_BP_FAT	GO:0017038~protein import	3	0.771208	0.163013	2315285, 2321210, 2322262	272	21	7838	4.1166	1	0.660577	93.0745
Annotation Cluster 33	Enrichment Score: 1.454797907064245
Category	Term	Count	%	PValue	Genes	List Total	Pop Hits	Pop Total	Fold Enrichment	Bonferroni	Benjamini	FDR
GOTERM_CC_FAT	GO:0000502~proteasome complex	5	1.28535	0.0015582	2319141, 2311703, 2311997, 2308286, 2304697	123	33	7912	9.74624	0.215939	0.0150893	1.85736
SP_PIR_KEYWORDS	proteasome	5	1.28535	0.00321244	2319141, 2311703, 2311997, 2308286, 2304697	381	32	19674	8.06841	0.425026	0.0248421	3.85684
GOTERM_BP_FAT	GO:0051603~proteolysis involved in cellular protein catabolic process	10	2.57069	0.0882864	2323337, 2320151, 2303319, 2304592, 2319141, 2311703, 2311997, 2308286, 2320065, 2310755	272	155	7838	1.85911	1	0.477396	75.0134
GOTERM_BP_FAT	GO:0044257~cellular protein catabolic process	10	2.57069	0.0910157	2323337, 2320151, 2303319, 2304592, 2319141, 2311703, 2311997, 2308286, 2320065, 2310755	272	156	7838	1.84719	1	0.481236	76.1124
KEGG_PATHWAY	cel03050:Proteasome	5	1.28535	0.0983126	2319141, 2311703, 2311997, 2308286, 2304697	71	39	1534	2.76995	0.996958	0.619353	64.008
SP_PIR_KEYWORDS	Protease	5	1.28535	0.47221	2315106, 2320151, 2319141, 2311703, 2308286	381	183	19674	1.41087	1	0.893883	99.9595
Annotation Cluster 34	Enrichment Score: 1.4396333669010486
Category	Term	Count	%	PValue	Genes	List Total	Pop Hits	Pop Total	Fold Enrichment	Bonferroni	Benjamini	FDR
GOTERM_BP_FAT	GO:0040002~collagen and cuticulin-based cuticle development	8	2.05656	0.0339124	2322996, 2310364, 2314062, 2312853, 2304765, 2305693, 2311064, 2326955	272	89	7838	2.59022	1	0.276001	40.4085
GOTERM_BP_FAT	GO:0007592~protein-based cuticle development	8	2.05656	0.0376158	2322996, 2310364, 2314062, 2312853, 2304765, 2305693, 2311064, 2326955	272	91	7838	2.53329	1	0.29147	43.7455
GOTERM_BP_FAT	GO:0042335~cuticle development	8	2.05656	0.0376158	2322996, 2310364, 2314062, 2312853, 2304765, 2305693, 2311064, 2326955	272	91	7838	2.53329	1	0.29147	43.7455
Annotation Cluster 35	Enrichment Score: 1.2586485569388233
Category	Term	Count	%	PValue	Genes	List Total	Pop Hits	Pop Total	Fold Enrichment	Bonferroni	Benjamini	FDR
INTERPRO	IPR016135:Ubiquitin-conjugating enzyme/RWD-like	6	1.54242	0.000454101	2305438, 2323337, 2303319, 2304592, 2317326, 2301768	291	31	13633	9.06751	0.207852	0.0287057	0.654283
UP_SEQ_FEATURE	active site:Glycyl thioester intermediate	4	1.02828	0.00499151	2323337, 2303319, 2304592, 2310755	122	10	3249	10.6525	0.710903	0.710903	6.2862
PIR_SUPERFAMILY	PIRSF001567:ubiquitin-protein ligase E2	3	0.771208	0.00657339	2303319, 2304592, 2301768	121	5	4541	22.5174	0.592181	0.592181	7.44986
SP_PIR_KEYWORDS	ubl conjugation pathway	7	1.79949	0.00716343	2323337, 2320151, 2303319, 2304592, 2311703, 2320065, 2310755	381	88	19674	4.10755	0.709614	0.0464462	8.41295
INTERPRO	IPR000608:Ubiquitin-conjugating enzyme, E2	4	1.02828	0.0210718	2323337, 2303319, 2304592, 2301768	291	28	13633	6.69269	0.999982	0.391408	26.4932
SMART	SM00212:UBCc	4	1.02828	0.0309098	2323337, 2303319, 2304592, 2301768	138	28	5537	5.73188	0.95243	0.287087	29.2836
SP_PIR_KEYWORDS	ligase	5	1.28535	0.0618509	2305775, 2323337, 2303319, 2304592, 2310755	381	77	19674	3.3531	0.999983	0.290485	54.1802
GOTERM_BP_FAT	GO:0030163~protein catabolic process	11	2.82776	0.0722346	2323337, 2320151, 2303319, 2304592, 2319141, 2311703, 2316911, 2311997, 2308286, 2320065, 2310755	272	171	7838	1.85367	1	0.436873	67.5335
GOTERM_BP_FAT	GO:0051603~proteolysis involved in cellular protein catabolic process	10	2.57069	0.0882864	2323337, 2320151, 2303319, 2304592, 2319141, 2311703, 2311997, 2308286, 2320065, 2310755	272	155	7838	1.85911	1	0.477396	75.0134
GOTERM_BP_FAT	GO:0044257~cellular protein catabolic process	10	2.57069	0.0910157	2323337, 2320151, 2303319, 2304592, 2319141, 2311703, 2311997, 2308286, 2320065, 2310755	272	156	7838	1.84719	1	0.481236	76.1124
GOTERM_BP_FAT	GO:0044265~cellular macromolecule catabolic process	11	2.82776	0.0913691	2323337, 2320151, 2303319, 2318481, 2304592, 2319141, 2311703, 2311997, 2308286, 2320065, 2310755	272	179	7838	1.77083	1	0.479167	76.2514
GOTERM_MF_FAT	GO:0019787~small conjugating protein ligase activity	4	1.02828	0.119417	2323337, 2303319, 2304592, 2301768	189	43	6686	3.29076	1	0.714687	81.4926
GOTERM_BP_FAT	GO:0009057~macromolecule catabolic process	12	3.08483	0.119553	2323337, 2320151, 2303319, 2318481, 2304592, 2319141, 2311703, 2316911, 2311997, 2308286, 2320065, 2310755	272	213	7838	1.62345	1	0.554963	85.1982
GOTERM_BP_FAT	GO:0019941~modification-dependent protein catabolic process	9	2.31362	0.140238	2323337, 2320151, 2303319, 2304592, 2319141, 2311703, 2311997, 2320065, 2310755	272	148	7838	1.75234	1	0.610533	89.6392
GOTERM_BP_FAT	GO:0043632~modification-dependent macromolecule catabolic process	9	2.31362	0.140238	2323337, 2320151, 2303319, 2304592, 2319141, 2311703, 2311997, 2320065, 2310755	272	148	7838	1.75234	1	0.610533	89.6392
KEGG_PATHWAY	cel04120:Ubiquitin mediated proteolysis	7	1.79949	0.194138	2312753, 2318477, 2323337, 2303319, 2304592, 2301768, 2310755	71	86	1534	1.7586	0.999994	0.822137	88.1319
GOTERM_MF_FAT	GO:0016881~acid-amino acid ligase activity	4	1.02828	0.245311	2323337, 2303319, 2304592, 2301768	189	61	6686	2.31972	1	0.919174	97.6093
GOTERM_MF_FAT	GO:0016879~ligase activity, forming carbon-nitrogen bonds	4	1.02828	0.459501	2323337, 2303319, 2304592, 2301768	189	89	6686	1.58992	1	0.98632	99.9715
GOTERM_BP_FAT	GO:0006508~proteolysis	15	3.85604	0.869382	2303319, 2319141, 2323437, 2320065, 2310755, 2315106, 2323337, 2308480, 2320151, 2304592, 2311703, 2316911, 2311997, 2308286, 2325872	272	520	7838	0.831236	1	0.99951	100
Annotation Cluster 36	Enrichment Score: 1.07201578077716
Category	Term	Count	%	PValue	Genes	List Total	Pop Hits	Pop Total	Fold Enrichment	Bonferroni	Benjamini	FDR
GOTERM_BP_FAT	GO:0051656~establishment of organelle localization	7	1.79949	0.0668714	2324620, 2322996, 2309830, 2316182, 2311388, 2317408, 2323072	272	83	7838	2.43028	1	0.415031	64.6005
GOTERM_BP_FAT	GO:0035046~pronuclear migration	5	1.28535	0.0735176	2322996, 2309830, 2311388, 2317408, 2323072	272	46	7838	3.13219	1	0.435522	68.2006
GOTERM_BP_FAT	GO:0051640~organelle localization	7	1.79949	0.076619	2324620, 2322996, 2309830, 2316182, 2311388, 2317408, 2323072	272	86	7838	2.3455	1	0.445897	69.7609
GOTERM_BP_FAT	GO:0007097~nuclear migration	5	1.28535	0.083189	2322996, 2309830, 2311388, 2317408, 2323072	272	48	7838	3.00169	1	0.463539	72.8332
GOTERM_BP_FAT	GO:0051647~nucleus localization	5	1.28535	0.0882478	2322996, 2309830, 2311388, 2317408, 2323072	272	49	7838	2.94043	1	0.480798	74.9975
GOTERM_BP_FAT	GO:0040023~establishment of nucleus localization	5	1.28535	0.0882478	2322996, 2309830, 2311388, 2317408, 2323072	272	49	7838	2.94043	1	0.480798	74.9975
GOTERM_BP_FAT	GO:0007338~single fertilization	5	1.28535	0.104284	2322996, 2309830, 2311388, 2317408, 2323072	272	52	7838	2.77079	1	0.516997	80.8417
GOTERM_BP_FAT	GO:0009566~fertilization	5	1.28535	0.104284	2322996, 2309830, 2311388, 2317408, 2323072	272	52	7838	2.77079	1	0.516997	80.8417
Annotation Cluster 37	Enrichment Score: 0.993750408624927
Category	Term	Count	%	PValue	Genes	List Total	Pop Hits	Pop Total	Fold Enrichment	Bonferroni	Benjamini	FDR
GOTERM_BP_FAT	GO:0019953~sexual reproduction	16	4.11311	0.0115785	2322996, 2309903, 2309830, 2305693, 2308897, 2319518, 2328850, 2323072, 2312025, 2305481, 2311388, 2329311, 2317408, 2314762, 2315970, 2307010	272	226	7838	2.04008	0.99961	0.124571	16.0325
GOTERM_BP_FAT	GO:0007276~gamete generation	11	2.82776	0.0790848	2305481, 2309903, 2312025, 2329311, 2305693, 2308897, 2319518, 2328850, 2314762, 2315970, 2307010	272	174	7838	1.82171	1	0.453148	70.9501
GOTERM_BP_FAT	GO:0048609~reproductive process in a multicellular organism	22	5.65553	0.106903	2322996, 2317016, 2318477, 2309903, 2305693, 2308897, 2319518, 2328850, 2313359, 2309079, 2306895, 2310755, 2316088, 2305481, 2312025, 2321609, 2329311, 2322169, 2303310, 2314762, 2315970, 2307010	272	455	7838	1.39331	1	0.522805	81.6654
GOTERM_BP_FAT	GO:0032504~multicellular organism reproduction	22	5.65553	0.108656	2322996, 2317016, 2318477, 2309903, 2305693, 2308897, 2319518, 2328850, 2313359, 2309079, 2306895, 2310755, 2316088, 2305481, 2312025, 2321609, 2329311, 2322169, 2303310, 2314762, 2315970, 2307010	272	456	7838	1.39025	1	0.525479	82.1979
GOTERM_BP_FAT	GO:0048477~oogenesis	6	1.54242	0.290795	2305481, 2309903, 2305693, 2328850, 2314762, 2307010	272	104	7838	1.66247	1	0.84552	99.4233
GOTERM_BP_FAT	GO:0007292~female gamete generation	6	1.54242	0.352468	2305481, 2309903, 2305693, 2328850, 2314762, 2307010	272	113	7838	1.53006	1	0.891285	99.8527
Annotation Cluster 38	Enrichment Score: 0.9377498814121528
Category	Term	Count	%	PValue	Genes	List Total	Pop Hits	Pop Total	Fold Enrichment	Bonferroni	Benjamini	FDR
GOTERM_CC_FAT	GO:0005794~Golgi apparatus	6	1.54242	0.0501738	2321303, 2305481, 2327098, 2326824, 2322834, 2307275	123	130	7912	2.96886	0.999675	0.205019	46.1453
GOTERM_CC_FAT	GO:0048475~coated membrane	3	0.771208	0.0687191	2327098, 2326824, 2322834	123	28	7912	6.89199	0.999985	0.253434	57.5118
GOTERM_CC_FAT	GO:0030117~membrane coat	3	0.771208	0.0687191	2327098, 2326824, 2322834	123	28	7912	6.89199	0.999985	0.253434	57.5118
GOTERM_CC_FAT	GO:0044431~Golgi apparatus part	3	0.771208	0.152523	2327098, 2326824, 2322834	123	45	7912	4.28835	1	0.459187	86.3256
GOTERM_BP_FAT	GO:0016192~vesicle-mediated transport	6	1.54242	0.566609	2327098, 2326824, 2318792, 2322834, 2307275, 2324599	272	145	7838	1.19239	1	0.976057	99.9996
Annotation Cluster 39	Enrichment Score: 0.9197377826967809
Category	Term	Count	%	PValue	Genes	List Total	Pop Hits	Pop Total	Fold Enrichment	Bonferroni	Benjamini	FDR
INTERPRO	IPR015609:Molecular chaperone, heat shock protein, Hsp40, DnaJ	4	1.02828	0.0299897	2324857, 2325589, 2310692, 2311673	291	32	13633	5.8561	1	0.492945	35.5998
INTERPRO	IPR001623:Heat shock protein DnaJ, N-terminal	3	0.771208	0.140416	2325589, 2310692, 2311673	291	31	13633	4.53375	1	0.918232	88.7717
SMART	SM00271:DnaJ	3	0.771208	0.178074	2325589, 2310692, 2311673	138	31	5537	3.88289	1	0.850762	88.5151
GOTERM_MF_FAT	GO:0031072~heat shock protein binding	3	0.771208	0.279294	2325589, 2310692, 2311673	189	37	6686	2.8683	1	0.941489	98.7026
Annotation Cluster 40	Enrichment Score: 0.7986920938002569
Category	Term	Count	%	PValue	Genes	List Total	Pop Hits	Pop Total	Fold Enrichment	Bonferroni	Benjamini	FDR
GOTERM_BP_FAT	GO:0006281~DNA repair	6	1.54242	0.0939572	2313935, 2307550, 2305078, 2314149, 2303064, 2313359	272	70	7838	2.46996	1	0.48574	77.2464
GOTERM_BP_FAT	GO:0006974~response to DNA damage stimulus	6	1.54242	0.137396	2313935, 2307550, 2305078, 2314149, 2303064, 2313359	272	79	7838	2.18857	1	0.605842	89.1132
GOTERM_BP_FAT	GO:0033554~cellular response to stress	6	1.54242	0.311185	2313935, 2307550, 2305078, 2314149, 2303064, 2313359	272	107	7838	1.61586	1	0.861708	99.6277
Annotation Cluster 41	Enrichment Score: 0.7368833809242124
Category	Term	Count	%	PValue	Genes	List Total	Pop Hits	Pop Total	Fold Enrichment	Bonferroni	Benjamini	FDR
INTERPRO	IPR013026:Tetratricopeptide region	4	1.02828	0.0818915	2311159, 2311673, 2326140, 2322169	291	48	13633	3.90407	1	0.802764	70.9109
INTERPRO	IPR001440:Tetratricopeptide TPR-1	3	0.771208	0.193334	2311673, 2326140, 2322169	291	38	13633	3.69859	1	0.964559	95.5177
INTERPRO	IPR011990:Tetratricopeptide-like helical	3	0.771208	0.388868	2311673, 2326140, 2322169	291	63	13633	2.2309	1	0.998462	99.9189
Annotation Cluster 42	Enrichment Score: 0.7262940557963087
Category	Term	Count	%	PValue	Genes	List Total	Pop Hits	Pop Total	Fold Enrichment	Bonferroni	Benjamini	FDR
INTERPRO	IPR013026:Tetratricopeptide region	4	1.02828	0.0818915	2311159, 2311673, 2326140, 2322169	291	48	13633	3.90407	1	0.802764	70.9109
INTERPRO	IPR019734:Tetratricopeptide repeat	3	0.771208	0.256208	2311159, 2311673, 2326140	291	46	13633	3.05536	1	0.985271	98.6127
SMART	SM00028:TPR	3	0.771208	0.315709	2311159, 2311673, 2326140	138	46	5537	2.61673	1	0.941028	98.4802
Annotation Cluster 43	Enrichment Score: 0.6922833560769979
Category	Term	Count	%	PValue	Genes	List Total	Pop Hits	Pop Total	Fold Enrichment	Bonferroni	Benjamini	FDR
GOTERM_MF_FAT	GO:0005083~small GTPase regulator activity	6	1.54242	0.0592511	2324593, 2314316, 2315180, 2328817, 2326955, 2316517	189	75	6686	2.83005	1	0.502791	55.5253
GOTERM_BP_FAT	GO:0051056~regulation of small GTPase mediated signal transduction	5	1.28535	0.322869	2314316, 2326955, 2316517, 2311395, 2315970	272	83	7838	1.73591	1	0.869594	99.712
GOTERM_BP_FAT	GO:0046578~regulation of Ras protein signal transduction	4	1.02828	0.437952	2314316, 2326955, 2316517, 2315970	272	70	7838	1.64664	1	0.941257	99.9824
Annotation Cluster 44	Enrichment Score: 0.6512280611509781
Category	Term	Count	%	PValue	Genes	List Total	Pop Hits	Pop Total	Fold Enrichment	Bonferroni	Benjamini	FDR
INTERPRO	IPR001849:Pleckstrin homology	4	1.02828	0.197492	2324593, 2326858, 2311064, 2328817	291	72	13633	2.60271	1	0.963834	95.8403
INTERPRO	IPR011993:Pleckstrin homology-type	4	1.02828	0.214004	2324593, 2304765, 2311064, 2328817	291	75	13633	2.4986	1	0.97068	96.9198
SMART	SM00233:PH	4	1.02828	0.263235	2324593, 2326858, 2311064, 2328817	138	72	5537	2.22907	1	0.91536	96.5653
Annotation Cluster 45	Enrichment Score: 0.6363420728473118
Category	Term	Count	%	PValue	Genes	List Total	Pop Hits	Pop Total	Fold Enrichment	Bonferroni	Benjamini	FDR
GOTERM_BP_FAT	GO:0007276~gamete generation	11	2.82776	0.0790848	2305481, 2309903, 2312025, 2329311, 2305693, 2308897, 2319518, 2328850, 2314762, 2315970, 2307010	272	174	7838	1.82171	1	0.453148	70.9501
GOTERM_BP_FAT	GO:0007281~germ cell development	4	1.02828	0.29609	2329311, 2305693, 2308897, 2319518	272	55	7838	2.09572	1	0.849404	99.4846
GOTERM_BP_FAT	GO:0048610~reproductive cellular process	4	1.02828	0.526571	2329311, 2305693, 2308897, 2319518	272	80	7838	1.44081	1	0.966803	99.9987
Annotation Cluster 46	Enrichment Score: 0.6316935402362849
Category	Term	Count	%	PValue	Genes	List Total	Pop Hits	Pop Total	Fold Enrichment	Bonferroni	Benjamini	FDR
SP_PIR_KEYWORDS	chromatin regulator	3	0.771208	0.139634	2320628, 2313854, 2325564	381	34	19674	4.55628	1	0.522455	84.0936
GOTERM_BP_FAT	GO:0006325~chromatin organization	6	1.54242	0.212494	2320628, 2329311, 2313854, 2325564, 2313359, 2310448	272	92	7838	1.87932	1	0.744485	97.2243
GOTERM_BP_FAT	GO:0016568~chromatin modification	3	0.771208	0.429123	2320628, 2313854, 2325564	272	42	7838	2.0583	1	0.937848	99.9778
Annotation Cluster 47	Enrichment Score: 0.5427300693659545
Category	Term	Count	%	PValue	Genes	List Total	Pop Hits	Pop Total	Fold Enrichment	Bonferroni	Benjamini	FDR
GOTERM_BP_FAT	GO:0040019~positive regulation of embryonic development	3	0.771208	0.163013	2308236, 2319248, 2301976	272	21	7838	4.1166	1	0.660577	93.0745
GOTERM_BP_FAT	GO:0045995~regulation of embryonic development	3	0.771208	0.329731	2308236, 2319248, 2301976	272	34	7838	2.5426	1	0.874348	99.7528
GOTERM_BP_FAT	GO:0051094~positive regulation of developmental process	4	1.02828	0.437952	2308236, 2319248, 2301976, 2310755	272	70	7838	1.64664	1	0.941257	99.9824
Annotation Cluster 48	Enrichment Score: 0.5148990808530276
Category	Term	Count	%	PValue	Genes	List Total	Pop Hits	Pop Total	Fold Enrichment	Bonferroni	Benjamini	FDR
GOTERM_BP_FAT	GO:0051241~negative regulation of multicellular organismal process	6	1.54242	0.212494	2315106, 2327969, 2311356, 2304013, 2308679, 2326955	272	92	7838	1.87932	1	0.744485	97.2243
GOTERM_BP_FAT	GO:0040015~negative regulation of multicellular organism growth	6	1.54242	0.212494	2315106, 2327969, 2311356, 2304013, 2308679, 2326955	272	92	7838	1.87932	1	0.744485	97.2243
GOTERM_BP_FAT	GO:0045926~negative regulation of growth	6	1.54242	0.225071	2315106, 2327969, 2311356, 2304013, 2308679, 2326955	272	94	7838	1.83933	1	0.764064	97.82
GOTERM_BP_FAT	GO:0040014~regulation of multicellular organism growth	12	3.08483	0.857811	2314062, 2315106, 2327969, 2311356, 2324337, 2325564, 2304013, 2315892, 2308679, 2326955, 2309079, 2327457	272	415	7838	0.833239	1	0.99938	100
Annotation Cluster 49	Enrichment Score: 0.49228037139730363
Category	Term	Count	%	PValue	Genes	List Total	Pop Hits	Pop Total	Fold Enrichment	Bonferroni	Benjamini	FDR
GOTERM_BP_FAT	GO:0042254~ribosome biogenesis	4	1.02828	0.248813	2305180, 2303741, 2308236, 2315982	272	50	7838	2.30529	1	0.799499	98.6332
GOTERM_BP_FAT	GO:0034470~ncRNA processing	5	1.28535	0.252796	2305180, 2308236, 2317399, 2314899, 2315982	272	74	7838	1.94704	1	0.802746	98.738
GOTERM_BP_FAT	GO:0022613~ribonucleoprotein complex biogenesis	4	1.02828	0.277074	2305180, 2303741, 2308236, 2315982	272	53	7838	2.17481	1	0.833448	99.2312
GOTERM_BP_FAT	GO:0006364~rRNA processing	3	0.771208	0.329731	2305180, 2308236, 2315982	272	34	7838	2.5426	1	0.874348	99.7528
GOTERM_BP_FAT	GO:0016072~rRNA metabolic process	3	0.771208	0.329731	2305180, 2308236, 2315982	272	34	7838	2.5426	1	0.874348	99.7528
GOTERM_BP_FAT	GO:0034660~ncRNA metabolic process	5	1.28535	0.587162	2305180, 2308236, 2309146, 2317399, 2315982	272	118	7838	1.22102	1	0.980217	99.9998
Annotation Cluster 50	Enrichment Score: 0.47839432739641646
Category	Term	Count	%	PValue	Genes	List Total	Pop Hits	Pop Total	Fold Enrichment	Bonferroni	Benjamini	FDR
GOTERM_CC_FAT	GO:0005840~ribosome	7	1.79949	0.0332557	2317076, 2303741, 2317157, 2311356, 2325398, 2318254, 2308679	123	156	7912	2.88639	0.994888	0.143739	33.4104
GOTERM_BP_FAT	GO:0006412~translation	11	2.82776	0.359271	2317076, 2302002, 2310775, 2312025, 2303741, 2311356, 2309146, 2325398, 2318254, 2308679, 2308961	272	249	7838	1.273	1	0.895217	99.8743
GOTERM_MF_FAT	GO:0003735~structural constituent of ribosome	6	1.54242	0.392169	2317076, 2303741, 2311356, 2325398, 2318254, 2308679	189	146	6686	1.45379	1	0.976413	99.8646
KEGG_PATHWAY	cel03010:Ribosome	3	0.771208	0.903414	2303741, 2311356, 2318254	71	83	1534	0.780927	1	0.999993	100
GOTERM_MF_FAT	GO:0005198~structural molecule activity	9	2.31362	0.958032	2317076, 2303741, 2311356, 2325398, 2326889, 2318254, 2317408, 2308679, 2322834	189	468	6686	0.680301	1	1	100
Annotation Cluster 51	Enrichment Score: 0.46397589406700124
Category	Term	Count	%	PValue	Genes	List Total	Pop Hits	Pop Total	Fold Enrichment	Bonferroni	Benjamini	FDR
GOTERM_CC_FAT	GO:0005794~Golgi apparatus	6	1.54242	0.0501738	2321303, 2305481, 2327098, 2326824, 2322834, 2307275	123	130	7912	2.96886	0.999675	0.205019	46.1453
GOTERM_CC_FAT	GO:0005886~plasma membrane	4	1.02828	0.888441	2321303, 2305481, 2309657, 2322834	123	329	7912	0.782069	1	0.99965	100
GOTERM_CC_FAT	GO:0044459~plasma membrane part	3	0.771208	0.909843	2321303, 2305481, 2322834	123	256	7912	0.753811	1	0.999803	100
Annotation Cluster 52	Enrichment Score: 0.4411719679804648
Category	Term	Count	%	PValue	Genes	List Total	Pop Hits	Pop Total	Fold Enrichment	Bonferroni	Benjamini	FDR
GOTERM_BP_FAT	GO:0051172~negative regulation of nitrogen compound metabolic process	4	1.02828	0.202902	2329196, 2303319, 2329311, 2315970	272	45	7838	2.56144	1	0.729206	96.6714
GOTERM_BP_FAT	GO:0045934~negative regulation of nucleobase, nucleoside, nucleotide and nucleic acid metabolic process	4	1.02828	0.202902	2329196, 2303319, 2329311, 2315970	272	45	7838	2.56144	1	0.729206	96.6714
GOTERM_BP_FAT	GO:0016481~negative regulation of transcription	3	0.771208	0.367763	2303319, 2329311, 2315970	272	37	7838	2.33645	1	0.900355	99.8971
GOTERM_BP_FAT	GO:0010629~negative regulation of gene expression	4	1.02828	0.39135	2303319, 2329311, 2314899, 2315970	272	65	7838	1.7733	1	0.916163	99.9418
GOTERM_BP_FAT	GO:0010558~negative regulation of macromolecule biosynthetic process	3	0.771208	0.464412	2303319, 2329311, 2315970	272	45	7838	1.92108	1	0.951569	99.9915
GOTERM_BP_FAT	GO:0010605~negative regulation of macromolecule metabolic process	4	1.02828	0.474248	2303319, 2329311, 2314899, 2315970	272	74	7838	1.55763	1	0.95373	99.9935
GOTERM_BP_FAT	GO:0009890~negative regulation of biosynthetic process	3	0.771208	0.475888	2303319, 2329311, 2315970	272	46	7838	1.87932	1	0.953414	99.9938
GOTERM_BP_FAT	GO:0031327~negative regulation of cellular biosynthetic process	3	0.771208	0.475888	2303319, 2329311, 2315970	272	46	7838	1.87932	1	0.953414	99.9938
Annotation Cluster 53	Enrichment Score: 0.4177382460157754
Category	Term	Count	%	PValue	Genes	List Total	Pop Hits	Pop Total	Fold Enrichment	Bonferroni	Benjamini	FDR
GOTERM_BP_FAT	GO:0048609~reproductive process in a multicellular organism	22	5.65553	0.106903	2322996, 2317016, 2318477, 2309903, 2305693, 2308897, 2319518, 2328850, 2313359, 2309079, 2306895, 2310755, 2316088, 2305481, 2312025, 2321609, 2329311, 2322169, 2303310, 2314762, 2315970, 2307010	272	455	7838	1.39331	1	0.522805	81.6654
GOTERM_BP_FAT	GO:0032504~multicellular organism reproduction	22	5.65553	0.108656	2322996, 2317016, 2318477, 2309903, 2305693, 2308897, 2319518, 2328850, 2313359, 2309079, 2306895, 2310755, 2316088, 2305481, 2312025, 2321609, 2329311, 2322169, 2303310, 2314762, 2315970, 2307010	272	456	7838	1.39025	1	0.525479	82.1979
GOTERM_BP_FAT	GO:0018991~oviposition	10	2.57069	0.666425	2316088, 2322996, 2317016, 2318477, 2321609, 2322169, 2303310, 2313359, 2309079, 2310755	272	287	7838	1.00405	1	0.991554	100
GOTERM_BP_FAT	GO:0033057~reproductive behavior in a multicellular organism	10	2.57069	0.682423	2316088, 2322996, 2317016, 2318477, 2321609, 2322169, 2303310, 2313359, 2309079, 2310755	272	291	7838	0.990247	1	0.992732	100
GOTERM_BP_FAT	GO:0019098~reproductive behavior	10	2.57069	0.697951	2316088, 2322996, 2317016, 2318477, 2321609, 2322169, 2303310, 2313359, 2309079, 2310755	272	295	7838	0.97682	1	0.993341	100
GOTERM_BP_FAT	GO:0007610~behavior	12	3.08483	0.845078	2316088, 2322996, 2317016, 2318477, 2324237, 2309657, 2321609, 2322169, 2303310, 2313359, 2309079, 2310755	272	409	7838	0.845462	1	0.999271	100
Annotation Cluster 54	Enrichment Score: 0.3574295562012203
Category	Term	Count	%	PValue	Genes	List Total	Pop Hits	Pop Total	Fold Enrichment	Bonferroni	Benjamini	FDR
SP_PIR_KEYWORDS	zinc-finger	11	2.82776	0.313722	2310775, 2329232, 2312451, 2303678, 2305947, 2325564, 2318792, 2329315, 2316689, 2321383, 2309595	381	428	19674	1.32714	1	0.77818	98.9968
INTERPRO	IPR001841:Zinc finger, RING-type	5	1.28535	0.462655	2329232, 2305947, 2325564, 2316689, 2321383	291	164	13633	1.42832	1	0.999653	99.9874
SMART	SM00184:RING	5	1.28535	0.583323	2329232, 2305947, 2325564, 2316689, 2321383	138	164	5537	1.22327	1	0.997679	99.9936
Annotation Cluster 55	Enrichment Score: 0.3249388788227043
Category	Term	Count	%	PValue	Genes	List Total	Pop Hits	Pop Total	Fold Enrichment	Bonferroni	Benjamini	FDR
GOTERM_BP_FAT	GO:0007568~aging	10	2.57069	0.473218	2317076, 2328174, 2323337, 2304038, 2321609, 2320586, 2311703, 2325564, 2315918, 2329315	272	243	7838	1.18585	1	0.954307	99.9933
GOTERM_BP_FAT	GO:0010259~multicellular organismal aging	10	2.57069	0.473218	2317076, 2328174, 2323337, 2304038, 2321609, 2320586, 2311703, 2325564, 2315918, 2329315	272	243	7838	1.18585	1	0.954307	99.9933
GOTERM_BP_FAT	GO:0008340~determination of adult life span	10	2.57069	0.473218	2317076, 2328174, 2323337, 2304038, 2321609, 2320586, 2311703, 2325564, 2315918, 2329315	272	243	7838	1.18585	1	0.954307	99.9933
Annotation Cluster 56	Enrichment Score: 0.30882188799376
Category	Term	Count	%	PValue	Genes	List Total	Pop Hits	Pop Total	Fold Enrichment	Bonferroni	Benjamini	FDR
GOTERM_BP_FAT	GO:0018988~molting cycle, protein-based cuticle	10	2.57069	0.489462	2320074, 2315106, 2311356, 2308265, 2303064, 2302452, 2310037, 2308897, 2329315, 2307275	272	248	7838	1.16194	1	0.956063	99.9958
GOTERM_BP_FAT	GO:0018996~molting cycle, collagen and cuticulin-based cuticle	10	2.57069	0.489462	2320074, 2315106, 2311356, 2308265, 2303064, 2302452, 2310037, 2308897, 2329315, 2307275	272	248	7838	1.16194	1	0.956063	99.9958
GOTERM_BP_FAT	GO:0042303~molting cycle	10	2.57069	0.49442	2320074, 2315106, 2311356, 2308265, 2303064, 2302452, 2310037, 2308897, 2329315, 2307275	272	249	7838	1.15728	1	0.957089	99.9964
Annotation Cluster 57	Enrichment Score: 0.25238277795559977
Category	Term	Count	%	PValue	Genes	List Total	Pop Hits	Pop Total	Fold Enrichment	Bonferroni	Benjamini	FDR
INTERPRO	IPR000387:Protein-tyrosine phosphatase	3	0.771208	0.327253	2305141, 2329285, 2303064	291	55	13633	2.55539	1	0.995896	99.6749
INTERPRO	IPR016130:Protein-tyrosine phosphatase, active site	3	0.771208	0.342848	2305141, 2329285, 2303064	291	57	13633	2.46573	1	0.996545	99.7683
GOTERM_MF_FAT	GO:0004721~phosphoprotein phosphatase activity	6	1.54242	0.53987	2305141, 2329285, 2317016, 2314267, 2303064, 2318423	189	173	6686	1.2269	1	0.994275	99.9966
INTERPRO	IPR000387:Dual-specific/protein-tyrosine phosphatase, conserved region	3	0.771208	0.549227	2305141, 2329285, 2303064	291	86	13633	1.63426	1	0.999908	99.999
GOTERM_MF_FAT	GO:0016791~phosphatase activity	7	1.79949	0.611537	2305141, 2329285, 2317016, 2314267, 2303064, 2318423, 2324599	189	225	6686	1.10058	1	0.996829	99.9996
GOTERM_BP_FAT	GO:0016311~dephosphorylation	5	1.28535	0.686541	2305141, 2329285, 2303064, 2318423, 2324599	272	134	7838	1.07523	1	0.992908	100
GOTERM_BP_FAT	GO:0006470~protein amino acid dephosphorylation	4	1.02828	0.8127	2305141, 2329285, 2303064, 2318423	272	125	7838	0.922118	1	0.998694	100
GOTERM_MF_FAT	GO:0004725~protein tyrosine phosphatase activity	3	0.771208	0.843127	2305141, 2329285, 2303064	189	116	6686	0.914888	1	0.999934	100
Annotation Cluster 58	Enrichment Score: 0.24847130685310498
Category	Term	Count	%	PValue	Genes	List Total	Pop Hits	Pop Total	Fold Enrichment	Bonferroni	Benjamini	FDR
SP_PIR_KEYWORDS	zinc	21	5.39846	0.161366	2324593, 2317016, 2309579, 2321210, 2325515, 2305947, 2303678, 2318254, 2328817, 2316689, 2321383, 2306895, 2309595, 2310775, 2329232, 2311703, 2325589, 2312451, 2325564, 2318792, 2329315	381	811	19674	1.33711	1	0.558718	88.3652
SP_PIR_KEYWORDS	metal-binding	25	6.42674	0.200956	2317016, 2309579, 2321210, 2325515, 2305947, 2318423, 2321383, 2309595, 2310775, 2310463, 2311703, 2318792, 2324593, 2314909, 2303678, 2318254, 2328817, 2316689, 2306895, 2329232, 2312451, 2325589, 2325564, 2329315, 2314135	381	1033	19674	1.2497	1	0.628197	93.5578
GOTERM_MF_FAT	GO:0008270~zinc ion binding	34	8.74036	0.664415	2309579, 2311159, 2321210, 2326824, 2325515, 2305947, 2323437, 2321383, 2309595, 2310775, 2302026, 2304765, 2318429, 2329060, 2311703, 2318792, 2328749, 2324593, 2303678, 2318254, 2328817, 2308062, 2302259, 2316689, 2306895, 2309444, 2302527, 2329232, 2311356, 2325589, 2312451, 2325564, 2316911, 2329315	189	1238	6686	0.971545	1	0.998505	99.9999
GOTERM_MF_FAT	GO:0046914~transition metal ion binding	37	9.51157	0.935212	2317016, 2309579, 2311159, 2321210, 2326824, 2325515, 2305947, 2323437, 2309595, 2321383, 2310775, 2314267, 2304765, 2302026, 2318429, 2329060, 2311703, 2318792, 2328749, 2324593, 2303678, 2318254, 2328817, 2308062, 2302259, 2316689, 2306895, 2309444, 2302527, 2329232, 2311356, 2325589, 2312451, 2316911, 2325564, 2329315, 2314135	189	1567	6686	0.83529	1	0.999999	100
GOTERM_MF_FAT	GO:0046872~metal ion binding	45	11.5681	0.954872	2317016, 2309579, 2311159, 2309657, 2321210, 2326824, 2303124, 2305947, 2325515, 2318423, 2323437, 2304453, 2309595, 2321383, 2310463, 2314267, 2310775, 2304765, 2302026, 2318429, 2329060, 2311703, 2328749, 2318792, 2324593, 2314909, 2303678, 2318254, 2328817, 2308062, 2302259, 2316689, 2306895, 2309444, 2302527, 2324189, 2329232, 2311356, 2325589, 2312451, 2316911, 2325564, 2327064, 2329315, 231…	189	1910	6686	0.833458	1	1	100
GOTERM_MF_FAT	GO:0043169~cation binding	45	11.5681	0.972476	2317016, 2309579, 2311159, 2309657, 2321210, 2326824, 2303124, 2305947, 2325515, 2318423, 2323437, 2304453, 2309595, 2321383, 2310463, 2314267, 2310775, 2304765, 2302026, 2318429, 2329060, 2311703, 2328749, 2318792, 2324593, 2314909, 2303678, 2318254, 2328817, 2308062, 2302259, 2316689, 2306895, 2309444, 2302527, 2324189, 2329232, 2311356, 2325589, 2312451, 2316911, 2325564, 2327064, 2329315, 231…	189	1960	6686	0.812196	1	1	100
GOTERM_MF_FAT	GO:0043167~ion binding	45	11.5681	0.974129	2317016, 2309579, 2311159, 2309657, 2321210, 2326824, 2303124, 2305947, 2325515, 2318423, 2323437, 2304453, 2309595, 2321383, 2310463, 2314267, 2310775, 2304765, 2302026, 2318429, 2329060, 2311703, 2328749, 2318792, 2324593, 2314909, 2303678, 2318254, 2328817, 2308062, 2302259, 2316689, 2306895, 2309444, 2302527, 2324189, 2329232, 2311356, 2325589, 2312451, 2316911, 2325564, 2327064, 2329315, 231…	189	1966	6686	0.809718	1	1	100
Annotation Cluster 59	Enrichment Score: 0.2432018428071556
Category	Term	Count	%	PValue	Genes	List Total	Pop Hits	Pop Total	Fold Enrichment	Bonferroni	Benjamini	FDR
SP_PIR_KEYWORDS	Transcription	14	3.59897	0.137355	2321315, 2326453, 2319518, 2315892, 2308062, 2328850, 2306064, 2310775, 2320628, 2313854, 2311602, 2314135, 2329773, 2315970	381	478	19674	1.5124	1	0.526428	83.5708
GOTERM_BP_FAT	GO:0006357~regulation of transcription from RNA polymerase II promoter	6	1.54242	0.17047	2303319, 2321315, 2329311, 2325564, 2326453, 2315892	272	85	7838	2.03408	1	0.672006	93.9446
SP_PIR_KEYWORDS	transcription regulation	10	2.57069	0.595532	2310775, 2320628, 2321315, 2313854, 2326453, 2311602, 2315892, 2319518, 2329773, 2315970	381	485	19674	1.0647	1	0.949917	99.9984
GOTERM_BP_FAT	GO:0006350~transcription	15	3.85604	0.819741	2321315, 2326453, 2308062, 2319518, 2315892, 2328850, 2306064, 2310775, 2320628, 2313854, 2311602, 2314135, 2329773, 2315970, 2310448	272	495	7838	0.873217	1	0.998786	100
GOTERM_BP_FAT	GO:0045449~regulation of transcription	18	4.62725	0.994182	2301353, 2303319, 2321315, 2327948, 2326453, 2319518, 2315892, 2313359, 2308961, 2310775, 2320628, 2329311, 2313854, 2311602, 2325564, 2328749, 2329773, 2315970	272	817	7838	0.634873	1	1	100
GOTERM_BP_FAT	GO:0006355~regulation of transcription, DNA-dependent	12	3.08483	0.998995	2301353, 2310775, 2303319, 2321315, 2329311, 2325564, 2326453, 2327948, 2328749, 2315892, 2308961, 2315970	272	673	7838	0.51381	1	1	100
GOTERM_BP_FAT	GO:0051252~regulation of RNA metabolic process	12	3.08483	0.999062	2301353, 2310775, 2303319, 2321315, 2329311, 2325564, 2326453, 2327948, 2328749, 2315892, 2308961, 2315970	272	676	7838	0.51153	1	1	100
GOTERM_MF_FAT	GO:0030528~transcription regulator activity	9	2.31362	0.999286	2301353, 2310775, 2321315, 2326453, 2328749, 2315892, 2308961, 2315970, 2310448	189	685	6686	0.46479	1	1	100
Annotation Cluster 60	Enrichment Score: 0.20373657860604194
Category	Term	Count	%	PValue	Genes	List Total	Pop Hits	Pop Total	Fold Enrichment	Bonferroni	Benjamini	FDR
GOTERM_BP_FAT	GO:0006006~glucose metabolic process	3	0.771208	0.53096	2328936, 2307628, 2312620	272	51	7838	1.69507	1	0.967437	99.9988
GOTERM_BP_FAT	GO:0019318~hexose metabolic process	3	0.771208	0.663256	2328936, 2307628, 2312620	272	65	7838	1.32998	1	0.991466	100
GOTERM_BP_FAT	GO:0005996~monosaccharide metabolic process	3	0.771208	0.695101	2328936, 2307628, 2312620	272	69	7838	1.25288	1	0.993286	100
Annotation Cluster 61	Enrichment Score: 0.14963698080103346
Category	Term	Count	%	PValue	Genes	List Total	Pop Hits	Pop Total	Fold Enrichment	Bonferroni	Benjamini	FDR
GOTERM_MF_FAT	GO:0015078~hydrogen ion transmembrane transporter activity	3	0.771208	0.549989	2306734, 2315906, 2314684	189	65	6686	1.63272	1	0.993748	99.9975
GOTERM_MF_FAT	GO:0015077~monovalent inorganic cation transmembrane transporter activity	3	0.771208	0.566532	2306734, 2315906, 2314684	189	67	6686	1.58398	1	0.994469	99.9985
GOTERM_BP_FAT	GO:0006119~oxidative phosphorylation	3	0.771208	0.671459	2306734, 2315906, 2314684	272	66	7838	1.30983	1	0.991845	100
GOTERM_MF_FAT	GO:0022890~inorganic cation transmembrane transporter activity	3	0.771208	0.736588	2306734, 2315906, 2314684	189	92	6686	1.15355	1	0.999585	100
GOTERM_BP_FAT	GO:0006091~generation of precursor metabolites and energy	4	1.02828	0.85499	2306734, 2307628, 2315906, 2314684	272	136	7838	0.847535	1	0.999359	100
KEGG_PATHWAY	cel00190:Oxidative phosphorylation	3	0.771208	0.960273	2306734, 2315906, 2314684	71	105	1534	0.617304	1	1	100
Annotation Cluster 62	Enrichment Score: 0.10104157311377701
Category	Term	Count	%	PValue	Genes	List Total	Pop Hits	Pop Total	Fold Enrichment	Bonferroni	Benjamini	FDR
GOTERM_MF_FAT	GO:0005525~GTP binding	5	1.28535	0.787928	2326858, 2303064, 2302452, 2317408, 2310932	189	190	6686	0.930938	1	0.99986	100
GOTERM_MF_FAT	GO:0032561~guanyl ribonucleotide binding	5	1.28535	0.791342	2326858, 2303064, 2302452, 2317408, 2310932	189	191	6686	0.926064	1	0.999847	100
GOTERM_MF_FAT	GO:0019001~guanyl nucleotide binding	5	1.28535	0.79804	2326858, 2303064, 2302452, 2317408, 2310932	189	193	6686	0.916468	1	0.999849	100
Annotation Cluster 63	Enrichment Score: 0.08795900943770386
Category	Term	Count	%	PValue	Genes	List Total	Pop Hits	Pop Total	Fold Enrichment	Bonferroni	Benjamini	FDR
GOTERM_BP_FAT	GO:0009201~ribonucleoside triphosphate biosynthetic process	3	0.771208	0.738174	2315906, 2314684, 2315887	272	75	7838	1.15265	1	0.99621	100
GOTERM_BP_FAT	GO:0009145~purine nucleoside triphosphate biosynthetic process	3	0.771208	0.738174	2315906, 2314684, 2315887	272	75	7838	1.15265	1	0.99621	100
GOTERM_BP_FAT	GO:0009142~nucleoside triphosphate biosynthetic process	3	0.771208	0.738174	2315906, 2314684, 2315887	272	75	7838	1.15265	1	0.99621	100
GOTERM_BP_FAT	GO:0009206~purine ribonucleoside triphosphate biosynthetic process	3	0.771208	0.738174	2315906, 2314684, 2315887	272	75	7838	1.15265	1	0.99621	100
GOTERM_BP_FAT	GO:0009199~ribonucleoside triphosphate metabolic process	3	0.771208	0.751336	2315906, 2314684, 2315887	272	77	7838	1.12271	1	0.996602	100
GOTERM_BP_FAT	GO:0009144~purine nucleoside triphosphate metabolic process	3	0.771208	0.751336	2315906, 2314684, 2315887	272	77	7838	1.12271	1	0.996602	100
GOTERM_BP_FAT	GO:0009205~purine ribonucleoside triphosphate metabolic process	3	0.771208	0.751336	2315906, 2314684, 2315887	272	77	7838	1.12271	1	0.996602	100
GOTERM_BP_FAT	GO:0009141~nucleoside triphosphate metabolic process	3	0.771208	0.757701	2315906, 2314684, 2315887	272	78	7838	1.10831	1	0.996835	100
GOTERM_BP_FAT	GO:0044271~nitrogen compound biosynthetic process	7	1.79949	0.796543	2301533, 2305281, 2305518, 2325351, 2315906, 2314684, 2315887	272	225	7838	0.896503	1	0.998319	100
GOTERM_BP_FAT	GO:0009152~purine ribonucleotide biosynthetic process	3	0.771208	0.803734	2315906, 2314684, 2315887	272	86	7838	1.00522	1	0.998487	100
GOTERM_BP_FAT	GO:0009150~purine ribonucleotide metabolic process	3	0.771208	0.818895	2315906, 2314684, 2315887	272	89	7838	0.971332	1	0.998811	100
GOTERM_BP_FAT	GO:0009260~ribonucleotide biosynthetic process	3	0.771208	0.818895	2315906, 2314684, 2315887	272	89	7838	0.971332	1	0.998811	100
GOTERM_BP_FAT	GO:0009259~ribonucleotide metabolic process	3	0.771208	0.833003	2315906, 2314684, 2315887	272	92	7838	0.939658	1	0.999063	100
GOTERM_BP_FAT	GO:0006164~purine nucleotide biosynthetic process	3	0.771208	0.912109	2315906, 2314684, 2315887	272	115	7838	0.751726	1	0.999871	100
GOTERM_BP_FAT	GO:0006163~purine nucleotide metabolic process	3	0.771208	0.92164	2315906, 2314684, 2315887	272	119	7838	0.726458	1	0.999911	100
GOTERM_BP_FAT	GO:0009165~nucleotide biosynthetic process	3	0.771208	0.964593	2315906, 2314684, 2315887	272	146	7838	0.592113	1	0.999995	100
GOTERM_BP_FAT	GO:0034404~nucleobase, nucleoside and nucleotide biosynthetic process	3	0.771208	0.971322	2315906, 2314684, 2315887	272	153	7838	0.565023	1	0.999997	100
GOTERM_BP_FAT	GO:0034654~nucleobase, nucleoside, nucleotide and nucleic acid biosynthetic process	3	0.771208	0.971322	2315906, 2314684, 2315887	272	153	7838	0.565023	1	0.999997	100
Annotation Cluster 64	Enrichment Score: 0.08480632407510504
Category	Term	Count	%	PValue	Genes	List Total	Pop Hits	Pop Total	Fold Enrichment	Bonferroni	Benjamini	FDR
UP_SEQ_FEATURE	topological domain:Lumenal	4	1.02828	0.41872	2315106, 2321609, 2304013, 2307275	122	63	3249	1.69087	1	1	99.9123
UP_SEQ_FEATURE	topological domain:Cytoplasmic	7	1.79949	0.92035	2321303, 2315106, 2309657, 2321609, 2304013, 2306563, 2307275	122	253	3249	0.73683	1	1	100
SP_PIR_KEYWORDS	membrane	15	3.85604	0.979606	2301624, 2321303, 2309657, 2321210, 2304013, 2306563, 2301433, 2321499, 2322262, 2307275, 2306646, 2305481, 2315106, 2302790, 2321609	381	1154	19674	0.671202	1	0.999992	100
SP_PIR_KEYWORDS	transmembrane	13	3.3419	0.997804	2321303, 2301624, 2309657, 2304013, 2306563, 2301433, 2321499, 2322262, 2307275, 2306646, 2315106, 2302790, 2321609	381	1227	19674	0.5471	1	1	100
UP_SEQ_FEATURE	transmembrane region	10	2.57069	0.999988	2321303, 2301624, 2315106, 2309657, 2321609, 2304013, 2306563, 2301433, 2322262, 2307275	122	674	3249	0.395121	1	1	100
Annotation Cluster 65	Enrichment Score: 0.06590926628755885
Category	Term	Count	%	PValue	Genes	List Total	Pop Hits	Pop Total	Fold Enrichment	Bonferroni	Benjamini	FDR
GOTERM_BP_FAT	GO:0008406~gonad development	3	0.771208	0.850272	2305481, 2304312, 2310037	272	96	7838	0.900506	1	0.999334	100
GOTERM_BP_FAT	GO:0048608~reproductive structure development	3	0.771208	0.854329	2305481, 2304312, 2310037	272	97	7838	0.891222	1	0.999375	100
GOTERM_BP_FAT	GO:0045137~development of primary sexual characteristics	3	0.771208	0.87315	2305481, 2304312, 2310037	272	102	7838	0.847535	1	0.999542	100
Annotation Cluster 66	Enrichment Score: 0.04816834915559298
Category	Term	Count	%	PValue	Genes	List Total	Pop Hits	Pop Total	Fold Enrichment	Bonferroni	Benjamini	FDR
GOTERM_MF_FAT	GO:0008233~peptidase activity	10	2.57069	0.832291	2315106, 2324508, 2308480, 2320151, 2319141, 2311703, 2316911, 2323437, 2308286, 2325872	189	414	6686	0.854485	1	0.999935	100
GOTERM_MF_FAT	GO:0070011~peptidase activity, acting on L-amino acid peptides	8	2.05656	0.920651	2324508, 2308480, 2320151, 2319141, 2311703, 2316911, 2323437, 2308286	189	383	6686	0.738917	1	0.999997	100
GOTERM_MF_FAT	GO:0004175~endopeptidase activity	5	1.28535	0.935674	2308480, 2319141, 2316911, 2323437, 2308286	189	257	6686	0.688242	1	0.999998	100
Annotation Cluster 67	Enrichment Score: 0.041558391540806296
Category	Term	Count	%	PValue	Genes	List Total	Pop Hits	Pop Total	Fold Enrichment	Bonferroni	Benjamini	FDR
SP_PIR_KEYWORDS	serine/threonine-protein kinase	4	1.02828	0.652581	2305438, 2305693, 2322961, 2301791	381	173	19674	1.19394	1	0.967645	99.9998
INTERPRO	IPR002290:Serine/threonine protein kinase	3	0.771208	0.752469	2305693, 2322961, 2301791	291	126	13633	1.11545	1	1	100
SMART	SM00220:S_TKc	3	0.771208	0.8247	2305693, 2322961, 2301791	138	126	5537	0.955314	1	0.999974	100
INTERPRO	IPR008271:Serine/threonine protein kinase, active site	4	1.02828	0.83269	2305438, 2305693, 2322961, 2301791	291	212	13633	0.88394	1	1	100
INTERPRO	IPR017442:Serine/threonine protein kinase-related	4	1.02828	0.923907	2305438, 2305693, 2322961, 2301791	291	265	13633	0.707152	1	1	100
INTERPRO	IPR017441:Protein kinase, ATP binding site	4	1.02828	0.931758	2305438, 2305693, 2322961, 2301791	291	272	13633	0.688953	1	1	100
INTERPRO	IPR000719:Protein kinase, core	5	1.28535	0.974519	2314316, 2316698, 2305693, 2322961, 2301791	291	404	13633	0.579812	1	1	100
GOTERM_BP_FAT	GO:0006793~phosphorus metabolic process	16	4.11311	0.97585	2329285, 2314316, 2305693, 2301791, 2318423, 2305141, 2305438, 2316698, 2306734, 2324189, 2328936, 2303064, 2322961, 2315906, 2314684, 2324599	272	665	7838	0.693322	1	0.999999	100
GOTERM_BP_FAT	GO:0006796~phosphate metabolic process	16	4.11311	0.97585	2329285, 2314316, 2305693, 2301791, 2318423, 2305141, 2305438, 2316698, 2306734, 2324189, 2328936, 2303064, 2322961, 2315906, 2314684, 2324599	272	665	7838	0.693322	1	0.999999	100
GOTERM_MF_FAT	GO:0004672~protein kinase activity	7	1.79949	0.989113	2305438, 2314316, 2316698, 2328936, 2305693, 2322961, 2301791	189	448	6686	0.552745	1	1	100
GOTERM_MF_FAT	GO:0004674~protein serine/threonine kinase activity	6	1.54242	0.993028	2305438, 2314316, 2316698, 2305693, 2322961, 2301791	189	418	6686	0.507785	1	1	100
GOTERM_BP_FAT	GO:0016310~phosphorylation	10	2.57069	0.994054	2305438, 2314316, 2306734, 2316698, 2328936, 2305693, 2322961, 2301791, 2315906, 2314684	272	514	7838	0.560626	1	1	100
GOTERM_MF_FAT	GO:0004713~protein tyrosine kinase activity	4	1.02828	0.997653	2314316, 2305693, 2322961, 2301791	189	351	6686	0.403141	1	1	100
GOTERM_BP_FAT	GO:0006468~protein amino acid phosphorylation	7	1.79949	0.99815	2305438, 2314316, 2316698, 2328936, 2305693, 2322961, 2301791	272	437	7838	0.461586	1	1	100
Annotation Cluster 68	Enrichment Score: 0.02521887700541632
Category	Term	Count	%	PValue	Genes	List Total	Pop Hits	Pop Total	Fold Enrichment	Bonferroni	Benjamini	FDR
GOTERM_BP_FAT	GO:0040014~regulation of multicellular organism growth	12	3.08483	0.857811	2314062, 2315106, 2327969, 2311356, 2324337, 2325564, 2304013, 2315892, 2308679, 2326955, 2309079, 2327457	272	415	7838	0.833239	1	0.99938	100
GOTERM_BP_FAT	GO:0040018~positive regulation of multicellular organism growth	6	1.54242	0.988601	2314062, 2324337, 2325564, 2315892, 2309079, 2327457	272	322	7838	0.536947	1	1	100
GOTERM_BP_FAT	GO:0051240~positive regulation of multicellular organismal process	6	1.54242	0.990674	2314062, 2324337, 2325564, 2315892, 2309079, 2327457	272	330	7838	0.52393	1	1	100
Annotation Cluster 69	Enrichment Score: 4.423195811890807E-4
Category	Term	Count	%	PValue	Genes	List Total	Pop Hits	Pop Total	Fold Enrichment	Bonferroni	Benjamini	FDR
GOTERM_BP_FAT	GO:0015672~monovalent inorganic cation transport	3	0.771208	0.99708	2309657, 2315906, 2314684	272	226	7838	0.382516	1	1	100
GOTERM_BP_FAT	GO:0006812~cation transport	3	0.771208	0.999873	2309657, 2315906, 2314684	272	321	7838	0.26931	1	1	100
GOTERM_BP_FAT	GO:0006811~ion transport	4	1.02828	0.999996	2302790, 2309657, 2315906, 2314684	272	484	7838	0.23815	1	1	100
