# Supplementary material for: The DREAM complex promotes gene body H2A.Z for target repression
Source: Genes Dev. 2015 Mar 1;29(5):495–500. doi: 10.1101/gad.255810.114 (PMC4358402; doi:10.1101/gad.255810.114)
Supplement: Supplemental Material [file supp_29.5.495_Supplemental_TableS6.xlsx]

## Sheet: gbHTZ1_scored_table_noHOT15+_no
Gene name	gene body HTZ1 N2 rep1	gene body HTZ1 N2 rep2	gene body HTZ1 lin35 rep1	gene body HTZ1 lin35 rep2	gene body HTZ1 N2 average	gene body HTZ1 lin35 average	Log2FC lin35 vs N2	pvalue	AdjP FDR	Gene bound by 8 L3 DREAM members	Gene bound by any L3 DREAM member	Gene in top 5% in gene body HTZ-1 level	Gene upregulated in lin-35 (L3)	Gene downregulated in lin-35 (L3)	Gene upregulated in htz-1 (L3)	Gene downregulated in htz-1 (L3)
2L52.1	2.40671	2.58237	2.21322	2.59323	2.49454	2.40323	0.0795616	0.477804	0.899814			x			x
2RSSE.1	0.623245	0.860475	0.713533	0.673958	0.74186	0.693746	0.0827448	0.539901	0.919089
4R79.1	0.739682	0.836485	0.798126	0.823463	0.788084	0.810794	0.00378412	0.975469	0.996223
4R79.2	0.805509	0.698604	0.743329	0.858337	0.752057	0.800833	-0.029739	0.814002	0.972127
AC3.1	1.1177	0.840711	1.08993	1.05504	0.979207	1.07249	-0.0565257	0.665142	0.948668
AC3.10	0.980477	0.831276	0.865196	1.12935	0.905876	0.997273	-0.0589812	0.652844	0.94448
AC3.2	1.133	0.948833	1.02447	1.13732	1.04092	1.0809	-0.00565315	0.963492	0.994984
AC3.3	1.10013	0.685907	1.16251	1.05594	0.893018	1.10922	-0.142766	0.296845	0.813886
AC3.5	0.940479	0.814646	0.902366	0.937911	0.877563	0.920139	-0.0167551	0.890544	0.981712
AC3.6	0.723506	0.843765	0.850476	0.961791	0.783636	0.906133	-0.112619	0.371716	0.860027
AC3.7	0.860221	0.911666	0.970698	1.04538	0.885944	1.00804	-0.106141	0.365848	0.856744
AC3.8	1.04558	0.93084	0.987244	1.14483	0.988209	1.06604	-0.0454802	0.709214	0.9545					x		x
AC7.1	0.826875	0.873261	0.863942	0.84685	0.850068	0.855396	0.026821	0.821882	0.972894
AC7.2	0.969146	0.905701	0.930024	0.883648	0.937423	0.906836	0.0690303	0.561966	0.926911
AH10.1	0.985234	1.01663	0.991409	0.960542	1.00093	0.975976	0.0623525	0.59174	0.934212
AH10.2	0.681257	0.716649	0.900768	0.673632	0.698953	0.7872	-0.0776416	0.563316	0.927017
AH10.3	1.2159	1.06091	1.07598	0.997884	1.13841	1.03693	0.130542	0.283506	0.806262
AH10.4	1.25718	1.30709	1.27216	1.42379	1.28214	1.34797	-0.0202674	0.858047	0.977298
AH6.1	0.872018	0.69439	0.716179	0.713413	0.783204	0.714796	0.117081	0.366368	0.857088
AH6.10	1.07168	0.859323	1.15994	1.02615	0.965503	1.09304	-0.0902269	0.485411	0.901393
AH6.11	0.898295	0.868607	0.767904	0.935212	0.883451	0.851558	0.0711354	0.567882	0.92728
AH6.12	0.744742	0.845013	0.857464	0.986929	0.794877	0.922197	-0.117539	0.347323	0.848896
AH6.14	0.773189	0.816549	0.943601	0.704436	0.794869	0.824019	-0.00562095	0.966555	0.995223
AH6.2	1.07679	0.813045	0.910933	1.03617	0.944916	0.973552	0.00189626	0.988487	0.99745
AH6.3	0.93325	0.802861	0.926296	0.893295	0.868056	0.909796	-0.016415	0.894211	0.98249
AH6.4	1.07634	0.802454	1.03216	1.11778	0.939398	1.07497	-0.0968661	0.459856	0.889807
AH6.5	1.26746	1.18081	1.56427	1.26523	1.22413	1.41475	-0.114416	0.366855	0.85757
AH6.6	0.78636	1.09756	0.811277	1.03734	0.941959	0.924311	0.0434837	0.748799	0.960245
AH6.7	0.832845	0.578789	0.738395	0.787833	0.705817	0.763114	-0.0388753	0.773894	0.965567
AH6.8	0.950767	0.919744	1.04798	1.36894	0.935256	1.20846	-0.219564	0.0852005	0.537453
AH9.1	1.68337	1.64079	1.79721	1.56671	1.66208	1.68196	0.0200963	0.864073	0.977816
AH9.2	1.12456	1.0091	1.1186	1.27532	1.06683	1.19696	-0.089247	0.454339	0.889083
AH9.3	1.75661	1.67709	1.61671	2.05042	1.71685	1.83356	-0.0345762	0.775432	0.965567
AH9.4	0.981539	0.806424	0.8102	0.841033	0.893982	0.825617	0.111364	0.377374	0.862484
AH9.6	0.662998	0.671102	0.588355	0.635836	0.66705	0.612095	0.122414	0.320376	0.828505
B0001.1	1.37721	1.3522	1.3543	1.41592	1.36471	1.38511	0.0194541	0.857574	0.977298
B0001.6	1.19162	1.33393	1.12374	1.16231	1.26278	1.14303	0.144813	0.214456	0.752789	x	x
B0001.7	3.47931	3.52694	3.7106	4.1526	3.50312	3.9316	-0.100849	0.317045	0.827686			x
B0019.1	0.956201	1.197	1.21326	1.48255	1.0766	1.34791	-0.182465	0.160043	0.687259
B0019.2	1.73076	1.78267	1.96503	1.85509	1.75671	1.91006	-0.0608447	0.576471	0.928021
B0024.1	1.02604	0.757069	0.895178	0.831374	0.891556	0.863276	0.0561888	0.672745	0.950495
B0024.13	1.9008	1.73145	1.93233	2.26829	1.81613	2.10031	-0.126101	0.271604	0.795843
B0024.14	1.50528	1.25133	1.39124	1.66524	1.37831	1.52824	-0.0726062	0.559994	0.926911
B0024.15	1.04379	0.851203	0.883528	0.747476	0.947497	0.815502	0.166763	0.20424	0.744853
B0024.2	1.0064	0.716209	0.910404	0.743697	0.861305	0.827051	0.0563099	0.678948	0.951187
B0024.3	1.13407	0.802543	1.01437	1.45964	0.968306	1.237	-0.163401	0.232013	0.765596
B0024.4	0.921425	0.907515	1.01296	1.18878	0.91447	1.10087	-0.16395	0.171622	0.702707
B0024.6	1.12585	1.02388	0.965497	1.02752	1.07487	0.996508	0.118112	0.311768	0.82381
B0024.8	1.21918	0.992595	1.19219	1.38263	1.10589	1.28741	-0.120684	0.337807	0.84208
B0024.9	2.0785	1.80464	2.11101	1.801	1.94157	1.956	0.023777	0.846126	0.974681							x
B0025.5	1.21542	1.05541	1.24078	1.45047	1.13542	1.34562	-0.145175	0.233163	0.766325
B0034.1	1.04604	1.13322	1.2192	1.36534	1.08963	1.29227	-0.151809	0.193767	0.733482							x
B0034.3	1.00879	0.911231	0.97746	0.931032	0.960009	0.954246	0.0397205	0.74062	0.959286
B0034.4	1.1415	1.07038	1.2093	1.23999	1.10594	1.22464	-0.0796486	0.479682	0.899923
B0034.5	0.855103	0.883977	0.709748	0.865087	0.86954	0.787418	0.133615	0.286372	0.808071
B0035.1	1.31697	1.04415	1.42404	0.988271	1.18056	1.20615	0.00550023	0.967815	0.995223		x
B0035.10	2.58615	3.24737	2.63981	3.92562	2.91676	3.28271	-0.0725127	0.589139	0.933558			x
B0035.13	1.38822	1.29217	1.14603	0.944988	1.3402	1.04551	0.279547	0.0264847	0.294015
B0035.14	0.846439	0.755749	0.656594	0.553435	0.801094	0.605015	0.293265	0.024453	0.281287
B0035.15	1.9453	2.27614	1.8292	1.89675	2.11072	1.86297	0.173745	0.132768	0.642139					x		x
B0041.1	2.46456	2.13049	2.59262	2.49263	2.29752	2.54262	-0.0800526	0.477531	0.899734
B0041.2	0.963687	0.880692	1.0378	0.776709	0.92219	0.907255	0.0403015	0.762717	0.963873
B0041.3	1.17667	0.950633	1.0473	0.69933	1.06365	0.873314	0.171618	0.209909	0.749408
B0041.5	1.03589	0.934909	1.00842	0.9322	0.9854	0.970312	0.0491653	0.685172	0.951327
B0041.6	2.4443	2.31845	2.54901	3.21831	2.38138	2.88366	-0.172028	0.146112	0.664994							x
B0041.7	1.19645	1.06102	0.957415	0.671516	1.12874	0.814465	0.294308	0.0298478	0.310482
B0047.1	1.06148	1.35353	1.5329	2.06385	1.20751	1.79838	-0.325251	0.014561	0.204901
B0047.2	0.954253	0.877032	1.23318	1.52057	0.915643	1.37688	-0.387145	0.00175891	0.0450416
B0047.3	1.60872	1.68195	2.18378	2.13533	1.64533	2.15955	-0.282617	0.00801106	0.140205
B0047.4	0.673141	0.753859	0.961479	0.691789	0.7135	0.826634	-0.096815	0.475671	0.898749
B0198.1	1.00942	0.900134	0.927163	1.07273	0.95478	0.999944	-0.0150657	0.901977	0.983868
B0198.2	0.820331	0.733039	0.636418	0.783704	0.776685	0.710061	0.118362	0.357871	0.854535
B0198.3	1.06749	0.964305	1.04675	1.31051	1.0159	1.17863	-0.11762	0.349271	0.849862
B0205.1	2.40783	2.6376	1.84023	2.08467	2.52271	1.96245	0.323994	0.00360561	0.0793015			x
B0205.10	1.12376	1.19033	1.19074	1.14444	1.15704	1.16759	0.0246489	0.830511	0.974085
B0205.11	1.39949	1.17849	1.36273	1.00953	1.28899	1.18613	0.0977576	0.46501	0.891552					x
B0205.13	1.59997	1.62189	1.54429	1.78307	1.61093	1.66368	0.000378625	0.99731	0.999675							x
B0205.2	2.03459	1.69134	1.93598	2.05126	1.86296	1.99362	-0.0397001	0.735066	0.958532
B0205.4	1.22634	1.0819	1.27039	1.16118	1.15412	1.21579	-0.0227379	0.850791	0.975919
B0205.7	0.843865	0.743861	0.796929	0.868253	0.793863	0.832591	-0.0162631	0.894698	0.982589
B0205.9	1.14628	1.14184	1.18317	1.25465	1.14406	1.21891	-0.0362499	0.744676	0.959286
B0207.1	0.999146	1.06654	0.930411	1.10483	1.03284	1.01762	0.0502388	0.680314	0.951187
B0207.10	0.935105	0.661526	0.980789	0.772632	0.798316	0.876711	-0.0509352	0.709067	0.9545
B0207.11	0.839544	0.944735	0.808013	0.904446	0.892139	0.856229	0.0769039	0.532437	0.916017
B0207.12	0.997009	0.921642	0.832278	0.924196	0.959325	0.878237	0.130007	0.275626	0.799049
B0207.2	0.954203	0.969893	0.934377	1.09122	0.962048	1.0128	-0.0200115	0.867491	0.978445
B0207.3	1.03601	0.892606	1.09016	1.1245	0.96431	1.10733	-0.114186	0.342225	0.844525
B0207.4	3.22243	2.65705	1.55905	1.56581	2.93974	1.56243	0.725525	6.07607e-10	6.65753e-08	x	x	x	x		x
B0207.5	0.947935	1.07489	0.897757	0.957424	1.01141	0.92759	0.125959	0.297626	0.813886
B0207.6	1.15979	1.24993	1.37943	1.54662	1.20486	1.46303	-0.179962	0.117975	0.612337	x	x
B0207.7	0.931579	0.822101	0.929815	0.862127	0.87684	0.895971	0.00948419	0.93883	0.990331
B0207.8	1.03594	1.42599	1.35917	0.952281	1.23096	1.15572	0.0698749	0.60985	0.938233
B0207.9	1.14788	1.24838	1.02846	1.27267	1.19813	1.15057	0.0755123	0.542879	0.920106
B0212.1	0.880348	1.07114	0.92675	1.01369	0.975746	0.970222	0.0374795	0.766939	0.96424						x
B0212.2	0.728803	0.786905	0.728005	0.893016	0.757854	0.81051	-0.0336222	0.791846	0.96931
B0212.3	1.37097	1.30146	1.221	1.20743	1.33621	1.21422	0.144945	0.193163	0.732816				x
B0212.4	1.45349	1.88937	1.65674	1.82559	1.67143	1.74116	-0.0086774	0.945641	0.991893
B0212.5	0.933942	0.951062	0.932788	0.93432	0.942502	0.933554	0.0454227	0.694729	0.952716
B0212.6	0.8342	1.18982	0.88652	0.714936	1.01201	0.800728	0.207979	0.127588	0.632482						x
B0213.10	0.666597	0.6911	0.779758	0.674487	0.678848	0.727122	-0.0371632	0.771368	0.965171
B0213.11	0.835093	1.04282	0.847228	0.855109	0.938957	0.851168	0.126672	0.324184	0.830395
B0213.12	0.842746	0.720477	0.837746	0.656209	0.781612	0.746978	0.0655381	0.624062	0.938689
B0213.14	0.71113	0.969283	0.691553	0.648923	0.840206	0.670238	0.221095	0.100147	0.574965
B0213.15	0.769941	0.658172	0.788421	0.946663	0.714056	0.867542	-0.157663	0.220169	0.756239						x
B0213.16	0.639347	0.578954	0.599391	0.815383	0.60915	0.707387	-0.101628	0.447649	0.885937
B0213.5	0.573538	0.57373	0.548385	0.450291	0.573634	0.499338	0.153303	0.248056	0.780337
B0213.6	0.672079	0.632794	0.538254	0.895238	0.652437	0.716746	-0.0425361	0.756319	0.962322
B0213.7	0.642602	0.665451	0.670498	0.851349	0.654027	0.760923	-0.112529	0.385433	0.86583
B0213.8	0.931046	0.909689	0.833128	0.900625	0.920368	0.866877	0.100635	0.389805	0.866392
B0213.9	0.542358	0.855552	0.464625	0.670666	0.698955	0.567645	0.156989	0.249648	0.781674
B0218.1	1.03458	0.960673	0.997743	1.25822	0.997627	1.12798	-0.0904611	0.471518	0.895627
B0218.5	1.36178	0.918203	1.17627	1.02747	1.13999	1.10187	0.0526095	0.698304	0.953235
B0218.6	0.94338	0.938251	0.939318	1.2269	0.940815	1.08311	-0.105767	0.408247	0.868725					x		x
B0218.7	1.14674	1.13933	1.21597	1.3427	1.14304	1.27933	-0.0913974	0.417593	0.873702
B0218.8	1.20985	1.32588	1.24965	1.4507	1.26787	1.35018	-0.0329671	0.78113	0.966084					x
B0222.1	0.741136	0.763474	0.778979	0.836902	0.752305	0.80794	-0.0428246	0.720528	0.956486
B0222.10	0.710837	0.722189	0.711916	0.689545	0.716513	0.70073	0.0558493	0.646465	0.943448
B0222.11	0.841576	0.786826	0.91602	1.01176	0.814201	0.963892	-0.147226	0.216595	0.754629
B0222.2	0.732594	0.71216	0.694481	0.734911	0.722377	0.714696	0.0455829	0.705499	0.9542
B0222.3	0.91392	0.79756	0.754262	0.914591	0.85574	0.834427	0.0571205	0.654102	0.94448
B0222.4	0.784622	0.709333	0.748047	0.647939	0.746978	0.697993	0.0953886	0.45775	0.889339
B0222.5	0.865705	0.981854	0.974133	1.04871	0.923779	1.01142	-0.061813	0.609851	0.938233					x		x
B0222.7	0.7563	1.12192	0.887553	0.975487	0.939111	0.93152	0.0333534	0.806047	0.971502
B0222.9	1.10203	1.09986	1.12087	1.39354	1.10095	1.2572	-0.10426	0.395623	0.867543				x		x
B0228.1	2.48555	1.90824	2.43971	2.8274	2.19689	2.63355	-0.150269	0.232641	0.766325
B0228.4	0.97873	0.821875	0.95794	1.11413	0.900302	1.03603	-0.108603	0.388834	0.866156
B0228.5	1.20069	1.25808	1.50644	1.89508	1.22939	1.70076	-0.304314	0.0129736	0.191314
B0228.6	2.10598	1.4533	1.88244	2.15659	1.77964	2.01951	-0.0852326	0.521228	0.912484
B0228.7	1.5005	1.12784	1.66634	1.87601	1.31417	1.77118	-0.25829	0.0447361	0.385784							x
B0228.8	1.26784	1.18674	1.33305	1.56855	1.22729	1.4508	-0.147356	0.209942	0.749408
B0228.9	1.03561	0.983042	0.880116	0.944705	1.00932	0.91241	0.146636	0.206795	0.747132
B0238.1	0.994433	0.737556	0.955876	1.47513	0.865995	1.2155	-0.228658	0.0950236	0.564552
B0238.10	3.78569	4.25245	3.40606	3.8338	4.01907	3.61993	0.158434	0.147281	0.666673			x
B0238.11	1.54346	1.42275	1.51495	1.33982	1.4831	1.42739	0.0740063	0.533517	0.916017	x	x
B0238.12	1.69781	1.39885	2.09319	2.1459	1.54833	2.11955	-0.306842	0.00950825	0.156131
B0238.13	0.633229	0.684215	0.697925	0.757453	0.658722	0.727689	-0.0698442	0.571993	0.92728
B0238.3	0.515064	0.575497	0.56902	0.406962	0.545281	0.487991	0.107416	0.432242	0.879831
B0238.5	0.763987	0.799042	0.617486	0.831942	0.781515	0.724714	0.0998236	0.449904	0.886662
B0238.6	0.742065	0.782904	0.61676	0.587377	0.762485	0.602069	0.275405	0.0262331	0.292397
B0238.7	0.891459	0.834184	0.719063	0.69334	0.862822	0.706202	0.245082	0.0428553	0.377925
B0238.8	0.673494	0.754564	0.791874	0.764721	0.714029	0.778297	-0.0563741	0.650924	0.94448
B0238.9	2.65148	2.74945	2.88581	3.41979	2.70047	3.1528	-0.140731	0.202157	0.741339			x
B0240.1	1.01255	0.875455	0.82893	0.933726	0.944002	0.881328	0.103657	0.402033	0.868215
B0240.2	1.07175	1.31485	1.45868	1.85009	1.1933	1.65438	-0.280523	0.030343	0.314189
B0240.3	0.890525	0.884842	0.953137	0.94072	0.887684	0.946928	-0.0364704	0.753809	0.961487
B0240.4	2.18768	1.83765	1.68948	1.82364	2.01266	1.75656	0.184366	0.114704	0.60529	x	x
B0244.10	1.12951	0.922616	1.0449	1.20668	1.02606	1.12579	-0.0604876	0.63241	0.940056
B0244.11	1.03581	1.25944	0.951557	0.801691	1.14762	0.876624	0.280255	0.0321794	0.324071
B0244.2	0.964503	0.989284	0.85895	0.999588	0.976893	0.929269	0.0878363	0.465225	0.891552
B0244.4	1.03499	0.972105	0.890051	0.975164	1.00355	0.932608	0.115346	0.324831	0.830798
B0244.5	1.1789	1.08052	1.07317	1.47938	1.12971	1.27628	-0.082567	0.527684	0.913902
B0244.6	1.18238	1.07342	1.11603	1.3169	1.1279	1.21646	-0.0464494	0.699992	0.953235
B0244.7	1.18956	0.938571	0.879535	1.0107	1.06407	0.945119	0.145289	0.259926	0.791723
B0244.8	2.18085	1.85451	2.39616	2.90846	2.01768	2.65231	-0.255689	0.0343008	0.332841		x
B0244.9	1.62954	1.53803	1.28539	1.71816	1.58379	1.50177	0.0864122	0.495581	0.903331
B0250.1	0.641228	0.788518	0.709526	0.679984	0.714873	0.694755	0.0564557	0.665017	0.948668
B0250.10	0.984045	1.00622	1.13624	0.736702	0.995131	0.936473	0.0687615	0.614993	0.938233
B0250.2	2.77799	3.68377	3.08338	3.00146	3.23088	3.04242	0.0923998	0.463547	0.891552			x
B0250.5	0.923307	1.2332	1.06187	0.737654	1.07825	0.89976	0.157259	0.250899	0.783419		x			x
B0250.8	0.76782	1.18598	0.652754	0.818613	0.976899	0.735683	0.235689	0.0853793	0.538018
B0250.9	1.17407	1.39439	1.37992	1.09646	1.28423	1.23819	0.0617491	0.638143	0.941831
B0252.1	1.49573	1.29475	1.45306	1.54189	1.39524	1.49748	-0.0431408	0.710032	0.9545
B0252.2	1.83638	1.454	1.67494	1.93515	1.64519	1.80504	-0.0617851	0.621601	0.938233
B0252.3	1.33789	1.23923	1.42642	1.39156	1.28856	1.40899	-0.0661922	0.555802	0.925194
B0252.4	2.63728	2.5277	2.02455	2.38847	2.58249	2.20651	0.217384	0.0499743	0.409698	x	x	x
B0252.5	1.42763	1.30149	1.34738	1.28845	1.36456	1.31792	0.0736668	0.520257	0.911761
B0252.8	1.45384	1.46526	2.23875	1.59284	1.45955	1.9158	-0.218145	0.100824	0.576289
B0261.4	1.4536	1.60574	2.26595	2.62287	1.52967	2.44441	-0.485948	2.33302e-05	0.00120426	x	x			x
B0261.5	0.956448	0.864528	1.80079	1.39128	0.910488	1.59603	-0.49821	0.000138904	0.00556816
B0261.6	1.72354	1.74496	2.38698	1.88044	1.73425	2.13371	-0.178322	0.157022	0.682473
B0261.7	1.84443	2.03685	2.09767	2.12506	1.94064	2.11137	-0.061166	0.575054	0.92728
B0261.8	2.07429	2.36161	2.18906	2.6369	2.21795	2.41298	-0.0553298	0.64229	0.942495
B0261.9	2.40306	2.55345	2.40436	2.28603	2.47825	2.34519	0.101155	0.344311	0.846797			x
B0272.1	0.991646	1.00834	1.03839	1.20534	0.999991	1.12186	-0.0891391	0.451903	0.887633
B0272.2	1.33807	1.19502	1.57488	1.53986	1.26655	1.55737	-0.196879	0.0848902	0.537453
B0272.3	1.10556	0.972647	1.18114	1.07482	1.03911	1.12798	-0.0536449	0.660963	0.948105					x
B0272.4	1.1704	1.22382	1.38635	1.41524	1.19711	1.40079	-0.143821	0.193897	0.733645					x
B0273.1	1.6919	1.84118	1.82853	1.88775	1.76654	1.85814	-0.0220845	0.839064	0.974681
B0273.2	1.93177	2.38202	2.2627	2.84785	2.1569	2.55527	-0.134976	0.288147	0.80967
B0273.3	2.41971	3.02586	3.15338	3.13706	2.72278	3.14522	-0.119689	0.320476	0.828543			x
B0273.4	1.2604	1.23301	1.24557	1.39841	1.24671	1.32199	-0.030145	0.789601	0.968363
B0280.1	1.46216	1.3213	1.50957	1.39022	1.39173	1.4499	-0.0116264	0.920803	0.986327		x
B0280.10	2.35829	1.99812	1.51043	1.3796	2.17821	1.44501	0.471976	8.22159e-05	0.00356446		x		x
B0280.11	1.91245	1.79527	2.19544	2.28085	1.85386	2.23814	-0.186872	0.0727511	0.495657
B0280.12	1.33052	1.20604	1.2577	1.35962	1.26828	1.30866	0.000337096	0.997645	0.999675
B0280.13	1.43564	1.11948	1.18127	1.20399	1.27756	1.19263	0.0996677	0.43115	0.879304
B0280.17	1.37501	1.31322	1.31533	1.17418	1.34411	1.24475	0.11676	0.322986	0.830088
B0280.2	1.29656	1.20611	1.39071	1.15686	1.25134	1.27379	0.0123037	0.921593	0.986327
B0280.3	1.89985	1.44428	2.12666	2.1868	1.67206	2.15673	-0.225774	0.0723634	0.494055					x		x
B0280.4	1.08816	0.911804	1.93704	1.67902	0.999984	1.80803	-0.566785	6.50748e-06	0.000381976
B0280.5	1.37424	1.29555	2.99292	3.36121	1.33489	3.17707	-0.975033	1.22499e-19	4.61387e-17		x		x
B0280.7	1.09043	1.04807	1.19226	1.30956	1.06925	1.25091	-0.140922	0.214812	0.752789				x		x
B0280.8	1.00893	0.959523	0.971007	1.29603	0.984225	1.13352	-0.103628	0.422334	0.87579
B0280.9	1.43158	1.42119	1.40258	1.71364	1.42638	1.55811	-0.0602872	0.611643	0.938233
B0281.1	0.613533	0.712032	0.684008	0.703562	0.662783	0.693785	-0.0137965	0.913391	0.985244
B0281.3	0.728254	0.886047	0.600688	0.482995	0.807151	0.541841	0.36654	0.00647727	0.121099
B0281.4	0.592339	0.770261	0.475755	0.638757	0.6813	0.557256	0.186331	0.171687	0.702707
B0281.5	1.17415	1.19874	1.0931	1.31515	1.18644	1.20413	0.0193379	0.87187	0.978456
B0281.6	0.79258	0.517096	0.658871	0.756143	0.654838	0.707507	-0.0347681	0.799436	0.970574
B0281.8	0.803939	0.719458	0.944258	1.12014	0.761698	1.0322	-0.277098	0.0263134	0.292751
B0284.1	1.33123	1.28278	1.29995	1.39279	1.30701	1.34637	0.00230607	0.983286	0.996794				x
B0284.2	1.50206	1.34024	1.70946	1.48033	1.42115	1.5949	-0.0894817	0.462741	0.890937
B0284.3	2.35508	2.30973	2.02367	2.00109	2.33241	2.01238	0.214638	0.0362222	0.34394				x		x
B0284.4	1.09427	0.927005	1.11904	1.19028	1.01064	1.15466	-0.107555	0.375244	0.861355
B0285.1	1.01865	0.790126	1.01338	0.933507	0.904389	0.973446	-0.0407415	0.754779	0.96192
B0285.10	1.14603	1.16218	1.4074	1.43244	1.15411	1.41992	-0.202503	0.0650157	0.470168
B0285.3	1.58181	2.08025	1.76007	1.93744	1.83103	1.84876	0.0226794	0.859024	0.977298
B0285.4	1.41146	1.46992	1.61183	1.31319	1.44069	1.46251	0.0150164	0.904584	0.98432
B0285.6	1.24453	1.21908	1.14774	1.19567	1.2318	1.17171	0.0934964	0.398382	0.867543
B0285.7	1.44436	1.59764	1.45122	1.60944	1.521	1.53033	0.0294562	0.797234	0.970337
B0285.8	1.35459	1.24389	1.16379	1.38249	1.29924	1.27314	0.057018	0.633036	0.940119
B0286.1	0.950487	0.837031	0.914664	0.895156	0.893759	0.90491	0.0192262	0.874144	0.978655
B0286.2	0.902035	1.24537	0.98292	1.08459	1.0737	1.03376	0.0626256	0.638116	0.941831
B0286.3	1.27852	1.36943	1.35635	1.24175	1.32397	1.29905	0.0546759	0.640985	0.942495
B0286.4	0.948706	1.43305	1.23443	1.18079	1.19088	1.20761	0.0148522	0.912849	0.985244
B0286.5	0.894795	0.841634	0.87368	0.836977	0.868214	0.855329	0.0494657	0.679038	0.951187
B0294.1	0.584874	0.580502	0.5079	0.61091	0.582688	0.559405	0.0711769	0.581143	0.930726
B0294.3	0.437188	0.593728	0.47339	0.390738	0.515458	0.432064	0.156385	0.25341	0.786503
B0302.1	0.699344	0.837568	0.801777	0.779381	0.768456	0.790579	0.00320825	0.979958	0.996794
B0302.5	0.748504	0.893386	0.819644	0.994209	0.820945	0.906927	-0.0636575	0.623323	0.938233						x
B0303.11	1.48515	1.337	1.5073	1.7011	1.41107	1.6042	-0.107156	0.351296	0.850781
B0303.14	1.2858	1.23127	1.44541	1.50021	1.25853	1.47281	-0.145331	0.182813	0.720368
B0303.16	1.42645	1.21293	1.35109	1.5902	1.31969	1.47064	-0.0796127	0.515495	0.909548
B0303.2	1.82955	1.51929	2.01349	2.17936	1.67442	2.09643	-0.209879	0.0754379	0.506063
B0303.3	1.36745	0.931269	1.45074	1.35518	1.14936	1.40296	-0.146215	0.276741	0.799362						x
B0303.4	0.786145	0.935521	0.780959	0.75181	0.860833	0.766384	0.14646	0.249089	0.781324
B0303.7	1.54556	1.78506	1.65656	1.69636	1.66531	1.67646	0.0279322	0.809242	0.972084
B0303.8	1.39951	1.14903	1.74797	1.40806	1.27427	1.57802	-0.173702	0.182933	0.720368	x	x
B0303.9	1.77465	1.59298	2.12163	2.16465	1.68382	2.14314	-0.243399	0.0254379	0.288019	x	x
B0304.1	0.994602	1.24094	1.03818	0.982765	1.11777	1.01048	0.12996	0.309506	0.823118
B0304.3	1.0621	1.14058	1.01826	0.896821	1.10134	0.957541	0.177384	0.149441	0.670135
B0304.4	1.05984	1.45037	1.40072	1.34725	1.2551	1.37399	-0.0542794	0.680277	0.951187
B0304.5	0.66389	0.677981	0.682106	0.805991	0.670936	0.744049	-0.0715645	0.568399	0.92728
B0304.6	0.890241	0.548276	0.737069	0.716196	0.719259	0.726632	0.0145467	0.915475	0.985244
B0304.7	0.730651	0.711155	0.724811	0.569766	0.720903	0.647288	0.123887	0.350294	0.850508
B0304.8	1.24156	1.34706	1.37973	1.2925	1.29431	1.33611	-0.000560847	0.996155	0.999503
B0304.9	0.70246	0.729623	0.785552	0.872752	0.716041	0.829152	-0.121578	0.316194	0.827366
B0310.1	0.732804	0.725441	0.737375	0.706979	0.729122	0.722177	0.0429374	0.723966	0.956905
B0310.2	0.600713	0.541837	0.540682	0.53925	0.571275	0.539966	0.0870045	0.493949	0.903036
B0310.3	0.704507	0.823476	0.690111	0.756243	0.763991	0.723177	0.0870569	0.492252	0.903025						x
B0310.5	0.749897	0.774824	0.908395	1.04967	0.76236	0.979034	-0.229575	0.0587491	0.444967					x		x
B0331.1	0.939919	1.00405	0.950648	1.03922	0.971985	0.994932	0.00950392	0.935603	0.989541
B0331.2	1.0573	0.882936	0.963243	1.12567	0.970119	1.04446	-0.0419914	0.739297	0.959286
B0334.1	0.780763	1.14288	0.844753	1.05837	0.961822	0.951559	0.0355611	0.794219	0.969413
B0334.10	1.36577	1.24115	1.01301	0.671522	1.30346	0.842264	0.369741	0.00667998	0.122731
B0334.11	2.11851	2.09414	1.82705	1.71234	2.10633	1.7697	0.238924	0.0272073	0.298834
B0334.13	1.26997	1.10956	1.1514	0.954166	1.18976	1.05278	0.149432	0.243001	0.776709
B0334.2	1.04929	0.871051	0.936802	0.915639	0.960168	0.92622	0.0676631	0.587817	0.933502
B0334.4	1.68338	1.35462	1.66069	1.5791	1.519	1.6199	-0.0350183	0.776398	0.965715
B0334.6	1.15621	0.987158	1.16717	1.21992	1.07168	1.19354	-0.0818411	0.494989	0.90327				x		x
B0334.7	1.22692	1.23615	1.33467	1.43749	1.23154	1.38608	-0.0992673	0.367743	0.858003
B0336.1	2.43324	2.29729	1.67503	1.73395	2.36526	1.70449	0.427919	3.78895e-05	0.00184141
B0336.11	1.18103	1.04224	1.23638	1.19014	1.11164	1.21326	-0.0613331	0.604304	0.937296
B0336.3	0.985539	0.891715	1.00011	0.877775	0.938627	0.938945	0.0308626	0.804702	0.970945
B0336.4	2.22353	2.46474	1.99435	2.26236	2.34413	2.12835	0.146687	0.191944	0.731968		x
B0336.5	2.36882	2.79535	2.57945	2.68123	2.58209	2.63034	0.0151359	0.894728	0.982589			x
B0336.6	1.09362	0.870711	1.11947	1.05306	0.982165	1.08626	-0.0685305	0.591405	0.934127
B0344.2	0.55238	0.691418	0.614073	0.612414	0.621899	0.613243	0.0417717	0.751469	0.961097				x		x
B0348.2	0.557326	0.825027	0.590875	0.940644	0.691176	0.765759	-0.0438876	0.747612	0.95948				x
B0348.4	0.560687	0.721814	0.5764	0.578764	0.64125	0.577582	0.122316	0.358204	0.854659							x
B0348.5	1.49855	1.39704	1.66016	1.28432	1.4478	1.47224	0.012449	0.923231	0.986883				x		x
B0348.6	0.962299	0.964473	0.976298	0.834459	0.963386	0.905379	0.0939625	0.452328	0.887846	x	x
B0350.2	0.823844	0.767884	0.810386	0.791713	0.795864	0.801049	0.0264806	0.825872	0.973243
B0350.3	0.5247	0.79165	0.388133	0.63145	0.658175	0.509792	0.178054	0.188641	0.726653
B0353.1	1.08985	1.2617	1.11295	1.01626	1.17577	1.06461	0.134563	0.277289	0.800305				x
B0361.11	1.58161	1.44136	1.78022	2.06685	1.51148	1.92353	-0.232552	0.0431567	0.378936	x	x
B0361.2	1.12616	1.12895	1.16922	1.14814	1.12755	1.15868	0.00466972	0.966925	0.995223
B0361.3	1.44925	1.47471	1.50683	1.55245	1.46198	1.52964	-0.0158486	0.88246	0.980336
B0361.4	1.25853	1.2895	1.27289	1.35836	1.27401	1.31562	-0.000231043	0.99833	0.999675
B0361.6	1.00896	1.0791	1.27855	1.10057	1.04403	1.18956	-0.103551	0.403024	0.868724	x	x					x
B0361.8	0.800027	0.742891	0.72973	0.798891	0.771459	0.764311	0.0432697	0.721541	0.956486
B0361.9	0.832907	0.883654	1.11279	0.704838	0.858281	0.908814	-0.0214969	0.875329	0.979125
B0365.1	2.30641	1.93755	2.37681	2.51329	2.12198	2.44505	-0.123089	0.283134	0.805773
B0365.3	0.97383	0.874927	1.09565	1.2098	0.924378	1.15273	-0.204481	0.0849891	0.537453					x		x
B0365.5	1.11101	0.887986	1.66098	1.79315	0.999499	1.72707	-0.52994	1.91699e-05	0.00100456
B0365.6	0.939105	0.770144	0.85251	0.919424	0.854624	0.885967	-0.00467769	0.970475	0.995664							x
B0365.7	0.988725	1.03149	1.05788	1.03507	1.01011	1.04648	-0.00467205	0.967749	0.995223
B0379.1	1.37956	1.37902	1.85497	2.16385	1.37929	2.00941	-0.388351	0.000585177	0.0187246
B0379.2	1.13991	0.936804	1.5028	1.5526	1.03836	1.5277	-0.373651	0.00214301	0.052215
B0379.3	1.43796	1.25372	1.44992	1.28497	1.34584	1.36744	0.0150858	0.901785	0.983868
B0379.4	0.9543	0.943066	0.73823	0.718438	0.948683	0.728334	0.320628	0.00679366	0.123938
B0379.7	1.1785	1.09976	1.30426	1.24565	1.13913	1.27495	-0.0913846	0.425665	0.877993
B0391.11	1.11532	1.04079	1.10452	0.997632	1.07806	1.05108	0.0591594	0.622773	0.938233
B0391.12	0.72377	0.843753	0.476363	0.568565	0.783761	0.522464	0.411557	0.00163595	0.0424948
B0391.3	0.70888	0.764392	0.585715	0.584894	0.736636	0.585305	0.268638	0.030164	0.312871
B0391.4	0.716136	0.706025	0.651631	0.725935	0.711081	0.688783	0.0663962	0.587644	0.933502
B0391.5	0.98989	1.22606	1.02622	0.893245	1.10798	0.95973	0.165128	0.205007	0.745722
B0391.6	0.985191	0.857605	0.970848	0.9535	0.921398	0.962174	-0.0132472	0.913081	0.985244
B0393.4	1.60799	1.61067	1.40567	1.31496	1.60933	1.36031	0.226622	0.0425825	0.377496
B0393.5	1.33274	1.22414	1.41475	1.39807	1.27844	1.40641	-0.0728925	0.516872	0.910241
B0393.6	2.12581	2.10427	3.03185	3.49295	2.11504	3.2624	-0.470452	1.06984e-05	0.000600672
B0393.7	1.36628	1.02487	1.53892	1.63898	1.19558	1.58895	-0.24624	0.0553251	0.432435
B0393.9	1.63342	1.3301	1.56978	2.1541	1.48176	1.86194	-0.179455	0.173441	0.704954
B0395.1	0.765632	0.742386	0.745075	0.763638	0.754009	0.754356	0.0331205	0.781681	0.966084							x
B0395.2	0.988342	0.982743	1.25388	1.29329	0.985543	1.27359	-0.255999	0.0220115	0.265417				x		x
B0395.3	0.897157	0.810564	0.873144	1.06343	0.853861	0.968287	-0.0936567	0.455969	0.889339
B0399.1	0.613747	0.840972	0.685621	0.699608	0.72736	0.692614	0.0695274	0.605051	0.937296							x
B0399.2	0.616156	0.621095	0.652647	0.75074	0.618625	0.701693	-0.0959791	0.442448	0.88365				x		x
B0403.2	0.793579	0.819684	0.743192	0.857144	0.806632	0.800168	0.0430225	0.725141	0.956905
B0403.3	1.40364	1.03093	1.22398	1.18527	1.21729	1.20462	0.0385464	0.768569	0.964348
B0403.4	0.958609	0.901096	1.27324	1.05865	0.929852	1.16595	-0.196071	0.121087	0.619976		x
B0403.5	0.919691	0.858947	1.11275	1.23713	0.889319	1.17494	-0.269956	0.0212115	0.258935
B0403.6	0.772675	0.796239	0.666472	0.824929	0.784457	0.7457	0.083	0.514255	0.909262
B0410.1	0.797092	1.1033	1.01537	0.935774	0.950196	0.975573	0.00425942	0.974655	0.99622
B0410.2	1.7387	1.96194	1.89385	2.10291	1.85032	1.99838	-0.0500504	0.660608	0.947861
B0412.1	1.0586	1.14105	1.20962	1.11294	1.09983	1.16128	-0.0253277	0.831615	0.974198
B0412.2	0.795087	0.756967	0.758056	0.647052	0.776027	0.702554	0.127163	0.320174	0.828338
B0414.1	1.29224	1.18149	1.08617	1.51716	1.23686	1.30167	-0.0164119	0.900455	0.983868
B0414.2	0.98659	1.03928	1.0249	1.16012	1.01294	1.09251	-0.0471507	0.688878	0.952236
B0414.5	2.32965	2.02386	2.72287	3.03517	2.17675	2.87902	-0.280972	0.0123685	0.185274
B0414.6	2.74263	2.48646	3.23388	3.68553	2.61455	3.45971	-0.288001	0.00804301	0.140505			x
B0414.7	1.41116	1.06265	1.39268	1.60392	1.2369	1.4983	-0.152674	0.239138	0.773828
B0414.8	1.35113	1.27899	1.19234	1.51751	1.31506	1.35493	0.00310207	0.980037	0.996794	x	x
B0416.1	0.837779	0.725637	0.776293	0.9405	0.781708	0.858397	-0.0595658	0.641864	0.942495
B0416.2	0.717851	0.62579	0.820154	0.831261	0.671821	0.825708	-0.179472	0.14788	0.668576
B0416.3	1.03036	0.959353	1.10584	1.17479	0.994859	1.14032	-0.117429	0.306654	0.82161
B0416.4	1.0116	1.08806	1.12478	0.923487	1.04983	1.02413	0.0541094	0.672243	0.950495
B0416.5	0.975979	0.754205	0.887843	0.898144	0.865092	0.892994	-0.000846571	0.994796	0.99924
B0416.6	0.914031	0.974445	0.89471	0.968311	0.944238	0.93151	0.0493911	0.675305	0.951078					x		x
B0416.7	2.21041	1.92714	2.31087	3.50472	2.06878	2.90779	-0.270703	0.0426795	0.377496					x
B0432.1	0.774879	1.00899	0.740878	0.741651	0.891934	0.741265	0.199904	0.128791	0.635364
B0432.10	2.87959	4.02836	1.99714	2.18782	3.45397	2.09248	0.503943	0.000110171	0.00453709	x	x	x
B0432.11	0.869486	0.89558	1.39738	1.15918	0.882533	1.27828	-0.340855	0.00693694	0.126043
B0432.12	0.842409	0.610364	0.66869	0.834603	0.726387	0.751647	-0.00234783	0.986185	0.997147
B0432.14	1.49311	1.71388	1.26009	1.07418	1.60349	1.16714	0.352128	0.00501658	0.101222
B0432.4	1.10096	0.836814	0.831256	0.648585	0.968889	0.73992	0.247449	0.0679013	0.480089
B0432.5	1.10389	1.26124	1.19333	1.12897	1.18257	1.16115	0.052683	0.66258	0.948433					x
B0432.6	1.78519	2.10587	1.29743	1.23418	1.94553	1.26581	0.492714	4.12659e-05	0.00200012				x
B0454.1	1.37184	1.5676	1.56481	1.77215	1.46972	1.66848	-0.102357	0.386361	0.86583
B0454.10	0.651679	0.647074	0.546667	0.609014	0.649376	0.57784	0.15183	0.223314	0.75989
B0454.2	0.863247	0.725286	0.839599	1.0371	0.794266	0.938351	-0.128689	0.320868	0.828682
B0454.3	0.790995	0.850437	0.662571	0.758017	0.820716	0.710294	0.181903	0.141586	0.660075
B0454.4	0.665378	0.632669	0.669772	0.556122	0.649023	0.612947	0.0812647	0.535071	0.916142
B0454.5	0.782638	0.89692	0.659662	0.576592	0.839779	0.618127	0.322142	0.0128989	0.190707
B0454.6	0.685758	0.897562	0.680838	0.677204	0.79166	0.679021	0.16791	0.205415	0.745722
B0454.7	0.655667	0.689297	0.697161	0.509527	0.672482	0.603344	0.113926	0.400644	0.867969
B0454.8	0.676764	0.618769	0.574134	0.791906	0.647766	0.68302	-0.0166661	0.901106	0.983868
B0454.9	1.47824	1.42042	1.35238	1.62915	1.44933	1.49077	0.0047618	0.967765	0.995223
B0457.1	1.9665	1.74936	1.92806	2.26482	1.85793	2.09644	-0.0976501	0.40081	0.867969
B0457.2	1.43202	1.05056	1.28006	1.34343	1.24129	1.31174	-0.0223893	0.863668	0.977773					x		x
B0457.4	2.13226	2.05903	2.24711	2.52119	2.09565	2.38415	-0.114174	0.281487	0.804558
B0457.6	1.35769	1.26145	1.23129	1.55587	1.30957	1.39358	-0.0302212	0.806995	0.971673
B0462.1	0.681941	0.751351	0.823664	0.782989	0.716646	0.803327	-0.0858682	0.488424	0.902188
B0462.3	0.750657	0.693358	0.748994	0.90084	0.722008	0.824917	-0.101196	0.422483	0.87579
B0462.4	0.454669	0.64634	0.458579	0.528368	0.550505	0.493473	0.110389	0.419297	0.874031							x
B0462.5	0.814607	0.814871	0.847991	1.0823	0.814739	0.965145	-0.134037	0.293021	0.81244				x
B0464.1	1.50152	1.11139	1.45985	1.47513	1.30645	1.46749	-0.0817901	0.527527	0.913902
B0464.2	2.09374	1.68327	1.62578	1.57154	1.8885	1.59866	0.206476	0.0912333	0.554609
B0464.3	1.26335	1.44493	1.28133	1.68586	1.35414	1.48359	-0.05603	0.66321	0.948433					x
B0464.4	1.62067	1.53328	1.49553	1.70984	1.57697	1.60268	0.0179675	0.873081	0.978655
B0464.5	1.07725	0.808816	0.915408	0.706579	0.943032	0.810993	0.146902	0.279554	0.801594
B0464.6	2.41525	2.10321	2.3893	2.40245	2.25923	2.39587	-0.0316215	0.774638	0.965567
B0464.9	3.3582	4.02015	3.39842	3.73668	3.68917	3.56755	0.0730893	0.527047	0.913867			x
B0478.1	0.861872	0.931213	0.824131	0.921877	0.896542	0.873004	0.062481	0.605102	0.937296
B0478.3	0.719313	0.8243	0.991543	0.649953	0.771806	0.820748	-0.0250355	0.855	0.977298
B0491.1	2.04242	1.87274	1.62818	1.96385	1.95758	1.79602	0.129992	0.267271	0.794256	x	x
B0491.2	0.920112	0.599427	0.998157	0.850878	0.759769	0.924518	-0.127425	0.351793	0.851186				x		x
B0491.3	1.26697	1.19019	1.27691	1.59966	1.22858	1.43828	-0.130106	0.289599	0.811102
B0491.4	1.27799	1.34289	1.28533	1.43215	1.31044	1.35874	-0.00424413	0.970107	0.995664
B0491.5	1.07179	0.95766	1.02125	1.01006	1.01472	1.01566	0.0331946	0.779183	0.966084	x	x			x
B0491.6	1.47074	1.52268	1.3324	1.18922	1.49671	1.26081	0.221369	0.0595695	0.448171	x	x
B0491.8	0.946001	0.895596	0.798585	0.8964	0.920799	0.847492	0.12387	0.299776	0.816282
B0495.1	1.44257	1.19483	1.19131	1.37901	1.3187	1.28516	0.0598271	0.629543	0.939661
B0495.10	1.32082	1.15475	1.24001	1.39343	1.23779	1.31672	-0.0319577	0.78782	0.967655
B0495.2	1.88544	1.99145	1.99905	2.07409	1.93844	2.03657	-0.0211566	0.840348	0.974681
B0495.4	1.2934	0.94293	1.24589	1.39611	1.11816	1.321	-0.124966	0.342147	0.8445					x		x
B0496.1	1.07097	0.829	1.17627	1.24817	0.949986	1.21222	-0.207671	0.104876	0.583634
B0496.2	1.05808	1.17426	1.1255	0.960966	1.11617	1.04323	0.0987375	0.432883	0.880326
B0496.3	0.912605	0.926973	0.932946	0.987487	0.919789	0.960217	-0.0119568	0.917618	0.985701
B0496.5	1.18646	1.23177	1.262	1.03313	1.20912	1.14757	0.0822757	0.515015	0.909548
B0496.6	0.970462	1.28931	1.00089	0.636155	1.12989	0.818521	0.243092	0.0759482	0.508167
B0496.7	1.28362	1.05321	0.635263	1.06598	1.16842	0.850622	0.256658	0.0611338	0.454798
B0496.8	1.36912	1.24566	1.40032	1.47234	1.30739	1.43633	-0.0706571	0.528749	0.914082
B0507.1	1.41456	1.25315	1.37253	1.66015	1.33386	1.51634	-0.100916	0.406642	0.868725				x		x
B0507.11	1.61296	1.48272	1.44598	1.8993	1.54784	1.67264	-0.0445641	0.723058	0.956905
B0507.2	0.950991	0.633624	0.772705	0.877098	0.792308	0.824902	-0.00695674	0.959267	0.994758
B0507.3	1.01786	0.93086	0.936509	0.839998	0.974361	0.888254	0.127496	0.300577	0.816429
B0507.4	0.93257	0.588381	0.960653	1.50265	0.760476	1.23165	-0.294029	0.0312744	0.319563
B0507.5	0.680936	0.957814	0.872366	1.23407	0.819375	1.05322	-0.164832	0.228398	0.763537
B0507.6	0.756281	0.746926	0.873507	1.08509	0.751604	0.979298	-0.2334	0.0639121	0.46676
B0507.8	1.01404	0.881685	1.06836	1.21517	0.947863	1.14177	-0.161333	0.186269	0.725498				x
B0507.9	0.817785	0.955961	1.2818	0.874146	0.886873	1.07797	-0.13111	0.336661	0.841046
B0511.1	1.74909	1.65141	1.5949	1.65705	1.70025	1.62597	0.0892951	0.402458	0.868724
B0511.10	1.13247	0.920514	1.20019	1.20118	1.02649	1.20069	-0.128929	0.299211	0.815656		x
B0511.11	2.35279	2.68701	2.31467	2.83063	2.5199	2.57265	0.0131206	0.9129	0.985244		x	x
B0511.12	1.23512	1.2824	1.19731	1.39588	1.25876	1.29659	0.00303286	0.979289	0.996794
B0511.2	3.7292	3.30261	3.71349	4.41334	3.5159	4.06342	-0.126479	0.264373	0.794086			x
B0511.3	1.37534	1.5249	1.91695	2.00014	1.45012	1.95855	-0.306834	0.00587565	0.113732
B0511.4	1.42388	1.22003	1.38895	1.51947	1.32195	1.45421	-0.0689083	0.560194	0.926911
B0511.5	2.58433	2.50325	2.65429	3.05487	2.54379	2.85458	-0.0974264	0.361872	0.856086			x
B0513.4	2.31118	2.80259	2.51372	2.96895	2.55688	2.74134	-0.0386209	0.751353	0.961097			x
B0513.5	0.617609	0.648851	0.629811	0.574772	0.63323	0.602292	0.0804363	0.526455	0.913867
B0513.6	0.950333	1.12968	1.06744	0.823831	1.04001	0.945635	0.110557	0.407766	0.868725
B0513.9	0.779997	0.757497	0.813268	0.730175	0.768747	0.771721	0.0273861	0.825484	0.973243							x
B0523.1	2.73004	2.70899	3.04266	3.50165	2.71951	3.27216	-0.180385	0.0877451	0.54557			x
B0523.5	1.42314	1.32942	1.43304	1.59968	1.37628	1.51636	-0.0739432	0.510794	0.908101		x
B0524.2	1.03285	1.33935	1.12317	1.47295	1.1861	1.29806	-0.0499761	0.708086	0.9545
B0524.3	0.707553	0.804967	0.639065	0.549445	0.75626	0.594255	0.255524	0.0506078	0.413231
B0524.4	0.703033	0.578415	0.68958	0.7097	0.640724	0.69964	-0.0558295	0.664541	0.948645
B0524.5	0.814638	0.810709	0.758416	0.755194	0.812673	0.756805	0.111622	0.347997	0.849198
B0524.6	0.766413	0.88241	0.767561	0.780104	0.824412	0.773832	0.0966679	0.436925	0.881408
B0545.1	0.848721	0.919598	0.890828	0.950837	0.884159	0.920832	-0.00915101	0.938726	0.990331
B0545.3	0.791107	0.955094	0.77988	0.772139	0.8731	0.77601	0.147732	0.245858	0.777906
B0545.4	1.01403	1.27188	1.23347	1.27937	1.14296	1.25642	-0.0624174	0.620893	0.938233
B0546.1	0.976388	1.10706	1.13605	1.06297	1.04172	1.09951	-0.024276	0.842011	0.974681	x	x
B0546.4	2.43317	3.37049	1.84558	1.51681	2.90183	1.68119	0.508398	0.00014063	0.00560009			x			x
B0546.5	1.3947	1.32478	1.14225	1.79706	1.35974	1.46965	-0.0358513	0.791094	0.969024
B0547.1	1.28026	1.22009	1.32467	1.26268	1.25018	1.29368	-0.0041173	0.970992	0.995721
B0547.4	0.850813	1.12345	1.13944	1.12542	0.98713	1.13243	-0.0989519	0.448767	0.886341
B0554.2	0.611979	0.499382	0.549651	0.684954	0.555681	0.617302	-0.064334	0.630658	0.939661
B0554.4	0.5624	0.64817	0.587985	0.575094	0.605285	0.58154	0.0688625	0.592778	0.934222
B0554.5	0.555622	0.878122	0.5619	0.76856	0.716872	0.66523	0.0738989	0.589134	0.933558
B0554.6	0.630906	0.441162	0.494654	0.550587	0.536034	0.522621	0.0443272	0.745247	0.959286
B0554.7	0.639216	0.734584	0.617284	0.603391	0.6869	0.610337	0.14817	0.245335	0.777906
B0563.1	0.83975	0.60175	0.836687	0.978625	0.72075	0.907656	-0.170108	0.206492	0.746635
B0563.10	0.947333	0.575667	1.10522	0.921667	0.7615	1.01344	-0.182452	0.183128	0.720673
B0563.2	0.691146	0.730029	0.518573	0.732856	0.710588	0.625714	0.13748	0.307204	0.822255							x
B0563.4	0.607358	0.584516	0.612885	0.756332	0.595937	0.684608	-0.101956	0.42948	0.878929
B0563.5	0.76093	0.89252	0.922163	1.01843	0.826725	0.970295	-0.129315	0.30098	0.816908
B0563.6	0.811949	0.81618	0.779634	0.958643	0.814065	0.869139	-0.0335163	0.789475	0.968312
B0563.7	0.557342	0.581298	0.693689	0.662597	0.56932	0.678143	-0.147409	0.238215	0.773358
B0564.1	1.76642	1.89851	1.82632	2.08709	1.83247	1.9567	-0.0375009	0.738317	0.959286					x
B0564.10	0.773009	0.797945	0.72505	0.764821	0.785477	0.744935	0.0908722	0.447856	0.88596
B0564.3	0.871064	0.62668	0.853302	0.982428	0.748872	0.917865	-0.14842	0.268872	0.795268				x
B0564.4	0.89903	0.760547	0.811827	1.07208	0.829788	0.941956	-0.0854714	0.51766	0.910564
BE0003N10.1	0.92584	1.23423	1.25233	0.971581	1.08003	1.11196	0.000716434	0.995781	0.999503							x
BE0003N10.2	1.36387	1.55405	1.22623	1.26138	1.45896	1.2438	0.210586	0.0713498	0.491216							x
BE0003N10.3	1.65389	1.82796	1.70654	1.50216	1.74092	1.60435	0.120427	0.31448	0.825943
BE10.1	0.893348	0.893967	0.902489	0.807193	0.893658	0.854841	0.0785588	0.521578	0.912484
BE10.2	1.02916	1.32861	1.25934	1.12125	1.17888	1.1903	0.0203487	0.87636	0.979125				x		x
BE10.3	0.675422	0.733029	0.678506	0.554857	0.704226	0.616682	0.148639	0.259813	0.791723
BE10.4	2.30781	3.04096	2.7407	2.73514	2.67439	2.73792	0.00846915	0.946288	0.992052			x
BE10.5	0.77917	0.547144	0.762049	0.544808	0.663157	0.653428	0.0300795	0.826257	0.973243
C01A2.1	1.41322	1.40305	0.988601	0.94934	1.40814	0.96897	0.456647	5.43818e-05	0.00251331
C01A2.2	1.11464	1.18213	1.0023	0.832759	1.14839	0.917532	0.253928	0.0449951	0.386444		x
C01A2.5	1.12448	0.945754	1.28135	1.18078	1.03512	1.23107	-0.147182	0.234966	0.768847
C01A2.6	1.26121	1.35551	1.2588	1.3884	1.30836	1.3236	0.0232937	0.838236	0.974681
C01A2.7	0.823213	0.872654	0.737688	1.04157	0.847933	0.889627	-0.01279	0.923633	0.987134
C01B10.10	1.02323	1.09905	2.12954	2.34042	1.06114	2.23498	-0.814469	2.36998e-13	4.20068e-11
C01B10.11	1.03828	1.06673	1.17231	1.28306	1.05251	1.22769	-0.136813	0.229226	0.764088				x		x
C01B10.3	1.18495	1.0961	1.44027	1.29926	1.14053	1.36976	-0.164881	0.165117	0.695183
C01B10.4	1.11197	1.3805	2.90612	3.29705	1.24623	3.10158	-0.913908	1.01458e-13	1.87169e-11	x	x		x		x
C01B10.44	1.20846	1.22103	1.48421	1.57713	1.21475	1.53067	-0.231067	0.034062	0.332841
C01B10.5	1.3991	1.85819	1.93047	2.1616	1.62864	2.04603	-0.189667	0.140422	0.657521
C01B10.6	0.955133	0.936011	0.813307	0.902125	0.945572	0.857716	0.141278	0.230925	0.765013
C01B10.7	1.11096	1.22731	1.69031	1.51603	1.16914	1.60317	-0.304838	0.0110786	0.172664
C01B10.9	1.31042	1.05099	1.42279	1.42247	1.1807	1.42263	-0.160137	0.196263	0.734125	x	x
C01B12.1	1.83512	1.72966	2.50368	2.54991	1.78239	2.5268	-0.379738	0.000236204	0.0086444				x		x
C01B12.2	0.881971	0.804705	0.771457	0.85546	0.843338	0.813459	0.0726148	0.549722	0.922254
C01B12.3	0.928943	1.01791	0.892911	0.940799	0.973429	0.916855	0.0991562	0.403755	0.868725						x
C01B12.4	0.986858	0.989287	1.01242	0.952805	0.988073	0.982614	0.0399709	0.733455	0.957626
C01B12.5	0.954274	0.793559	0.833086	0.835633	0.873917	0.83436	0.0782884	0.532402	0.916017
C01B12.8	2.87908	2.97861	1.99084	1.37791	2.92885	1.68437	0.517301	0.000103563	0.00430776	x	x	x	x
C01B4.9	0.942969	1.1373	0.735205	0.575167	1.04013	0.655186	0.428309	0.00140096	0.0378594					x		x
C01B7.1	1.89134	1.40086	1.85744	1.80109	1.6461	1.82926	-0.0726875	0.571911	0.92728
C01B7.3	1.72612	1.20975	1.83602	2.12946	1.46793	1.98274	-0.242928	0.0669121	0.477013
C01B7.4	1.76933	1.57743	1.66954	1.83759	1.67338	1.75356	-0.0174853	0.876748	0.979125
C01B7.5	1.30576	1.27493	1.00124	1.5116	1.29034	1.25642	0.0528876	0.69359	0.952716
C01B7.6	1.11035	0.941793	0.934205	1.04493	1.02607	0.989568	0.0704671	0.568039	0.92728
C01B9.1	0.889778	0.919093	0.925599	0.94941	0.904435	0.937504	-0.00468653	0.967809	0.995223							x
C01B9.4	1.01813	1.04703	1.10385	1.05678	1.03258	1.08031	-0.0158725	0.890896	0.981712
C01C10.1	1.11526	1.00075	1.16843	1.29359	1.058	1.23101	-0.130593	0.266625	0.794256
C01C10.2	0.843263	0.900633	0.842905	0.949334	0.871948	0.896119	0.00547475	0.963815	0.995047						x
C01C10.3	0.812953	0.968259	1.02832	1.08575	0.890606	1.05704	-0.142889	0.250302	0.782768
C01C4.1	0.677751	0.847298	0.723559	0.748605	0.762525	0.736082	0.0633839	0.625811	0.938689
C01C4.2	0.655107	0.728089	0.655088	0.771082	0.691598	0.713085	0.00203074	0.987293	0.99745
C01C4.3	0.670449	0.678039	0.611538	0.736673	0.674244	0.674105	0.0316819	0.80302	0.970945
C01C7.1	1.27429	1.63861	1.53597	1.47189	1.45645	1.50393	-0.00056633	0.996453	0.999503
C01F1.2	1.54491	1.14783	1.57991	1.91479	1.34637	1.74735	-0.212526	0.105237	0.584332		x
C01F1.3	1.33061	1.27886	1.37227	1.15665	1.30473	1.26446	0.0639837	0.603225	0.937296
C01F1.4	0.911553	0.726628	0.864656	0.843854	0.819091	0.854255	-0.0107107	0.933668	0.989392
C01F1.5	1.1691	1.18642	1.22979	0.992297	1.17776	1.11104	0.0868701	0.495387	0.903331
C01F1.6	0.650508	0.82943	0.733462	0.639112	0.739969	0.686287	0.0940201	0.481698	0.899923
C01F4.2	1.11654	1.1645	1.11675	1.09021	1.14052	1.10348	0.0724601	0.52585	0.913856
C01F6.1	2.33856	2.35122	1.98406	2.13993	2.34489	2.062	0.192597	0.0604083	0.453019		x
C01F6.2	1.56262	1.83039	1.80667	2.02301	1.69651	1.91484	-0.0961711	0.416833	0.873584
C01F6.4	2.53772	2.58894	1.86859	2.34335	2.56333	2.10597	0.250206	0.0337365	0.331659		x	x
C01F6.5	1.26623	1.15021	1.18648	1.13278	1.20822	1.15963	0.079134	0.496995	0.903331
C01F6.6	1.23072	1.21162	1.20207	1.20252	1.22117	1.2023	0.0538627	0.627109	0.938998
C01G10.1	0.76242	0.787683	0.692695	0.87184	0.775051	0.782268	0.0228827	0.858207	0.977298
C01G10.10	1.23158	1.25992	1.51427	1.35345	1.24575	1.43386	-0.119663	0.308823	0.822749
C01G10.11	1.37352	1.35038	1.4098	1.23597	1.36195	1.32288	0.0641707	0.589705	0.933558
C01G10.16	0.904257	1.10006	0.967616	1.04451	1.00216	1.00606	0.0279615	0.824243	0.973243
C01G10.3	0.803311	0.780732	0.728888	0.757848	0.792021	0.743368	0.102181	0.391053	0.867014
C01G10.6	0.697986	1.02282	0.66194	0.408816	0.860404	0.535378	0.306751	0.0235883	0.276674
C01G10.7	1.95559	1.67484	2.05475	2.30447	1.81522	2.17961	-0.166807	0.150339	0.670987		x
C01G10.8	1.311	1.2231	1.27455	1.24945	1.26705	1.262	0.0396679	0.724926	0.956905		x
C01G10.9	2.38593	2.71869	2.74362	2.30088	2.55231	2.52225	0.0439574	0.72011	0.956486			x				x
C01G12.1	1.02672	0.91499	1.11134	1.00664	0.970854	1.05899	-0.0587396	0.631968	0.939918
C01G12.10	0.764531	0.633452	0.996305	1.12444	0.698991	1.06037	-0.382833	0.00252084	0.0595502
C01G12.13	0.535273	0.828897	0.83267	0.752892	0.682085	0.792781	-0.0891905	0.514983	0.909548
C01G12.3	1.1175	0.764111	1.20813	1.11222	0.940808	1.16018	-0.151457	0.262009	0.792709
C01G12.5	0.715757	0.749216	0.693177	0.785197	0.732487	0.739187	0.0243721	0.843036	0.974681
C01G12.7	0.881829	0.875598	0.911705	0.855778	0.878714	0.883742	0.0271723	0.819898	0.972894							x
C01G12.8	0.793056	0.849117	0.78934	0.810645	0.821086	0.799993	0.0617033	0.606646	0.937318
C01G12.9	0.708916	0.949829	0.984679	0.810855	0.829372	0.897767	-0.0409481	0.762088	0.963873
C01G5.2	2.56683	2.14194	2.61026	2.98102	2.35439	2.79564	-0.15244	0.195197	0.734125
C01G5.3	0.87267	0.915824	0.931978	1.02656	0.894247	0.979269	-0.063841	0.588511	0.933558
C01G5.4	1.02217	0.990521	1.01889	1.11349	1.00635	1.06619	-0.0284338	0.804627	0.970945
C01G5.6	1.76711	1.55252	1.74885	1.99862	1.65982	1.87374	-0.0986163	0.395176	0.867543
C01G5.7	1.05946	0.926509	1.22192	0.937738	0.992985	1.07983	-0.0496516	0.707815	0.9545
C01G5.8	3.11069	3.57355	2.17193	2.23973	3.34212	2.20583	0.512441	3.78599e-06	0.000234408	x	x	x	x
C01G5.9	1.68758	1.63949	1.65258	1.83276	1.66354	1.74267	-0.0170575	0.874701	0.978935
C01G6.1	1.58451	1.38712	1.589	1.50485	1.48582	1.54693	-0.0104498	0.928635	0.988001
C01G6.2	1.42568	1.27383	1.38603	1.32931	1.34975	1.35767	0.0280629	0.808335	0.97195
C01G6.3	2.96372	3.19119	3.15554	3.71716	3.07746	3.43635	-0.0889536	0.422336	0.87579			x
C01G6.5	0.591346	0.589441	0.47446	0.590527	0.590394	0.532493	0.126869	0.332079	0.838091
C01G6.6	1.50266	1.61153	1.40734	1.63038	1.5571	1.51886	0.0642707	0.577719	0.928325
C01G6.7	1.2559	1.04985	1.3995	1.32069	1.15287	1.3601	-0.140713	0.25022	0.782768					x
C01G6.8	1.42413	1.32327	1.40121	1.50982	1.3737	1.45552	-0.03002	0.786879	0.967234
C01G6.9	1.61652	1.75488	1.93613	1.66609	1.6857	1.80111	-0.037899	0.752966	0.9613
C01G8.1	4.42891	5.57948	4.50882	5.75039	5.00419	5.12961	0.00878872	0.944728	0.991606			x
C01G8.5	1.01859	1.02046	0.931305	0.7462	1.01952	0.838752	0.216328	0.0943603	0.563214
C01G8.6	1.44718	1.20764	1.12179	0.968525	1.32741	1.04516	0.2659	0.0366559	0.34642		x
C01H6.1	0.998179	0.76028	0.909425	0.831801	0.879229	0.870613	0.0366209	0.781366	0.966084
C01H6.2	1.24121	1.22732	1.24767	1.51422	1.23426	1.38094	-0.0858338	0.472448	0.89673
C01H6.3	1.36561	1.27313	1.35837	1.79559	1.31937	1.57698	-0.144535	0.253971	0.786503
C01H6.4	1.2668	1.14811	1.16869	1.23689	1.20746	1.20279	0.0394677	0.730399	0.957022
C01H6.5	1.83463	1.58042	1.95129	2.46962	1.70752	2.21046	-0.231268	0.0626669	0.462124
C01H6.8	3.79225	3.49646	2.84563	3.2405	3.64436	3.04306	0.249775	0.0189	0.239281			x			x
C02A12.1	0.804045	1.0943	0.842406	0.815444	0.949172	0.828925	0.148821	0.264359	0.794086
C02A12.10	0.817055	0.616041	0.755488	0.531465	0.716548	0.643476	0.100067	0.465317	0.891589
C02A12.2	0.561497	0.722692	0.468236	0.607126	0.642095	0.537681	0.172237	0.205034	0.745722
C02A12.3	0.815058	0.804406	0.73801	0.706687	0.809732	0.722348	0.153941	0.202065	0.741162
C02A12.4	0.750595	0.620031	0.787695	0.660048	0.685313	0.723872	-0.0224162	0.865906	0.978445				x
C02A12.5	0.747584	0.84558	1.15114	1.12652	0.796582	1.13883	-0.344744	0.00442462	0.0921574
C02A12.6	0.561861	0.634992	0.611203	0.784567	0.598426	0.697885	-0.109213	0.409693	0.869445
C02A12.8	0.676701	0.60342	0.366383	0.448402	0.64006	0.407393	0.443433	0.00078345	0.0240884
C02A12.9	0.557483	0.605387	0.570451	0.643273	0.581435	0.606862	-0.0105053	0.93423	0.989489
C02B10.1	1.62073	1.34642	1.82005	1.7306	1.48358	1.77532	-0.159004	0.186296	0.725498					x		x
C02B10.2	2.82488	2.5667	2.54378	2.79011	2.69579	2.66694	0.0502204	0.636351	0.941304			x
C02B10.3	1.2028	1.47054	1.28099	1.40153	1.33667	1.34126	0.0298575	0.80969	0.972084
C02B10.4	1.22606	1.37118	1.13253	1.21566	1.29862	1.1741	0.145536	0.212692	0.751595
C02B10.5	2.12725	1.79705	1.82868	1.61863	1.96215	1.72365	0.167595	0.169275	0.699501
C02B10.6	0.881032	1.03711	0.964562	0.965949	0.95907	0.965256	0.0257169	0.835278	0.974681
C02B4.1	0.890058	1.04556	1.19676	1.4551	0.967811	1.32593	-0.280332	0.0270218	0.297701
C02B4.2	0.614947	0.692664	0.559566	0.578212	0.653806	0.568889	0.170055	0.180117	0.716635							x
C02B4.3	0.962812	1.0279	0.955183	1.08045	0.995357	1.01782	0.0113101	0.924251	0.987324
C02B4.4	0.718091	0.635697	0.78743	0.692897	0.676894	0.740163	-0.0570842	0.656906	0.945891
C02B8.2	0.739	0.614838	0.653614	1.05855	0.676919	0.856084	-0.146961	0.283603	0.806262
C02B8.3	0.98995	1.08907	0.94094	1.24528	1.03951	1.09311	-0.0159322	0.902155	0.983868
C02B8.4	0.976737	0.927693	0.927042	1.08313	0.952215	1.00508	-0.0227023	0.850494	0.975917
C02B8.5	0.89365	0.937186	0.983127	1.12897	0.915418	1.05605	-0.118566	0.321262	0.829093
C02B8.6	1.25301	1.11064	1.02024	1.12473	1.18183	1.07249	0.139966	0.237213	0.771465							x
C02C2.1	1.09763	0.875993	1.09018	1.2698	0.986812	1.17999	-0.143258	0.26357	0.793886
C02C2.3	0.922935	0.940864	0.874387	0.984998	0.9319	0.929692	0.0378449	0.749391	0.960598
C02C2.4	1.60979	1.48341	1.67097	2.007	1.5466	1.83898	-0.153682	0.191154	0.731136							x
C02C2.5	1.06006	0.927255	0.925367	1.25807	0.993658	1.09172	-0.055992	0.670721	0.950166
C02C6.1	0.706076	0.659158	0.680911	0.640842	0.682617	0.660877	0.0642665	0.605856	0.937318
C02C6.2	0.868221	0.740796	0.825875	0.925783	0.804508	0.875829	-0.0540709	0.665826	0.948803
C02C6.3	0.737937	0.717025	0.648985	0.665008	0.727481	0.656997	0.141309	0.243291	0.776709
C02D4.1	0.749892	0.796156	0.869851	0.760339	0.773024	0.815095	-0.0224154	0.859124	0.977298
C02D4.2	0.806817	0.845364	0.795602	0.835938	0.826091	0.81577	0.0475299	0.689109	0.952236
C02D5.1	1.28148	1.24131	1.4616	2.03541	1.2614	1.74851	-0.27996	0.0308427	0.317543
C02D5.2	1.31302	1.11731	1.2962	1.27887	1.21516	1.28753	-0.0289857	0.808444	0.97195
C02D5.4	1.17512	1.12416	1.07694	1.04508	1.14964	1.06101	0.124514	0.275849	0.799049						x
C02E11.1	0.785249	0.795144	0.880524	0.905661	0.790196	0.893092	-0.100117	0.393727	0.867125
C02E7.1	0.604208	0.644313	0.639172	0.621598	0.62426	0.630385	0.0213314	0.864365	0.977816
C02E7.10	0.75677	0.60605	0.637432	0.600761	0.68141	0.619096	0.117572	0.370725	0.858614
C02E7.13	0.805092	0.82254	0.64984	0.61031	0.813816	0.630075	0.299092	0.0148886	0.207374
C02E7.2	0.707676	0.647925	0.681595	0.847787	0.6778	0.764691	-0.0850207	0.509665	0.908101
C02E7.3	0.71401	0.692406	0.506299	0.654975	0.703208	0.580637	0.208781	0.111577	0.600002
C02E7.4	0.74476	0.812652	0.703949	0.666398	0.778706	0.685173	0.163894	0.187114	0.725931
C02E7.5	0.930242	0.685634	0.967568	0.982686	0.807938	0.975127	-0.143915	0.275938	0.799049
C02E7.9	0.753114	0.59031	0.748037	1.02231	0.671712	0.885172	-0.202129	0.135595	0.648428
C02F12.1	1.45037	1.37012	1.18525	1.41732	1.41025	1.30128	0.122594	0.300309	0.816429
C02F12.10	1.32671	1.16762	1.01846	0.969101	1.24716	0.99378	0.277621	0.0202132	0.249955
C02F12.3	0.649861	0.752501	0.629658	0.597669	0.701181	0.613664	0.160337	0.21153	0.750604
C02F12.4	2.52316	2.68148	1.24413	1.4065	2.60232	1.32531	0.812994	1.62178e-13	2.93202e-11		x	x
C02F12.5	0.752432	0.836073	0.814655	0.907447	0.794252	0.861051	-0.0506243	0.680787	0.951187					x		x
C02F12.7	0.904038	0.925164	0.942948	0.926321	0.914601	0.934635	0.0106142	0.92752	0.988001
C02F12.8	1.17828	0.902043	1.00921	1.03777	1.04016	1.02349	0.0453612	0.725306	0.956905
C02F12.9	0.862776	0.903269	0.80927	0.935987	0.883022	0.872628	0.0468414	0.69999	0.953235
C02F4.1	1.46576	1.44645	1.75838	1.84984	1.45611	1.80411	-0.215516	0.0415878	0.373847
C02F4.2	0.823861	1.06507	0.827176	0.889376	0.944466	0.858276	0.120709	0.355398	0.853067
C02F4.4	1.1515	1.15952	1.18839	1.33237	1.15551	1.26038	-0.0606072	0.594566	0.935034				x		x
C02F4.5	0.950798	0.895464	1.04602	1.41555	0.923131	1.23078	-0.241374	0.0635494	0.465572
C02F5.1	3.89475	3.86118	1.76002	1.94427	3.87796	1.85215	0.9298	5.06444e-20	2.03466e-17	x	x	x	x		x
C02F5.10	2.14977	1.64113	2.25454	3.07879	1.89545	2.66666	-0.277839	0.0363265	0.344707
C02F5.11	1.0921	1.3509	0.968905	0.783129	1.2215	0.876017	0.326459	0.0139386	0.199522
C02F5.12	1.59602	1.38569	1.5003	1.68975	1.49085	1.59503	-0.0388055	0.740969	0.959286
C02F5.14	2.92959	2.29359	2.92663	3.48823	2.61159	3.20743	-0.176625	0.156942	0.682473			x	x		x
C02F5.4	1.6563	1.52223	1.6129	1.60038	1.58926	1.60664	0.0232944	0.83197	0.974198
C02F5.5	1.35825	1.37596	1.28603	1.25848	1.36711	1.27226	0.11853	0.283633	0.806262
C02F5.8	0.953547	1.04687	0.907538	1.07215	1.00021	0.989844	0.0449647	0.71466	0.955234
C02F5.9	2.97132	2.44051	3.18747	2.91695	2.70591	3.05221	-0.0967608	0.417892	0.873777			x
C02G6.1	0.88424	0.852505	0.972984	0.965549	0.868373	0.969267	-0.0868135	0.45577	0.889339
C02G6.2	0.878455	0.910218	0.809053	0.94008	0.894336	0.874566	0.0575453	0.635691	0.941087
C02G6.3	0.906531	0.98693	0.911999	0.997545	0.94673	0.954772	0.0255614	0.830222	0.973889
C02H6.1	0.810207	0.933067	0.915471	1.05212	0.871637	0.983795	-0.0898796	0.471973	0.896302
C02H6.2	0.950649	0.801978	0.916611	0.986162	0.876313	0.951386	-0.0520646	0.674268	0.950495						x
C02H7.1	1.21465	1.0933	1.21604	1.12174	1.15398	1.16889	0.0190319	0.873348	0.978655
C02H7.2	0.680253	0.84548	0.55853	0.638706	0.762867	0.598618	0.252194	0.055571	0.433475
C02H7.3	0.753747	0.795279	0.704193	0.716122	0.774513	0.710158	0.125884	0.297447	0.813886
C03A3.1	1.06878	0.997974	1.14735	1.17159	1.03338	1.15947	-0.0938911	0.409842	0.869445
C03A3.2	0.793829	0.75352	0.786493	0.83052	0.773674	0.808506	-0.0128726	0.914048	0.985244						x
C03A3.3	1.17785	1.08051	1.35875	1.5288	1.12918	1.44378	-0.236973	0.0402644	0.367086
C03A7.10	0.678601	0.565014	0.562592	0.57164	0.621807	0.567116	0.117497	0.36456	0.856086
C03A7.11	0.902431	1.07612	1.09974	1.211	0.989273	1.15537	-0.126496	0.308452	0.822749						x
C03A7.12	1.19552	1.09072	1.04955	0.953495	1.14312	1.00152	0.17339	0.150918	0.671556				x
C03A7.13	0.946076	1.18291	0.843251	0.586221	1.06449	0.714736	0.330028	0.0157881	0.215584
C03A7.14	1.03722	0.948992	0.986757	0.841557	0.993106	0.914157	0.112888	0.370708	0.858614
C03A7.2	0.752373	0.655991	0.940597	0.908403	0.704182	0.9245	-0.249175	0.0440601	0.383331
C03A7.3	0.927306	0.637076	0.536958	0.678043	0.782191	0.6075	0.220611	0.106544	0.58614
C03A7.5	0.674009	0.884155	0.786941	0.734654	0.779082	0.760797	0.0490589	0.712213	0.9545
C03A7.6	0.653275	0.809336	0.732596	0.699184	0.731306	0.71589	0.0490915	0.706878	0.954275
C03A7.9	0.62232	0.668542	0.654582	0.677321	0.645431	0.665951	0.000470116	0.996967	0.999621
C03B1.1	1.16378	0.828367	1.30601	1.4977	0.996075	1.40186	-0.277264	0.0372021	0.349391
C03B1.12	0.934875	0.586051	0.777581	0.961188	0.760463	0.869385	-0.0747327	0.585564	0.932339
C03B1.13	0.707647	0.820622	0.815514	0.801916	0.764134	0.808715	-0.0253922	0.8395	0.974681					x
C03B1.14	0.88204	0.690715	0.689352	1.03032	0.786378	0.859835	-0.0426739	0.75487	0.961932							x
C03B1.2	0.927833	0.952505	0.936826	1.01314	0.940169	0.974982	-0.00450468	0.96906	0.995547
C03B1.4	1.01115	1.01114	1.03653	0.840737	1.01114	0.938632	0.101296	0.429555	0.878929
C03B1.5	0.964075	0.814398	0.940037	1.00826	0.889237	0.974147	-0.0618134	0.616733	0.938233				x		x
C03B1.6	0.847174	0.837337	0.826835	0.938367	0.842256	0.882601	-0.0158227	0.894987	0.982644
C03B1.7	1.89332	1.7917	1.89572	2.13873	1.84251	2.01723	-0.067931	0.533087	0.916017
C03B1.9	0.982914	0.942069	1.35706	1.24141	0.962491	1.29924	-0.293009	0.0129905	0.191406
C03B8.2	1.45626	1.23539	1.72675	2.00115	1.34583	1.86395	-0.312884	0.00942819	0.155522
C03B8.3	1.83419	1.91003	2.15914	2.30604	1.87211	2.23259	-0.171411	0.100708	0.575991
C03B8.4	1.68039	1.35913	1.14067	1.02978	1.51976	1.08523	0.366779	0.00369919	0.08077
C03C10.1	0.635864	0.581495	0.514173	0.503717	0.60868	0.508945	0.208237	0.100922	0.576481
C03C10.2	1.87205	1.8016	1.80133	1.97496	1.83682	1.88815	0.00536067	0.959808	0.994758
C03C10.3	2.72103	2.25604	2.11487	1.94188	2.48853	2.02837	0.251522	0.0358405	0.341212			x
C03C10.7	2.68116	2.81357	3.21445	2.67565	2.74737	2.94505	-0.0423232	0.722744	0.956905		x	x
C03C11.1	1.1137	1.26714	0.964665	0.889022	1.19042	0.926844	0.29264	0.0172521	0.227499
C03C11.2	1.56093	1.23234	1.92097	1.84162	1.39663	1.88129	-0.274153	0.027447	0.299105
C03D6.1	2.45428	2.54208	2.66796	2.66214	2.49818	2.66505	-0.0402428	0.69068	0.952353			x
C03D6.3	1.30297	1.47987	1.20896	1.28464	1.39142	1.2468	0.155324	0.184634	0.723781		x
C03D6.4	1.62761	1.50839	1.51594	1.37715	1.568	1.44655	0.122969	0.288987	0.810708		x
C03D6.5	3.49775	3.81282	3.96826	3.9437	3.65528	3.95598	-0.0570438	0.577886	0.928345			x
C03D6.6	3.42639	2.6176	3.86256	3.15117	3.022	3.50686	-0.113631	0.381892	0.865161			x
C03D6.8	1.30031	1.22198	1.49575	1.25032	1.26114	1.37304	-0.0566625	0.647938	0.944057	x	x
C03E10.1	1.05766	0.925024	1.08493	1.16084	0.991342	1.12288	-0.100075	0.401491	0.867969
C03E10.3	1.06941	1.14041	0.986352	1.52847	1.10491	1.25741	-0.0787597	0.560957	0.926911
C03E10.4	1.44126	1.47401	1.20752	1.59752	1.45763	1.40252	0.0716691	0.570279	0.92728
C03E10.5	1.06026	0.953221	1.04328	1.14888	1.00674	1.09608	-0.0578734	0.624945	0.938689
C03E10.6	0.875032	0.882369	0.994758	1.09405	0.878701	1.04441	-0.155352	0.182353	0.720365
C03F11.1	0.664204	0.797569	0.693649	0.823529	0.730886	0.758589	-0.00442222	0.972959	0.995941
C03F11.2	0.684049	0.704742	0.679956	0.578269	0.694395	0.629113	0.124273	0.336519	0.841046
C03F11.3	0.603625	0.597559	0.62409	0.686055	0.600592	0.655072	-0.0556603	0.653286	0.94448					x
C03G5.7	0.854392	0.824812	0.822702	0.923659	0.839602	0.87318	-0.00816376	0.945591	0.991893
C03G6.10	1.06056	0.982106	0.843149	1.03834	1.02133	0.940743	0.117599	0.345921	0.847757
C03G6.11	0.727142	0.580245	0.685989	0.78476	0.653694	0.735375	-0.0802644	0.54073	0.919389
C03G6.12	0.881362	0.69629	0.805659	1.00007	0.788826	0.902863	-0.0937622	0.478648	0.899923
C03G6.13	0.760793	0.696808	0.857001	0.823945	0.7288	0.840473	-0.117026	0.337239	0.841742
C03G6.14	0.766385	0.790956	0.643877	0.619655	0.778671	0.631766	0.250748	0.0404393	0.367318
C03G6.15	0.920854	1.00513	1.06233	1.26108	0.962991	1.16171	-0.161785	0.186278	0.725498
C03G6.17	0.778927	0.882094	0.788633	0.74489	0.830511	0.766762	0.11277	0.366625	0.857466							x
C03G6.18	0.991291	0.719159	1.11887	1.11619	0.855225	1.11753	-0.215325	0.103786	0.582174
C03G6.19	1.44947	1.27516	1.48206	1.58099	1.36231	1.53153	-0.0957232	0.403693	0.868725
C03G6.2	0.668211	0.943074	0.750412	0.767356	0.805643	0.758884	0.0781693	0.562486	0.927017
C03G6.3	0.708465	0.642126	0.754672	0.715696	0.675296	0.735184	-0.0562771	0.651254	0.94448
C03G6.5	0.639618	0.609957	0.699884	0.738952	0.624787	0.719418	-0.11443	0.348962	0.84976
C03G6.6	0.723714	0.937532	0.820679	0.673816	0.830623	0.747247	0.115878	0.390251	0.866828
C03G6.7	0.73914	0.874234	0.632295	0.785421	0.806687	0.708858	0.151226	0.249239	0.781441
C03G6.8	0.743261	0.984279	0.826968	0.952432	0.86377	0.8897	0.00289249	0.982625	0.996794
C03G6.9	1.03236	0.776663	0.712337	0.667469	0.90451	0.689903	0.272211	0.0402129	0.367055
C03H12.1	1.11762	1.03899	1.14215	1.19809	1.0783	1.17012	-0.0560059	0.622756	0.938233							x
C03H5.1	0.926076	0.863231	0.759142	0.867708	0.894654	0.813425	0.134022	0.27024	0.795539
C03H5.3	1.8748	1.71481	1.59919	1.28433	1.7948	1.44176	0.249436	0.0481984	0.401372	x	x
C03H5.5	0.695222	0.779237	0.682489	0.741453	0.73723	0.711971	0.0687656	0.581277	0.930726
C03H5.6	0.788386	0.9162	0.799724	0.866631	0.852293	0.833177	0.0552412	0.657907	0.946558
C03H5.7	0.885787	0.789624	0.63826	0.866241	0.837706	0.75225	0.12757	0.336559	0.841046
C04A11.1	0.941769	0.943775	1.02931	1.16208	0.942772	1.0957	-0.129126	0.269735	0.795458
C04A11.2	1.73019	1.33826	1.40252	1.61525	1.53423	1.50889	0.0476609	0.708534	0.9545
C04A11.3	1.97714	2.03975	1.49589	1.57544	2.00844	1.53567	0.355042	0.000758349	0.0233962
C04A11.4	0.978	1.09314	1.04757	1.18702	1.03557	1.1173	-0.0465535	0.699658	0.953235				x		x
C04A11.5	0.79229	0.724587	1.2009	1.28664	0.758438	1.24377	-0.506995	1.51966e-05	0.000812838				x
C04A2.3	0.86606	0.885909	0.81911	0.747099	0.875984	0.783105	0.149826	0.220335	0.756239
C04A2.7	1.05291	1.04481	0.957505	0.925234	1.04886	0.941369	0.154247	0.182612	0.720365
C04B4.1	0.704588	0.696527	0.856487	0.601226	0.700558	0.728856	-0.00781428	0.954193	0.993606
C04B4.2	0.670122	0.479651	0.617276	0.633001	0.574887	0.625138	-0.0439345	0.745352	0.959286
C04B4.3	0.616593	0.856831	0.56388	0.716816	0.736712	0.640348	0.138141	0.311089	0.82381
C04B4.4	0.717472	0.740374	0.758657	0.780243	0.728923	0.76945	-0.0247741	0.836377	0.974681
C04B4.5	0.581507	0.482138	0.316354	0.406487	0.531822	0.36142	0.345749	0.0108335	0.170016
C04C11.1	1.12086	0.880972	1.19009	1.24653	1.00092	1.21831	-0.164746	0.193587	0.733417
C04C11.2	1.29988	1.25767	1.38934	1.49643	1.27878	1.44289	-0.102028	0.352782	0.851756
C04C3.1	1.00395	0.797325	0.869459	1.0016	0.900635	0.935532	-0.00593369	0.963423	0.994984
C04C3.2	0.675935	0.764643	0.710134	0.765063	0.720289	0.737598	0.00893733	0.942966	0.990868
C04C3.3	0.904363	1.1236	0.859993	0.765336	1.01398	0.812665	0.237334	0.0691943	0.483558					x
C04C3.5	1.19369	1.16939	1.40961	1.40649	1.18154	1.40805	-0.16597	0.131235	0.63948
C04C3.6	0.763778	0.82118	0.839018	0.703982	0.792479	0.7715	0.0551345	0.669108	0.949852
C04C3.7	0.821634	0.994657	0.679413	0.898765	0.908146	0.789089	0.15483	0.24594	0.777906
C04D8.1	1.32461	1.17443	1.30925	1.24086	1.24952	1.27505	0.0115213	0.922059	0.986327
C04E12.10	0.664395	0.672419	0.657549	0.71072	0.668407	0.684134	0.00787632	0.948592	0.992488
C04E12.11	0.884311	0.803097	0.816285	1.04736	0.843704	0.931822	-0.064099	0.618961	0.938233
C04E12.12	0.992839	0.920032	1.04104	1.09002	0.956435	1.06553	-0.0845884	0.464972	0.891552						x
C04E12.2	0.671634	0.937962	0.825222	1.05028	0.804798	0.937753	-0.0968484	0.476007	0.898865
C04E12.4	0.712988	0.67965	0.714621	0.757798	0.696319	0.73621	-0.02561	0.832416	0.974198							x
C04E12.5	0.792523	0.706111	0.81452	0.844738	0.749317	0.829629	-0.0741774	0.543071	0.920106
C04E12.6	0.738146	0.652299	0.720099	0.67789	0.695223	0.698995	0.0251275	0.841946	0.974681
C04E12.7	0.608913	0.823928	0.637739	0.679897	0.716421	0.658818	0.100578	0.453752	0.888388
C04E12.8	0.694997	0.734532	0.62494	0.696849	0.714764	0.660894	0.114171	0.356394	0.853398
C04E6.10	0.761276	0.748358	0.703825	0.838519	0.754817	0.771172	0.0104704	0.933095	0.989392
C04E6.11	2.10904	2.15187	2.50851	2.62181	2.13046	2.56516	-0.186395	0.0646621	0.4693	x	x			x		x
C04E6.13	1.7235	1.85208	1.85192	1.89951	1.78779	1.87571	-0.0191417	0.858616	0.977298
C04E6.2	0.858183	0.788879	0.925491	1.03962	0.823531	0.982555	-0.15405	0.200755	0.739792
C04E6.4	0.850908	0.951157	0.94119	0.976323	0.901032	0.958756	-0.0321093	0.789278	0.968136
C04E6.5	0.888979	0.708919	0.908737	0.848233	0.798949	0.878485	-0.0616518	0.634087	0.940599
C04E6.6	0.872887	0.890046	0.896944	0.950358	0.881467	0.923651	-0.0162556	0.888985	0.981712
C04E6.7	0.795354	0.814701	0.802778	1.15605	0.805027	0.979415	-0.142002	0.28892	0.810706
C04E6.8	0.788984	0.913645	1.12484	1.18732	0.851314	1.15608	-0.287868	0.0181377	0.234314
C04E6.9	0.729518	0.821753	0.814539	0.839916	0.775636	0.827227	-0.0338288	0.782959	0.966084
C04E7.1	0.774919	0.781715	0.853944	0.849812	0.778317	0.851878	-0.0638786	0.589405	0.933558
C04E7.2	0.74309	0.889322	0.721074	0.718158	0.816206	0.719616	0.155445	0.222577	0.759239							x
C04E7.3	0.811856	0.767817	0.719755	0.719188	0.789836	0.719472	0.13306	0.268853	0.795268
C04E7.4	0.586113	0.650094	0.554103	0.626837	0.618103	0.59047	0.0764411	0.549984	0.922279
C04E7.5	0.740239	0.708574	0.734173	0.680247	0.724406	0.70721	0.057	0.644941	0.943091
C04F1.1	0.927013	0.913066	1.04245	1.02759	0.92004	1.03502	-0.096246	0.40347	0.868725
C04F1.3	0.952792	0.872911	0.777785	0.83565	0.912851	0.806718	0.166578	0.163611	0.693996
C04F12.1	1.19486	1.10279	1.2587	1.58688	1.14883	1.42279	-0.185928	0.134196	0.645078				x
C04F12.12	1.26281	0.807418	1.22428	1.35954	1.03511	1.29191	-0.153148	0.260715	0.792045
C04F12.3	1.92947	1.97429	2.13719	2.18951	1.95188	2.16335	-0.085833	0.402921	0.868724
C04F12.6	1.09074	1.41644	1.17234	1.46699	1.25359	1.31967	-0.01634	0.90149	0.983868
C04F12.7	1.124	1.4581	1.26332	1.53712	1.29105	1.40022	-0.0446828	0.732891	0.957626
C04F12.8	1.30431	1.46561	1.3122	1.40282	1.38496	1.35751	0.0576904	0.618377	0.938233
C04F12.9	2.21464	2.55532	1.78606	1.42847	2.38498	1.60726	0.417612	0.00107425	0.0309257				x
C04F2.1	0.648912	0.532791	0.816721	0.588703	0.590852	0.702712	-0.112936	0.408455	0.86882
C04F2.4	0.78608	0.711388	0.645846	0.657866	0.748734	0.651856	0.175784	0.153468	0.676815
C04F5.1	1.95141	2.05036	1.79846	1.77742	2.00089	1.78794	0.16939	0.11106	0.598616
C04F5.2	0.90254	0.876693	0.908112	0.855174	0.889617	0.881643	0.043632	0.714383	0.955234
C04F5.3	0.872558	0.952801	0.87562	0.628706	0.91268	0.752163	0.186253	0.168606	0.698487
C04F5.4	0.815278	0.904724	0.878722	0.916504	0.860001	0.897613	-0.0121257	0.919912	0.986189
C04F5.5	0.772414	0.626936	0.979812	0.843928	0.699675	0.91187	-0.217859	0.0974336	0.571406
C04F5.7	0.951781	0.878467	0.750681	0.842917	0.915124	0.796799	0.180388	0.135885	0.6486					x
C04F5.9	1.78896	2.24945	2.15318	1.85444	2.01921	2.00381	0.0376734	0.768306	0.964348
C04F6.1	0.778583	0.742088	0.68419	0.796056	0.760336	0.740123	0.0614314	0.620001	0.938233
C04F6.3	1.5994	1.3336	1.77378	1.42538	1.4665	1.59958	-0.0548724	0.672012	0.950426
C04F6.4	1.10985	1.06046	1.11123	0.949473	1.08516	1.03035	0.0845317	0.495523	0.903331
C04F6.7	0.846206	0.820577	0.757438	0.886053	0.833392	0.821746	0.0489912	0.689279	0.952236
C04G2.1	2.67133	2.66324	1.93748	2.2948	2.66729	2.11614	0.302266	0.00643505	0.120559			x
C04G2.10	1.42037	1.4222	1.38841	1.29752	1.42128	1.34296	0.0988283	0.380857	0.86458
C04G2.11	1.33847	1.41815	1.55735	1.87241	1.37831	1.71488	-0.201782	0.0877981	0.54557
C04G2.2	1.22202	1.15759	1.22798	1.15462	1.1898	1.1913	0.0328791	0.775518	0.965567
C04G2.5	1.45779	1.11869	1.49541	1.2558	1.28824	1.37561	-0.0329416	0.80246	0.970945
C04G2.6	0.981414	0.922357	1.11725	0.993705	0.951886	1.05548	-0.0770194	0.527632	0.913902
C04G2.7	1.05761	1.11699	1.09764	1.21174	1.0873	1.15469	-0.0311577	0.787323	0.967379
C04G2.8	0.876976	1.32637	1.32768	1.3401	1.10167	1.33389	-0.132112	0.329659	0.835759
C04G2.9	1.10709	0.764044	1.07505	0.987533	0.935567	1.03129	-0.0572749	0.671334	0.950395
C04G6.1	1.22597	1.09135	1.15279	1.10575	1.15866	1.12927	0.0611218	0.604844	0.937296
C04G6.10	0.855018	1.29006	1.11557	1.25269	1.07254	1.18413	-0.0542377	0.689722	0.952353
C04G6.13	1.12509	0.958061	1.09459	1.37128	1.04157	1.23293	-0.133968	0.293936	0.81265
C04G6.3	1.33863	1.13349	1.33607	1.50445	1.23606	1.42026	-0.113373	0.348575	0.849739
C04G6.6	1.42102	1.57142	1.76266	1.17604	1.49622	1.46935	0.0380753	0.779203	0.966084		x
C04G6.7	1.12668	0.808872	1.18509	1.31691	0.967775	1.251	-0.203179	0.125556	0.629311
C04H4.1	1.17984	1.19971	1.22834	1.23595	1.18978	1.23215	-0.00371359	0.973315	0.996036
C04H5.2	1.05289	1.33333	1.2122	1.18533	1.19311	1.19877	0.0267168	0.833822	0.974571
C04H5.3	1.03172	0.959948	0.899701	0.996858	0.995834	0.94828	0.0879581	0.455975	0.889339
C04H5.7	1.34613	1.27609	1.34935	1.48156	1.31111	1.41546	-0.0510733	0.646962	0.943622
C04H5.8	1.5624	1.3909	1.57537	1.12408	1.47665	1.34972	0.103817	0.438218	0.881884
C05A2.1	1.005	0.710014	1.05392	1.26223	0.857507	1.15807	-0.230238	0.0871303	0.543557
C05A9.1	1.01557	0.952702	1.04053	1.17969	0.984134	1.11011	-0.0962394	0.414123	0.87179
C05A9.2	1.06372	1.06136	1.1549	1.3466	1.06254	1.25075	-0.143005	0.223668	0.760253
C05B10.1	1.00238	1.19491	1.18302	1.20504	1.09865	1.19403	-0.0538153	0.660708	0.947861
C05B5.1	0.902447	0.66437	1.00272	0.826029	0.783408	0.914372	-0.105454	0.435632	0.881268
C05B5.2	0.871855	0.554926	1.05295	1.06146	0.71339	1.0572	-0.283739	0.0377295	0.352149
C05B5.3	0.792178	0.954099	0.846507	0.724619	0.873139	0.785563	0.126111	0.336458	0.841046
C05B5.4	1.15686	1.20678	1.18544	1.12806	1.18182	1.15675	0.0589666	0.607897	0.937488
C05B5.5	0.772726	0.733303	0.762582	0.711098	0.753014	0.73684	0.0543559	0.65851	0.946735
C05B5.6	0.926594	0.952835	0.897487	0.96062	0.939715	0.929053	0.0481611	0.678786	0.951187
C05B5.7	0.930194	0.960022	1.03422	0.833596	0.945108	0.93391	0.0401018	0.75609	0.962224
C05B5.8	1.10874	1.22266	1.2032	1.24827	1.1657	1.22574	-0.0199465	0.8629	0.977663
C05C10.1	1.27574	1.0816	1.14334	1.29878	1.17867	1.22106	-0.00318486	0.979214	0.996794
C05C10.2	2.1223	2.00541	2.1616	2.34978	2.06386	2.25569	-0.06803	0.516185	0.909976
C05C10.3	1.1483	1.14305	1.22768	1.30419	1.14567	1.26594	-0.0781218	0.481513	0.899923					x		x
C05C10.4	1.58051	1.33725	1.5746	1.51183	1.45888	1.54321	-0.0275496	0.817044	0.972681
C05C10.5	2.82717	2.78917	3.05632	3.88404	2.80817	3.47018	-0.194982	0.0973734	0.571377		x	x
C05C10.7	2.53366	2.43275	3.3654	3.97026	2.48321	3.66783	-0.4136	0.000151634	0.00593376		x	x
C05C10.8	1.42416	1.8888	1.24834	1.01202	1.65648	1.13018	0.362597	0.0067103	0.123038
C05C12.1	0.948121	0.725559	1.10776	1.25999	0.83684	1.18387	-0.297917	0.0221815	0.266281
C05C12.3	0.899791	0.807634	0.93108	1.05672	0.853712	0.993901	-0.126126	0.30003	0.816429					x		x
C05C12.4	1.00651	0.779217	0.749807	0.954245	0.892865	0.852026	0.0703108	0.598619	0.935795
C05C12.5	1.10795	0.848533	0.867822	0.863788	0.978241	0.865805	0.145198	0.264226	0.794038
C05C12.6	0.850654	0.688088	0.800732	0.986839	0.769371	0.893785	-0.108959	0.406877	0.868725
C05C8.2	1.15216	1.01953	1.19656	0.844074	1.08585	1.02032	0.07621	0.573069	0.92728		x
C05C8.3	0.904849	1.20748	0.94878	1.02224	1.05616	0.98551	0.0939236	0.475018	0.898546				x		x
C05C8.4	0.740428	0.910274	0.86907	0.628511	0.825351	0.74879	0.100292	0.461996	0.89045		x
C05C8.6	1.33744	1.11142	1.16462	1.13282	1.22443	1.14872	0.0982883	0.422354	0.87579	x	x
C05C8.7	1.1342	1.06817	1.17243	1.32602	1.10118	1.24923	-0.104017	0.36947	0.858603
C05C8.8	0.97107	0.916439	1.00535	1.12285	0.943754	1.0641	-0.0964027	0.411679	0.870741
C05C8.9	1.62221	1.71492	2.13897	1.4515	1.66857	1.79523	-0.0378238	0.779082	0.966084	x	x
C05C9.1	0.779126	0.728939	0.825591	0.893082	0.754033	0.859337	-0.106182	0.37595	0.861664				x		x
C05C9.2	0.937476	0.950608	0.935746	1.08605	0.944042	1.0109	-0.0388227	0.74544	0.959286
C05C9.3	0.657533	0.610278	0.740333	0.751706	0.633905	0.74602	-0.137375	0.261704	0.792709
C05D10.1	1.4311	1.49324	1.76364	1.82666	1.46217	1.79515	-0.203727	0.0568876	0.438955
C05D10.2	1.21043	1.09075	1.12592	1.25105	1.15059	1.18849	-0.000640899	0.995634	0.999503
C05D10.3	1.36007	1.36668	1.29312	1.39176	1.36338	1.34244	0.0547322	0.617522	0.938233						x
C05D10.4	1.14743	1.08317	1.13653	1.34169	1.1153	1.23911	-0.079263	0.505342	0.906538				x		x
C05D11.11	2.824	2.62404	1.99034	1.75586	2.72402	1.8731	0.452077	8.03141e-05	0.00349879	x	x	x
C05D11.3	2.06005	2.046	1.5528	1.64145	2.05303	1.59712	0.33682	0.00121411	0.033821		x					x
C05D11.4	1.64285	1.61966	1.57749	1.76564	1.63125	1.67156	0.00915646	0.933152	0.989392
C05D11.5	1.7881	1.31073	1.74929	2.10944	1.54941	1.92936	-0.173678	0.185774	0.725326							x
C05D11.6	1.55725	1.45874	1.39915	1.57572	1.50799	1.48743	0.0518976	0.644386	0.94302
C05D11.7	1.52109	1.49727	1.46727	1.58762	1.50918	1.52745	0.0229641	0.831606	0.974198
C05D12.1	1.00845	0.985375	1.03585	1.15527	0.996915	1.09556	-0.0693685	0.549127	0.921819				x		x
C05D12.2	0.844707	0.82533	0.823516	0.940939	0.835018	0.882227	-0.0246168	0.838017	0.974681							x
C05D12.3	0.765795	0.743285	0.676972	0.714014	0.75454	0.695493	0.120575	0.316612	0.827366							x
C05D12.4	0.937027	0.871617	0.850279	0.946215	0.904322	0.898247	0.0421507	0.724062	0.956905							x
C05D12.5	1.0682	0.934134	0.961024	0.814272	1.00117	0.887648	0.146997	0.251147	0.784059
C05D12.7	1.05241	1.0143	0.911182	1.12133	1.03336	1.01626	0.0510549	0.679217	0.951187
C05D2.1	0.880669	0.783782	0.808477	0.852513	0.832226	0.830495	0.0358635	0.767587	0.96424							x
C05D2.3	1.12079	1.00192	1.09247	1.26711	1.06136	1.17979	-0.0778251	0.519108	0.911327
C05D2.4	1.09918	0.84845	1.1837	1.18745	0.973817	1.18558	-0.162036	0.206548	0.746688
C05D2.5	1.65419	1.53096	1.89711	2.24804	1.59258	2.07258	-0.25661	0.0261328	0.29218
C05D2.6	1.71261	1.85692	1.51202	1.78398	1.78477	1.648	0.123985	0.287098	0.808606		x
C05D2.8	1.95821	2.24656	1.96504	2.28006	2.10239	2.12255	0.025371	0.829079	0.9736
C05D9.1	1.03165	0.982788	1.01088	0.818869	1.00722	0.914872	0.122392	0.341322	0.843695
C05D9.2	1.33341	1.19893	1.25775	1.49186	1.26617	1.3748	-0.0536987	0.654706	0.9451
C05D9.3	0.938407	0.757846	1.10223	1.25187	0.848126	1.17705	-0.293505	0.0208876	0.256439
C05D9.4	0.980037	0.819813	1.01838	0.903313	0.899925	0.960848	-0.0342253	0.788926	0.967834
C05D9.5	0.71436	0.727383	0.760382	0.766715	0.720871	0.763549	-0.0283616	0.813151	0.972084
C05D9.7	2.02559	1.98651	2.1275	2.64873	2.00605	2.38812	-0.154513	0.188434	0.726653
C05D9.9	1.26295	1.30917	1.21038	1.13229	1.28606	1.17133	0.13871	0.228265	0.763537
C05E11.1	1.06375	0.92788	0.937396	1.03801	0.995816	0.987701	0.0426818	0.725115	0.956905
C05E11.2	3.16424	3.61394	2.81042	3.37561	3.38909	3.09302	0.136169	0.245436	0.777906			x
C05E11.3	1.21093	1.38446	1.1492	1.29263	1.29769	1.22091	0.0996228	0.4069	0.868725						x
C05E11.4	0.839428	0.735478	0.868036	0.877087	0.787453	0.872562	-0.0753381	0.537805	0.917882
C05E11.5	0.935707	0.757988	1.00244	0.992637	0.846848	0.997537	-0.132504	0.29491	0.813252
C05E11.6	0.654404	1.00951	1.27526	0.98458	0.831957	1.12992	-0.19912	0.146321	0.664994
C05E11.7	0.951071	0.905266	0.94714	1.10245	0.928169	1.02479	-0.0711481	0.553838	0.924436				x		x
C05E11.8	1.97262	1.78194	1.98087	2.66265	1.87728	2.32176	-0.178818	0.157755	0.682963
C05E4.1	0.783372	0.778364	0.775989	0.810371	0.780868	0.79318	0.0170729	0.885503	0.981412							x
C05E4.10	0.770634	0.774639	0.599534	0.59295	0.772637	0.596242	0.305784	0.0120134	0.181446
C05E4.11	0.777642	0.476135	0.543259	0.66792	0.626889	0.60559	0.0460026	0.736903	0.959286
C05E4.13	0.813811	0.592234	0.667931	0.755007	0.703023	0.711469	0.0168872	0.900088	0.983868
C05E4.14	0.641184	0.870368	0.804146	0.761619	0.755776	0.782882	-0.00367337	0.978143	0.996554
C05E4.2	0.751288	0.693846	0.631744	0.932355	0.722567	0.782049	-0.0375458	0.781672	0.966084
C05E4.3	0.729296	0.842172	0.725822	0.595871	0.785734	0.660846	0.184244	0.163967	0.694393				x		x
C05E4.4	0.601254	0.630634	0.701856	0.676244	0.615944	0.68905	-0.0830277	0.503478	0.906538
C05E4.6	0.686447	0.776834	0.994633	0.788379	0.731641	0.891506	-0.151487	0.253559	0.786503
C05E4.7	0.597235	0.737506	0.942294	0.968169	0.667371	0.955231	-0.31702	0.0136358	0.197533
C05E7.1	0.962657	0.840126	0.970511	0.972628	0.901392	0.971569	-0.0468507	0.698461	0.953235				x		x
C05E7.2	1.1206	1.03626	1.3001	1.52021	1.07843	1.41015	-0.255612	0.0308906	0.317675
C05E7.3	0.814039	0.803528	0.963017	0.930515	0.808783	0.946766	-0.137611	0.243332	0.776709
C05E7.4	1.00744	1.12249	1.01365	1.102	1.06496	1.05782	0.0413314	0.728145	0.956911
C05G5.1	0.913675	0.860015	0.931563	0.989723	0.886845	0.960643	-0.0532189	0.648846	0.944273						x
C05G5.3	1.50141	1.62478	1.63879	1.36792	1.5631	1.50336	0.0711345	0.56568	0.927192
C05G5.4	0.680714	0.669266	0.806611	0.871229	0.67499	0.83892	-0.198532	0.0981695	0.572888
C05G5.5	0.872235	0.897054	0.886053	0.931523	0.884644	0.908788	0.00488413	0.966605	0.995223
C05G6.1	0.892714	1.02775	1.03717	0.923494	0.960232	0.980334	0.0107314	0.932233	0.989269						x
C05H8.1	1.06646	1.14659	0.979821	1.03119	1.10652	1.0055	0.141211	0.222828	0.759338
C06A1.2	1.24812	1.2438	1.44472	1.3358	1.24596	1.39026	-0.0882649	0.440517	0.883321
C06A1.3	2.20744	2.05941	2.27944	2.4349	2.13343	2.35717	-0.0810942	0.436564	0.881268
C06A1.6	2.004	1.9855	3.039	3.3455	1.99475	3.19225	-0.526385	2.68344e-07	2.12781e-05
C06A12.3	0.736196	1.02754	0.849872	0.885277	0.881868	0.867575	0.0424621	0.751611	0.961097
C06A12.4	0.780475	0.823838	0.741401	0.838734	0.802157	0.790067	0.0497101	0.683961	0.951284
C06A12.5	0.686737	0.732601	0.723188	0.786659	0.709669	0.754924	-0.0307863	0.801212	0.970906
C06A12.8	0.882532	0.817062	0.709696	0.523528	0.849797	0.616612	0.297787	0.0271402	0.298642
C06A5.1	1.22941	1.11083	1.17049	1.11213	1.17012	1.14131	0.0611605	0.602431	0.937293	x	x
C06A5.12	2.59231	2.05976	2.86462	3.30591	2.32603	3.08526	-0.262105	0.0322423	0.324379
C06A5.2	3.40624	3.3819	3.91455	4.34198	3.39407	4.12827	-0.199553	0.0446308	0.385514			x
C06A5.3	0.760725	0.881967	0.713808	0.832769	0.821346	0.773288	0.0915949	0.472597	0.896829		x
C06A5.4	2.73706	2.53933	3.45814	4.49915	2.63819	3.97865	-0.400325	0.000940056	0.0278155			x
C06A5.6	1.93964	2.14528	2.31719	2.99048	2.04246	2.65383	-0.236716	0.0547906	0.429185		x
C06A5.7	1.06707	1.01694	1.01065	1.12731	1.04201	1.06898	0.00712095	0.951107	0.992673
C06A5.8	4.69341	6.16404	5.75916	6.80851	5.42873	6.28384	-0.114049	0.364781	0.856086			x
C06A5.9	3.10261	3.55975	1.70517	1.51669	3.33118	1.61093	0.819761	4.68388e-12	6.72062e-10	x	x	x	x		x
C06A6.2	1.12654	1.20118	1.17186	1.28542	1.16386	1.22864	-0.0243604	0.83173	0.974198		x
C06A6.3	1.33586	0.867526	1.10078	1.07392	1.10169	1.08735	0.0355511	0.793648	0.969407
C06A6.4	2.02311	2.02416	2.3878	2.55692	2.02364	2.47236	-0.202932	0.0463711	0.393588
C06A6.5	2.61257	2.41699	2.82117	3.20736	2.51478	3.01427	-0.173955	0.105762	0.585315			x
C06A8.2	1.99891	1.91857	1.83846	1.86814	1.95874	1.8533	0.103736	0.317994	0.827686	x	x
C06A8.3	1.11274	0.886399	1.12906	1.21817	0.999571	1.17362	-0.129237	0.306139	0.82161					x		x
C06A8.4	1.73778	1.8012	2.77329	3.6895	1.76949	3.23139	-0.584703	2.40965e-06	0.000155032		x
C06A8.6	1.44205	1.17543	1.71624	1.55456	1.30874	1.6354	-0.196727	0.114751	0.60529
C06A8.7	1.22644	1.07107	0.994446	1.41568	1.14876	1.20506	-0.0128315	0.923234	0.986883
C06A8.8	1.62874	1.47288	1.62348	1.97053	1.55081	1.79701	-0.123205	0.302585	0.817688					x		x
C06A8.9	1.1823	1.01066	1.26887	1.38746	1.09648	1.32817	-0.171192	0.153314	0.676815
C06B3.1	1.19856	1.00508	1.09042	1.57102	1.10182	1.33072	-0.134445	0.316351	0.827366
C06B3.10	0.868547	0.582904	0.497915	0.541578	0.725726	0.519747	0.284822	0.0370591	0.348228
C06B3.11	0.797083	0.902355	0.871516	0.671942	0.849719	0.771729	0.110657	0.407556	0.868725
C06B3.12	0.928703	0.955774	0.734416	0.823328	0.942239	0.778872	0.239756	0.0450505	0.386444
C06B3.13	0.781277	0.903939	0.874246	0.81954	0.842608	0.846893	0.0260954	0.83552	0.974681
C06B3.14	0.960655	0.85111	0.740188	0.603567	0.905882	0.671878	0.306482	0.0193202	0.242853
C06B3.2	0.899137	0.910648	0.863763	0.911961	0.904892	0.887862	0.0559138	0.630951	0.939661
C06B3.3	0.898726	0.930689	1.09638	1.19319	0.914707	1.14479	-0.212868	0.0652692	0.470738
C06B3.5	1.74786	2.05223	1.99867	2.23345	1.90004	2.11606	-0.0820346	0.486002	0.90145
C06B3.6	1.00433	0.981261	0.733025	0.759536	0.992794	0.746281	0.347795	0.00288873	0.0661081				x
C06B3.7	1.39483	1.08523	0.975365	1.19297	1.24003	1.08417	0.156516	0.231154	0.765013
C06B3.8	0.894575	0.756077	0.731549	0.770241	0.825326	0.750895	0.127644	0.308568	0.822749
C06B3.9	0.757063	0.743749	0.719253	0.616341	0.750406	0.667797	0.144613	0.258224	0.791133
C06B8.1	1.46814	1.57892	1.64539	1.60384	1.52353	1.62461	-0.0376099	0.734893	0.958394							x
C06B8.10	0.757525	0.964561	0.682662	0.589881	0.861043	0.636271	0.294444	0.0274864	0.299353
C06B8.11	0.98357	0.838418	1.06312	0.8546	0.910994	0.958858	-0.0201522	0.878306	0.979254
C06B8.2	0.809728	0.701774	0.856345	0.839071	0.755751	0.847708	-0.0857401	0.489027	0.902248				x
C06B8.3	1.65991	1.16399	1.57153	2.31735	1.41195	1.94444	-0.223897	0.101166	0.576815
C06B8.4	0.835186	0.734431	0.567963	0.575317	0.784808	0.57164	0.353106	0.00479551	0.0976328
C06B8.6	0.888054	1.00353	0.773321	0.786302	0.945791	0.779812	0.236242	0.0530947	0.423236
C06B8.7	1.66016	1.76557	1.54713	1.80515	1.71286	1.67614	0.0607812	0.595822	0.935513						x
C06B8.8	0.544458	0.472343	0.555291	0.423689	0.508401	0.48949	0.0535865	0.693746	0.952716		x
C06B8.9	0.711195	0.536581	0.535254	0.484806	0.623888	0.51003	0.196618	0.145092	0.66334
C06C3.1	1.14992	1.29415	1.13772	1.1344	1.22204	1.13606	0.114017	0.332817	0.838295
C06C3.10	0.97132	0.841708	0.983866	1.1259	0.906514	1.05488	-0.124055	0.314241	0.825869				x		x
C06C3.12	0.953801	0.864292	0.859327	0.828959	0.909047	0.844143	0.111883	0.353571	0.852295
C06C3.3	1.74795	1.7784	1.94709	1.99112	1.76317	1.9691	-0.0941555	0.364364	0.856086
C06C3.4	1.84147	1.55515	1.64084	1.82813	1.69831	1.73449	0.0114585	0.922811	0.986772						x
C06C3.6	1.35083	1.3643	1.40485	1.59381	1.35757	1.49933	-0.0762482	0.497514	0.903331
C06C3.7	0.97636	0.71693	0.908593	1.1708	0.846645	1.0397	-0.146869	0.276446	0.799049
C06C3.8	1.00411	0.99896	1.05377	1.05545	1.00154	1.05461	-0.0226963	0.841925	0.974681
C06C3.9	1.54909	1.38271	1.44441	1.46317	1.4659	1.45379	0.0450122	0.690046	0.952353
C06C6.1	0.69338	0.637101	0.589556	0.674879	0.66524	0.632217	0.0825988	0.512388	0.908101
C06C6.2	0.745167	0.723361	0.703259	0.685381	0.734264	0.69432	0.0920579	0.448397	0.886341
C06C6.3	0.69757	0.851933	0.655558	0.760318	0.774751	0.707938	0.116032	0.373922	0.861004
C06C6.4	0.80154	0.773712	0.84629	0.917896	0.787626	0.882093	-0.0875466	0.460383	0.889807
C06C6.5	1.16276	1.05031	1.35922	1.37029	1.10653	1.36476	-0.1996	0.0808641	0.524692
C06C6.6	0.579703	0.683233	0.660196	0.607161	0.631468	0.633678	0.0263901	0.839501	0.974681
C06C6.7	0.696978	0.672882	0.723443	0.717207	0.68493	0.720325	-0.0196354	0.871452	0.978456
C06C6.8	0.98452	0.857789	1.58149	2.14411	0.921155	1.8628	-0.632557	1.20467e-06	8.409e-05
C06C6.9	0.563281	0.8455	0.636313	0.619188	0.704391	0.62775	0.113506	0.406449	0.868725
C06E1.1	1.36237	1.20331	2.54245	2.82306	1.28284	2.68275	-0.798779	1.35174e-12	2.10673e-10
C06E1.10	1.5319	1.64328	2.11095	2.18796	1.58759	2.14946	-0.317885	0.00299209	0.0681284	x	x
C06E1.11	3.32106	3.40233	3.86181	4.28691	3.36169	4.07436	-0.194324	0.052697	0.421898			x
C06E1.3	1.05632	1.05776	1.16771	1.30086	1.05704	1.23429	-0.137882	0.22746	0.762799
C06E1.4	0.895873	0.850762	0.931588	1.01872	0.873317	0.975154	-0.0858574	0.464893	0.891552
C06E1.7	1.07932	0.933045	1.18197	1.18045	1.00618	1.18121	-0.138869	0.245448	0.777906
C06E1.8	1.65939	1.24514	1.64021	2.00652	1.45226	1.82337	-0.183318	0.160942	0.689167
C06E2.1	0.827323	0.850966	0.711182	1.04161	0.839144	0.876398	-0.0082183	0.951334	0.992673
C06E2.2	0.999038	0.707776	0.917368	1.00536	0.853407	0.961363	-0.0762542	0.56922	0.92728
C06E2.3	1.03571	0.878748	1.07733	1.29502	0.95723	1.18617	-0.182366	0.148142	0.668576
C06E2.5	2.76332	2.82675	2.52423	2.82635	2.79503	2.67529	0.0907334	0.382104	0.865441			x
C06E2.7	0.675285	0.653745	0.627007	0.723181	0.664515	0.675094	0.0169121	0.89228	0.982014
C06E4.1	1.09599	0.817539	1.44905	1.81257	0.956763	1.63081	-0.45228	0.000646559	0.0203644
C06E4.2	0.98459	0.846257	0.915018	1.09439	0.915424	1.0047	-0.0606039	0.631084	0.939661
C06E4.3	1.0697	1.1137	1.05672	0.995938	1.0917	1.02633	0.101931	0.383526	0.86583
C06E4.4	1.48344	1.30105	1.31168	1.34394	1.39225	1.32781	0.0871068	0.449878	0.886662
C06E4.5	1.13796	1.28319	1.06297	1.54927	1.21057	1.30612	-0.0365585	0.784681	0.966486
C06E4.6	0.917808	0.896856	1.20731	1.11235	0.907332	1.15983	-0.232606	0.0493104	0.406884
C06E4.7	1.21627	0.937545	1.33848	0.873651	1.07691	1.10607	0.00089564	0.994786	0.99924
C06E7.1	0.977981	1.09192	1.23933	1.03793	1.03495	1.13863	-0.0642486	0.613871	0.938233
C06E7.2	1.13088	1.21559	1.10842	1.13086	1.17324	1.11964	0.0881359	0.440785	0.883321
C06E7.3	1.27032	1.14588	1.49187	1.48771	1.2081	1.48979	-0.2013	0.0757917	0.507683						x
C06E7.4	1.44423	1.37127	1.46767	1.39736	1.40775	1.43251	0.0151557	0.892246	0.982014				x		x
C06E7.6	0.972933	0.628052	0.805434	0.886671	0.800492	0.846053	-0.0187978	0.890536	0.981712
C06E7.7	0.74274	0.737917	0.853079	0.718646	0.740328	0.785862	-0.0288075	0.822116	0.972894
C06E7.88	0.998841	1.10024	1.17903	1.26165	1.04954	1.22034	-0.130852	0.261943	0.792709
C06E8.3	1.0427	1.01512	1.07698	1.27471	1.02891	1.17584	-0.108609	0.363318	0.856086
C06E8.5	1.25041	1.12328	1.49232	1.79367	1.18684	1.643	-0.311816	0.00971764	0.158673
C06G1.1	0.869334	0.848769	1.02363	0.984488	0.859052	1.00406	-0.136756	0.243594	0.776965						x
C06G1.2	0.700981	0.638441	0.561346	0.743265	0.669711	0.652305	0.0538255	0.684971	0.951284
C06G1.4	0.543621	0.430284	0.590177	0.496561	0.486953	0.543369	-0.066587	0.622996	0.938233
C06G1.5	0.856673	0.864541	1.0162	1.03257	0.860607	1.02439	-0.158244	0.169871	0.700614
C06G1.6	0.841269	0.562056	0.772717	0.793026	0.701663	0.782871	-0.0637157	0.639771	0.941969							x
C06G3.1	1.01914	1.06321	1.04578	1.3741	1.04117	1.20994	-0.115015	0.368024	0.858003							x
C06G3.10	1.06805	1.0702	1.08058	0.989758	1.06913	1.03517	0.0679624	0.56565	0.927192	x	x
C06G3.11	2.39592	1.74778	1.84196	2.15453	2.07185	1.99825	0.0643739	0.621101	0.938233					x		x
C06G3.2	4.01537	4.18307	3.61767	3.78553	4.09922	3.7016	0.164646	0.0889466	0.548267		x	x	x
C06G3.4	2.35465	1.85914	2.48351	3.0822	2.10689	2.78286	-0.244375	0.0540773	0.426916
C06G3.5	1.41217	1.31694	1.35737	1.44462	1.36456	1.40099	0.00605261	0.956389	0.99424
C06G3.6	1.68715	1.48052	1.60544	1.72184	1.58383	1.66364	-0.0195107	0.863711	0.977773						x
C06G3.7	1.92506	2.18243	2.02644	1.96942	2.05375	1.99793	0.0666067	0.556212	0.9254
C06G4.2	1.44516	1.65799	1.61703	2.18729	1.55157	1.90216	-0.162999	0.207727	0.747809					x
C06G4.4	1.94246	2.32181	1.90293	2.26402	2.13214	2.08348	0.058516	0.632722	0.940056
C06G4.5	1.66296	1.54097	1.44796	1.77515	1.60196	1.61156	0.0287298	0.810178	0.972084
C06G4.6	1.19247	1.25069	1.25615	1.41133	1.22158	1.33374	-0.0620631	0.587364	0.933452
C06G8.1	0.925653	0.902566	0.841827	0.854242	0.914109	0.848035	0.11773	0.31238	0.82477
C06G8.2	1.05982	1.09627	1.21888	1.29053	1.07804	1.2547	-0.136429	0.224415	0.760344
C06G8.3	1.28545	1.4026	1.39071	1.2839	1.34403	1.33731	0.0391244	0.739192	0.959286						x
C06G8.4	0.892394	0.872343	1.13259	1.15192	0.882368	1.14226	-0.255069	0.0252256	0.286466
C06H2.1	0.956791	1.11186	1.01279	1.0671	1.03432	1.03995	0.0281119	0.817351	0.972681		x
C06H2.4	0.973455	0.730769	1.15312	1.22918	0.852112	1.19115	-0.286818	0.0277505	0.301142					x
C06H2.5	1.39801	1.24329	1.31789	1.41186	1.32065	1.36487	-0.00168624	0.988281	0.99745
C06H2.7	1.02453	0.887203	0.9418	1.07315	0.955866	1.00747	-0.0212333	0.863128	0.977663
C06H5.1	0.654524	0.773887	0.672302	0.963111	0.714205	0.817706	-0.0829657	0.540706	0.919389
C06H5.2	1.17361	1.21386	1.34235	1.27364	1.19373	1.308	-0.0675503	0.552798	0.923663
C06H5.6	1.0081	1.10895	1.67939	1.48153	1.05852	1.58046	-0.390462	0.00131456	0.0361626						x
C06H5.7	0.936414	1.05599	1.08517	0.945176	0.996202	1.01517	0.0117637	0.925658	0.987547
C06H5.8	1.51517	1.71958	2.06198	2.31146	1.61738	2.18672	-0.299164	0.00940975	0.155522
C07A12.1	1.09508	0.930396	1.10323	1.39354	1.01274	1.24838	-0.17235	0.17923	0.714982							x
C07A12.2	1.00219	0.839535	1.16105	0.856209	0.92086	1.00863	-0.0525773	0.696732	0.953235
C07A12.3	1.29812	1.08183	1.10043	1.22191	1.18997	1.16117	0.0587793	0.632298	0.940056
C07A12.4	0.668319	0.579354	0.791013	0.882834	0.623837	0.836924	-0.263983	0.0361428	0.343366		x
C07A12.5	2.22579	2.87269	2.15462	2.0274	2.54924	2.09101	0.231354	0.0659499	0.473166			x	x		x
C07A12.7	1.17251	1.13078	1.09648	1.15829	1.15164	1.12738	0.0608928	0.58736	0.933452
C07A4.1	0.901592	0.856895	0.931515	0.98514	0.879243	0.958328	-0.0598666	0.607396	0.93747
C07A4.2	0.896207	0.716433	0.89293	0.90647	0.80632	0.8997	-0.0771325	0.546615	0.921362
C07A4.3	0.859969	0.64499	0.633661	0.943744	0.752479	0.788703	-0.0102971	0.940065	0.99041
C07A9.1	1.00988	0.932011	0.952498	0.906158	0.970944	0.929328	0.0810182	0.496195	0.903331
C07A9.10	1.14755	1.13163	1.42229	1.1122	1.13959	1.26725	-0.0731866	0.571076	0.92728
C07A9.11	1.04952	1.21166	1.11047	1.13639	1.13059	1.12343	0.0415793	0.729124	0.957022					x		x
C07A9.12	1.292	1.18272	1.30454	1.52482	1.23736	1.41468	-0.110733	0.348012	0.849198
C07A9.2	3.63048	3.5625	3.40012	3.77976	3.59649	3.58994	0.0411646	0.680738	0.951187			x
C07A9.3	0.823686	0.707292	0.813392	0.714871	0.765489	0.764131	0.0310696	0.809565	0.972084
C07A9.4	1.08789	0.897108	0.88622	0.933962	0.992498	0.910091	0.120443	0.334624	0.839765
C07A9.5	0.814277	0.839749	0.721606	0.965175	0.827013	0.843391	0.0128262	0.921926	0.986327
C07A9.8	1.24353	1.04013	1.22359	1.31342	1.14183	1.2685	-0.0776843	0.522129	0.912674
C07A9.9	0.835655	0.794961	0.846463	0.896464	0.815308	0.871464	-0.0371628	0.752994	0.9613						x
C07B5.2	0.854152	0.905979	1.23542	0.949471	0.880065	1.09245	-0.171077	0.19444	0.734125
C07B5.3	0.850495	0.81556	0.898828	1.24579	0.833027	1.07231	-0.200891	0.127833	0.632828
C07B5.4	0.997181	0.908048	0.960257	1.02831	0.952614	0.994284	-0.0119682	0.919063	0.985927
C07B5.5	1.08166	0.809296	1.04046	1.25174	0.945479	1.1461	-0.145048	0.273717	0.797894				x
C07B5.6	0.93282	1.00942	0.897868	1.06662	0.97112	0.982243	0.0217674	0.859521	0.977298
C07C7.1	0.838297	0.677588	1.04165	0.814478	0.757942	0.928066	-0.149339	0.266564	0.794256
C07D10.1	1.03987	1.21551	1.12305	1.47971	1.12769	1.30138	-0.103361	0.427805	0.878175
C07D10.2	1.03345	0.927453	1.08329	1.24293	0.98045	1.16311	-0.148279	0.218075	0.755122
C07D10.3	1.31738	1.32405	1.22525	1.33431	1.32072	1.27978	0.072767	0.51144	0.908101
C07D10.4	1.11935	1.29474	1.18621	1.66234	1.20704	1.42427	-0.118814	0.370039	0.858614
C07D10.5	1.89883	1.74322	1.90053	2.22457	1.82103	2.06255	-0.103696	0.363139	0.856086
C07D8.5	0.6522	0.5182	0.9892	1.0442	0.5852	1.0167	-0.503869	9.16886e-05	0.00389522
C07D8.6	1.04292	0.971587	0.92254	0.802039	1.00725	0.86229	0.189777	0.12765	0.632614
C07E3.1	1.02704	1.01738	1.13413	1.00589	1.02221	1.07001	-0.0163335	0.892516	0.982056
C07E3.10	0.809111	1.27199	1.01716	1.27093	1.04055	1.14405	-0.0459866	0.737	0.959286
C07E3.3	0.804567	0.715086	1.17263	1.2897	0.759827	1.23117	-0.48246	5.74956e-05	0.00263823				x		x
C07E3.4	0.956214	1.02881	1.12872	1.20941	0.992514	1.16906	-0.145751	0.208466	0.748952
C07E3.5	0.925386	1.1459	1.04704	1.00533	1.03564	1.02619	0.0401873	0.752373	0.9613
C07E3.6	1.35088	1.37123	1.2494	1.46794	1.36105	1.35867	0.0379372	0.744045	0.959286
C07E3.8	1.15426	1.03435	3.22051	4.27988	1.09431	3.7502	-1.20569	8.25517e-22	3.92751e-19
C07E3.9	1.41144	1.15773	3.59538	3.82852	1.28459	3.71195	-1.13096	3.16587e-22	1.54691e-19	x	x		x		x
C07F11.1	1.50472	1.59583	1.24688	1.25921	1.55028	1.25305	0.280811	0.0110392	0.172199		x
C07F11.2	1.14261	1.03332	1.13452	1.02713	1.08797	1.08083	0.0390685	0.74729	0.959464
C07G1.1	1.18557	1.05609	1.10577	1.17402	1.12083	1.13989	0.01622	0.889573	0.981712
C07G1.3	1.28055	1.2099	1.31721	1.41549	1.24523	1.36635	-0.069247	0.533578	0.916017
C07G1.5	1.1231	1.19581	1.00456	1.06611	1.15945	1.03534	0.161775	0.158645	0.684521						x
C07G1.6	1.19186	1.1007	1.26715	1.04894	1.14628	1.15805	0.0199377	0.874515	0.978849
C07G1.7	0.891093	0.952709	0.943154	0.967009	0.921901	0.955081	-0.0038401	0.97388	0.996036
C07G2.1	1.45739	1.16973	1.893	2.02489	1.31356	1.95895	-0.386527	0.00153864	0.0407278		x
C07G2.3	0.706674	0.498872	0.617029	0.670087	0.602773	0.643558	-0.0278619	0.837201	0.974681	x	x
C07G3.2	0.480843	0.760357	0.967549	1.14943	0.6206	1.05849	-0.371874	0.00664003	0.122245				x
C07G3.3	0.694225	0.57824	0.586767	0.66306	0.636232	0.624914	0.0469038	0.718139	0.955791
C07G3.4	0.717283	0.809692	0.552881	0.504479	0.763487	0.52868	0.386303	0.0026907	0.0625259
C07G3.5	0.532777	0.580928	0.553688	0.678775	0.556853	0.616232	-0.0643608	0.622443	0.938233
C07G3.6	0.867187	0.824307	0.870018	0.960706	0.845747	0.915362	-0.0514776	0.664603	0.948645
C07G3.8	1.15281	1.26799	1.09301	1.19705	1.2104	1.14503	0.0964469	0.409118	0.869352
C07G3.9	1.84	2.36202	2.10362	2.11164	2.10101	2.10763	0.029161	0.814924	0.972312					x		x
C07H4.1	1.58435	1.38251	1.56109	1.90538	1.48343	1.73323	-0.128985	0.290689	0.811182						x
C07H4.2	1.2028	1.19918	1.41028	1.19008	1.20099	1.30018	-0.0509428	0.679061	0.951187		x
C07H6.3	1.64849	1.53193	1.64263	1.9564	1.59021	1.79952	-0.100718	0.386502	0.86583
C07H6.4	1.38287	1.60204	1.51082	1.3504	1.49245	1.43061	0.0764179	0.533326	0.916017		x
C07H6.5	0.740666	0.64791	0.649312	0.505306	0.694288	0.577309	0.184902	0.169103	0.699271
C07H6.7	0.672402	0.788939	0.613282	0.649524	0.730671	0.631403	0.174761	0.171115	0.702235
C07H6.8	1.84988	1.5976	1.77642	1.69691	1.72374	1.73666	0.0260238	0.822506	0.972894
C07H6.9	1.98325	2.00926	2.30412	2.20947	1.99625	2.2568	-0.108387	0.303117	0.817795		x
C08A9.1	1.01048	0.98695	0.794201	0.789795	0.998716	0.791998	0.289399	0.0130672	0.192213
C08A9.10	0.64137	0.81754	0.52036	0.6143	0.729455	0.56733	0.25087	0.0605737	0.454026
C08A9.3	0.806294	0.75097	0.781497	0.799236	0.778632	0.790367	0.0179277	0.881112	0.980026
C08A9.6	1.22588	1.02744	0.995074	1.02084	1.12666	1.00796	0.149163	0.222356	0.758772
C08A9.7	1.97645	1.81072	1.49393	1.8508	1.89358	1.67236	0.16766	0.162704	0.693239
C08A9.8	1.47287	1.55277	1.47302	1.56662	1.51282	1.51982	0.0315678	0.772508	0.965171
C08A9.9	0.957302	0.697537	0.830258	1.04547	0.827419	0.937864	-0.0782993	0.561793	0.926911
C08B11.1	1.13478	1.09572	1.05582	1.34559	1.11525	1.20071	-0.0415423	0.739649	0.959286
C08B11.3	1.16424	1.02953	1.12242	0.983632	1.09688	1.05303	0.0728987	0.557787	0.926502
C08B11.4	2.34274	1.87159	2.14369	2.46465	2.10717	2.30417	-0.059776	0.626596	0.938947							x
C08B11.7	2.63514	2.40264	2.18543	2.35378	2.51889	2.2696	0.160396	0.12995	0.63647		x	x
C08B11.8	3.34077	3.05744	2.98183	3.54735	3.19911	3.26459	0.0138588	0.901469	0.983868		x	x
C08B6.1	0.861863	0.861457	1.06942	1.20304	0.86166	1.13623	-0.267783	0.0222792	0.267276					x
C08B6.10	1.52118	1.46628	1.64372	1.71064	1.49373	1.67718	-0.0994834	0.349985	0.850493					x
C08B6.11	0.922059	0.723605	0.943621	1.13698	0.822832	1.0403	-0.188532	0.150349	0.670987
C08B6.12	1.10371	0.749313	0.895953	1.14857	0.926512	1.02226	-0.052572	0.699846	0.953235
C08B6.13	1.20636	0.806235	0.908794	0.892833	1.0063	0.900813	0.116417	0.390537	0.866828
C08B6.14	0.864219	0.713289	0.814717	1.01115	0.788754	0.912931	-0.107119	0.412376	0.871053
C08B6.2	0.911586	0.903514	1.13118	1.33122	0.90755	1.2312	-0.29235	0.0143503	0.203164
C08B6.3	0.859929	0.728269	0.842206	0.971249	0.794099	0.906727	-0.100277	0.428191	0.878175
C08B6.4	0.947167	0.795098	0.898409	1.07448	0.871132	0.986443	-0.0902404	0.47965	0.899923
C08B6.5	0.95624	0.887677	0.957109	1.01371	0.921958	0.985411	-0.0384229	0.742229	0.959286
C08B6.6	0.903835	1.13548	1.03408	1.21048	1.01966	1.12228	-0.060376	0.640697	0.942486
C08B6.7	1.1184	1.22692	1.06225	0.854278	1.17266	0.958263	0.222708	0.0851252	0.537453
C08B6.8	0.992835	1.06513	1.32856	1.0717	1.02898	1.20013	-0.120817	0.347003	0.848684							x
C08C3.1	0.562448	0.622635	0.560063	0.502415	0.592541	0.531239	0.132776	0.308086	0.822749
C08C3.2	3.09499	3.26276	3.67266	3.57206	3.17888	3.62236	-0.119907	0.236797	0.770808			x
C08C3.3	0.763669	0.745977	0.783413	0.821811	0.754823	0.802612	-0.0317101	0.789731	0.968429
C08C3.4	0.794835	0.730885	1.2349	0.855537	0.76286	1.04522	-0.233441	0.0858429	0.539553		x		x
C08D8.1	1.32477	1.19497	1.14388	1.41116	1.25987	1.27752	0.0195579	0.873944	0.978655
C08D8.2	0.957174	1.02035	1.00485	1.03772	0.988762	1.02128	-0.00125805	0.991341	0.998237
C08E3.10	0.675809	0.839941	0.727311	0.68365	0.757875	0.705481	0.0965261	0.460711	0.889911
C08E3.11	0.741657	0.491801	0.751929	0.592814	0.616729	0.672372	-0.0410243	0.764717	0.96424
C08E3.12	0.486672	0.47772	0.45104	0.500384	0.482196	0.475712	0.0452206	0.725318	0.956905
C08E3.14	0.548786	0.46543	0.530349	0.586991	0.507108	0.55867	-0.0609878	0.640773	0.942495
C08E3.2	0.686535	0.556324	0.765812	0.789601	0.621429	0.777706	-0.186356	0.148876	0.66967
C08E3.3	0.667848	0.61948	0.453926	0.310762	0.643664	0.382344	0.40959	0.00278735	0.0641125
C08E3.4	0.53351	0.490081	0.429804	0.678963	0.511796	0.554384	-0.0331918	0.808646	0.97195
C08E3.5	0.684342	0.575482	0.655502	0.603127	0.629912	0.629315	0.0288849	0.824353	0.973243
C08E3.6	0.622185	0.544904	0.647757	0.487753	0.583544	0.567755	0.0460586	0.734377	0.95806
C08E3.7	0.445606	0.489468	0.528151	0.549392	0.467537	0.538771	-0.106289	0.408806	0.869126
C08E3.8	0.513303	0.734313	0.592336	0.492522	0.623808	0.542429	0.127661	0.351256	0.850781
C08E3.9	0.690609	0.570411	0.59348	0.65953	0.63051	0.626505	0.0361618	0.781046	0.966084
C08E8.1	0.577912	0.74028	0.526485	0.451519	0.659096	0.489002	0.27642	0.040885	0.36958
C08E8.11	0.673577	0.716394	0.483638	0.312675	0.694986	0.398156	0.415578	0.00242981	0.0579532
C08E8.2	0.55795	0.671339	0.444611	0.428389	0.614644	0.4365	0.340445	0.0100068	0.160954
C08E8.4	0.723139	0.967873	0.636824	0.515416	0.845506	0.57612	0.333833	0.0141742	0.201086				x		x
C08F1.1	0.588847	0.599126	0.423953	0.609874	0.593986	0.516914	0.141636	0.296907	0.813886
C08F1.11	0.906059	0.910536	0.80245	0.981933	0.908298	0.892192	0.0523396	0.673993	0.950495
C08F1.3	0.588234	0.606708	0.570437	0.570625	0.597471	0.570531	0.0792591	0.525186	0.913492
C08F1.4	0.622442	0.598377	0.489242	0.597387	0.610409	0.543314	0.142282	0.272579	0.796276
C08F1.5	0.71548	0.834543	0.63324	0.785669	0.775012	0.709454	0.113468	0.386275	0.86583
C08F1.6	1.39507	0.882399	0.928576	1.16988	1.13874	1.04923	0.0860946	0.52941	0.914279
C08F1.8	0.806483	0.843577	0.702463	0.71446	0.82503	0.708461	0.197387	0.100018	0.574965
C08F11.1	0.667538	0.671206	0.525733	0.782209	0.669372	0.653971	0.0469622	0.729669	0.957022
C08F11.10	0.694846	0.616304	0.782937	0.736652	0.655575	0.759795	-0.118254	0.346781	0.84856
C08F11.11	0.610152	0.663411	0.729204	0.606149	0.636782	0.667677	-0.0160643	0.902676	0.983868
C08F11.12	0.639099	1.04402	0.975424	0.757164	0.841561	0.866294	0.00116821	0.993187	0.998844
C08F11.13	0.695662	0.741355	0.703063	0.618679	0.718508	0.660871	0.112368	0.37832	0.862925						x
C08F11.2	0.784309	0.664292	0.505185	0.644185	0.7243	0.574685	0.237614	0.0735499	0.498392
C08F11.3	0.657654	0.659478	0.643713	0.814606	0.658566	0.72916	-0.0665588	0.607028	0.937318				x		x
C08F11.4	0.650997	0.702741	0.971097	0.938182	0.676869	0.95464	-0.329629	0.00663883	0.122245
C08F11.5	0.902141	0.992272	0.957685	1.08097	0.947206	1.01933	-0.0440151	0.715341	0.955234
C08F11.7	0.869072	0.791179	2.01621	2.30814	0.830125	2.16217	-1.02243	1.09927e-18	3.89682e-16				x
C08F11.8	0.636373	0.631258	1.05901	1.04786	0.633816	1.05344	-0.518886	1.11133e-05	0.00061631
C08F11.9	0.93149	0.994404	1.32326	1.75957	0.962947	1.54141	-0.425713	0.000914667	0.0272426
C08F8.3	1.86823	1.91912	2.05019	2.34927	1.89367	2.19973	-0.135752	0.214559	0.752789
C08F8.4	1.09773	1.08934	0.979769	1.09663	1.09353	1.0382	0.0928595	0.421798	0.87579
C08F8.5	0.907999	1.01833	0.761185	0.921392	0.963166	0.841289	0.16836	0.182971	0.720368
C08F8.6	1.00391	0.841804	0.906973	0.859487	0.922859	0.88323	0.0758394	0.545598	0.921362
C08F8.7	1.31294	1.21916	1.41568	1.43009	1.26605	1.42289	-0.097931	0.377988	0.86273						x
C08F8.8	1.02937	0.876264	0.981022	0.995501	0.952815	0.988262	-0.00621005	0.959437	0.994758
C08F8.9	1.2096	1.3998	1.48125	1.24785	1.3047	1.36455	-0.0141014	0.911514	0.985244
C08G5.2	0.678846	0.691481	0.718456	0.73643	0.685164	0.727443	-0.0296793	0.805923	0.971502
C08G5.3	0.720857	0.759032	0.69983	0.60074	0.739944	0.650285	0.154852	0.228279	0.763537
C08G5.4	0.699133	0.685766	0.64337	0.62228	0.692449	0.632825	0.126702	0.302585	0.817688
C08G5.6	0.563812	0.670273	0.687379	0.745638	0.617042	0.716509	-0.11358	0.37775	0.86273
C08G5.7	0.818494	1.16409	0.825414	0.881329	0.991292	0.853371	0.156104	0.246392	0.778006							x
C08G9.1	1.10091	0.913649	0.9943	0.963248	1.00728	0.978774	0.0613955	0.621921	0.938233
C08G9.2	1.02519	0.826175	0.884093	1.04886	0.925685	0.966474	-0.0107386	0.93379	0.989392
C08H9.1	1.12099	0.969844	1.06608	1.09965	1.04542	1.08287	-0.00420734	0.971936	0.995824					x
C08H9.13	0.996347	0.820262	0.63636	1.01949	0.908305	0.827925	0.0954822	0.485705	0.901393
C08H9.14	0.926603	0.844181	0.763466	0.764511	0.885392	0.763989	0.19081	0.112679	0.602163
C08H9.15	1.57386	1.02124	1.25011	1.24349	1.29755	1.2468	0.0584067	0.666638	0.949212
C08H9.16	1.45176	1.19873	1.66195	1.44252	1.32525	1.55224	-0.128423	0.30895	0.822749		x
C08H9.2	0.799913	0.648945	0.844529	0.702623	0.724429	0.773576	-0.0325588	0.806725	0.971607
C08H9.4	0.832395	0.743677	0.833372	0.871995	0.788036	0.852684	-0.0499537	0.680167	0.951187
C08H9.5	0.848216	0.797013	0.839572	0.936149	0.822614	0.88786	-0.0477666	0.690482	0.952353
C08H9.6	1.00669	0.683872	0.761943	0.782666	0.845281	0.772304	0.100247	0.45966	0.889742
C09B7.1	0.807726	0.966787	0.8284	0.962721	0.887257	0.895561	0.0232973	0.855544	0.977298
C09B7.2	0.708787	0.702031	0.754077	0.529254	0.705409	0.641666	0.0995642	0.464715	0.891552
C09B8.1	0.6582	0.86124	0.891432	0.951646	0.75972	0.921539	-0.148652	0.258625	0.791723
C09B8.3	0.785803	0.773414	0.899599	0.85036	0.779608	0.87498	-0.0904502	0.451442	0.887379				x		x
C09B8.4	0.855463	0.8636	0.962758	1.07738	0.859532	1.02007	-0.151569	0.198264	0.73602
C09B8.5	1.89279	1.69098	2.19254	2.40869	1.79189	2.30061	-0.250418	0.0235089	0.276164
C09B8.6	0.745908	0.72714	0.815954	0.80182	0.736524	0.808887	-0.0672418	0.574317	0.92728
C09B8.7	0.893881	0.884746	0.883616	0.955781	0.889314	0.919698	-0.0020131	0.98624	0.997147
C09B8.8	0.944697	1.03288	1.05331	1.1987	0.988789	1.12601	-0.104218	0.384666	0.86583
C09B9.1	0.883297	0.932804	0.87676	0.900113	0.908051	0.888437	0.0583299	0.619428	0.938233
C09B9.2	0.773609	0.719567	0.741426	0.856687	0.746588	0.799056	-0.0361756	0.769991	0.964781
C09B9.3	0.539946	0.727957	0.624382	0.706727	0.633951	0.665555	-0.0133856	0.920894	0.986327
C09B9.4	0.68591	0.621401	0.805366	0.785119	0.653655	0.795243	-0.171019	0.165369	0.695183
C09B9.7	0.768323	0.779163	0.811777	0.961721	0.773743	0.886749	-0.108116	0.380727	0.864488
C09B9.8	0.789044	0.764935	0.8953	0.90717	0.776989	0.901235	-0.127382	0.278727	0.801258
C09C7.1	0.721621	0.77349	1.08531	1.13128	0.747556	1.1083	-0.394762	0.000793303	0.0242266
C09D1.1	0.837989	0.84524	0.848667	0.846626	0.841614	0.847646	0.0258473	0.826054	0.973243							x
C09D1.2	0.654279	0.879971	0.634304	0.867849	0.767125	0.751077	0.0435413	0.749707	0.960598
C09D4.1	1.33776	1.4388	1.50103	1.44232	1.38828	1.47168	-0.0302973	0.788866	0.967834
C09D4.2	1.23746	1.33611	1.20386	1.4638	1.28679	1.33383	-0.00355695	0.976636	0.996339						x
C09D4.3	1.45168	1.09145	1.3772	1.44594	1.27157	1.41157	-0.0711564	0.580038	0.929971
C09D8.1	1.17512	1.13689	1.15952	1.22892	1.15601	1.19422	-0.00120461	0.991392	0.998237
C09E10.2	0.771772	0.925666	0.761834	0.832094	0.848719	0.796964	0.0946028	0.456939	0.889339
C09E7.1	1.25855	1.31607	1.11248	1.25711	1.28731	1.1848	0.128799	0.262943	0.793866
C09E7.10	1.1293	1.00126	1.13892	1.34804	1.06528	1.24348	-0.128639	0.29212	0.81193
C09E7.2	1.15083	0.976305	1.11583	1.1501	1.06357	1.13296	-0.0340141	0.778323	0.966084
C09E7.3	1.14557	0.85081	1.10936	1.25239	0.998191	1.18088	-0.125973	0.337445	0.84184
C09E7.4	1.97814	2.06182	2.17984	2.66692	2.01998	2.42338	-0.164729	0.156314	0.681948
C09E7.7	2.05626	2.26406	1.55811	1.71933	2.16016	1.63872	0.35187	0.00161008	0.0422172		x
C09E7.9	2.13749	2.07405	1.67468	2.0713	2.10577	1.87299	0.163787	0.163203	0.69332
C09E8.1	0.764623	0.777324	0.715759	0.928624	0.770974	0.822191	-0.0301075	0.816195	0.972494
C09E8.2	0.922573	0.841355	0.978544	1.20216	0.881964	1.09035	-0.182414	0.144854	0.66334
C09E8.3	1.09664	1.08033	1.11032	1.0481	1.08848	1.07921	0.0440083	0.703628	0.953977				x		x
C09E9.1	1.73437	2.30448	1.75982	2.41063	2.01942	2.08523	0.00156764	0.990663	0.998116
C09F12.1	0.813628	0.884924	0.672164	0.793505	0.849276	0.732835	0.182442	0.145677	0.664067				x
C09F12.2	0.880209	0.918108	0.962687	1.07645	0.899159	1.01957	-0.101741	0.389092	0.866178
C09F12.3	0.985246	0.818793	1.17455	1.16657	0.90202	1.17056	-0.2383	0.0533338	0.423647
C09F5.1	1.13782	1.08825	1.17934	1.11383	1.11303	1.14658	0.00137265	0.990518	0.998098						x
C09F5.2	1.30493	1.20232	1.24138	1.43417	1.25363	1.33777	-0.0357793	0.759936	0.963688		x
C09F5.3	1.05522	1.00518	0.97532	1.01443	1.0302	0.994874	0.0745041	0.515075	0.909548
C09F9.2	1.27713	0.830315	1.28442	1.20121	1.05373	1.24281	-0.109774	0.419396	0.874036
C09F9.3	1.01667	1.19685	1.10918	1.1142	1.10676	1.11169	0.0290139	0.812059	0.972084						x
C09G1.1	0.668841	0.590142	0.679807	0.683428	0.629492	0.681617	-0.0487565	0.697597	0.953235
C09G1.2	0.714366	0.669687	0.608516	0.637436	0.692026	0.622976	0.142227	0.247002	0.778771
C09G1.3	0.795733	0.738492	0.968631	0.766399	0.767113	0.867515	-0.0863391	0.511842	0.908101
C09G1.4	0.799806	0.848325	0.985293	1.01424	0.824066	0.999765	-0.176607	0.132319	0.641511
C09G1.5	0.570244	0.46142	0.55964	0.664159	0.515832	0.611899	-0.124405	0.350189	0.850493
C09G12.1	1.23223	1.33065	1.41597	1.44493	1.28144	1.43045	-0.0890387	0.427048	0.878175
C09G12.10	2.24258	2.62574	2.21027	2.51774	2.43416	2.364	0.0678601	0.562831	0.927017			x
C09G12.11	0.723651	0.857302	0.769052	0.728933	0.790477	0.748992	0.0838414	0.511402	0.908101
C09G12.16	0.695351	0.774079	0.665264	0.681274	0.734715	0.673269	0.122357	0.32445	0.830487
C09G12.17	0.758012	0.773218	0.650329	0.902936	0.765615	0.776632	0.0173579	0.896279	0.982825
C09G12.2	1.16422	1.42855	1.23193	1.18101	1.29639	1.20647	0.104968	0.401694	0.867969
C09G12.3	0.650335	0.844802	0.626349	0.775593	0.747569	0.700971	0.083966	0.532445	0.916017
C09G12.6	0.841517	0.990007	0.690932	0.774257	0.915762	0.732595	0.255385	0.043676	0.381141
C09G12.9	0.695343	0.797175	0.72186	0.695686	0.746259	0.708773	0.0824942	0.513231	0.908101
C09G4.1	1.84669	1.57918	1.87516	1.81723	1.71293	1.8462	-0.0485465	0.675771	0.951078
C09G4.2	0.909828	0.928714	0.904554	0.906414	0.919271	0.905484	0.0515764	0.65743	0.946318
C09G4.5	2.26958	2.09907	1.03512	1.13184	2.18433	1.08348	0.841888	2.35713e-14	4.84256e-12		x		x		x
C09G5.1	1.01113	0.943698	1.01288	1.17342	0.977415	1.09315	-0.085286	0.475758	0.898749
C09G5.2	0.940395	0.878641	1.07041	1.13612	0.909518	1.10327	-0.178712	0.122319	0.621911		x
C09G5.3	0.856903	1.11428	1.07654	0.996077	0.98559	1.03631	-0.0178675	0.891597	0.981794				x		x
C09G5.4	0.768233	0.694609	0.978891	0.735009	0.731421	0.85695	-0.112218	0.402989	0.868724
C09G5.5	0.773414	0.576395	0.945347	0.890169	0.674905	0.917758	-0.248901	0.0610847	0.454798
C09G5.6	0.817049	0.775953	0.899956	0.912783	0.796501	0.906369	-0.106834	0.364401	0.856086
C09G5.7	1.21078	1.16899	3.69823	4.5883	1.18988	4.14327	-1.33225	3.61674e-30	3.63261e-27		x
C09G5.8	0.933789	0.830356	0.961525	1.04865	0.882073	1.00509	-0.105978	0.378254	0.862925
C09G9.2	1.7471	1.52513	1.73876	1.67208	1.63612	1.70542	-0.0119948	0.916987	0.985586		x
C09G9.3	1.24295	1.05434	1.42051	1.5061	1.14864	1.46331	-0.227586	0.0558447	0.434454
C09G9.4	1.03998	0.915478	1.01128	0.897051	0.977727	0.954165	0.0555545	0.656807	0.945891
C09G9.5	1.63824	1.47086	1.96117	2.3918	1.55455	2.17649	-0.326824	0.00620916	0.117668
C09G9.6	3.25248	2.95952	3.51215	4.38565	3.106	3.9489	-0.227186	0.0524673	0.421207			x
C09G9.7	0.909414	0.987523	0.987884	0.847087	0.948468	0.917486	0.0637449	0.613852	0.938233
C09G9.8	0.923405	1.02466	0.935292	0.943904	0.974034	0.939598	0.0727858	0.54222	0.920017
C09H10.1	1.95092	1.8942	2.19795	2.7393	1.92256	2.46862	-0.236772	0.0443212	0.384493
C09H10.5	2.43452	2.90749	1.88811	1.8192	2.67101	1.85366	0.431199	0.000263019	0.00952928			x
C09H10.6	3.08236	3.03576	1.38612	1.20337	3.05906	1.29475	0.988665	9.67682e-18	3.12406e-15		x	x	x
C09H10.8	1.84126	1.59687	0.910144	0.890089	1.71906	0.900117	0.737498	4.06709e-10	4.59556e-08
C09H10.9	2.08928	1.96047	2.44975	2.79985	2.02487	2.6248	-0.264002	0.0152329	0.210546
C09H5.2	0.815039	0.637731	0.757639	0.86956	0.726385	0.8136	-0.0759655	0.562911	0.927017					x
C09H5.3	0.822841	0.803375	0.791154	0.843761	0.813108	0.817458	0.0284848	0.80979	0.972084
C09H5.4	0.786788	0.711768	0.706621	0.786088	0.749278	0.746355	0.0371793	0.763272	0.96406
C09H5.5	0.754164	0.747705	0.732269	0.77718	0.750935	0.754725	0.0290981	0.807841	0.97195
C09H5.6	0.749995	0.796484	0.746521	1.0633	0.77324	0.904912	-0.108219	0.419059	0.873777
C09H5.9	0.696175	0.485527	0.849613	0.716133	0.590851	0.782873	-0.198344	0.146166	0.664994
C09H6.1	1.42727	1.58288	1.45395	1.56307	1.50508	1.50851	0.033452	0.768426	0.964348
C09H6.2	0.983979	1.09621	1.07675	1.02256	1.0401	1.04966	0.0231021	0.847593	0.974848
C09H6.3	1.39648	1.28887	1.47376	1.56357	1.34268	1.51866	-0.105355	0.341324	0.843695		x
C10A4.1	0.880788	0.753617	1.07108	1.05246	0.817203	1.06177	-0.240327	0.0499558	0.409698
C10A4.10	0.797582	0.72105	0.795179	0.827234	0.759316	0.811207	-0.0361155	0.765852	0.96424
C10A4.2	0.687378	0.623731	0.561262	0.74011	0.655554	0.650686	0.0368351	0.78123	0.966084
C10A4.3	1.07502	0.901467	0.942065	1.11402	0.988241	1.02804	-0.00745981	0.952972	0.993295
C10A4.4	0.867937	0.696768	1.0277	1.06984	0.782352	1.04877	-0.260334	0.0401693	0.367055
C10A4.5	0.689411	0.795905	0.674222	0.68044	0.742658	0.677331	0.124428	0.324065	0.830371
C10A4.6	0.720347	0.588181	0.938796	1.12665	0.654264	1.03272	-0.403717	0.00188938	0.0472184
C10A4.7	0.710982	0.757908	0.767505	0.654366	0.734445	0.710935	0.0608612	0.636613	0.941304
C10A4.8	0.607802	0.639922	0.581559	0.774188	0.623862	0.677873	-0.0447273	0.736027	0.958822
C10A4.9	0.712937	0.60813	0.738459	0.56169	0.660534	0.650074	0.0378736	0.779468	0.966084
C10B5.3	1.74579	1.90324	2.10486	1.96634	1.82452	2.0356	-0.088808	0.430308	0.879171
C10C5.1	2.80289	2.72046	2.26867	2.65567	2.76168	2.46217	0.170369	0.118037	0.612337			x
C10C5.2	1.20428	1.0469	1.33066	1.73285	1.12559	1.53175	-0.269164	0.0356491	0.340987
C10C5.3	0.932648	1.01459	0.933824	0.926698	0.973618	0.930261	0.0836391	0.480249	0.899923
C10C5.4	0.890201	1.01069	1.08953	1.02906	0.950446	1.05929	-0.0810687	0.507197	0.906719
C10C5.5	1.03909	0.90977	1.20041	1.38566	0.974432	1.29304	-0.264416	0.0295652	0.309995
C10C5.6	1.50018	1.37634	1.77736	1.76199	1.43826	1.76967	-0.203155	0.0645485	0.468852	x	x
C10C6.1	1.27818	1.18554	1.29473	1.26693	1.23186	1.28083	-0.00894079	0.937034	0.989865
C10C6.2	0.979377	0.849692	0.997141	0.905507	0.914535	0.951324	-0.0094084	0.939899	0.99041
C10C6.3	0.947953	1.00744	0.829891	0.936152	0.977697	0.883021	0.14369	0.230086	0.764704
C10C6.5	1.87097	1.81417	2.11615	2.43345	1.84257	2.2748	-0.206161	0.0594723	0.447999						x
C10C6.7	1.08542	0.903177	0.798628	0.696593	0.9943	0.74761	0.301634	0.0197233	0.246329
C10E2.1	0.674529	0.748402	0.622176	0.691173	0.711466	0.656675	0.113944	0.364094	0.856086
C10E2.3	0.527384	0.603412	0.495678	0.501084	0.565398	0.498381	0.150199	0.246207	0.778006
C10E2.4	0.735812	0.685242	0.595011	0.838809	0.710527	0.71691	0.0212271	0.874438	0.978822
C10E2.5	0.644092	0.825324	0.584701	0.760599	0.734708	0.67265	0.1018	0.45144	0.887379
C10E2.6	1.42958	1.14789	1.28673	1.87779	1.28873	1.58226	-0.146124	0.278333	0.801258					x		x
C10F3.1	1.63826	1.61942	1.89827	1.95852	1.62884	1.92839	-0.163732	0.11576	0.607271
C10F3.2	1.33527	1.24431	1.50023	1.4345	1.28979	1.46736	-0.110839	0.326183	0.831906
C10F3.3	0.917279	0.745177	0.876509	0.996222	0.831228	0.936365	-0.0858615	0.502274	0.90555
C10F3.4	1.36044	1.32692	1.31925	1.31756	1.34368	1.31841	0.0579024	0.596725	0.935597
C10F3.5	1.36757	1.26401	1.31794	1.24589	1.31579	1.28192	0.0635608	0.58	0.929971						x
C10F3.6	0.887316	0.903426	0.829561	0.846919	0.895371	0.83824	0.106209	0.363695	0.856086
C10F3.7	1.3507	1.34627	1.33372	1.35874	1.34849	1.34623	0.0382863	0.724533	0.956905
C10G11.1	1.0854	1.40337	1.14456	1.40068	1.24438	1.27262	0.00952063	0.942183	0.990672
C10G11.10	0.956358	1.26302	0.896107	1.03119	1.10969	0.963648	0.159839	0.225348	0.760633
C10G11.2	1.0876	1.02489	0.866486	0.968005	1.05624	0.917246	0.189419	0.107572	0.587726
C10G11.3	1.256	1.1597	1.19971	1.19407	1.20785	1.19689	0.0454067	0.689138	0.952236
C10G11.7	2.11067	1.93876	2.22956	2.58762	2.02472	2.40859	-0.160795	0.150997	0.671556
C10G11.8	1.10056	0.818616	1.12515	1.04182	0.959587	1.08348	-0.0833346	0.527418	0.913867
C10G11.9	1.56329	1.46568	2.13862	2.55207	1.51449	2.34535	-0.450554	9.0697e-05	0.00387423
C10G6.1	1.02918	0.881444	0.912217	0.974035	0.955311	0.943126	0.0462952	0.704896	0.9542
C10G8.1	0.833878	0.787114	0.709913	0.885257	0.810496	0.797585	0.048417	0.70368	0.953977
C10G8.2	0.595297	0.605131	0.760846	0.47973	0.600214	0.620288	-0.0038572	0.977545	0.996554
C10G8.3	0.551149	0.400492	0.667173	0.44133	0.47582	0.554252	-0.080926	0.552858	0.923663
C10G8.5	0.635759	0.629424	0.636556	0.591417	0.632592	0.613987	0.0612037	0.625851	0.938689					x
C10G8.6	0.601585	0.628153	0.623571	0.604127	0.614869	0.613849	0.0335094	0.78827	0.967823
C10G8.7	0.820296	0.708427	0.772151	0.601741	0.764362	0.686946	0.118666	0.375538	0.861459
C10G8.8	0.935958	0.709551	0.80347	0.794679	0.822754	0.799075	0.0558247	0.671237	0.950395
C10H11.1	2.22662	2.38463	1.83887	1.82351	2.30562	1.83119	0.30765	0.00388431	0.0839001		x				x
C10H11.10	3.53907	3.88108	3.53892	4.44165	3.71008	3.99028	-0.0432096	0.714133	0.955234			x
C10H11.3	1.95877	2.05813	2.03814	2.3818	2.00845	2.20997	-0.0716794	0.522233	0.912674
C10H11.4	1.24219	1.29464	1.50138	1.54886	1.26841	1.52512	-0.176367	0.106673	0.586181					x		x
C10H11.5	1.3665	1.41674	1.52546	1.52702	1.39162	1.52624	-0.0705692	0.516581	0.910143
C10H11.6	1.24948	1.17444	1.33107	1.59727	1.21196	1.46417	-0.169079	0.155672	0.680135					x
C10H11.7	2.07236	2.24214	2.30526	2.06331	2.15725	2.18428	0.0203686	0.859234	0.977298
C10H11.9	1.69482	1.7396	1.43553	1.24399	1.71721	1.33976	0.300623	0.0115388	0.176339						x
C11D2.2	0.762413	0.626264	0.83139	0.860361	0.694338	0.845875	-0.164521	0.195921	0.734125
C11D2.3	1.09633	0.698889	2.05339	1.70722	0.897611	1.88031	-0.551286	5.45961e-05	0.00251331
C11D2.4	2.31533	2.33428	2.65771	2.6529	2.32481	2.6553	-0.123403	0.2189	0.755391					x		x
C11D2.6	0.957678	1.00635	0.904152	0.984566	0.982015	0.944359	0.0778247	0.506231	0.90665
C11D9.1	1.2399	1.15141	1.21385	1.23614	1.19565	1.225	0.00790445	0.94405	0.991316
C11E4.1	0.797839	0.730378	0.725584	0.749932	0.764109	0.737758	0.0697755	0.565455	0.927074					x		x
C11E4.2	0.752055	0.686043	0.919596	0.706041	0.719049	0.812818	-0.0827922	0.535141	0.916176							x
C11E4.3	0.848306	0.780455	0.904022	0.930708	0.814381	0.917365	-0.0955213	0.420951	0.875259
C11E4.6	1.30257	1.18511	1.37721	1.4159	1.24384	1.39655	-0.0954239	0.396774	0.867543
C11E4.7	0.847087	0.728018	0.957509	1.14222	0.787553	1.04986	-0.255107	0.0437174	0.381267
C11E4.8	0.834469	0.994579	0.926909	0.94204	0.914524	0.934475	0.0103401	0.934059	0.989442
C11G10.1	0.722087	0.916677	0.919407	0.915439	0.819382	0.917423	-0.0769264	0.55328	0.924031						x
C11G6.1	0.783182	0.911541	0.768841	0.746304	0.847362	0.757573	0.144959	0.248887	0.781321
C11G6.2	0.829625	0.774988	0.995195	1.13093	0.802306	1.06306	-0.266424	0.0263764	0.293272
C11G6.4	0.64855	0.652325	0.816159	0.650224	0.650437	0.733192	-0.0819673	0.534819	0.916017
C11H1.3	0.61565	0.566053	0.668313	0.739061	0.590851	0.703687	-0.144872	0.24631	0.778006
C11H1.4	0.993912	0.886079	1.08608	1.22875	0.939995	1.15742	-0.18799	0.118003	0.612337					x		x
C11H1.5	1.13033	1.2824	1.12666	1.17911	1.20636	1.15288	0.0835646	0.479261	0.899923				x		x
C11H1.7	1.14506	1.0081	0.956632	1.14164	1.07658	1.04913	0.0595469	0.630595	0.939661
C11H1.8	0.594574	0.572031	0.813257	0.737105	0.583302	0.775181	-0.25541	0.0421692	0.3753
C11H1.9	1.12719	0.820814	1.22923	1.27103	0.974004	1.25013	-0.202232	0.123928	0.625662
C12C8.1	1.40053	1.17529	1.13404	1.37619	1.28791	1.25512	0.0588361	0.639958	0.941969
C12C8.2	1.10941	1.09966	1.18399	1.22511	1.10454	1.20455	-0.062924	0.57188	0.92728
C12C8.3	0.703706	0.802584	1.0108	0.872651	0.753145	0.941725	-0.187077	0.145772	0.664335							x
C12D12.1	0.719622	0.636627	0.610401	0.636617	0.678125	0.623509	0.117501	0.348599	0.849739							x
C12D12.2	0.808934	0.802049	0.868937	0.909304	0.805491	0.88912	-0.0733745	0.531225	0.915895
C12D12.3	0.839917	0.781001	0.829796	0.934983	0.810459	0.882389	-0.0562372	0.642163	0.942495
C12D12.4	0.996633	1.43103	1.0333	0.6882	1.21383	0.86075	0.258308	0.0593115	0.44776
C12D12.5	0.854506	0.787995	0.874626	0.978508	0.82125	0.926567	-0.0945751	0.432715	0.880128
C12D5.10	0.68696	0.731222	0.882771	0.701556	0.709091	0.792164	-0.0746672	0.571519	0.92728
C12D5.11	1.30114	1.19728	1.21855	1.01528	1.24921	1.11692	0.142931	0.255387	0.787696
C12D5.2	1.00456	0.946284	0.952005	1.17937	0.975425	1.06569	-0.0568148	0.647993	0.944057
C12D5.3	0.719279	0.434074	0.675969	0.668565	0.576677	0.672267	-0.0870214	0.525403	0.913783
C12D5.5	0.686034	0.941703	0.806156	0.72261	0.813869	0.764383	0.0795876	0.55538	0.925168							x
C12D5.7	1.32612	1.25864	1.24412	1.58665	1.29238	1.41538	-0.0595865	0.630783	0.939661
C12D5.8	1.14023	1.10307	1.05914	1.18047	1.12165	1.1198	0.0377536	0.7422	0.959286
C12D5.9	0.758042	0.706668	0.715712	0.806391	0.732355	0.761052	-0.00637217	0.958626	0.994737
C12D8.1	1.45648	1.38843	1.5421	1.46434	1.42245	1.50322	-0.0279378	0.802148	0.970945
C12D8.10	1.5306	1.30112	1.31062	1.68036	1.41586	1.49549	-0.0215222	0.865823	0.978445						x
C12D8.11	1.7017	1.37098	1.65574	1.71785	1.53634	1.6868	-0.065564	0.589945	0.933558
C12D8.12	1.19293	1.25636	1.12025	1.24185	1.22464	1.18105	0.0763845	0.504832	0.906538
C12D8.13	1.08366	0.750122	1.04392	1.15014	0.916893	1.09703	-0.127502	0.342872	0.845292
C12D8.20	1.25336	0.992326	1.61105	1.77625	1.12284	1.69365	-0.386096	0.0020077	0.0494993
C12D8.21	2.12867	1.787	1.357	1.455	1.95783	1.406	0.395093	0.000802639	0.0244703
C12D8.4	0.9326	1.02782	0.99248	1.32214	0.98021	1.15731	-0.125195	0.335786	0.840813
C12D8.5	1.22008	1.19069	1.18584	1.39234	1.20539	1.28909	-0.0378583	0.746459	0.959286							x
C12D8.8	1.41204	1.16168	1.30069	1.2919	1.28686	1.2963	0.0247853	0.838999	0.974681
C13A10.1	0.727196	0.806887	0.749788	0.87461	0.767042	0.812199	-0.0252568	0.84067	0.974681
C13A10.2	1.6643	2.43885	2.93999	2.43555	2.05158	2.68777	-0.202573	0.13351	0.642972
C13A2.1	0.707329	0.564643	0.723921	0.762113	0.635986	0.743017	-0.117976	0.364126	0.856086
C13A2.12	1.11689	0.878615	0.956918	1.01994	0.997754	0.98843	0.0402306	0.752842	0.9613
C13A2.2	0.579286	0.640347	0.543119	0.69501	0.609817	0.619065	0.0162015	0.902507	0.983868
C13A2.3	0.908275	0.896327	0.66284	0.850453	0.902301	0.756646	0.203888	0.11192	0.600622
C13A2.4	0.586233	0.696986	0.507015	0.475443	0.64161	0.491229	0.276437	0.0354381	0.340018
C13A2.5	0.639315	0.719623	0.719235	0.817943	0.679469	0.768589	-0.0907222	0.472697	0.896829
C13A2.6	0.810863	0.630681	0.747902	0.766477	0.720772	0.757189	-0.0165506	0.899277	0.983817
C13A2.7	0.890585	0.819654	0.812952	0.951168	0.85512	0.88206	0.00186388	0.987918	0.99745
C13A2.9	0.939534	0.926881	0.861002	0.925693	0.933207	0.893347	0.0833935	0.473574	0.897527
C13B4.1	2.52908	2.67612	2.34868	2.31537	2.6026	2.33203	0.168243	0.105136	0.583952	x	x	x	x
C13B4.2	1.37645	1.60072	0.89254	0.863861	1.48858	0.878201	0.589556	1.2037e-06	8.409e-05		x		x		x
C13B9.3	0.789951	0.753265	0.754127	0.61434	0.771608	0.684234	0.141206	0.279684	0.801594
C13B9.4	1.05733	1.05562	0.959434	0.98331	1.05648	0.971372	0.130317	0.251778	0.784946
C13C12.1	0.971505	0.912774	0.988869	1.05808	0.942139	1.02348	-0.0560714	0.628951	0.939582
C13C12.2	1.07952	0.862093	1.15698	1.01525	0.970805	1.08611	-0.0780307	0.547867	0.921771				x		x
C13C4.1	1.65619	1.51102	1.62263	1.99967	1.5836	1.81115	-0.108688	0.36617	0.856846
C13C4.2	1.03336	1.05766	0.939924	1.14673	1.04551	1.04333	0.036226	0.767694	0.96424
C13C4.3	2.02582	1.75516	1.99908	2.19304	1.89049	2.09606	-0.0802738	0.480413	0.899923
C13C4.4	1.26866	1.16849	1.25669	1.3117	1.21857	1.2842	-0.0240482	0.830937	0.974085
C13C4.5	1.30583	1.1058	1.24109	1.4169	1.20582	1.329	-0.0683895	0.575091	0.92728					x		x
C13C4.6	1.63809	1.68845	1.47013	1.58084	1.66327	1.52549	0.138052	0.199822	0.739221						x
C13C4.7	0.940924	0.705052	1.05887	1.17412	0.822988	1.11649	-0.254086	0.0528568	0.421898
C13C4.8	1.46823	1.22616	1.19205	0.985998	1.34719	1.08902	0.232911	0.0715504	0.491255
C13D9.1	0.90762	0.944711	1.09891	1.16583	0.926166	1.13237	-0.188465	0.100571	0.575991
C13D9.2	0.679406	0.764524	0.715035	0.668713	0.721965	0.691874	0.0734592	0.561574	0.926911
C13D9.3	0.675686	0.808409	0.673546	0.721269	0.742047	0.697407	0.0919235	0.473034	0.897092
C13D9.4	0.733781	0.710229	0.915417	0.826883	0.722005	0.87115	-0.162454	0.18822	0.726644
C13D9.5	0.820586	0.839331	0.694179	0.69431	0.829958	0.694245	0.225658	0.0594071	0.447999
C13D9.6	0.772127	0.743787	0.654956	0.812097	0.757957	0.733526	0.0647223	0.611745	0.938233
C13D9.7	0.64256	0.604775	0.701383	0.608599	0.623667	0.654991	-0.0176037	0.891322	0.981717
C13D9.8	0.706174	0.743686	0.821447	0.756031	0.72493	0.788739	-0.0547348	0.658303	0.946603
C13D9.9	0.764705	0.855514	0.929876	0.741541	0.81011	0.835708	-0.000921868	0.994427	0.99924
C13E3.1	1.3114	1.43062	1.59753	1.96397	1.37101	1.78075	-0.241935	0.0459162	0.391381
C13F10.1	1.2515	1.57768	1.41286	1.14829	1.41459	1.28057	0.118953	0.367862	0.858003
C13F10.2	1.00492	1.15449	0.985835	0.735342	1.0797	0.860589	0.222661	0.0969872	0.570505
C13G3.1	0.69438	0.691882	0.647483	0.885798	0.693131	0.766641	-0.0604339	0.649206	0.944273							x
C13G3.2	1.29771	1.06204	1.11557	1.18276	1.17988	1.14916	0.0596538	0.628702	0.939582
C13G3.3	1.79827	1.9088	2.04008	2.24369	1.85353	2.14189	-0.131312	0.223086	0.75945	x	x
C13G5.1	1.28257	1.25638	1.27963	1.71559	1.26947	1.49761	-0.130351	0.306406	0.82161
C13G5.2	3.61012	3.63456	3.69068	4.37182	3.62234	4.03125	-0.0868232	0.420237	0.874477			x
C14A11.2	1.20787	0.88015	1.03266	1.25752	1.04401	1.14509	-0.0535211	0.688649	0.952236
C14A11.3	0.723911	0.767896	0.783763	0.826408	0.745903	0.805086	-0.0472362	0.694725	0.952716
C14A11.5	1.13573	1.1025	1.17082	1.22098	1.11911	1.1959	-0.0393495	0.724262	0.956905
C14A11.6	0.995771	1.05269	0.945628	0.887556	1.02423	0.916592	0.153041	0.198702	0.737038
C14A11.7	0.718413	0.724326	0.659734	0.680209	0.72137	0.669972	0.11132	0.357382	0.853811
C14A4.11	1.65313	1.81906	1.5594	1.77161	1.73609	1.6655	0.0825754	0.471081	0.895627
C14A4.12	1.24657	1.31592	1.17139	1.24103	1.28124	1.20621	0.105155	0.348622	0.849739
C14A4.13	0.881388	0.947245	0.949046	0.985773	0.914317	0.967409	-0.0274545	0.815293	0.972471
C14A4.15	1.09558	1.19818	1.14183	1.1862	1.14688	1.16402	0.0189708	0.869361	0.978445
C14A4.6	1.18464	1.49135	1.24089	1.44217	1.338	1.34153	0.0297109	0.816172	0.972494
C14A4.7	1.3235	1.07116	1.23354	0.894334	1.19733	1.06394	0.122321	0.366117	0.856841
C14A4.8	1.26526	1.56717	1.42941	1.49221	1.41622	1.46081	0.00115603	0.99255	0.998691
C14A4.9	1.26737	0.994272	1.27565	1.04478	1.13082	1.16022	0.00297446	0.982075	0.996794				x		x
C14A6.1	0.541364	0.553892	0.601639	0.758107	0.547628	0.679873	-0.172791	0.18577	0.725326
C14A6.12	0.682622	0.577081	0.580096	0.528468	0.629852	0.554282	0.148793	0.255525	0.787696
C14A6.13	0.656416	0.684406	0.554032	0.478097	0.670411	0.516064	0.277539	0.0325939	0.326237
C14A6.5	0.547394	0.547091	0.454934	0.501435	0.547242	0.478184	0.164706	0.196142	0.734125
C14A6.6	0.808978	0.861021	0.709343	0.617871	0.834999	0.663607	0.258289	0.0420721	0.374875
C14A6.8	0.887918	1.03364	0.562546	0.825742	0.960777	0.694144	0.295858	0.0291953	0.308127
C14B1.1	1.20213	0.876705	1.31624	1.04721	1.03942	1.18173	-0.082906	0.539944	0.919089
C14B1.2	2.54956	2.03268	2.37395	2.30235	2.29112	2.33815	0.0112473	0.925983	0.987696
C14B1.3	2.03279	1.57918	1.72278	1.5496	1.80599	1.63619	0.127084	0.318451	0.827686
C14B4.2	0.700081	0.890376	0.683464	0.765707	0.795228	0.724586	0.115954	0.378036	0.86273
C14B9.1	1.7152	1.76827	1.71682	1.53868	1.74173	1.62775	0.109304	0.341316	0.843695
C14B9.10	0.621516	0.408174	0.638762	0.558877	0.514845	0.59882	-0.0887172	0.517454	0.910467		x
C14B9.2	1.99008	1.9028	1.79635	2.30221	1.94644	2.04928	-0.0192827	0.873794	0.978655
C14B9.3	1.22126	1.1028	1.14598	1.46187	1.16203	1.30393	-0.0828632	0.510651	0.908101				x		x
C14B9.4	3.22101	2.97309	1.55022	1.50252	3.09705	1.52637	0.868002	3.44808e-16	9.30416e-14		x	x	x
C14B9.6	1.22263	1.31647	1.30115	1.3082	1.26955	1.30468	0.00490506	0.96532	0.995223
C14B9.8	1.42721	1.18759	1.47864	1.34884	1.3074	1.41374	-0.0495694	0.688235	0.952236
C14C10.1	1.37992	0.923271	1.30336	1.21664	1.1516	1.26	-0.0504403	0.709003	0.9545
C14C10.3	1.28342	0.998342	1.33465	1.1604	1.14088	1.24753	-0.0563334	0.665973	0.948803
C14C10.5	1.38618	1.18629	1.41867	1.37716	1.28624	1.39792	-0.056925	0.631772	0.939758
C14C10.7	1.42631	1.15541	1.17392	1.24806	1.29086	1.21099	0.0981673	0.426973	0.878175
C14C11.1	2.06362	1.85218	2.76822	3.43009	1.9579	3.09915	-0.460558	0.000107175	0.00443392
C14C11.2	2.59542	2.27348	2.99159	3.6532	2.43445	3.32239	-0.302884	0.0103492	0.164559			x
C14C11.3	1.52593	1.53301	1.58381	1.75273	1.52947	1.66827	-0.0637152	0.557922	0.926502
C14C11.4	1.07096	1.02104	1.10482	1.11845	1.046	1.11163	-0.0330914	0.770447	0.964971
C14C11.5	0.724043	0.791867	0.845197	0.781331	0.757955	0.813264	-0.0400343	0.7475	0.959464
C14C11.6	2.29815	2.44447	2.69018	3.31494	2.37131	3.00256	-0.223817	0.0546122	0.428555
C14C11.7	1.51922	1.77764	1.48061	1.85509	1.64843	1.66785	0.0217161	0.862821	0.977663
C14C11.8	1.01068	1.01162	1.07336	1.03387	1.01115	1.05362	-0.0106384	0.926467	0.987827
C14C6.1	0.654975	0.791864	0.622237	0.521564	0.72342	0.571901	0.234231	0.0795573	0.519823
C14C6.10	0.591604	0.665006	0.641424	0.561333	0.628305	0.601378	0.0709554	0.586802	0.933298
C14C6.12	0.618217	0.800607	0.900681	0.714549	0.709412	0.807615	-0.0823529	0.54378	0.92023
C14C6.13	0.693071	0.680679	0.598431	0.491336	0.686875	0.544884	0.242772	0.0648219	0.469517
C14C6.2	0.634995	0.77809	0.56346	0.708726	0.706543	0.636093	0.122171	0.360534	0.855514
C14C6.3	0.581146	0.58752	0.681083	0.631383	0.584333	0.656233	-0.0851975	0.498227	0.903347
C14C6.4	0.511858	0.551731	0.469441	0.63479	0.531794	0.552116	-0.00282489	0.983267	0.996794
C14C6.5	0.911335	1.12802	0.931733	1.36995	1.01968	1.15084	-0.0712245	0.599853	0.936173
C14C6.6	0.601663	0.54884	0.624903	0.590012	0.575252	0.607457	-0.0231046	0.855723	0.977298
C14C6.7	0.547614	0.607272	0.591433	0.525581	0.577443	0.558507	0.0606093	0.642033	0.942495
C14C6.8	0.671436	0.582655	0.586136	0.599605	0.627046	0.59287	0.086233	0.497645	0.903331
C14C6.9	0.697817	0.583817	0.633708	0.620229	0.640817	0.626968	0.0512112	0.691163	0.952603
C14E2.1	0.446564	0.274089	0.408528	0.507499	0.360327	0.458013	-0.132654	0.330085	0.836151
C14E2.2	0.643639	0.761093	0.631928	0.508335	0.702366	0.570132	0.206711	0.123875	0.62557
C14E2.3	0.411261	0.662259	0.402904	0.362726	0.53676	0.382815	0.243045	0.0751796	0.504893
C14E2.4	0.494512	0.645288	0.476885	0.396093	0.5699	0.436489	0.235499	0.0842632	0.535464
C14E2.5	0.552433	0.877257	0.501002	0.607441	0.714845	0.554221	0.202321	0.139819	0.655963
C14E2.6	0.487168	0.335417	0.406365	0.392801	0.411292	0.399583	0.043561	0.750559	0.960799
C14F11.1	1.04587	0.742229	0.924231	0.698328	0.894051	0.81128	0.0966332	0.479976	0.899923
C14F11.2	0.933257	1.01772	0.970139	0.866203	0.975488	0.918171	0.0943565	0.44583	0.885425
C14F11.3	0.883585	0.831945	0.804553	0.938871	0.857765	0.871712	0.0168973	0.890089	0.981712
C14F11.4	0.938073	0.8535	0.934563	0.921525	0.895786	0.928044	-0.00548762	0.963235	0.994984
C14F11.6	1.33782	1.08127	1.02216	1.3645	1.20954	1.19333	0.0422021	0.749704	0.960598				x		x
C14F5.1	1.16964	1.31647	0.94287	1.0497	1.24305	0.996284	0.271406	0.0235458	0.276418
C14F5.2	0.685092	0.576796	0.649501	0.697354	0.630944	0.673428	-0.0329321	0.797014	0.970337				x
C14F5.3	0.710351	0.730554	0.796569	0.779733	0.720453	0.788151	-0.0627024	0.603083	0.937296
C14F5.5	1.12911	0.769059	0.86761	0.958906	0.949083	0.913258	0.0583202	0.666273	0.948917
C14H10.1	1.10533	0.914084	0.982114	1.24544	1.0097	1.11378	-0.0621361	0.632549	0.940056
C14H10.2	1.38498	1.18381	1.34803	1.45278	1.2844	1.40041	-0.0595134	0.615176	0.938233				x		x
C14H10.3	1.10533	0.993333	1.23845	1.27136	1.04933	1.25491	-0.163698	0.156511	0.682317				x		x
C14H10.4	1.24613	1.25718	0.985218	1.41499	1.25166	1.2001	0.0692416	0.600556	0.936396
C15A11.1	0.934594	0.952789	1.17707	0.910863	0.943691	1.04397	-0.0663202	0.612855	0.938233
C15A11.2	0.98442	0.96914	1.06212	0.895923	0.97678	0.979023	0.0278981	0.824092	0.973243
C15A11.3	1.06671	1.09809	1.08262	1.09964	1.0824	1.09113	0.026243	0.816495	0.972507
C15A11.4	1.25173	1.30881	1.21729	1.49572	1.28027	1.35651	-0.0261895	0.828955	0.9736
C15A11.7	1.2522	1.05192	1.07785	1.31691	1.15206	1.19738	-0.00625366	0.960624	0.99485
C15A7.1	0.618621	0.806483	0.524501	0.669098	0.712552	0.5968	0.17506	0.196188	0.734125
C15A7.2	0.761696	0.714052	0.747315	0.915078	0.737874	0.831197	-0.0857372	0.4986	0.903347
C15A7.4	0.69716	0.730306	0.615109	0.684878	0.713733	0.649993	0.129517	0.294783	0.813026
C15B12.1	0.856164	0.783544	0.910313	0.828858	0.819854	0.869586	-0.0290325	0.814053	0.972127
C15B12.2	0.703518	0.819976	0.75543	0.853707	0.761747	0.804568	-0.0216596	0.864441	0.977816
C15B12.4	0.801995	0.789788	0.781342	0.851549	0.795891	0.816446	0.00701142	0.953077	0.993295							x
C15B12.5	0.839185	0.741063	0.88145	0.916058	0.790124	0.898754	-0.102728	0.397542	0.867543
C15B12.7	0.651438	0.743944	0.665656	0.598091	0.697691	0.631874	0.124277	0.336704	0.841046
C15B12.8	0.810053	0.826325	0.898237	0.952049	0.818189	0.925143	-0.0998681	0.393939	0.867125
C15B12.9	0.826567	0.861466	0.924107	1.07839	0.844016	1.00125	-0.145952	0.229027	0.764088
C15C6.1	1.11147	0.867527	1.48183	1.51555	0.9895	1.49869	-0.385471	0.00224514	0.0543373				x		x
C15C6.2	2.03103	2.58574	2.40336	2.60687	2.30839	2.50512	-0.0509773	0.679766	0.951187
C15C6.3	0.900478	0.992213	0.923357	0.930697	0.946346	0.927027	0.0558824	0.639366	0.941969
C15C7.2	0.712968	0.987282	0.827806	0.990818	0.850125	0.909312	-0.029227	0.828471	0.97354
C15C7.4	0.713438	0.730562	0.688	1.02719	0.722	0.857594	-0.114336	0.398791	0.867543
C15C7.5	0.598925	0.761448	0.351026	0.556056	0.680187	0.453541	0.305143	0.0259069	0.290656
C15C7.6	0.704033	0.811432	0.793215	0.956295	0.757732	0.874755	-0.107779	0.401301	0.867969
C15C8.1	1.13259	0.912088	1.18754	1.09826	1.02234	1.1429	-0.0802768	0.527757	0.913902
C15C8.2	1.04698	0.945418	1.16519	1.02256	0.996199	1.09388	-0.0655795	0.596225	0.935597
C15C8.3	1.51084	1.23434	1.41009	1.67541	1.37259	1.54275	-0.0857128	0.493956	0.903036					x		x
C15C8.4	1.17659	1.01263	1.18094	1.01249	1.09461	1.09671	0.0284635	0.822469	0.972894
C15C8.5	1.14367	0.927239	1.11785	1.4194	1.03546	1.26863	-0.160885	0.216996	0.754629
C15C8.6	1.15768	0.927437	1.01971	1.20528	1.04256	1.1125	-0.0319576	0.803556	0.970945
C15F1.1	1.44976	1.41458	1.37526	1.31301	1.43217	1.34413	0.108352	0.329749	0.835759
C15F1.2	1.35659	1.10975	1.29191	1.2829	1.23317	1.2874	-0.0124132	0.919435	0.985937
C15F1.4	1.81379	1.64223	1.94491	1.93856	1.72801	1.94173	-0.0991208	0.363632	0.856086		x
C15F1.7	1.50267	1.32385	1.88014	1.57089	1.41326	1.72551	-0.172833	0.166289	0.696047	x	x			x
C15F1.8	4.2935	4.50962	4.03541	4.30322	4.40156	4.16932	0.105846	0.277876	0.800831			x
C15H11.1	0.952874	0.842336	1.07153	1.22369	0.897605	1.14761	-0.225755	0.0633086	0.4647
C15H11.10	0.826353	1.07789	1.01122	1.06292	0.952122	1.03707	-0.0504226	0.698715	0.953235
C15H11.13	1.16953	1.20422	0.979197	1.30031	1.18687	1.13975	0.0727292	0.569932	0.92728
C15H11.2	1.05087	0.983931	0.913599	1.03085	1.0174	0.972224	0.0839132	0.478254	0.899923
C15H11.3	0.898416	1.22383	0.868518	0.814167	1.06112	0.841343	0.233318	0.0803473	0.522662
C15H11.5	3.25449	3.2922	3.58152	3.79127	3.27335	3.68639	-0.107543	0.265212	0.794256			x
C15H11.6	3.12316	3.06415	3.25526	4.22414	3.09365	3.7397	-0.168039	0.159819	0.686987			x
C15H11.9	2.26038	2.13583	2.22598	1.71522	2.1981	1.9706	0.136668	0.283812	0.806509
C15H7.3	1.27074	1.00685	1.30802	1.082	1.1388	1.19501	-0.0170238	0.897067	0.983083
C15H7.4	1.17469	0.856387	1.1088	1.10972	1.01554	1.10926	-0.0530905	0.687109	0.951971
C15H9.1	1.44027	1.31286	1.15584	1.45264	1.37657	1.30424	0.0892025	0.471266	0.895627				x		x
C15H9.11	1.15848	0.876769	1.32648	1.35998	1.01762	1.34323	-0.238704	0.0637938	0.46618							x
C15H9.2	0.823544	0.987796	0.882684	1.02934	0.90567	0.956013	-0.0205876	0.871971	0.978456
C15H9.3	1.08059	0.989571	0.906525	0.949614	1.03508	0.92807	0.154361	0.186727	0.725657
C15H9.4	0.940954	0.865305	1.21072	1.14184	0.903129	1.17628	-0.253418	0.0324308	0.32519
C15H9.5	1.07286	1.15268	1.04583	1.1335	1.11277	1.08967	0.0585772	0.613225	0.938233
C15H9.7	1.05298	0.838082	1.03338	1.10653	0.945531	1.06996	-0.0917365	0.469675	0.895229					x		x
C15H9.8	1.08088	0.7326	1.25223	1.56954	0.906741	1.41089	-0.335237	0.0135641	0.197285					x
C15H9.9	0.764918	0.721664	0.736126	0.998295	0.743291	0.86721	-0.110136	0.404068	0.868725					x		x
C16A11.1	0.766628	0.705466	0.854793	0.702596	0.736047	0.778695	-0.0254512	0.845182	0.974681
C16A11.2	1.75801	2.03142	1.25408	0.986506	1.89472	1.12029	0.527337	4.93754e-05	0.0023307
C16A11.4	2.22864	2.06157	3.19652	3.14834	2.14511	3.17243	-0.429655	3.38761e-05	0.00166879
C16A11.5	1.99745	1.95307	2.49969	2.31995	1.97526	2.40982	-0.19607	0.0695889	0.484805
C16A11.6	2.29003	2.28702	3.42666	4.07091	2.28853	3.74879	-0.531543	1.2862e-06	8.77481e-05
C16A11.7	0.670356	0.543546	0.774449	0.668629	0.606951	0.721539	-0.128807	0.331759	0.838042
C16A11.8	0.732721	0.641144	0.737459	0.890471	0.686933	0.813965	-0.132928	0.300677	0.816452
C16A11.9	1.5575	1.27587	1.64159	1.48187	1.41668	1.56173	-0.069129	0.57857	0.928784
C16A3.10	2.31538	2.59097	2.62823	2.62153	2.45317	2.62488	-0.0420398	0.698973	0.953235			x
C16A3.3	1.26467	1.15665	1.26333	1.19733	1.21066	1.23033	0.0168559	0.884592	0.980995
C16A3.7	1.68344	1.37218	1.64465	1.59048	1.52781	1.61756	-0.0279269	0.818503	0.972681
C16B8.1	0.878834	0.867604	0.812177	0.920683	0.873219	0.86643	0.0431804	0.718314	0.955866
C16B8.2	0.807494	0.860959	0.779201	0.921026	0.834226	0.850114	0.0140226	0.909991	0.985244
C16B8.3	1.03366	0.993137	0.679799	0.94555	1.0134	0.812675	0.231748	0.0795373	0.519823							x
C16B8.4	1.00605	1.19115	1.12823	1.26034	1.0986	1.19429	-0.0526948	0.669445	0.949852
C16C10.11	1.1699	1.07743	1.41036	1.00197	1.12366	1.20617	-0.03633	0.786954	0.967234					x
C16C10.12	1.11921	1.16768	2.82806	3.22817	1.14345	3.02812	-1.08261	7.95468e-23	4.35796e-20
C16C10.13	1.98295	1.64359	2.47225	2.46369	1.81327	2.46797	-0.30457	0.00910915	0.153025		x
C16C10.3	3.35901	3.24254	1.10948	0.966735	3.30077	1.03811	1.31992	1.66596e-30	1.7717e-27		x	x	x
C16C10.5	1.68179	1.65202	1.93651	1.63594	1.66691	1.78622	-0.0417511	0.728525	0.957022		x
C16C10.9	1.45746	1.75734	1.7152	1.98484	1.6074	1.85002	-0.112456	0.360192	0.855514
C16C2.1	2.38384	2.4555	2.80194	3.62436	2.41967	3.21315	-0.266527	0.0269221	0.297303
C16C4.10	0.543323	0.666085	0.530438	0.604708	0.604704	0.567573	0.0870469	0.510809	0.908101
C16C4.11	0.681977	0.426171	0.648191	0.807581	0.554074	0.727886	-0.169761	0.215423	0.752877
C16C4.12	0.615092	0.767056	0.323888	0.478662	0.691074	0.401275	0.427803	0.00179351	0.0456047
C16C4.13	0.603889	0.666232	0.682783	0.442965	0.635061	0.562874	0.106646	0.43655	0.881268
C16C4.14	0.598178	0.597238	0.521236	0.519214	0.597708	0.520225	0.172661	0.168124	0.698119
C16C4.15	0.578221	0.526857	0.556805	0.675847	0.552539	0.616326	-0.0730391	0.574672	0.92728
C16C4.16	0.526326	0.458852	0.599859	0.571808	0.492589	0.585834	-0.136807	0.291053	0.811288
C16C4.3	0.687146	0.587167	0.445488	0.647412	0.637156	0.54645	0.149182	0.273972	0.79812
C16C4.4	0.567994	0.565994	0.460443	0.727981	0.566994	0.594212	-0.00891844	0.94809	0.992488
C16C4.5	0.589356	0.598949	0.657029	0.829762	0.594153	0.743395	-0.182379	0.160106	0.687259				x
C16C4.6	1.2883	1.11016	1.42136	1.64346	1.19923	1.53241	-0.226429	0.0606369	0.454111
C16C4.8	0.544597	0.535803	0.546661	0.857074	0.5402	0.701868	-0.172735	0.206903	0.747372
C16C4.9	0.715984	0.476506	0.526989	0.664942	0.596245	0.595965	0.0243799	0.858803	0.977298
C16C8.10	0.499733	0.315333	0.4987	0.594167	0.407533	0.546433	-0.179983	0.188707	0.726653
C16C8.14	1.25757	1.41051	1.46033	1.15273	1.33404	1.30653	0.0487837	0.706781	0.954215
C16C8.17	0.832103	1.03391	0.886429	0.946838	0.933005	0.916633	0.0490619	0.701432	0.953375
C16C8.18	0.829575	0.88644	0.902372	0.858211	0.858007	0.880291	0.00620211	0.958945	0.994737
C16C8.2	0.789018	0.843817	0.808449	0.824901	0.816418	0.816675	0.0339331	0.776802	0.965745				x		x
C16C8.20	1.7107	1.52993	1.61874	1.9492	1.62031	1.78397	-0.0685836	0.565	0.927074
C16C8.7	0.685862	0.459989	0.410955	0.539827	0.572925	0.475391	0.155203	0.257454	0.78997
C16C8.8	0.565371	0.5224	0.599571	0.596714	0.543886	0.598143	-0.065548	0.602903	0.937296
C16C8.9	0.573075	0.365581	0.462155	0.553433	0.469328	0.507794	-0.0321186	0.814646	0.972236
C16D2.2	1.09216	0.912797	0.930297	1.0468	1.00248	0.98855	0.0468486	0.70732	0.9545
C16D6.2	0.689009	0.715178	0.663682	0.7774	0.702094	0.720541	0.00660324	0.957889	0.994671
C16D6.3	0.926379	0.973787	0.911558	1.04426	0.950083	0.977908	0.00358448	0.976115	0.996223
C16D9.1	0.834828	0.873742	0.700503	0.686056	0.854285	0.69328	0.255508	0.0340832	0.332841					x		x
C16D9.2	1.10808	1.02762	1.01888	1.03998	1.06785	1.02943	0.0758386	0.50962	0.908101
C16D9.3	1.09004	0.932437	1.22192	1.20924	1.01124	1.21558	-0.163323	0.174976	0.707692
C16D9.4	0.93351	0.926706	0.839244	0.870439	0.930108	0.854842	0.12905	0.266327	0.794256						x
C16D9.5	0.800074	0.766314	0.814501	0.773064	0.783194	0.793782	0.0180027	0.881736	0.980026
C16D9.6	1.11787	1.20907	1.04802	1.1695	1.16347	1.10876	0.0879238	0.453012	0.88787
C16D9.7	0.876992	0.613538	0.726777	0.825752	0.745265	0.776265	-0.00763001	0.955037	0.993705
C16D9.8	0.829751	0.913159	0.915553	0.824803	0.871455	0.870178	0.0326649	0.79318	0.969355
C16E9.1	0.617703	0.687874	0.601426	0.682482	0.652789	0.641954	0.0497076	0.695912	0.952997
C16E9.2	0.945696	0.897837	1.07839	1.01977	0.921766	1.04908	-0.107029	0.363468	0.856086
C16E9.4	0.629478	0.632764	0.595684	0.635738	0.631121	0.615711	0.0578982	0.638734	0.941831
C16H3.1	0.695131	0.765657	0.896309	1.12923	0.730394	1.01277	-0.284899	0.0266719	0.295105
C16H3.2	0.670743	0.606057	0.506438	0.487306	0.6384	0.496872	0.27855	0.0288886	0.306054
C16H3.3	0.944371	0.863981	0.593261	0.767032	0.904176	0.680147	0.301802	0.0202433	0.249986
C17A2.1	0.524533	0.602111	0.480253	0.525789	0.563322	0.503021	0.138454	0.286958	0.80859
C17A2.2	0.481391	0.659245	0.529965	0.603752	0.570318	0.566858	0.031232	0.818117	0.972681
C17A2.3	0.525201	0.597738	0.408783	0.42096	0.561469	0.414872	0.314703	0.0158683	0.216353
C17A2.4	0.628159	0.724026	0.563511	0.534859	0.676092	0.549185	0.230127	0.0744209	0.501661
C17A2.5	0.651007	0.588243	0.621709	0.63096	0.619625	0.626335	0.0203707	0.87068	0.978456
C17A2.7	0.544582	0.532043	0.619703	0.675814	0.538313	0.647759	-0.156232	0.210545	0.750124
C17A2.8	0.473789	0.448139	0.495225	0.613932	0.460964	0.554578	-0.139065	0.292164	0.81193
C17B7.1	0.713182	0.755788	0.663284	0.513084	0.734485	0.588184	0.221713	0.0973409	0.571377
C17B7.10	0.617516	0.673315	0.655811	0.732388	0.645416	0.694099	-0.0407535	0.744929	0.959286
C17B7.11	0.929703	0.967001	0.986975	1.17532	0.948352	1.08115	-0.103582	0.393725	0.867125
C17B7.12	0.811962	0.536673	0.412588	0.549759	0.674318	0.481174	0.260564	0.0572585	0.439192
C17B7.2	0.685225	0.83337	0.833057	0.860261	0.759298	0.846659	-0.0759065	0.552206	0.923267
C17B7.3	0.727256	0.868843	0.828562	0.794388	0.798049	0.811475	0.0144082	0.910021	0.985244
C17B7.4	0.345189	0.599266	0.57886	0.496221	0.472227	0.53754	-0.0608414	0.653705	0.94448
C17B7.5	0.729999	0.645286	0.690132	0.654253	0.687642	0.672193	0.0537854	0.669806	0.949852
C17B7.8	0.721216	0.761763	0.681715	0.637368	0.741489	0.659541	0.152007	0.221251	0.757182
C17B7.9	0.716973	0.642691	0.548902	0.610714	0.679832	0.579808	0.191003	0.130783	0.638172
C17C3.10	0.483422	0.688589	1.0372	0.829525	0.586006	0.933361	-0.33362	0.0147289	0.206102
C17C3.11	0.786203	0.790392	0.891762	0.826732	0.788298	0.859247	-0.0592411	0.625087	0.938689
C17C3.12	1.22029	0.999869	1.28933	1.21886	1.11008	1.2541	-0.0936217	0.451615	0.887473
C17C3.15	1.22123	1.02777	1.26074	1.37955	1.1245	1.32015	-0.136596	0.259436	0.791723							x
C17C3.19	0.860634	0.757071	0.910965	0.601394	0.808852	0.756179	0.0724059	0.596943	0.935597
C17C3.3	1.18075	1.05199	1.297	1.42418	1.11637	1.36059	-0.182472	0.117699	0.611812
C17C3.8	0.975667	0.824569	0.88947	0.986105	0.900118	0.937787	-0.00868676	0.944342	0.99145
C17C3.9	0.950569	0.86064	1.11333	1.18877	0.905605	1.15105	-0.227452	0.0523469	0.420987
C17D12.1	0.8697	1.35672	0.964951	0.927458	1.11321	0.946205	0.152513	0.26413	0.794038	x	x
C17D12.2	0.78641	0.730656	0.764978	0.742985	0.758533	0.753982	0.0390095	0.748319	0.959889							x
C17D12.5	1.35433	1.3879	1.48341	1.30384	1.37111	1.39362	0.0153848	0.896879	0.983083
C17D12.6	1.59695	1.63227	1.42446	1.61404	1.61461	1.51925	0.106552	0.338257	0.842335
C17E4.1	1.43988	1.44953	1.54176	1.74353	1.44471	1.64265	-0.110044	0.321713	0.829093
C17E4.2	1.5126	0.99395	1.586	1.76672	1.25328	1.67636	-0.219101	0.104711	0.583634
C17E4.3	3.64724	3.98043	3.47415	4.34077	3.81384	3.90746	0.0096441	0.934426	0.989489			x
C17E4.4	3.27373	3.04121	2.57908	3.5598	3.15747	3.06944	0.0618755	0.624432	0.938689			x
C17E7.1	1.33838	1.33687	1.55523	1.59018	1.33763	1.5727	-0.152477	0.155556	0.679791
C17E7.10	0.647524	0.531231	0.659847	0.798309	0.589377	0.729078	-0.16483	0.211811	0.750701
C17E7.11	0.755892	0.642974	0.647684	0.595988	0.699433	0.621836	0.142491	0.269826	0.795475
C17E7.13	1.03469	0.974739	0.947886	1.50975	1.00472	1.22882	-0.134168	0.324372	0.830405
C17E7.2	0.53416	0.687775	0.601927	0.704549	0.610968	0.653238	-0.030005	0.822759	0.972894
C17E7.3	0.970977	0.862352	0.978294	1.18472	0.916664	1.08151	-0.135238	0.279567	0.801594
C17E7.4	0.744291	0.716654	0.979911	0.909615	0.730473	0.944763	-0.239922	0.0476902	0.400298
C17E7.5	0.710761	0.758004	0.841201	0.793702	0.734382	0.817452	-0.0793598	0.517238	0.91043
C17E7.6	0.540925	0.573543	0.737375	0.605044	0.557234	0.671209	-0.141797	0.283124	0.805773
C17E7.7	0.567613	0.655064	0.596917	0.622829	0.611339	0.609873	0.0336682	0.792495	0.969355
C17E7.8	0.638037	0.81735	0.627986	0.630097	0.727693	0.629042	0.16185	0.220678	0.756239
C17F4.10	0.62018	0.653659	0.567187	0.589782	0.63692	0.578484	0.13119	0.29155	0.811288
C17F4.2	0.968468	1.39621	0.90283	1.29475	1.18234	1.09879	0.081277	0.552751	0.923663				x		x
C17F4.3	0.513712	0.538557	0.454592	0.519345	0.526135	0.486968	0.106363	0.409916	0.869445
C17F4.4	0.513762	0.646436	0.514468	0.56772	0.580099	0.541094	0.0910716	0.494058	0.903036
C17F4.5	0.898418	0.851816	0.916406	0.932867	0.875117	0.924636	-0.025974	0.82395	0.973243
C17F4.6	1.23052	1.30807	1.07999	1.17528	1.2693	1.12764	0.16893	0.138696	0.654012
C17F4.7	0.563144	0.750399	0.574653	0.552443	0.656771	0.563548	0.158092	0.240184	0.774717
C17F4.8	0.648013	0.715374	0.599138	0.526092	0.681693	0.562615	0.212202	0.102004	0.578639
C17G1.1	0.89809	0.633773	0.780434	0.695297	0.765931	0.737866	0.0560992	0.679054	0.951187
C17G1.2	0.892802	0.819605	0.958013	0.988407	0.856203	0.97321	-0.104732	0.374132	0.861004
C17G1.3	0.86635	0.805288	0.815318	0.767954	0.835819	0.791636	0.0895135	0.461774	0.890403
C17G1.4	0.774998	0.616026	0.692506	0.674498	0.695512	0.683502	0.04524	0.729168	0.957022
C17G1.5	1.35436	1.44367	1.39348	1.7928	1.39902	1.59314	-0.0987109	0.428176	0.878175
C17G1.6	0.960161	0.892256	0.963859	0.985252	0.926209	0.974555	-0.0216423	0.85276	0.976433				x		x
C17G1.7	1.0806	1.14855	1.28258	1.34424	1.11457	1.31341	-0.149392	0.185263	0.724186							x
C17G1.8	1.02851	1.02804	1.03154	1.00509	1.02827	1.01832	0.0456611	0.691007	0.952551
C17G10.10	2.15163	1.98658	2.41119	2.41264	2.0691	2.41191	-0.14462	0.167732	0.698119
C17G10.2	1.55783	1.35648	1.86561	1.86449	1.45716	1.86505	-0.242125	0.0336259	0.331614		x
C17G10.3	1.20228	1.01103	1.10287	1.23151	1.10665	1.16719	-0.0227798	0.852684	0.976433
C17G10.4	1.53695	1.55094	1.51935	1.82292	1.54395	1.67114	-0.0511534	0.660066	0.947653
C17G10.5	1.21719	0.972597	1.19098	1.22123	1.09489	1.2061	-0.0664703	0.595249	0.935513						x
C17G10.6	1.18692	1.11597	1.05343	1.01257	1.15144	1.033	0.15489	0.179979	0.716547
C17G10.7	1.16316	0.910951	0.952294	0.776761	1.03706	0.864528	0.187487	0.159901	0.686987						x
C17G10.9	0.938135	0.816995	1.00587	0.893838	0.877565	0.949852	-0.049364	0.695227	0.952847
C17H1.10	0.665385	0.584481	0.771276	1.02297	0.624933	0.897122	-0.297827	0.0246059	0.282266
C17H1.13	0.65677	0.523852	0.668697	0.844319	0.590311	0.756508	-0.188551	0.158958	0.685216
C17H1.14	0.779648	0.912943	1.07781	0.874375	0.846296	0.97609	-0.103179	0.433686	0.880501
C17H1.2	0.619242	0.657789	0.682207	0.700014	0.638515	0.69111	-0.0492347	0.689009	0.952236
C17H1.3	0.768002	0.669271	0.93161	0.740441	0.718637	0.836026	-0.109848	0.408055	0.868725
C17H1.4	0.735613	0.694966	0.870785	0.647021	0.71529	0.758903	-0.0256694	0.848686	0.975174
C17H1.5	0.812479	0.837702	0.90987	0.891269	0.825091	0.900569	-0.0611422	0.605088	0.937296
C17H1.6	0.83243	0.700683	0.745197	0.947444	0.766557	0.846321	-0.0612202	0.641045	0.942495
C17H1.7	0.733971	0.700132	0.693149	0.668738	0.717052	0.680943	0.0863539	0.480543	0.899923				x
C17H1.8	0.542088	0.506852	0.451427	0.515109	0.52447	0.483268	0.110151	0.394108	0.867125
C17H1.9	0.701374	0.707892	0.724028	0.704996	0.704633	0.714512	0.0180548	0.881899	0.980038
C17H11.1	0.871511	0.782273	0.877534	1.00598	0.826892	0.941755	-0.102186	0.405344	0.868725
C17H11.2	0.768247	0.885895	0.68597	0.918049	0.827071	0.80201	0.0578125	0.663554	0.948433
C17H11.4	0.574092	0.922291	0.593578	0.743091	0.748192	0.668335	0.102199	0.455709	0.889339
C17H11.5	0.585022	0.793246	0.576486	0.646438	0.689134	0.611462	0.129791	0.336002	0.840813
C17H11.6	0.768345	0.763422	0.754214	0.797876	0.765884	0.776045	0.0195321	0.869777	0.978445
C17H12.10	1.05289	0.91638	1.01625	1.15924	0.984633	1.08775	-0.0706563	0.563402	0.927019
C17H12.11	1.59733	1.61181	1.31591	1.73509	1.60457	1.5255	0.0850239	0.497355	0.903331
C17H12.12	1.12248	1.18845	1.01909	1.21235	1.15546	1.11572	0.0718934	0.550669	0.922451
C17H12.13	1.25029	1.24835	1.22352	1.21543	1.24932	1.21948	0.0632704	0.568043	0.92728
C17H12.2	2.00286	1.96763	1.9509	1.86679	1.98525	1.90885	0.0827598	0.436043	0.881268
C17H12.3	1.44444	1.32803	1.71824	1.54043	1.38623	1.62933	-0.143238	0.222984	0.759338
C17H12.4	1.10288	1.05801	1.25414	1.2394	1.08045	1.24677	-0.126559	0.26088	0.79228						x
C17H12.5	1.1678	1.05066	1.22593	1.10921	1.10923	1.16757	-0.021739	0.857342	0.977298
C17H12.6	0.933025	0.785465	1.04489	1.17409	0.859245	1.10949	-0.229517	0.0649636	0.469979
C17H12.8	0.86348	0.577738	0.93444	0.955153	0.720609	0.944797	-0.196864	0.147042	0.666108
C17H12.9	0.830823	1.03928	0.752455	0.788634	0.935053	0.770544	0.217748	0.0914049	0.555279
C18A11.1	0.881215	0.847052	1.0291	1.11319	0.864134	1.07115	-0.202293	0.0811083	0.524781						x
C18A11.3	0.78736	0.90204	0.929381	0.831149	0.8447	0.880265	-0.0102841	0.935418	0.989541
C18A11.4	0.798568	0.654931	0.701291	0.776907	0.72675	0.739099	0.0148795	0.907975	0.985244
C18A11.5	1.09802	0.896508	1.14288	1.03502	0.997263	1.08895	-0.0568454	0.655175	0.945122
C18A11.7	1.04557	0.977581	1.0012	1.21969	1.01158	1.11045	-0.0626523	0.610462	0.938233
C18A3.11	0.874612	0.515718	0.722326	0.767752	0.695165	0.745039	-0.0265775	0.846199	0.974681
C18A3.4	1.44276	1.37803	1.35238	1.27799	1.41039	1.31518	0.114304	0.310566	0.823635						x
C18A3.5	0.943973	0.988299	1.21097	1.0391	0.966136	1.12504	-0.125244	0.313258	0.825441	x	x
C18A3.6	1.67269	1.47724	1.44135	1.51965	1.57497	1.4805	0.105171	0.353894	0.852308
C18A3.7	1.30251	1.02148	1.12215	1.37976	1.16199	1.25095	-0.0391328	0.763954	0.964097
C18A3.8	1.17994	1.19373	1.10496	1.12679	1.18683	1.11588	0.106286	0.340783	0.843695
C18A3.9	3.53287	3.48246	2.5976	3.09269	3.50767	2.84514	0.279463	0.0106266	0.167769	x	x	x
C18B10.1	0.706508	0.779268	0.61928	0.685996	0.742888	0.652638	0.165051	0.186466	0.725498
C18B10.2	0.524246	0.815216	0.734611	0.634097	0.669731	0.684354	0.00646541	0.96238	0.994889
C18B10.3	0.742835	0.813438	0.929699	0.814506	0.778136	0.872102	-0.0838755	0.507563	0.906735
C18B10.4	0.698762	0.852183	0.723487	0.7519	0.775473	0.737694	0.0799581	0.533815	0.916017
C18B10.5	0.775255	0.67365	0.716521	0.79214	0.724453	0.75433	-0.00888967	0.943453	0.991092
C18B10.6	0.921004	0.966054	0.828182	0.809596	0.943529	0.818889	0.187461	0.113364	0.60352
C18B10.7	0.7562	0.758411	0.737858	0.782652	0.757306	0.760255	0.0291859	0.807076	0.971705
C18B10.8	0.917531	0.817739	0.736815	0.845177	0.867635	0.790996	0.12864	0.299393	0.815699
C18B12.2	0.755242	0.770336	0.801546	0.784392	0.762789	0.792969	-0.00853781	0.943223	0.990991
C18B12.3	0.656537	0.7817	0.63469	0.614168	0.719119	0.624429	0.166907	0.195871	0.734125
C18B12.4	0.597255	0.697604	0.597271	0.602858	0.647429	0.600065	0.104996	0.413715	0.871592
C18B12.5	1.06201	1.17386	1.08931	1.28768	1.11794	1.18849	-0.0299038	0.806086	0.971502
C18B12.6	1.17565	1.18898	1.21824	1.08905	1.18231	1.15364	0.0598663	0.614691	0.938233
C18B2.1	0.668358	0.697193	0.636562	0.866518	0.682775	0.75154	-0.0569051	0.668521	0.949852
C18B2.2	0.674003	0.730995	0.623493	0.730911	0.702499	0.677202	0.0693166	0.584407	0.932339
C18B2.3	0.735495	0.70506	0.680195	0.545383	0.720277	0.612789	0.175167	0.184624	0.723781
C18B2.5	0.78418	0.914146	0.827669	0.874885	0.849163	0.851277	0.0297783	0.810864	0.972084
C18B2.6	0.776803	0.749943	0.791386	0.888875	0.763373	0.840131	-0.0673274	0.577311	0.928227
C18C4.1	1.44564	1.35885	1.35472	1.38251	1.40225	1.36862	0.0641146	0.558975	0.926502
C18C4.10	1.07538	0.982666	0.977846	1.07516	1.02902	1.0265	0.0374379	0.750258	0.960598
C18C4.2	1.09243	1.01766	1.2696	1.04722	1.05505	1.15841	-0.0634934	0.616337	0.938233
C18C4.3	0.844013	0.913822	0.920919	0.932817	0.878917	0.926868	-0.0233435	0.844091	0.974681							x
C18C4.5	1.43414	1.59316	1.46581	1.36318	1.51365	1.4145	0.108104	0.356329	0.853398						x
C18C4.7	1.20888	1.17447	1.36669	1.32606	1.19168	1.34638	-0.103914	0.352198	0.851669
C18C4.9	0.869432	0.906178	0.874322	0.962871	0.887805	0.918596	-0.00241852	0.9837	0.996794
C18D1.1	1.30837	1.28807	1.33079	1.42834	1.29822	1.37957	-0.0335684	0.759362	0.963487						x
C18D1.2	0.914149	0.864149	0.926245	0.972101	0.889149	0.949173	-0.0371103	0.75023	0.960598
C18D1.3	0.666849	0.832883	0.784744	0.711133	0.749866	0.747939	0.0310824	0.813433	0.972084
C18D1.4	0.844199	0.883525	0.833964	0.87698	0.863862	0.855472	0.0453626	0.700664	0.953235
C18D11.1	1.23287	1.28565	1.26161	1.00063	1.25926	1.13112	0.133183	0.299985	0.816429
C18D11.10	0.706854	0.686845	0.594227	0.542799	0.696849	0.568513	0.235685	0.0614347	0.456103
C18D11.2	1.66129	1.84583	1.61296	1.99917	1.75356	1.80607	0.0037891	0.975167	0.99622
C18D11.7	0.881622	1.00795	1.06756	0.930341	0.944787	0.99895	-0.0247688	0.84534	0.974681
C18D4.2	0.554092	0.651286	0.560036	0.609849	0.602689	0.584942	0.0589661	0.649252	0.944273
C18D4.5	0.596997	0.757435	0.565563	0.797362	0.677216	0.681462	0.0218688	0.872632	0.978655
C18D4.6	1.11628	1.02684	0.969488	1.22553	1.07156	1.09751	0.00895447	0.943297	0.990991		x
C18D4.8	0.704029	0.614479	0.695538	0.740401	0.659254	0.71797	-0.054897	0.661503	0.948152						x
C18D4.9	0.645117	0.659053	0.555069	0.592516	0.652085	0.573792	0.164151	0.184943	0.723983
C18E3.2	1.95746	1.83642	2.16118	2.01006	1.89694	2.08562	-0.0739337	0.502302	0.90555
C18E3.7	3.69647	4.01781	3.34341	3.9272	3.85714	3.6353	0.105654	0.33862	0.842442			x	x
C18E3.8	2.49293	2.83392	2.66416	3.20798	2.66343	2.93607	-0.0702513	0.551028	0.922752			x
C18E3.9	1.75226	1.64285	2.10636	2.36315	1.69756	2.23475	-0.281579	0.00968296	0.158349	x	x
C18E9.1	0.839765	0.936531	0.87312	0.864986	0.888148	0.869053	0.056771	0.639743	0.941969
C18E9.11	1.36089	0.973029	1.30274	1.17099	1.16696	1.23686	-0.0251257	0.85057	0.975917
C18E9.2	1.46609	1.17107	1.33251	1.24221	1.31858	1.28736	0.0545413	0.66503	0.948668
C18E9.3	1.31518	0.906673	1.50226	1.24544	1.11093	1.37385	-0.151317	0.264353	0.794086	x	x
C18E9.5	2.06074	2.01606	2.49412	2.57132	2.0384	2.53272	-0.224571	0.0256938	0.289239	x	x					x
C18E9.6	1.17302	1.12832	1.25759	1.16906	1.15067	1.21333	-0.0249325	0.829645	0.973669					x		x
C18E9.7	0.995464	1.05202	1.10364	1.4114	1.02374	1.25752	-0.173625	0.168177	0.698119
C18E9.8	1.44795	0.954741	1.50642	1.50805	1.20134	1.50723	-0.166248	0.217892	0.755074
C18E9.9	1.18343	1.03161	1.13188	1.35145	1.10752	1.24166	-0.0848129	0.491639	0.902722						x
C18F10.2	1.28103	1.28027	1.21167	1.1691	1.28065	1.19038	0.118097	0.292589	0.81244
C18F10.4	0.91767	0.640508	0.74638	0.856405	0.779089	0.801393	0.00373936	0.977958	0.996554
C18F10.5	1.10194	0.997127	0.70831	0.866038	1.04953	0.787174	0.323286	0.0101028	0.161635
C18F10.6	1.15441	0.876067	1.0948	1.15115	1.01524	1.12298	-0.0670559	0.604329	0.937296
C18F10.7	1.42204	1.54544	1.63857	1.52783	1.48374	1.5832	-0.0381242	0.740182	0.959286
C18F10.8	1.08072	1.15757	1.05752	0.953854	1.11915	1.00569	0.146013	0.227399	0.762799
C18F10.9	0.82333	0.835046	0.924139	1.02774	0.829188	0.975942	-0.142405	0.228508	0.763762
C18F3.2	1.07882	0.946871	1.06933	1.13323	1.01285	1.10128	-0.0559656	0.637608	0.941818
C18F3.4	0.978159	0.866789	0.943893	0.832948	0.922474	0.888421	0.068444	0.586067	0.932577
C18G1.1	0.836318	0.762951	0.73903	0.611474	0.799635	0.675252	0.18811	0.148943	0.66967
C18G1.2	0.763258	0.648728	0.764002	0.760646	0.705993	0.762324	-0.0462244	0.713565	0.955234						x
C18G1.3	0.754815	0.763795	0.785756	0.721703	0.759305	0.753729	0.0395512	0.747977	0.9596
C18G1.4	1.63208	1.37076	1.37024	1.37692	1.50142	1.37358	0.129801	0.275052	0.798993				x		x
C18G1.5	1.83886	1.96214	3.91256	4.0775	1.9005	3.99503	-0.856751	3.56065e-17	1.07288e-14
C18G1.6	0.873697	1.022	1.10588	1.04475	0.947847	1.07531	-0.0976197	0.431315	0.879412							x
C18G1.7	0.731341	0.962246	0.987284	0.70543	0.846793	0.846357	0.0228627	0.867336	0.978445
C18G1.8	0.683784	0.72246	0.806474	0.626474	0.703122	0.716474	0.0101275	0.939399	0.99041
C18G1.9	0.763609	0.770927	0.757906	0.91459	0.767268	0.836248	-0.0543662	0.663477	0.948433
C18H2.1	1.23253	1.22411	1.23521	1.33686	1.22832	1.28603	-0.0158429	0.886513	0.981581
C18H2.2	0.954568	1.0386	1.00651	0.711788	0.996582	0.859147	0.148238	0.273398	0.797675
C18H2.3	1.34542	1.02513	1.22337	1.2507	1.18528	1.23704	-0.0116373	0.927716	0.988001
C18H2.4	1.42673	1.55365	1.42957	1.49936	1.49019	1.46447	0.0563661	0.613604	0.938233
C18H2.5	1.00499	0.812682	0.899192	0.88111	0.908835	0.890151	0.0515514	0.684913	0.951284
C18H7.1	0.861484	0.847183	0.894968	0.766382	0.854333	0.830675	0.0584186	0.643092	0.942711
C18H7.10	1.08554	1.2374	1.14612	1.15265	1.16147	1.14938	0.0454371	0.702128	0.953487
C18H7.11	0.657637	0.822563	0.643023	0.667098	0.7401	0.655061	0.145171	0.266764	0.794256
C18H7.12	0.590638	0.616872	0.351617	0.599036	0.603755	0.475326	0.18754	0.170692	0.701104
C18H7.13	0.804438	0.655003	0.754295	0.877286	0.72972	0.81579	-0.0757314	0.559447	0.926502
C18H7.2	0.707591	0.829232	0.734783	0.771099	0.768411	0.752941	0.0526102	0.676375	0.951078
C18H7.3	0.630408	0.911043	0.913107	0.73555	0.770725	0.824329	-0.0285456	0.834717	0.974681
C18H7.4	0.729808	0.693455	0.782921	0.625417	0.711631	0.704169	0.036974	0.77923	0.966084
C18H7.5	0.533262	0.619981	0.427305	0.622169	0.576621	0.524737	0.100413	0.462365	0.890719
C18H7.6	0.680943	0.603802	0.465066	0.62384	0.642372	0.544453	0.172671	0.198075	0.73562
C18H7.7	0.547945	0.459327	0.845681	0.844435	0.503636	0.845058	-0.477567	0.00018624	0.00710345
C18H7.8	0.808228	0.838466	0.731889	0.792838	0.823347	0.762363	0.1161	0.332544	0.838269
C18H9.1	0.980358	0.960039	1.01182	1.17437	0.970198	1.09309	-0.0941557	0.427721	0.878175
C18H9.3	1.16878	1.08109	1.30273	1.1552	1.12494	1.22897	-0.0616228	0.610169	0.938233							x
C18H9.5	0.886357	0.975069	0.825456	0.923324	0.930713	0.87439	0.100196	0.409588	0.869445
C18H9.6	0.753077	0.892501	0.859888	0.818186	0.822789	0.839037	0.0120015	0.92463	0.987324
C18H9.7	0.861227	0.855088	0.893478	0.925287	0.858158	0.909382	-0.0288421	0.804136	0.970945
C18H9.8	1.72161	1.5735	1.6722	1.64496	1.64756	1.65858	0.0284673	0.795979	0.970105
C23F12.1	1.14733	1.06661	1.17388	1.27495	1.10697	1.22442	-0.0773628	0.498254	0.903347					x
C23F12.3	1.47703	1.71651	1.33084	1.59188	1.59677	1.46136	0.126495	0.303496	0.818647
C23F12.4	1.32895	0.981234	1.31971	1.23689	1.15509	1.2783	-0.0663747	0.612742	0.938233
C23G10.1	1.7545	1.6553	1.80062	2.0658	1.7049	1.93321	-0.107144	0.336018	0.840813
C23G10.10	1.39207	1.19556	1.30769	1.05814	1.29381	1.18292	0.114548	0.375698	0.861459
C23G10.3	0.643561	0.414313	0.828932	0.563392	0.528937	0.696162	-0.154257	0.256255	0.788164		x
C23G10.4	1.03258	0.984158	1.12178	0.963837	1.00837	1.04281	-0.00352867	0.977295	0.996419
C23G10.5	1.94323	1.30789	1.7399	2.05044	1.62556	1.89517	-0.105066	0.434228	0.880783
C23G10.6	1.54776	1.45552	1.53679	1.72031	1.50164	1.62855	-0.0558091	0.615736	0.938233
C23G10.7	1.33581	1.00145	1.34119	1.32429	1.16863	1.33274	-0.0965623	0.455406	0.889339
C23G10.8	1.15126	0.981411	1.38654	1.19984	1.06634	1.29319	-0.16388	0.194071	0.73402		x
C23H3.1	1.21977	1.4155	1.42055	1.63501	1.31764	1.52778	-0.12195	0.314227	0.825869
C23H3.2	1.05073	0.990521	1.14137	1.33236	1.02063	1.23686	-0.172148	0.147146	0.666398
C23H3.7	0.937581	0.801086	0.880772	0.945177	0.869333	0.912974	-0.0178813	0.88468	0.980995
C23H3.9	1.20136	1.10761	1.14451	1.35343	1.15449	1.24897	-0.0496832	0.67795	0.951187				x		x
C23H4.1	0.900359	0.865515	1.00871	0.973395	0.882937	0.991055	-0.092361	0.430803	0.879261
C23H4.2	0.935754	0.93465	1.08127	1.09326	0.935202	1.08727	-0.133167	0.242522	0.776589
C23H4.3	0.649882	0.692374	0.754882	0.821164	0.671128	0.788023	-0.134797	0.270201	0.795539
C23H4.4	0.783922	0.716385	0.807613	0.887653	0.750154	0.847633	-0.0958826	0.430424	0.879171
C23H4.6	1.44744	1.12439	1.04325	1.14398	1.28592	1.09362	0.190143	0.136447	0.649129
C23H4.7	0.836022	1.00763	0.963175	1.08506	0.921827	1.02412	-0.0722773	0.567898	0.92728						x
C23H4.8	0.806779	0.699489	0.759408	0.637366	0.753134	0.698387	0.0985869	0.451942	0.887633
C23H5.1	0.886173	0.804898	1.12018	1.02636	0.845536	1.07327	-0.218486	0.0728964	0.495937							x
C23H5.11	0.636445	0.679966	0.6725	0.63077	0.658206	0.651635	0.0414878	0.740834	0.959286
C23H5.12	2.04265	2.75762	2.71296	3.23853	2.40014	2.97575	-0.173047	0.182598	0.720365
C23H5.2	0.768986	0.877951	0.72807	0.77116	0.823468	0.749615	0.129562	0.296694	0.813886
C23H5.3	0.657993	0.606389	0.705913	0.58639	0.632191	0.646152	0.00743794	0.954835	0.993637
C23H5.7	0.892356	0.916268	0.825495	0.825638	0.904312	0.825566	0.133688	0.25492	0.787397
C23H5.8	0.544637	0.746175	0.562106	0.390216	0.645406	0.476161	0.227502	0.0964835	0.56874					x		x
C23H5.9	0.695896	0.880407	0.651189	0.653815	0.788152	0.652502	0.205521	0.116917	0.610376
C24A1.1	0.861364	0.870493	1.00786	0.644193	0.865928	0.826028	0.0561269	0.68197	0.951273
C24A1.2	0.897582	0.997151	0.911691	0.836488	0.947366	0.87409	0.115503	0.349733	0.850185				x		x
C24A1.3	0.935687	0.914108	0.89694	0.820483	0.924897	0.858712	0.111801	0.354966	0.852902
C24A11.1	1.98043	1.70275	2.09214	2.01237	1.84159	2.05226	-0.0862581	0.453194	0.887919
C24A11.2	0.883168	0.932864	0.895275	0.979362	0.908016	0.937319	0.000695759	0.995304	0.999336
C24A11.5	0.742801	1.18603	1.02971	1.13945	0.964415	1.08458	-0.0644603	0.637562	0.941818
C24A11.8	1.56034	1.6162	1.32378	1.79324	1.58827	1.55851	0.0515848	0.685948	0.9516
C24A3.1	0.801914	0.77609	0.771631	0.779389	0.789002	0.77551	0.0525023	0.659003	0.947143
C24A3.2	0.567439	0.470198	0.715339	0.855983	0.518819	0.785661	-0.354534	0.00698567	0.126659					x
C24A3.6	0.970184	0.942636	0.813916	1.01536	0.95641	0.914636	0.0788107	0.529431	0.914279
C24A3.9	0.879239	0.897115	0.849746	0.894836	0.888177	0.872291	0.0542358	0.64246	0.942495
C24A8.1	0.867077	0.76856	0.940751	0.968968	0.817819	0.95486	-0.131668	0.274101	0.798239
C24A8.3	1.42694	1.5131	1.38218	1.40291	1.47002	1.39254	0.0987299	0.369549	0.858603
C24B5.1	1.0624	0.989989	1.06107	1.09103	1.02619	1.07605	-0.0180299	0.875076	0.979125
C24B5.2	1.18454	1.11731	1.42556	1.4311	1.15092	1.42833	-0.211324	0.0570702	0.43904	x	x
C24B5.3	1.47588	1.27855	1.49304	1.61953	1.37722	1.55629	-0.0997611	0.391343	0.867014				x		x
C24B5.4	1.08023	0.995827	1.07701	1.2108	1.03803	1.14391	-0.071266	0.54409	0.920255						x
C24B5.5	2.06762	1.51765	2.89781	2.68527	1.79263	2.79154	-0.398723	0.0019741	0.0490919
C24B9.1	0.596697	0.666754	0.417743	0.615354	0.631725	0.516549	0.186677	0.171222	0.702235
C24B9.10	0.585195	0.590684	0.586479	0.551205	0.58794	0.568842	0.0648465	0.607517	0.93747
C24B9.11	0.894141	1.35635	0.944443	1.16307	1.12525	1.05376	0.0779787	0.567916	0.92728
C24B9.12	0.54782	0.583201	0.584439	0.461274	0.56551	0.522857	0.0942049	0.483124	0.899923
C24B9.14	0.713394	0.656728	0.565896	0.672226	0.685061	0.619061	0.131733	0.301762	0.81697
C24B9.15	0.627763	0.801581	0.550954	0.631299	0.714672	0.591126	0.199217	0.134602	0.645738
C24B9.16	0.593024	0.624158	0.660598	0.644178	0.608591	0.652388	-0.0394715	0.750999	0.96109
C24B9.3	0.805299	0.988427	0.931075	0.99649	0.896863	0.963783	-0.039539	0.755683	0.962091
C24B9.4	0.513468	0.601613	0.657384	0.576486	0.55754	0.616935	-0.0636405	0.630364	0.939661
C24B9.5	0.604464	0.60448	0.629845	0.731129	0.604472	0.680487	-0.0875857	0.486173	0.901509
C24B9.6	0.631999	0.7303	0.521449	0.703264	0.681149	0.612356	0.121086	0.367825	0.858003
C24B9.7	0.63847	0.538598	0.54816	0.652982	0.588534	0.600571	0.0111944	0.932127	0.989269
C24B9.8	0.657327	0.600418	0.559056	0.499136	0.628872	0.529096	0.194677	0.132291	0.641511
C24D10.1	1.13727	0.916949	1.23255	1.66168	1.02711	1.44712	-0.280242	0.0345573	0.334276
C24D10.2	1.15293	0.903429	1.18063	1.0729	1.02818	1.12676	-0.0592579	0.646862	0.943622
C24D10.5	0.835747	0.878773	1.11814	1.72709	0.85726	1.42262	-0.391283	0.00387489	0.0837969
C24D10.6	1.29209	1.28231	1.43983	1.49843	1.2872	1.46913	-0.117129	0.279274	0.801594							x
C24F3.1	1.22089	0.963001	1.26344	1.04709	1.09195	1.15526	-0.0243512	0.853502	0.976797
C24F3.2	2.91405	3.33854	2.64579	3.24763	3.12629	2.94671	0.0990325	0.407694	0.868725	x	x	x	x
C24F3.3	1.19858	1.11011	1.26581	1.68603	1.15434	1.47592	-0.208036	0.104065	0.582473
C24F3.6	2.42385	2.2095	2.36341	2.25718	2.31668	2.3103	0.0394241	0.715849	0.955398				x		x
C24G6.1	3.69811	4.57758	3.75034	5.03572	4.13784	4.39303	-0.0249627	0.846554	0.974769			x
C24G6.2	1.11519	1.06893	1.10244	1.17331	1.09206	1.13787	-0.0102845	0.927456	0.988001
C24G6.3	1.58113	1.4411	1.73209	1.77956	1.51111	1.75582	-0.137396	0.209266	0.748976							x
C24G6.4	1.05984	0.969813	0.970004	1.12503	1.01483	1.04752	0.000764554	0.994939	0.99924		x					x
C24G6.6	1.04246	1.00161	0.98182	0.869748	1.02204	0.925784	0.135494	0.266973	0.794256
C24G6.7	1.39107	1.41047	1.50344	1.44157	1.40077	1.47251	-0.0218609	0.843104	0.974681
C24G6.8	1.07815	0.904552	1.19961	0.863001	0.99135	1.0313	-0.00908646	0.946489	0.992148
C24G7.1	0.947898	0.88627	0.94787	0.928468	0.917084	0.938169	0.00923071	0.937479	0.98996
C24G7.2	0.934831	0.882687	0.783344	0.750176	0.908759	0.76676	0.215796	0.0718489	0.491656
C24G7.4	0.849883	0.831585	0.817486	0.832072	0.840734	0.824779	0.0560161	0.633633	0.940359
C24H10.1	1.05752	1.10416	1.19388	1.46032	1.08084	1.3271	-0.181272	0.136462	0.649129
C24H10.2	0.698702	0.600862	0.671411	0.811574	0.649782	0.741492	-0.0945142	0.466782	0.892727
C24H10.3	1.09297	0.968663	1.18016	1.3989	1.03082	1.28953	-0.200585	0.100688	0.575991
C24H10.5	0.887599	0.918928	0.935508	1.00891	0.903264	0.972208	-0.0458306	0.694361	0.952716					x
C24H11.1	0.742927	0.941838	0.897585	0.668074	0.842383	0.782829	0.0826783	0.543783	0.92023
C24H11.3	0.85051	0.848558	0.854204	0.945388	0.849534	0.899796	-0.0266491	0.821797	0.972894
C24H11.4	1.09258	1.12003	1.04133	0.905068	1.1063	0.973199	0.165784	0.176723	0.711084
C24H11.6	1.36003	1.51989	1.59587	1.51902	1.43996	1.55744	-0.0522185	0.652571	0.94448		x
C24H11.7	1.08266	1.12512	0.951017	0.948312	1.10389	0.949664	0.203188	0.0767713	0.510349
C24H11.8	0.942541	1.01104	1.06825	0.861141	0.976788	0.964694	0.0410807	0.750934	0.961075
C24H12.1	1.68387	1.80562	1.5183	1.76271	1.74475	1.64051	0.105335	0.358085	0.854628
C24H12.11	1.47951	1.08998	1.42753	1.21928	1.28474	1.32341	0.000101374	0.999392	0.999891
C24H12.2	1.20909	1.36482	1.65358	1.40471	1.28696	1.52915	-0.14486	0.246086	0.777984
C24H12.4	1.17335	1.19575	1.18773	1.18934	1.18455	1.18853	0.0319704	0.774472	0.965567	x	x
C24H12.5	3.71514	4.06882	2.42545	2.37667	3.89198	2.40106	0.608323	7.76005e-09	7.79411e-07	x	x	x	x		x
C24H12.6	1.40402	1.34689	1.48856	1.45268	1.37545	1.47062	-0.0415058	0.705579	0.9542
C24H12.7	1.80291	1.59965	1.646	1.68052	1.70128	1.66326	0.0614384	0.581889	0.931067
C24H12.8	1.42949	1.22508	1.06155	1.24271	1.32729	1.15213	0.180639	0.140889	0.658279
C25A1.1	1.31998	1.72033	1.50809	1.37548	1.52016	1.44179	0.0807112	0.532976	0.916017
C25A1.11	1.32541	1.24618	1.15865	1.43485	1.2858	1.29675	0.0250392	0.837451	0.974681
C25A1.12	2.42956	2.26272	3.08898	3.18063	2.34614	3.1348	-0.311806	0.00208184	0.0511381
C25A1.13	1.25862	1.02617	1.28296	1.24942	1.14239	1.26619	-0.0740548	0.549812	0.922254
C25A1.2	1.72277	1.78992	1.94765	1.94606	1.75635	1.94685	-0.0845809	0.422475	0.87579
C25A1.3	1.59787	1.40053	1.63888	1.62865	1.4992	1.63377	-0.0614744	0.589945	0.933558
C25A1.4	0.916935	0.944668	0.809216	0.697066	0.930801	0.753141	0.244428	0.0520236	0.41932
C25A1.5	2.43006	2.36432	2.01428	2.30889	2.39719	2.16158	0.158328	0.141968	0.660075				x		x
C25A1.8	2.69166	2.26848	3.0908	2.76127	2.48007	2.92603	-0.145674	0.22158	0.75781	x	x	x
C25A1.9	2.60141	2.50328	2.03638	2.05664	2.55235	2.04651	0.304213	0.0026992	0.0626429	x	x	x	x
C25A11.1	0.9821	1.00074	0.475782	0.443327	0.991419	0.459554	0.827683	1.89276e-11	2.53476e-09
C25A11.2	0.854479	0.715493	1.07669	1.16508	0.784986	1.12088	-0.334704	0.00693565	0.126043		x
C25A11.4	1.21258	1.13597	1.35505	1.39138	1.17428	1.37321	-0.142534	0.200095	0.739623
C25A6.1	0.73123	0.914925	0.742325	0.902672	0.823077	0.822499	0.0308403	0.81545	0.972471
C25A8.2	1.33219	1.54558	1.75765	1.55397	1.43888	1.65581	-0.11404	0.353931	0.852308
C25A8.4	1.11306	0.948236	0.962754	1.02487	1.03065	0.993813	0.0711243	0.559149	0.926502
C25A8.5	1.2824	0.929816	1.34191	1.07962	1.10611	1.21076	-0.051929	0.700644	0.953235
C25B8.1	1.25454	1.0802	1.38389	1.31245	1.16737	1.34817	-0.120983	0.313269	0.825441
C25B8.3	0.759065	0.712267	0.816938	0.72643	0.735666	0.771684	-0.0175108	0.889185	0.981712				x		x
C25B8.4	1.53476	1.38262	1.66256	1.59683	1.45869	1.6297	-0.0900996	0.426646	0.878175
C25B8.5	0.886874	0.838237	0.894611	0.916545	0.862556	0.905578	-0.0194699	0.868034	0.978445
C25B8.6	0.992279	0.939132	1.014	1.18293	0.965706	1.09846	-0.103715	0.386431	0.86583
C25B8.7	0.735321	0.735561	0.74167	0.957825	0.735441	0.849747	-0.107197	0.406986	0.868725
C25B8.8	0.913797	0.972384	0.874812	0.934364	0.943091	0.904588	0.080316	0.494959	0.90327
C25D7.1	0.697214	0.943571	1.0785	1.023	0.820393	1.05075	-0.193183	0.146292	0.664994
C25D7.15	1.65953	2.05838	1.64182	1.96983	1.85896	1.80583	0.0621591	0.622431	0.938233
C25D7.3	1.1895	1.21349	1.09722	1.12422	1.2015	1.11072	0.125272	0.261899	0.792709		x
C25D7.4	1.20146	1.2195	1.20578	1.13751	1.21048	1.17164	0.0703495	0.538707	0.918206
C25D7.5	1.7162	1.75665	1.65639	2.00006	1.73643	1.82822	-0.0205402	0.859649	0.977298
C25D7.6	3.43672	3.1801	1.59764	1.67711	3.30841	1.63737	0.877078	2.45219e-17	7.5141e-15	x	x	x	x		x
C25D7.7	0.882656	0.911261	0.711457	0.727265	0.896959	0.719361	0.273786	0.0209388	0.256707
C25D7.8	1.70325	1.26714	1.7589	1.6467	1.4852	1.7028	-0.102388	0.428622	0.878175
C25E10.1	0.772892	0.773463	0.788693	0.917265	0.773177	0.852979	-0.0691962	0.571524	0.92728
C25E10.10	1.12925	0.829525	1.21436	0.981024	0.979385	1.09769	-0.0715108	0.596321	0.935597
C25E10.11	0.947663	0.734494	1.0986	1.45825	0.841079	1.27843	-0.338126	0.0115302	0.176339
C25E10.12	1.02454	0.924676	0.964263	1.3879	0.974606	1.17608	-0.13578	0.30931	0.822749				x		x
C25E10.2	1.12113	0.988951	0.943909	0.98216	1.05504	0.963034	0.132488	0.265196	0.794256
C25E10.3	0.896764	0.821951	0.888736	0.947471	0.859357	0.918104	-0.036979	0.755587	0.962091
C25E10.4	0.946068	0.793266	0.803084	0.73422	0.869667	0.768652	0.151204	0.236643	0.770808						x
C25E10.5	0.714727	0.656425	0.70634	0.764811	0.685576	0.735576	-0.0402233	0.743413	0.959286						x
C25E10.7	0.643595	0.650577	0.629973	0.825032	0.647086	0.727502	-0.0772892	0.556078	0.92538
C25F6.1	0.884892	0.77209	0.68066	0.677988	0.828491	0.679324	0.235435	0.0579892	0.442671
C25F6.2	1.59221	1.46398	1.6181	1.94072	1.5281	1.77941	-0.13074	0.266815	0.794256
C25F6.3	1.48491	1.12342	1.47691	1.75397	1.30416	1.61544	-0.173092	0.182936	0.720368
C25F6.4	1.17741	1.06127	1.24676	1.36942	1.11934	1.30809	-0.137301	0.236779	0.770808
C25F6.6	0.80329	0.632177	0.768081	0.735113	0.717734	0.751597	-0.0146874	0.910603	0.985244
C25F6.7	0.813904	0.830613	0.795969	0.772753	0.822258	0.784361	0.0843509	0.480389	0.899923				x		x
C25F6.8	0.851266	0.645503	0.729178	0.62103	0.748385	0.675104	0.11405	0.396898	0.867543
C25F9.1	0.662989	0.757848	1.1743	1.26382	0.710419	1.21906	-0.53411	1.1492e-05	0.000635362
C25F9.10	0.507239	0.514668	0.506669	0.424926	0.510953	0.465798	0.109989	0.407756	0.868725
C25F9.12	0.884988	0.906848	0.335942	0.336039	0.895918	0.33599	1.03268	1.03428e-16	2.92168e-14				x
C25F9.13	0.728103	0.686957	0.653333	0.456495	0.70753	0.554914	0.215106	0.114919	0.60529
C25F9.15	0.673334	0.855281	0.520487	0.582506	0.764308	0.551496	0.323665	0.0146761	0.205681
C25F9.2	0.599644	0.582461	0.554487	0.620979	0.591052	0.587733	0.0383534	0.760332	0.963873
C25F9.4	0.60444	0.646674	0.652284	0.645176	0.625557	0.64873	-0.00480647	0.969185	0.995619
C25F9.5	0.719776	0.619588	0.609569	0.542307	0.669682	0.575938	0.171142	0.189453	0.728593
C25F9.6	0.596037	0.672596	0.703918	0.847371	0.634316	0.775645	-0.161873	0.209655	0.749104				x
C25F9.8	0.689784	0.686053	0.579074	0.81454	0.687918	0.696807	0.0180227	0.893164	0.982321
C25F9.9	0.569182	0.715691	0.581065	0.793545	0.642436	0.687305	-0.0274068	0.84024	0.974681
C25G4.1	1.32163	1.35035	1.41398	1.57476	1.33599	1.49437	-0.0913324	0.411941	0.870741
C25G4.10	1.21249	0.928221	1.19553	0.9823	1.07035	1.08892	0.0105096	0.937194	0.989923
C25G4.4	3.27899	3.08349	3.59375	4.60995	3.18124	4.10185	-0.239356	0.0437529	0.381393			x
C25G4.6	1.43332	1.06606	1.7249	1.80013	1.24969	1.76252	-0.303974	0.0180382	0.233438
C25G4.7	1.13898	1.26	1.19832	1.37183	1.19949	1.28507	-0.0392617	0.741308	0.959286
C25G4.8	1.02437	0.980043	1.16259	1.0814	1.00221	1.122	-0.0899397	0.444214	0.884714
C25G6.1	0.693337	0.977816	0.778926	0.672415	0.835576	0.72567	0.13936	0.305632	0.821027
C25G6.2	1.32461	1.18175	1.19562	1.54803	1.25318	1.37183	-0.0570041	0.653258	0.94448
C25G6.3	0.611438	0.614203	0.57959	0.588254	0.612821	0.583922	0.0815338	0.510311	0.908101
C25G6.4	0.767284	0.696179	0.826206	0.831549	0.731731	0.828877	-0.099271	0.413059	0.871427
C25G6.5	0.673076	0.673797	0.637182	0.524598	0.673437	0.58089	0.165441	0.207214	0.747383
C25H3.1	2.07855	2.19505	1.90236	1.77521	2.1368	1.83879	0.208699	0.0582327	0.443467
C25H3.10	1.65252	1.51742	1.55667	2.06214	1.58497	1.80941	-0.099594	0.429814	0.878929				x
C25H3.16	1.93057	1.46805	1.95323	2.1976	1.69931	2.07542	-0.167207	0.187542	0.726206
C25H3.4	2.15242	2.03651	2.19915	2.63061	2.09446	2.41488	-0.123602	0.276409	0.799049
C25H3.5	1.13235	0.97297	1.20962	1.19893	1.05266	1.20427	-0.111338	0.35269	0.85172
C25H3.8	1.48202	1.2407	1.44479	1.8067	1.36136	1.62575	-0.144841	0.252064	0.785161
C25H3.9	1.11019	1.10852	0.920278	0.811681	1.10935	0.86598	0.29255	0.0163774	0.221443
C26B2.1	1.9307	1.91787	1.97556	1.77908	1.92429	1.87732	0.0626533	0.57802	0.928407
C26B2.2	1.06248	1.0932	1.40578	1.40003	1.07784	1.40291	-0.265593	0.0170708	0.226916
C26B2.3	0.9226	0.948315	0.986226	1.02141	0.935457	1.00382	-0.0428924	0.709237	0.9545							x
C26B2.4	1.04124	0.871724	1.01731	1.20333	0.956481	1.11032	-0.11678	0.355206	0.853051
C26B2.5	1.44826	1.47428	1.69744	1.84015	1.46127	1.76879	-0.185861	0.0839426	0.53399
C26B2.8	2.2079	1.86345	2.02478	2.10699	2.03568	2.06588	0.0183342	0.873279	0.978655
C26B9.1	1.34628	1.01363	1.26988	1.05281	1.17996	1.16134	0.0402615	0.762638	0.963873					x
C26B9.2	1.05005	0.81913	0.991893	1.06132	0.934589	1.0266	-0.0608456	0.635694	0.941087
C26B9.3	0.880224	0.842142	0.975496	0.878543	0.861183	0.92702	-0.0454159	0.709943	0.9545				x		x
C26B9.5	0.82742	0.862442	0.931392	0.924179	0.844931	0.927785	-0.0680626	0.562928	0.927017
C26B9.6	1.19103	0.887961	0.934027	1.15283	1.03949	1.04343	0.0253693	0.849001	0.975333
C26C6.10	1.53825	1.19853	1.66834	1.65032	1.36839	1.65933	-0.163972	0.19054	0.730189
C26C6.2	0.977821	0.956325	0.933472	0.950308	0.967073	0.94189	0.0648174	0.57289	0.92728
C26C6.3	0.938946	1.04371	0.946417	0.961649	0.991328	0.954033	0.075676	0.525481	0.913799
C26C6.4	1.04454	1.09965	1.02214	1.02853	1.0721	1.02534	0.0851497	0.458145	0.889476
C26C6.5	0.709368	0.659371	0.628226	0.572571	0.68437	0.600399	0.160389	0.205321	0.745722
C26C6.6	1.57191	1.76814	1.64235	1.46509	1.67002	1.55372	0.110272	0.358197	0.854659
C26C6.7	1.2207	1.12807	1.47454	1.53092	1.17439	1.50273	-0.245724	0.027289	0.29887
C26C6.8	1.91697	2.10698	1.87822	2.38381	2.01198	2.13102	-0.0253518	0.835722	0.974681
C26C6.9	1.39619	1.29172	1.30103	1.65026	1.34396	1.47564	-0.0623519	0.614318	0.938233
C26D10.1	1.68368	1.40886	1.73877	1.84224	1.54627	1.79051	-0.125399	0.287235	0.808615		x
C26D10.2	1.21352	0.836247	1.21568	0.776033	1.02488	0.995856	0.0374909	0.783891	0.966248	x	x
C26D10.3	2.19119	2.1675	2.04828	1.77876	2.17934	1.91352	0.177362	0.125842	0.62987		x
C26D10.4	1.90353	1.71962	2.12532	2.53384	1.81158	2.32958	-0.241535	0.037635	0.351448				x
C26D10.5	1.09819	0.891878	1.03581	1.0933	0.995036	1.06456	-0.0367651	0.768748	0.964348
C26D10.6	1.12078	0.976721	1.01189	1.18546	1.04875	1.09867	-0.0144163	0.90681	0.985244
C26D10.7	1.28358	1.12317	1.27636	1.27932	1.20338	1.27784	-0.03132	0.788847	0.967834
C26E1.1	0.940355	0.974484	1.89468	1.90984	0.957419	1.90226	-0.757973	4.04574e-12	5.85144e-10
C26E1.2	1.22261	0.815975	1.11172	1.07137	1.01929	1.09154	-0.0316107	0.815399	0.972471						x
C26E1.3	1.13657	1.07175	1.09195	1.16408	1.10416	1.12802	0.0119783	0.916024	0.985244						x
C26E6.1	2.66385	2.92468	3.49025	3.89163	2.79427	3.69094	-0.287841	0.00728178	0.130215			x
C26E6.12	2.35493	2.50022	3.35925	3.75161	2.42757	3.55543	-0.413892	8.13409e-05	0.003535
C26E6.2	1.73738	1.85622	1.70218	1.59971	1.7968	1.65095	0.131452	0.240042	0.774717				x		x
C26E6.7	2.36595	2.37626	2.22137	2.27887	2.37111	2.25012	0.101745	0.311067	0.82381
C26E6.9	1.60675	1.40353	1.95741	2.04772	1.50514	2.00257	-0.287325	0.0107803	0.169771	x	x
C26F1.1	0.916668	0.799841	0.911457	1.15357	0.858255	1.03251	-0.146895	0.254124	0.786503
C26F1.2	0.945983	1.0627	0.940714	0.986301	1.00434	0.963507	0.0788488	0.51048	0.908101
C26F1.5	1.25614	1.15296	1.61299	1.06798	1.20455	1.34049	-0.0635566	0.640523	0.942384				x		x
C26F1.6	0.918574	0.960953	0.912408	1.10383	0.939764	1.00812	-0.0384275	0.755254	0.962041
C26F1.7	1.15197	1.1613	1.30206	1.20458	1.15664	1.25332	-0.0550937	0.633846	0.94052
C26G2.1	0.911645	0.839318	0.841101	1.02505	0.875482	0.933074	-0.0314821	0.801465	0.970906
C26G2.2	0.755702	0.700465	0.705546	0.731905	0.728083	0.718725	0.0463275	0.703087	0.95393
C26H9A.1	2.42505	2.2424	1.21387	1.29095	2.33372	1.25241	0.762487	1.54247e-12	2.38344e-10
C26H9A.2	1.01019	0.969945	1.00289	1.05618	0.99007	1.02953	-0.00836254	0.941733	0.990672
C27A12.10	1.17265	0.943092	1.41274	1.10837	1.05787	1.26056	-0.130401	0.327244	0.833354
C27A12.3	1.06909	0.924784	1.09199	1.09029	0.996937	1.09114	-0.0630692	0.599556	0.936136	x	x
C27A12.4	1.28333	1.24551	2.02	2.02624	1.26442	2.02312	-0.516131	1.18801e-06	8.409e-05
C27A12.5	1.1479	1.28703	1.17065	1.3645	1.21747	1.26758	-0.00807017	0.946749	0.992215
C27A2.1	3.11914	3.12733	1.0809	0.983317	3.12323	1.03211	1.30337	5.00231e-32	7.5364e-29		x	x	x
C27A2.4	0.963723	0.736464	1.13672	0.938919	0.850094	1.03782	-0.149233	0.26497	0.794256
C27A2.5	1.2876	1.20607	1.3731	0.892901	1.24684	1.133	0.0980226	0.472496	0.89673
C27A2.7	0.826652	0.919724	0.729348	0.740643	0.873188	0.734996	0.214251	0.0794022	0.519737
C27A7.1	1.01932	1.04403	1.12225	1.27955	1.03168	1.2009	-0.131823	0.258411	0.791432					x		x
C27A7.3	0.903597	0.9935	1.04813	1.04331	0.948549	1.04572	-0.0708998	0.549196	0.921819				x		x
C27A7.4	1.03006	0.90511	1.08507	1.12589	0.967586	1.10548	-0.110256	0.353212	0.852211
C27A7.5	1.23538	1.04359	1.13385	1.37321	1.13949	1.25353	-0.0634916	0.61354	0.938233
C27A7.6	1.82674	1.67304	1.82057	2.1728	1.74989	1.99668	-0.109828	0.345032	0.847168
C27A7.7	0.892072	0.980625	0.901427	1.05967	0.936349	0.98055	-0.013724	0.911391	0.985244
C27A7.8	0.807619	0.952311	0.797194	0.925171	0.879965	0.861183	0.0539343	0.67176	0.950395
C27B7.4	1.35044	1.26559	1.19795	1.46987	1.30802	1.33391	0.0137743	0.909473	0.985244
C27B7.5	2.69858	2.97498	3.19733	3.47547	2.83678	3.3364	-0.152873	0.150251	0.670987			x			x
C27B7.6	1.5501	1.49932	1.85005	1.93669	1.52471	1.89337	-0.219037	0.0375162	0.35108
C27B7.7	1.01385	0.871143	1.02878	1.0166	0.942495	1.02269	-0.0536903	0.65896	0.947143						x
C27B7.8	0.907519	1.19572	1.06263	1.02473	1.05162	1.04368	0.0367171	0.779066	0.966084
C27B7.9	1.50679	1.0719	1.24702	1.25653	1.28935	1.25178	0.0550395	0.677054	0.951158
C27C12.1	1.0139	0.964928	1.06783	0.854826	0.989412	0.961329	0.056124	0.664211	0.948595
C27C12.2	0.906785	0.679706	0.861823	0.996441	0.793246	0.929132	-0.1137	0.391222	0.867014
C27C12.3	0.669985	0.784485	0.651435	0.720465	0.727235	0.68595	0.089597	0.482966	0.899923
C27C12.4	1.09287	1.02291	1.20564	1.33383	1.05789	1.26974	-0.167968	0.143774	0.662868
C27C12.5	0.949831	0.853077	0.99083	0.987825	0.901454	0.989328	-0.0669258	0.573725	0.92728					x		x
C27C12.6	0.700826	0.663323	0.773907	0.880233	0.682074	0.82707	-0.167304	0.173134	0.704954
C27C12.7	0.987358	0.91779	0.945739	1.04831	0.952574	0.997024	-0.0149357	0.89925	0.983817
C27C7.1	0.803536	0.628661	0.680073	0.402124	0.716099	0.541098	0.193691	0.154266	0.677947
C27C7.3	0.71741	0.660118	0.746341	0.777332	0.688764	0.761836	-0.0729159	0.549298	0.921819					x	x
C27C7.7	0.920278	1.02525	0.831632	0.728349	0.972763	0.779991	0.250616	0.0477565	0.400298
C27D11.1	0.844646	0.72324	0.917695	0.74423	0.783943	0.830963	-0.0261728	0.84293	0.974681		x
C27D6.1	1.17363	1.17535	1.23359	1.07583	1.17449	1.15471	0.0499743	0.679657	0.951187
C27D6.10	0.728811	0.784709	0.884945	0.953195	0.75676	0.91907	-0.172986	0.149984	0.670987
C27D6.11	0.767013	0.81448	0.831893	0.78807	0.790746	0.809981	0.0070887	0.953566	0.993575
C27D6.12	1.41581	1.96999	2.55385	2.74774	1.6929	2.65079	-0.392366	0.00261752	0.0610609
C27D6.4	1.23507	1.0747	1.20148	1.11987	1.15489	1.16067	0.0274572	0.820313	0.972894
C27D6.6	0.983033	0.743062	1.02182	0.987412	0.863047	1.00462	-0.113288	0.386974	0.86583
C27D6.8	0.948559	0.754316	0.767574	0.835743	0.851438	0.801659	0.0882126	0.494186	0.903036
C27D6.9	1.06453	0.985341	1.0248	1.03702	1.02493	1.03091	0.0282457	0.806977	0.971673
C27D8.1	0.917791	0.97109	0.943859	1.11816	0.94444	1.03101	-0.0578197	0.635181	0.941087
C27D8.2	0.823023	0.970078	0.900802	1.08058	0.89655	0.990693	-0.0659744	0.60598	0.937318
[truncated: 13,816 more rows]
