# Supplementary material for: The DREAM complex promotes gene body H2A.Z for target repression
Source: Genes Dev. 2015 Mar 1;29(5):495–500. doi: 10.1101/gad.255810.114 (PMC4358402; doi:10.1101/gad.255810.114)
Supplement: Supplemental Material [file supp_29.5.495_Supplemental_TableS7.xlsx]

## Sheet: Oscillating_genes.tab
2RSSE.2
4R79.1
4R79.2
AC3.10
AC3.3
AC3.4
AC3.5
AC3.7
AC3.8
AH10.3
B0019.1
B0024.1
B0024.14
B0024.15
B0024.2
B0024.4
B0034.1
B0034.4
B0034.7
B0035.10
B0035.7
B0035.8
B0035.9
B0205.4
B0212.1
B0213.10
B0213.14
B0213.2
B0213.3
B0213.5
B0213.6
B0213.7
B0218.2
B0222.11
B0222.3
B0222.5
B0222.6
B0222.8
B0228.1
B0238.12
B0240.1
B0240.3
B0244.10
B0244.7
B0280.7
B0285.5
B0286.2
B0286.3
B0302.1
B0304.3
B0310.2
B0310.3
B0310.6
B0331.1
B0331.2
B0334.1
B0334.13
B0334.2
B0334.6
B0344.2
B0348.5
B0361.9
B0365.1
B0365.5
B0393.5
B0395.1
B0395.2
B0399.2
B0403.5
B0412.1
B0416.7
B0454.5
B0454.8
B0457.2
B0462.4
B0491.2
B0496.7
B0507.1
B0507.10
B0507.3
B0511.1
B0513.9
B0545.1
B0554.4
B0554.5
B0563.5
B0564.3
B0564.6
B0564.9
BE0003N10.3
BE10.2
C01A2.2
C01B10.11
C01B10.5
C01B12.1
C01B12.4
C01B4.6
C01B9.1
C01C10.1
C01C10.2
C01C10.3
C01C10.4
C01F1.3
C01F1.5
C01G10.15
C01G10.16
C01G10.17
C01G10.4
C01G10.5
C01G10.6
C01G12.1
C01G12.10
C01G12.11
C01G12.2
C01G12.3
C01G12.6
C01G6.9
C01H6.1
C01H6.2
C01H6.3
C01H6.5
C01H6.6
C01H6.8
C02B10.5
C02B4.1
C02B8.5
C02C2.1
C02C2.4
C02D4.1
C02D5.1
C02D5.2
C02E7.6
C02E7.7
C02F12.4
C02F12.5
C02F4.4
C02F5.14
C02G6.3
C02H6.1
C02H6.2
C02H7.1
C03A3.3
C03A7.11
C03A7.14
C03A7.4
C03A7.7
C03A7.8
C03B1.5
C03B1.7
C03D6.1
C03F11.2
C03G5.11
C03G5.12
C03G5.13
C03G5.2
C03G5.8
C03G5.9
C03G6.10
C03G6.14
C03G6.15
C03G6.17
C03G6.8
C04A11.1
C04A11.3
C04C11.1
C04E12.11
C04E12.4
C04E12.5
C04F1.1
C04F12.8
C04F5.7
C04F6.1
C04F6.3
C04F6.5
C04G6.10
C04G6.2
C04G6.7
C04H4.1
C05A9.1
C05B5.3
C05B5.4
C05B5.8
C05C12.3
C05C12.4
C05C8.7
C05C8.8
C05C9.1
C05C9.3
C05D10.3
C05D10.4
C05D11.6
C05D12.1
C05D12.2
C05D12.7
C05D9.4
C05D9.9
C05E11.4
C05E11.5
C05E11.7
C05E4.1
C05E4.3
C05E4.9
C05E7.1
C05E7.2
C05G5.7
C06A1.6
C06A1.7
C06A6.5
C06A8.6
C06A8.7
C06B3.3
C06B3.7
C06B8.1
C06C3.10
C06C3.3
C06C3.4
C06C6.4
C06E1.1
C06E1.3
C06E1.7
C06E1.8
C06E2.1
C06E2.5
C06E2.8
C06E7.4
C06E7.6
C06E8.5
C06G1.1
C06G1.2
C06G8.2
C06H2.7
C06H5.6
C06H5.7
C07A12.1
C07A12.4
C07A12.5
C07A4.2
C07A4.3
C07A9.6
C07B5.2
C07D10.3
C07D10.4
C07E3.10
C07G1.4
C08B6.4
C08E3.1
C08E8.1
C08E8.10
C08E8.4
C08F11.1
C08F11.3
C08F11.8
C08F8.7
C08G9.2
C08H9.1
C08H9.10
C08H9.11
C08H9.12
C08H9.4
C08H9.5
C08H9.7
C09B8.3
C09B8.4
C09B8.8
C09C7.1
C09D1.1
C09E7.2
C09E8.3
C09F12.2
C09F9.2
C09G1.4
C09G4.2
C09G5.3
C09G5.4
C09G5.5
C09G5.6
C09G9.3
C09G9.5
C09H5.2
C10A4.3
C10A4.8
C10C5.2
C10C5.5
C10C5.7
C10C6.5
C10F3.2
C10F3.3
C10G8.3
C10G8.5
C10H11.1
C10H11.3
C10H11.4
C11E4.1
C11E4.2
C11H1.5
C11H1.9
C12C8.1
C12C8.2
C12D12.2
C12D5.10
C12D8.14
C12D8.16
C12D8.18
C12D8.19
C12D8.6
C12D8.8
C13A2.3
C13B4.1
C13C12.2
C13C4.4
C13C4.5
C13D9.1
C13D9.7
C13F10.1
C14A4.12
C14A4.8
C14A4.9
C14B1.2
C14B4.2
C14B9.2
C14B9.3
C14C11.7
C14C11.8
C14C6.2
C14C6.3
C14C6.4
C14F11.3
C14F11.4
C14F11.5
C14F11.6
C14F5.3
C14H10.1
C14H10.2
C14H10.3
C15A11.4
C15A11.5
C15A11.6
C15A11.7
C15C6.1
C15C7.2
C15C7.5
C15C8.2
C15F1.1
C15F1.2
C15F1.8
C15H11.5
C15H9.1
C15H9.11
C15H9.2
C16B8.2
C16C2.1
C16C8.2
C16D9.1
C16D9.2
C16D9.5
C16E9.1
C17B7.11
C17B7.12
C17B7.2
C17B7.3
C17B7.5
C17C3.1
C17C3.15
C17C3.19
C17D12.3
C17E7.13
C17F4.12
C17F4.2
C17F4.3
C17F4.5
C17F4.7
C17G1.6
C17G10.7
C18A11.4
C18C4.7
C18D4.4
C18E9.7
C18F10.2
C18G1.2
C18H7.2
C18H7.9
C18H9.1
C18H9.5
C23G10.11
C23G10.6
C23H3.2
C23H3.7
C23H3.9
C23H4.2
C23H4.7
C23H5.1
C23H5.11
C23H5.8
C24A1.2
C24A11.1
C24B5.3
C24B5.4
C24B9.9
C24D10.8
C24F3.3
C24F3.6
C24G6.7
C24H10.4
C24H10.5
C25A1.2
C25A1.5
C25A1.8
C25A11.1
C25B8.3
C25D7.4
C25D7.5
C25E10.12
C25E10.3
C25E10.4
C25F6.6
C25F6.7
C25F6.8
C25F9.1
C25F9.10
C25F9.11
C25F9.7
C25H3.10
C25H3.11
C26B2.8
C26B9.2
C26B9.3
C26B9.6
C26B9.7
C26C6.10
C26C6.3
C26D10.5
C26D10.7
C26E6.2
C26F1.1
C26F1.2
C26F1.5
C26G2.2
C26H9A.1
C27A2.4
C27A2.5
C27A7.1
C27A7.3
C27B7.9
C27C12.7
C27C7.3
C27C7.4
C27C7.8
C27D9.2
C27F2.2
C27H2.2
C27H5.2
C28C12.11
C28C12.4
C28G1.1
C28H8.11
C28H8.2
C28H8.5
C28H8.6
C29E4.15
C29E4.7
C29E4.8
C29E6.1
C29E6.4
C29F3.1
C29F3.2
C29F3.3
C29F3.5
C29F3.6
C29F4.1
C29F4.2
C29F5.1
C29F9.13
C29F9.2
C29F9.4
C29F9.6
C30A5.10
C30F12.5
C30F12.6
C30F2.1
C30F2.2
C30F2.3
C30F2.5
C30F8.3
C30G12.1
C30G12.4
C30G7.1
C30H6.2
C30H6.5
C31A11.5
C31B8.12
C31B8.8
C31C9.2
C31C9.8
C31E10.8
C31G12.2
C31H2.2
C31H2.4
C32B5.1
C32C4.2
C32D5.12
C32D5.9
C32E12.3
C32E12.5
C32E8.8
C32H11.11
C32H11.12
C32H11.5
C32H11.6
C32H11.8
C33A12.19
C33A12.7
C33B4.2
C33C12.7
C33D3.3
C33D3.4
C33D9.3
C33E10.8
C33F10.7
C33G3.3
C33G8.2
C33G8.3
C33G8.7
C33H5.14
C34B2.11
C34B2.9
C34B7.1
C34C12.6
C34C12.7
C34C6.3
C34D4.11
C34D4.15
C34D4.9
C34E10.7
C34E11.2
C34E7.3
C34E7.4
C34F11.3
C34F11.8
C34F6.1
C34G6.2
C34G6.6
C34G6.7
C34H3.1
C34H4.4
C35A11.2
C35A5.10
C35A5.11
C35A5.2
C35A5.5
C35B1.4
C35B8.1
C35C5.8
C35C5.9
C35E7.7
C36A4.2
C36A4.3
C36A4.9
C36B7.5
C36C5.5
C36E8.2
C36E8.4
C36H8.2
C37A5.2
C37A5.8
C37C3.12
C37C3.13
C37C3.7
C37E2.2
C37H5.9
C38C10.6
C38C3.4
C38C3.9
C38C6.2
C38C6.3
C38C6.6
C39B10.1
C39B5.4
C39D10.8
C39E9.10
C39E9.2
C39E9.3
C39E9.4
C39E9.8
C40C9.3
C40C9.4
C40D2.2
C40H1.4
C40H1.7
C41C4.1
C41D11.7
C41D7.2
C41G7.7
C41G7.8
C41H7.1
C41H7.2
C41H7.7
C42C1.7
C42D4.1
C42D4.13
C42D4.2
C42D4.3
C42D8.5
C43F9.11
C43F9.5
C43G2.4
C44B11.6
C44B7.3
C44B7.5
C44B7.6
C44C1.1
C44C1.5
C44C1.6
C44C10.1
C44C10.3
C44C10.9
C44E12.1
C44F1.1
C44F1.3
C44H4.1
C44H4.2
C44H4.3
C44H9.7
C45B11.6
C45B2.2
C45B2.7
C45B2.8
C45E5.1
C45E5.4
C45G3.4
C45G7.5
C45G9.12
C46A5.3
C46A5.4
C46C2.6
C46F4.3
C46H11.11
C46H11.2
C46H11.7
C46H11.8
C46H11.9
C46H3.3
C47A10.5
C47B2.6
C47E12.6
C47E8.9
C47F8.5
C48B4.13
C48D5.3
C48E7.1
C49A9.3
C49A9.8
C49C8.2
C49F5.7
C49F5.8
C49F8.1
C49F8.3
C49G7.10
C49G7.3
C49G7.4
C49G7.8
C49G9.1
C49G9.2
C50A2.3
C50B6.14
C50B6.4
C50B6.8
C50B6.9
C50B8.4
C50D2.1
C50D2.2
C50D2.4
C50E3.6
C50F2.10
C50F2.6
C50F4.1
C50F4.8
C50F7.1
C50H2.10
C50H2.12
C51E3.10
C52A10.2
C52B9.3
C52D10.1
C52D10.13
C52D10.3
C52E12.3
C52E2.4
C52E4.1
C52G5.2
C53A3.2
C53A5.13
C53B4.5
C53B4.7
C53B4.8
C53B7.1
C53B7.3
C53B7.6
C53D6.7
C54A12.1
C54A12.4
C54C6.7
C54C8.11
C54C8.2
C54C8.4
C54D1.1
C54D1.2
C54D1.4
C54D1.7
C54D10.10
C54D10.9
C54D2.1
C54D2.4
C54E4.4
C54E4.5
C54F6.10
C54F6.14
C54F6.3
C54F6.8
C54F6.9
C54G4.4
C54G7.2
C54G7.3
C54H2.3
C54H2.4
C55A6.12
C55A6.3
C55A6.4
C55A6.5
C55A6.6
C55B7.10
C55B7.4
C55C3.1
C55F2.1
C56A3.3
C56C10.4
C56E6.5
C56G3.1
CE7X_3.2
D1005.1
D1005.2
D1007.13
D1009.3
D1014.5
D1014.6
D1014.7
D1022.3
D1044.3
D1044.7
D1054.11
D1054.18
D1054.5
D1054.9
D1069.2
D1086.1
D1086.10
D1086.11
D1086.12
D1086.18
D1086.2
D1086.3
D1086.5
D1086.7
D2005.6
D2023.7
D2024.3
D2024.4
D2024.7
D2024.8
D2045.8
D2063.1
D2085.1
D2085.2
D2089.5
D2092.6
D2092.8
D2096.4
D2096.5
D2096.6
DC2.5
DY3.5
E01A2.10
E01A2.7
E01G4.6
E01G6.1
E02C12.6
E02H1.7
E02H9.6
E03G2.4
E04D5.3
E04D5.4
E04F6.6
E04F6.8
E04F6.9
EGAP4.1
EGAP7.1
F01D4.1
F01D4.2
F01D4.8
F01D5.10
F01D5.6
F01D5.9
F01E11.1
F01E11.4
F01F1.3
F01F1.6
F01G10.10
F01G10.3
F01G10.6
F01G10.9
F01G12.6
F02C12.5
F02D8.2
F02D8.4
F02E9.2
F02G3.1
F07A11.1
F07A11.2
F07A11.5
F07B7.10
F07B7.11
F07B7.3
F07B7.4
F07B7.5
F07B7.9
F07C3.7
F07C4.11
F07C4.6
F07C4.7
F07C6.6
F07E5.7
F07F6.5
F07F6.7
F07G6.10
F07G6.6
F07H5.13
F07H5.6
F07H5.8
F08A8.2
F08A8.5
F08B12.1
F08B4.2
F08C6.1
F08C6.2
F08C6.4
F08C6.5
F08D12.2
F08D12.3
F08F1.1
F08F1.5
F08F1.6
F08F3.3
F08F3.7
F08G2.1
F08G2.2
F08G2.3
F08G2.8
F08G5.4
F08G5.5
F08G5.6
F09A5.1
F09B12.1
F09B9.1
F09C3.2
F09C3.5
F09C6.11
F09C6.2
F09D12.1
F09E10.1
F09E10.3
F09E10.6
F09E8.5
F09E8.6
F09F3.6
F09F3.9
F09F7.8
F09F9.1
F09F9.2
F09G8.2
F09G8.4
F09G8.6
F09G8.9
F10C1.2
F10C1.7
F10C1.8
F10C1.9
F10D11.6
F10D2.11
F10D2.2
F10D2.6
F10D2.7
F10D7.1
F10D7.3
F10D7.4
F10E7.10
F10F2.2
F10F2.3
F10F2.9
F10G2.3
F10G2.9
F10G8.2
F11A5.9
F11C1.5
F11C1.6
F11C7.4
F11C7.7
F11D5.1
F11E6.3
F11E6.4
F11E6.5
F11E6.8
F11E6.9
F11G11.10
F11G11.11
F11G11.12
F11G11.13
F12A10.1
F12A10.8
F12E12.11
F12F6.9
F13A7.11
F13A7.12
F13B12.3
F13B12.4
F13B6.1
F13B9.2
F13B9.6
F13C5.3
F13C5.5
F13D11.3
F13D11.4
F13D12.3
F13D12.8
F13D12.9
F13E9.13
F13E9.15
F13G3.1
F13G3.2
F13G3.3
F13G3.8
F13H10.1
F13H10.3
F13H6.1
F13H6.3
F13H6.4
F13H8.11
F13H8.3
F14B4.1
F14B4.2
F14B8.4
F14D12.1
F14D12.5
F14D7.7
F14E5.4
F14F3.4
F14F7.1
F14F7.3
F14F8.8
F14F9.4
F14F9.8
F14H12.3
F14H3.10
F14H8.1
F14H8.8
F15A4.6
F15A8.1
F15B9.1
F15B9.11
F15B9.2
F15B9.3
F15B9.8
F15B9.9
F15D3.8
F15D3.9
F15D4.4
F15D4.5
F15E11.1
F15E11.11
F15E11.13
F15E11.14
F15E6.2
F15E6.3
F15E6.4
F15E6.8
F15G9.6
F15H10.1
F15H10.10
F15H10.2
F15H10.8
F16A11.1
F16B4.11
F16B4.4
F16F9.1
F16F9.2
F16F9.4
F16G10.11
F16G10.4
F16G10.9
F16H11.1
F16H6.4
F16H6.5
F16H6.6
F16H6.7
F17A9.3
F17A9.4
F17A9.5
F17B5.1
F17B5.6
F17C11.3
F17C8.2
F17C8.4
F17C8.5
F17C8.7
F17E9.12
F17E9.9
F17H10.2
F18A1.6
F18A11.2
F18C5.10
F18C5.5
F18E9.3
F18E9.4
F18F11.3
F18F11.4
F18G5.2
F18G5.4
F19B2.5
F19C6.4
F19C7.7
F19G12.4
F19H8.2
F19H8.4
F20A1.7
F20B10.3
F20B6.3
F20C5.4
F20D1.8
F20D6.5
F20E11.17
F20G2.3
F20G2.5
F20G4.2
F20H11.5
F21A3.3
F21A3.4
F21A9.2
F21C10.4
F21C10.8
F21C10.9
F21C3.1
F21D9.4
F21E9.2
F21E9.3
F21F12.1
F21G4.2
F21G4.3
F21G4.4
F21G4.5
F21H12.7
F22A3.1
F22A3.5
F22B3.1
F22B3.2
F22B5.6
F22B7.1
F22B7.10
F22B7.9
F22D3.5
F22D6.1
F22D6.10
F22E10.3
F22E12.3
F22E5.12
F22E5.21
F22F4.1
F22F4.4
F22F7.1
F22F7.3
F22F7.7
F23B12.4
F23D12.1
F23D12.6
F23F1.2
F23F1.4
F23F1.6
F23F1.7
F23F12.12
F23F12.3
F23F12.8
F23H11.6
F23H12.4
F23H12.5
F23H12.8
F23H12.9
F25B3.2
F25B5.3
F25D1.3
F25E2.4
F25E5.2
F25E5.4
F25E5.5
F25E5.8
F25F8.2
F25G6.6
F25G6.7
F25H8.6
F26A1.9
F26A10.2
F26A3.6
F26B1.4
F26D10.11
F26D11.2
F26D2.3
F26E4.2
F26F12.1
F26F12.4
F26F12.5
F26F2.8
F26F4.4
F26G1.10
F26G1.2
F26G1.3
F26G1.4
F26G1.5
F26G1.6
F26G1.9
F27C1.8
F27C8.1
F27D9.6
F27D9.7
F27E11.2
F27E5.2
F27E5.4
F27E5.5
F27E5.7
F28A12.2
F28B3.4
F28C6.5
F28D1.3
F28D1.5
F28D1.9
F28F5.3
F28F5.4
F28F5.6
F28G4.2
F28G4.4
F28H6.8
F28H7.6
F28H7.8
F29B9.8
F29B9.9
F29C12.1
F29D10.2
F29D11.1
F29F11.1
F29G6.1
F29G9.2
F30A10.13
F30A10.2
F30B5.1
F30B5.7
F30F8.5
F30H5.3
F31A3.3
F31B9.2
F31B9.4
F31C3.6
F31D4.5
F31D4.6
F31D5.1
F31D5.5
F31E8.4
F31F4.11
F31F4.15
F31F4.7
F31F6.5
F31F6.6
F31F6.8
F31F7.1
F32A11.6
F32A11.7
F32A5.2
F32A5.4
F32B4.8
F32B5.8
F32B6.9
F32D1.11
F32D1.4
F32D8.1
F32D8.3
F32D8.7
F32E10.3
F32E10.7
F32G8.4
F32G8.5
F32H2.11
F32H2.5
F32H2.6
F32H5.1
F32H5.3
F33A8.10
F33A8.7
F33A8.9
F33D11.3
F33D4.2
F33D4.6
F33E2.4
F33H1.6
F33H2.8
F35A5.2
F35A5.3
F35A5.4
F35A5.5
F35B12.2
F35B12.4
F35B12.6
F35B3.4
F35C11.5
F35C12.2
F35C12.3
F35C5.10
F35C5.11
F35C5.12
F35D11.11
F35D11.2
F35D11.3
F35D2.1
F35D2.2
F35D2.3
F35E12.5
F35E8.10
F35E8.11
F35E8.13
F35E8.8
F35F10.1
F35F10.14
F35F10.5
F35F10.6
F35F10.7
F35G12.6
F35G2.4
F35G2.5
F35G8.2
F35H10.10
F35H10.11
F35H10.3
F35H8.2
F36A4.10
F36A4.6
F36D1.8
F36D3.9
F36D4.3
F36D4.5
F36G3.1
F36G9.3
F36H1.10
F36H1.11
F36H1.5
F36H1.6
F36H9.2
F36H9.4
F36H9.5
F37A4.3
F37B1.1
F37B1.2
F37B1.3
F37B1.4
F37B1.8
F37B4.7
F37C12.10
F37C4.2
F37C4.4
F37D6.4
F38A1.10
F38A1.14
F38A1.5
F38A1.9
F38A3.1
F38A3.2
F38A5.12
F38A5.14
F38A5.3
F38A5.5
F38A5.9
F38A6.4
F38B6.2
F38B6.4
F38B6.5
F38B6.7
F38B7.1
F38B7.5
F38E11.12
F38E9.1
F38H12.3
F38H4.10
F38H4.3
F39C12.1
F39C12.2
F39C12.3
F39D8.1
F39D8.2
F39D8.3
F39D8.4
F39E9.11
F39E9.2
F39F10.4
F39H12.4
F40A3.2
F40A3.4
F40C5.3
F40E10.5
F40E3.5
F40F12.1
F40F12.4
F40F4.8
F40F9.5
F40F9.9
F40H3.1
F40H3.2
F40H3.3
F40H3.5
F41A4.1
F41B4.1
F41B5.3
F41B5.4
F41C3.1
F41C3.11
F41C3.2
F41C3.7
F41C6.5
F41D3.3
F41D3.8
F41D9.2
F41D9.5
F41E6.11
F41E6.12
F41E6.14
F41E6.15
F41E6.2
F41E6.7
F41E6.8
F41E7.5
F41E7.8
F41E7.9
F41F3.3
F41F3.4
F41F3.8
F41G3.10
F41G3.2
F41G3.21
F41G3.3
F41G4.4
F41H10.5
F41H10.7
F41H10.8
F42A8.1
F42C5.10
F42C5.7
F42D1.2
F42F12.3
F42G2.5
F42G4.5
F42G4.7
F42G9.2
F42G9.8
F42H10.6
F43B10.2
F43C1.5
F43C1.7
F43C11.3
F43C11.6
F43C11.7
F43C9.1
F43C9.3
F43D2.6
F43D9.1
F43G9.11
F43G9.9
F44A6.3
F44A6.5
F44B9.1
F44C4.3
F44C8.7
F44D12.1
F44D12.3
F44D12.4
F44D12.5
F44D12.7
F44E2.10
F44E2.4
F44E5.4
F44E5.5
F44E7.2
F44E7.8
F44F4.3
F44F4.4
F44F4.5
F44F4.6
F44G4.6
F45B8.3
F45D11.1
F45D11.10
F45D11.14
F45D11.15
F45D11.16
F45D3.3
F45E1.4
F45E1.7
F45E4.5
F45E4.7
F45E6.3
F45F2.12
F45F2.13
F45F2.3
F45F2.4
F45F2.6
F45F2.7
F45G2.1
F45G2.5
F45H11.4
F45H11.6
F45H7.4
F46B3.4
F46B3.5
F46C3.3
F46C5.1
F46C5.3
F46C8.2
F46C8.5
F46C8.6
F46C8.8
F46E10.11
F46E10.8
F46E10.9
F46F11.1
F46F11.7
F46F2.2
F46F2.3
F46F3.3
F46G11.1
F46G11.2
F46G11.6
F46H6.5
F47A4.5
F47B10.2
F47B10.5
F47B10.7
F47B10.9
F47B7.2
F47B7.4
F47B7.7
F47B8.10
F47B8.5
F47B8.6
F47B8.8
F47C10.4
F47C12.1
F47C12.2
F47F2.3
F47F6.1
F47F6.3
F47G3.1
F47G4.3
F47G9.3
F47H4.10
F48A11.1
F48B9.3
F48B9.5
F48C5.1
F48D6.4
F48E3.4
F48E3.7
F48E3.8
F48F7.3
F48G7.5
F48G7.7
F48G7.8
F49A5.4
F49B2.6
F49C12.7
F49C5.11
F49D11.6
F49E10.2
F49E10.4
F49E10.5
F49E11.1
F49E11.11
F49E11.2
F49E11.5
F49E12.1
F49E12.10
F49E12.12
F49E12.2
F49E12.6
F49H12.5
F49H12.6
F52A8.1
F52A8.3
F52B11.3
F52B11.4
F52C12.5
F52C9.5
F52D1.2
F52D1.3
F52E1.5
F52E10.5
F52E4.5
F52E4.6
F52F10.2
F52F12.1
F52G3.5
F52H2.6
F52H3.5
F53A2.9
F53A9.3
F53A9.9
F53B1.4
F53B1.6
F53B2.8
F53B3.2
F53B3.3
F53B3.5
F53B3.6
F53B6.8
F53B6.9
F53C11.9
F53C3.12
F53E10.4
F53E4.1
F53F1.2
F53F1.4
F53F1.5
F53F4.1
F53F4.15
F53F4.2
F53F4.5
F53F4.6
F53F8.1
F53F8.4
F53G12.11
F53G12.5
F53H4.2
F53H4.3
F53H4.5
F53H8.3
F54B11.10
F54B11.2
F54B11.4
F54B8.1
F54B8.3
F54C1.1
F54C8.7
F54C9.11
F54C9.3
F54C9.4
F54D1.2
F54D1.3
F54D1.4
F54D10.8
F54D5.12
F54D5.15
F54D5.5
F54D8.1
F54E12.1
F54E12.3
F54E12.4
F54E12.5
F54E2.3
F54E7.6
F54F11.1
F54F3.3
F54F7.3
F54G8.5
F54H12.7
F55A11.11
F55A11.5
F55A11.7
F55A12.9
F55A4.10
F55A4.4
F55A4.7
F55A8.1
F55B11.2
F55B12.2
F55C10.2
F55C10.3
F55C10.4
F55C12.6
F55C5.11
F55C5.3
F55C9.5
F55D12.1
F55D12.4
F55F10.1
F55F8.1
F55F8.8
F55G1.1
F55G1.10
F55G1.11
F55G1.15
F55G1.2
F55G1.3
F55G11.1
F55H12.3
F55H12.4
F55H12.5
F55H2.1
F56A3.5
F56A4.2
F56A8.1
F56B3.1
F56B3.2
F56B6.6
F56C11.2
F56C11.5
F56C11.6
F56C3.2
F56C3.9
F56D1.5
F56D1.6
F56D2.3
F56D2.7
F56D3.1
F56D5.3
F56D6.15
F56D6.9
F56E3.3
F56F11.5
F56F4.5
F56G4.1
F56G4.2
F56G4.3
F56H1.1
F56H11.1
F56H6.5
F56H9.4
F56H9.6
F57B1.3
F57B1.4
F57B1.5
F57B1.9
F57B7.3
F57B7.4
F57B9.9
F57C12.1
F57C12.3
F57F4.3
F57F4.4
F57F5.1
F57F5.3
F57F5.4
F57G12.2
F57G8.7
F57H12.3
F57H12.6
F58A3.3
F58A3.4
F58A3.5
F58A4.11
F58A6.4
F58B3.1
F58B3.2
F58B3.3
F58B3.8
F58B4.5
F58B6.2
F58D5.2
F58E6.11
F58E6.13
F58E6.4
F58F12.4
F58F6.1
F58F6.2
F58G1.5
F58G1.6
F58G1.7
F58G4.1
F58G4.6
F58H1.2
F58H1.6
F58H10.1
F58H7.1
F59A3.1
F59A3.7
F59A7.1
F59A7.5
F59B1.10
F59B10.1
F59B10.3
F59B10.5
F59B10.6
F59B2.6
F59B8.2
F59C12.1
F59C6.16
F59C6.8
F59D12.2
F59D6.1
F59D6.3
F59D6.7
F59D8.1
F59D8.2
F59E11.5
F59E11.7
F59E12.12
F59F3.2
F59F4.1
F59F5.7
H01A20.1
H01G02.1
H02I12.6
H02I12.7
H02K04.1
H03E18.1
H03E18.2
H04M03.3
H04M03.4
H06H21.10
H06O01.3
H10E21.4
H11E01.2
H12D21.1
H13N06.2
H13N06.6
H14A12.5
H14E04.1
H14N18.4
H17B01.3
H19J13.1
H19M22.2
H19M22.3
H20E11.2
H22K11.3
H23N18.3
H23N18.4
H23N18.5
H23N18.6
H27A22.1
H30A04.1
H31G24.1
H32C10.2
H32K16.2
H36L18.2
H38K22.5
H40L08.3
H41C03.1
H41C03.3
H42K12.3
JC8.12
K01A2.11
K01A2.2
K01A2.4
K01A2.5
K01A2.7
K01A6.4
K01C8.1
K01C8.2
K01C8.3
K01D12.10
K01D12.13
K01D12.14
K01D12.15
K01D12.5
K01D12.7
K01D12.8
K01D12.9
K01F9.2
K02A11.4
K02A2.1
K02A2.5
K02A4.1
K02B12.4
K02B12.6
K02B7.3
K02B9.4
K02C4.2
K02C4.4
K02D10.3
K02D3.2
K02D7.3
K02D7.6
K02E10.1
K02E10.4
K02E11.1
K02E11.10
K02E11.11
K02E2.2
K02E2.4
K02E2.8
K02E7.1
K02E7.6
K02E7.7
K02E7.9
K02F3.6
K02G10.5
K02G10.7
K02H11.4
K03A1.4
K03A1.5
K03A1.6
K03A11.6
K03B4.7
K03B8.8
K03C7.2
K03E6.7
K03H1.3
K03H1.4
K03H6.2
K03H6.7
K03H9.2
K03H9.3
K04A8.2
K04A8.6
K04C2.5
K04E7.3
K04F1.9
K04G11.2
K04G2.7
K04H4.2
K04H4.5
K05B2.4
K05B2.5
K05F6.11
K06A1.3
K06A1.4
K06A4.1
K06A4.4
K06A4.5
K06A9.1
K06B9.1
K06C4.10
K06C4.11
K06C4.12
K06C4.13
K06C4.2
K06C4.3
K06C4.4
K06C4.5
K07A12.2
K07A3.2
K07B1.4
K07C10.1
K07C11.3
K07C5.7
K07C6.5
K07D4.6
K07D4.7
K07D8.1
K07E1.1
K07E3.3
K07G5.4
K07H8.12
K07H8.6
K08B12.1
K08B4.7
K08B5.1
K08B5.2
K08C7.2
K08C9.4
K08C9.5
K08D12.4
K08D12.5
K08D12.6
K08D8.6
K08E3.1
K08E5.3
K08E7.4
K08E7.5
K08F8.2
K08F8.7
K08H10.10
K08H10.4
K08H10.6
K08H2.4
K08H2.7
K09A11.2
K09B11.10
K09B3.1
K09C4.4
K09C4.5
K09C8.4
K09C8.5
K09C8.7
K09D9.1
K09D9.2
K09E10.1
K09E10.2
K09E4.6
K09F6.9
K09G1.1
K09H11.6
K09H11.7
K09H9.3
K09H9.5
K09H9.8
K10B3.1
K10B4.3
K10C2.5
K10C9.9
K10D3.4
K10F12.4
K10G6.1
K10G6.2
K10G6.3
K10G9.1
K10H10.1
K10H10.10
K10H10.12
K10H10.2
K10H10.3
K10H10.4
K10H10.5
K11C4.3
K11C4.4
K11C4.5
K11D12.3
K11D12.4
K11D12.8
K11E4.2
K11G12.1
K11G9.1
K11G9.3
K11G9.5
K11H12.11
K11H12.7
K11H3.3
K12C11.3
K12C11.7
K12G11.1
K12G11.2
K12G11.3
M01B2.1
M01B2.6
M01B2.8
M01E10.2
M01F1.5
M01F1.7
M01H9.1
M01H9.2
M01H9.5
M02B1.1
M02B7.6
M02D8.2
M02F4.8
M02G9.1
M02G9.2
M02G9.3
M03A1.3
M03A1.7
M03A1.8
M03A8.2
M03B6.3
M03D4.4
M03E7.2
M03E7.4
M03F4.7
M03F8.1
M03F8.2
M03F8.5
M04B2.5
M04C3.1
M05D6.9
M110.1
M110.5
M110.9
M142.2
M153.1
M153.3
M153.5
M162.2
M162.5
M163.1
M163.2
M163.8
M176.6
M176.7
M18.1
M18.2
M195.1
M195.2
M28.1
M28.8
M6.1
M60.7
M7.3
M88.4
M88.6
R01E6.2
R01H10.4
R01H2.7
R01H2.8
R02C2.7
R02D3.1
R02E4.3
R02F11.1
R02F2.8
R03A10.5
R03C1.1
R03E9.2
R03G8.6
R03H10.2
[truncated: 1,269 more rows]
