# Supplementary material for: The DREAM complex promotes gene body H2A.Z for target repression
Source: Genes Dev. 2015 Mar 1;29(5):495–500. doi: 10.1101/gad.255810.114 (PMC4358402; doi:10.1101/gad.255810.114)
Supplement: Supplemental Material [file supp_29.5.495_Supplemental_TableS8.xlsx]

## Sheet: Sheet1
Target	Immunogen	Antibody name	Species	Type	Source	ChIP conditions (extract/Ab)
DPL-1	aa 222-321	Q3599	Rabbit	Polyclonal	SDIX/Novus Biologicals	1.5mg/7.5µg
EFL-1	aa 1-100	Q3590	Rabbit	Polyclonal	SDIX/Novus Biologicals	1.5mg/4µg
HTZ-1	aa 125-140	JA00001 (SK2088_SK2089)	Rabbit	Polyclonal	this paper	500µg/15µg
LIN-9	full-length	BH00005	Rabbit	Polyclonal	Horvitz lab (Harrison et al., 2006)	1.5mg/7µg
LIN-35	aa 7-250	JA00011 (030)	Rabbit	Polyclonal	this paper	1.5mg/12µl sera
LIN-37	full-length	BH00003	Rabbit	Polyclonal	Horvitz lab (Harrison et al., 2006)	1.5mg/7µg
LIN-52	full-length	BH00001	Rabbit	Polyclonal	Horvitz lab (Harrison et al., 2006)	1.5mg/3µg
LIN-53	aa 41-140	SDQ2370	Rabbit	Polyclonal	SDIX/Novus Biologicals	1.5mg/4µg
LIN-54	full-length	BH00004	Guinea Pig	Polyclonal	Horvitz lab (Harrison et al., 2006)	1.5mg/7µg
H3	CT 100 aa (Human H3)	ab1791	Rabbit	Polyclonal	Abcam	500µg/4.5 µg
H3K4me3		305-34819	Mouse	Monoclonal	Wako	2mg/4µg
H3K27me3		309-95259	Mouse	Monoclonal	Wako	1mg/2.5µg
H3K36me3		300-95289	Mouse	Monoclonal	Wako	300 µg/1µg
H4 pan-acetyl (H4 K5ac, K8ac, K12ac, K16ac)		#39177	Rabbit	Polyclonal	Active Motif	1.5mg/5µl sera
