# Supplementary material for: The DREAM complex promotes gene body H2A.Z for target repression
Source: Genes Dev. 2015 Mar 1;29(5):495–500. doi: 10.1101/gad.255810.114 (PMC4358402; doi:10.1101/gad.255810.114)
Supplement: Supplemental Material [file supp_29.5.495_Supplemental_TableS9.xlsx]

## Sheet: Sheet1
Experiment type	Epitope	Stage	Genotype	GEO accession ID	modENCODE accession
ChIP-seq	DPL-1	L3	Wild-type (N2)	GSE28769	modENCODE_3575
ChIP-seq	EFL-1	L3	Wild-type (N2)	GSE28768	modENCODE_3577
ChIP-seq	LIN-9	L3	Wild-type (N2)	GSE28761	modENCODE_3568
ChIP-seq	LIN-35	L3	Wild-type (N2)	GSE28763	modENCODE_3570
ChIP-seq	LIN-37	L3	Wild-type (N2)	GSE28759	modENCODE_3566
ChIP-seq	LIN-52	L3	Wild-type (N2)	GSE28758	modENCODE_3565
ChIP-seq	LIN-53	L3	Wild-type (N2)	GSE28767	-
ChIP-seq	LIN-54	L3	Wild-type (N2)	GSE28760	modENCODE_3567
ChIP-seq	DPL-1	Emb	Wild-type (N2)	-	modENCODE_3935
ChIP-seq	EFL-1	Emb	Wild-type (N2)	-	modENCODE_3934
ChIP-seq	LIN-9	Emb	Wild-type (N2)	-	modENCODE_3924
ChIP-seq	LIN-35	Emb	Wild-type (N2)	-	modENCODE_3925
ChIP-seq	LIN-37	Emb	Wild-type (N2)	GSE49204	modENCODE_3928
ChIP-seq	LIN-52	Emb	Wild-type (N2)	-	modENCODE_3930
ChIP-seq	LIN-53	Emb	Wild-type (N2)	GSE50258	modENCODE_3931
ChIP-seq	LIN-54	Emb	Wild-type (N2)	-	modENCODE_3932
ChIP-seq	HTZ-1	L3	Wild-type (N2)	GSE49717	modENCODE_3569
ChIP-seq	HTZ-1	L3	lin-35(n745)	GSE62833	-
ChIP-seq	H3K4me3	L3	Wild-type (N2)	GSE28770	modENCODE_3576
ChIP-seq	H3K4me3	L3	lin-35(n745)	GSE62833	-
ChIP-seq	H4ac4	L3	Wild-type (N2)	GSE28765	modENCODE_3572
ChIP-seq	H4ac4	L3	lin-35(n745)	GSE62833	-
ChIP-seq	H3	L3	Wild-type (N2)	GSE62833	-
ChIP-seq	H3	L3	lin-35(n745)	GSE62833	-
ChIP-seq	H3K36me3	L3	Wild-type (N2)	GSE62833
ChIP-seq	H3K27me3	L3	Wild-type (N2)	-	modENCODE_5051
RNA-seq	na	L3	Wild-type (N2)	GSE62833	-
RNA-seq	na	L3	lin-35(n745)	GSE62833	-
RNA-seq	na	L3	htz-1(ok3099)	GSE62833	-
